# Supplementary material for: A quantitative genome-wide RNAi screen in C. elegans for antifungal innate immunity genes
Source: BMC Biol. 2016 Apr 29;14:35. doi: 10.1186/s12915-016-0256-3 (PMC4850687; doi:10.1186/s12915-016-0256-3)
Supplement: Additional file 1: Table S1. — The list of 21,223 clones used in this study. (XLSX 355 kb) [file 12915_2016_256_MOESM1_ESM.xlsx]

## Sheet: Notes
Column A lists all the clones, column D the 132 Ahringer clones present in 2 wells.

## Sheet: Clone IDs
Clone_ID			Duplicated clones - present in 2 different wells
mv_3R5.1.v6			sjj_B0213.1
mv_4R79.1			sjj_B0365.3
mv_4R79.2			sjj_C01G6.6
mv_6R55.1			sjj_C04E12.12
mv_AAA16827			sjj_C15H11.6
mv_AAA17738			sjj_C17D12.2
mv_AAA20081			sjj_C24B9.13
mv_AAA27982			sjj_C32E12.1
mv_AAA27985			sjj_C32F10.1
mv_AAA27986			sjj_C43E11.9
mv_AAA27990			sjj_C50B6.3
mv_AAA27991			sjj_C54G10.3
mv_AAA28002			sjj_D1014.2
mv_AAA28060			sjj_D2023.7
mv_AAA28061			sjj_E02H1.2
mv_AAA28066			sjj_EEED8.11
mv_AAA28069			sjj_EEED8.12
mv_AAA28070			sjj_F10E7.3
mv_AAA28071			sjj_F17A9.5
mv_AAA28077			sjj_F17C11.7
mv_AAA28114			sjj_F20E11.13
mv_AAA28140			sjj_F26B1.2
mv_AAA28152			sjj_F26D11.5
mv_AAA28157			sjj_F32D8.5
mv_AAA62207			sjj_F33D11.1
mv_AAA62504			sjj_F35B12.1
mv_AAA63155			sjj_F35B12.3
mv_AAA74904			sjj_F35E12.5
mv_AAA74956			sjj_F36A2.3
mv_AAA79337			sjj_F36H5.5
mv_AAA79846			sjj_F37B4.4
mv_AAA84393			sjj_F37B4.7
mv_AAA85118			sjj_F38A6.1
mv_AAA85511			sjj_F38E1.7
mv_AAA86431			sjj_F41B5.9
mv_AAA87454			sjj_F43A11.1
mv_AAA87552			sjj_F45F2.10
mv_AAA88795			sjj_F46A8.9
mv_AAA92006			sjj_F46B3.16
mv_AAA92287			sjj_F46B3.5
mv_AAA93063			sjj_F46B3.9
mv_AAA96319			sjj_F46B6.5
mv_AAA99775			sjj_F47C10.2
mv_AAB01508			sjj_F48B9.1
mv_AAB01720			sjj_F49D11.2
mv_AAB02238			sjj_F52E1.1
mv_AAB03320			sjj_F53F4.9
mv_AAB04059			sjj_F54E2.2
mv_AAB06496			sjj_F55C5.4
mv_AAB09671			sjj_F56A4.b
mv_AAB17536			sjj_F59A1.7
mv_AAB17540			sjj_F59A1.8
mv_AAB17541			sjj_K03B4.4
mv_AAB37243			sjj_K03B4.6
mv_AAB38969			sjj_K03B8.9
mv_AAB39924			sjj_K05D4.4
mv_AAB48241			sjj_K05F1.4
mv_AAB49759			sjj_K05F1.6
mv_AAB51534			sjj_K05F1.8
mv_AAB57697			sjj_K06A4.6
mv_AAB60235			sjj_K06A5.4
mv_AAB60240			sjj_K07B1.1
mv_AAB60256			sjj_K07B1.7
mv_AAB66360			sjj_K07C5.6
mv_AAB70666			sjj_K07C6.5
mv_AAB84234			sjj_K09A11.5
mv_AAB84362			sjj_K09B11.5
mv_AAB88058			sjj_K09C6.7
mv_AAB94330			sjj_K10D6.4
mv_AAB97842			sjj_M03E7.2
mv_AAC00000			sjj_M04C9.4
mv_AAC08938			sjj_PDB1.1
mv_AAC08940			sjj_R06C7.1
mv_AAC13669			sjj_R08F11.2
mv_AAC13675			sjj_R08F11.4
mv_AAC13874			sjj_T02B11.5
mv_AAC14016			sjj_T04D3.3
mv_AAC14017			sjj_T05B4.1
mv_AAC14022			sjj_T05B4.10
mv_AAC25482			sjj_T05F1.6
mv_AAC26789			sjj_T08D2.5
mv_AAC27122			sjj_T08G3.4
mv_AAC27124			sjj_T09A5.10
mv_AAC27384			sjj_T09D3.3
mv_AAC27976			sjj_T10B11.9
mv_AAC32857			sjj_T10H4.11
mv_AAC33275			sjj_T13F3.1
mv_AAC36062			sjj_T18H9.5
mv_AAC37166			sjj_T19B10.3
mv_AAC37216			sjj_T19H12.9
mv_AAC37252			sjj_T20D4.1
mv_AAC38956			sjj_T20D4.11
mv_AAC39022			sjj_T20D4.13
mv_AAC39023			sjj_T23B12.1
mv_AAC46919			sjj_T23F6.3
mv_AAC47112			sjj_T27A3.4
mv_AAC47114			sjj_T27C10.5
mv_AAC47116			sjj_W01F3.3
mv_AAC47126			sjj_W02D3.6
mv_AAC47234			sjj_W03C9.6
mv_AAC47276			sjj_W06D12.1
mv_AAC47277			sjj_W06D12.4
mv_AAC47278			sjj_W06D4.3
mv_AAC47729			sjj_W07A8.4
mv_AAC64972			sjj_W10G11.14
mv_AAC70945			sjj_Y102A5C.1
mv_AAC78598			sjj_Y17G7B.11
mv_AAC95525			sjj_Y37A1B.8
mv_AAC98095			sjj_Y37H2C.3
mv_AAD00574			sjj_Y43F11A.5
mv_AAD03682			sjj_Y45F10B.9
mv_AAD03689			sjj_Y50E8.c
mv_AAD04156			sjj_Y53H1B.a
mv_AAD12252			sjj_Y57A10A.ff
mv_AAD12261			sjj_Y57G11C.14
mv_AAD13737			sjj_Y61B8A.1
mv_AAD15926			sjj_Y61B8B.2
mv_AAD16893			sjj_Y65B4B_12.b
mv_AAD19958			sjj_Y68A4B.3
mv_AAD20727			sjj_Y6D1A.c
mv_AAD31643			sjj_Y76G2B.a
mv_AAD33830			sjj_Y77E11A_3443.j
mv_AAD37862			sjj_Y94A7B.2
mv_AAD37863			sjj_Y97E10A_261.a
mv_AAD38186			sjj_ZK1010.7
mv_AAD43178			sjj_ZK1055.5
mv_AAD55066			sjj_ZK39.2
mv_AAF01208			sjj_ZK546.14
mv_AC3.3			sjj_ZK546.16
mv_AC3.8			sjj_ZK669.1
mv_AC7.1			sjj_ZK675.4
mv_AC8.3			sjj_ZK930.3
mv_AC8.4
mv_AC8.6
mv_AC8.7
mv_AH10.1
mv_AH6.10
mv_AH6.2
mv_AH9.1
mv_B0001.1
mv_B0001.6
mv_B0034.1
mv_B0034.3
mv_B0034.4
mv_B0035.10
mv_B0035.13
mv_B0035.6
mv_B0035.8
mv_B0035.9
mv_B0041.4
mv_B0205.10
mv_B0205.6
mv_B0205.7
mv_B0205.9
mv_B0207.11
mv_B0212.3
mv_B0213.10
mv_B0213.11
mv_B0213.12
mv_B0213.14
mv_B0213.16
mv_B0213.2
mv_B0213.4
mv_B0218.1
mv_B0218.2
mv_B0218.3
mv_B0218.8
mv_B0222.4
mv_B0222.5
mv_B0222.6
mv_B0222.7
mv_B0222.8
mv_B0228.1
mv_B0228.6
mv_B0228.7
mv_B0228.8
mv_B0228.9
mv_B0238.1
mv_B0238.12
mv_B0238.7
mv_B0240.1
mv_B0250.2
mv_B0252.1
mv_B0261.5
mv_B0261.7
mv_B0261.a
mv_B0272.1
mv_B0272.4
mv_B0273.1
mv_B0273.2
mv_B0273.3
mv_B0280.1.v5
mv_B0280.7
mv_B0284.1
mv_B0303.2
mv_B0303.3
mv_B0303.4
mv_B0303.7
mv_B0310.6
mv_B0331.2
mv_B0334.3a
mv_B0334.5
mv_B0334.6
mv_B0336.8
mv_B0348.1
mv_B0365.1
mv_B0365.6
mv_B0379.1
mv_B0379.2
mv_B0391.10
mv_B0391.11
mv_B0391.6a
mv_B0391.9
mv_B0393.4
mv_B0403.2
mv_B0403.4
mv_B0412.1
mv_B0414.3
mv_B0432.3
mv_B0432.4
mv_B0432.8
mv_B0454.2
mv_B0454.5
mv_B0457.3
mv_B0462.1
mv_B0464.1
mv_B0491.3
mv_B0496.1
mv_B0496.5
mv_B0496.7
mv_B0507.3
mv_B0507.4
mv_B0513.1
mv_B0513.4
mv_B0513.6
mv_B0513.7
mv_B0523.1
mv_B0524.2
mv_B0545.4
mv_B0546.2
mv_B0554.5
mv_B0554.6
mv_B0563.1
mv_B0564.6
mv_BAA03484
mv_BAA07540
mv_BAA20377
mv_BAA23584
mv_BAA28677
mv_BAA31345
mv_BAA37144
mv_BAA75067
mv_BAA82640
mv_BAA82641
mv_BE10.1
mv_C01B10.1
mv_C01B10.4
mv_C01B10.5
mv_C01B12.8
mv_C01B4.3
mv_C01B4.7
mv_C01B7.7
mv_C01G10.5
mv_C01G5.2
mv_C01G5.7
mv_C01G5.9
mv_C01G6.1a
mv_C01G6.5
mv_C01G6.8
mv_C01H6.2
mv_C01H6.3
mv_C02B8.1
mv_C02B8.2
mv_C02B8.3
mv_C02B8.6
mv_C02D4.2
mv_C02D5.1
mv_C02D5.3
mv_C02E7.3
mv_C02E7.6
mv_C02F4.4
mv_C02F5.5
mv_C02F5.6
mv_C02F5.8
mv_C02G6.1
mv_C02G6.2
mv_C02H7.1
mv_C03A7.2
mv_C03A7.4
mv_C03B1.7
mv_C03C10.5
mv_C03D6.1
mv_C03D6.5
mv_C03E10.5
mv_C03E10.6
mv_C03G6.15
mv_C03G6.19
mv_C04E12.1
mv_C04E12.11
mv_C04E12.12
mv_C04E12.2
mv_C04E12.5
mv_C04E12.6
mv_C04E6.4
mv_C04E6.5
mv_C04F1.1
mv_C04F1.3
mv_C04F12.1
mv_C04F12.5
mv_C04F12.8
mv_C04F2.1
mv_C04F5.8
mv_C04G2.2
mv_C04G2.8
mv_C04G2.9
mv_C04G6.3
mv_C04G6.4
mv_C04G6.5
mv_C04H5.6
mv_C05B5.3
mv_C05B5.4
mv_C05C12.1
mv_C05C12.6
mv_C05D10.5
mv_C05D12.2
mv_C05E11.3
mv_C05E11.4
mv_C05E7.2
mv_C05E7.4
mv_C05G5.3
mv_C06A1.3
mv_C06A1.6
mv_C06A12.5
mv_C06A5.10
mv_C06A5.4
mv_C06A5.7
mv_C06A6.3
mv_C06A6.4
mv_C06A8.7
mv_C06B3.4
mv_C06B3.5
mv_C06B8.2
mv_C06B8.8
mv_C06C3.4
mv_C06C3.7
mv_C06C6.4
mv_C06C6.6
mv_C06C6.7
mv_C06C6.9
mv_C06E4.3
mv_C06E7.3
mv_C06G3.1
mv_C06G3.3
mv_C06G4.1
mv_C06G4.4
mv_C06G8.4
mv_C06H2.4
mv_C06H5.2
mv_C06H5.7
mv_C07A12.1
mv_C07A12.2
mv_C07A12.4
mv_C07A9.5
mv_C07A9.6a
mv_C07B5.3
mv_C07E3.3
mv_C07E3.4
mv_C07F11.b
mv_C07G1.2
mv_C07G1.3
mv_C07G2.2b
mv_C07G3.3
mv_C07G3.6
mv_C08A9.6
mv_C08B6.4
mv_C08B6.9
mv_C08D8.c
mv_C08E3.1
mv_C08E3.3
mv_C08E3.4
mv_C08E3.5
mv_C08E3.6
mv_C08E3.8
mv_C08E3.9
mv_C08F1.4
mv_C08F1.6
mv_C08F11.10
mv_C08F11.11
mv_C08F11.12
mv_C08F11.5
mv_C08F11.8
mv_C08F11.9
mv_C08F8.6
mv_C08G5.4
mv_C08G9.2
mv_C08H9.11
mv_C08H9.12
mv_C08H9.4
mv_C08H9.5
mv_C08H9.7
mv_C09B7.1
mv_C09B8.7
mv_C09B9.1
mv_C09B9.2
mv_C09B9.6
mv_C09B9.7
mv_C09E9.2
mv_C09G1.4
mv_C09G12.5
mv_C09G12.9
mv_C09G5.2
mv_C09G5.3
mv_C09G9.4
mv_C09G9.7
mv_C09H10.10
mv_C09H10.2
mv_C09H10.7
mv_C09H5.2
mv_C10A4.8
mv_C10C5.3
mv_C10C5.4
mv_C10C5.5
mv_C10C6.6
mv_C10F3.1
mv_C10F3.4
mv_C10G11.1
mv_C10G11.10
mv_C10G11.3
mv_C10G11.7
mv_C10G11.9
mv_C10G8.6
mv_C10G8.8
mv_C10H11.4
mv_C11D2.5
mv_C11E4.1
mv_C11E4.6
mv_C11G6.2
mv_C11G6.4
mv_C12C8.1
mv_C12D5.10
mv_C12D5.2
mv_C12D5.3
mv_C12D5.4
mv_C12D8.5
mv_C12D8.8
mv_C13A2.1
mv_C13B7.4
mv_C13B7.5
mv_C13C12.2
mv_C13C4.4
mv_C13D9.1
mv_C13D9.8
mv_C13F10.6
mv_C13G3.1
mv_C13G3.2
mv_C14A11.3
mv_C14A11.5
mv_C14A4.7
mv_C14A6.1
mv_C14A6.2
mv_C14A6.3
mv_C14B1.7
mv_C14B4.2
mv_C14B9.3
mv_C14C11.1
mv_C14C6.10
mv_C14C6.12
mv_C14C6.2
mv_C14C6.3
mv_C14C6.8
mv_C14E2.1
mv_C14F11.2
mv_C14F11.6
mv_C15A11.4
mv_C15A11.7
mv_C15C7.4
mv_C15C8.2
mv_C15F1.5
mv_C15F1.8
mv_C15H11.7
mv_C15H7.3
mv_C15H7.5
mv_C15H9.2
mv_C16A11.7
mv_C16A3.1
mv_C16A3.2
mv_C16B8.2
mv_C16C10.3
mv_C16C4.4
mv_C16C8.19
mv_C16C8.2
mv_C16D9.6
mv_C16E9.2b
mv_C17A2.1
mv_C17A2.8
mv_C17B7.11
mv_C17B7.12
mv_C17B7.4
mv_C17B7.5
mv_C17C3.11
mv_C17C3.12
mv_C17C3.3
mv_C17C3.4
mv_C17C3.5
mv_C17C3.9
mv_C17D12.1a
mv_C17D12.2
mv_C17D12.5
mv_C17E4.4
mv_C17E4.9
mv_C17E7.1
mv_C17E7.8
mv_C17F4.2
mv_C17G1.5
mv_C17G10.1
mv_C17G10.4a
mv_C17G10.5
mv_C17G10.6
mv_C17G10.7
mv_C17H1.3
mv_C17H12.10
mv_C17H12.4
mv_C17H12.6
mv_C17H12.8
mv_C18A3.1
mv_C18A3.2
mv_C18A3.4
mv_C18A3.5
mv_C18A3.7
mv_C18B10.5
mv_C18C4.1
mv_C18D1.3
mv_C18D11.1
mv_C18D11.5
mv_C18D4.3
mv_C18D4.4
mv_C18D4.6.v5
mv_C18D4.8
mv_C18E3.1
mv_C18E3.4
mv_C18E3.6
mv_C18E9.4
mv_C18G1.1
mv_C18G1.2
mv_C18G1.6
mv_C18G1.9
mv_C18H7.3
mv_C18H7.6
mv_C23H4.1
mv_C23H5.2
mv_C23H5.9
mv_C24A1.2
mv_C24A3.2
mv_C24B5.5
mv_C24B9.4
mv_C24D10.1
mv_C24D10.2
mv_C24D10.5
mv_C24D10.6
mv_C24F3.4
mv_C24G7.1
mv_C24H10.4
mv_C24H10.5
mv_C24H11.1
mv_C24H11.8
mv_C24H12.5
mv_C24H12.6
mv_C24H12.8
mv_C25A1.13
mv_C25A1.4
mv_C25A1.8
mv_C25A6.b
mv_C25A8.2
mv_C25A8.5
mv_C25D7.1
mv_C25D7.13
mv_C25D7.2
mv_C25D7.6
mv_C25D7.7
mv_C25E10.10
mv_C25E10.7
mv_C25E10.9
mv_C25F9.4
mv_C25F9.9
mv_C25G4.6
mv_C25G4.8
mv_C25H3.10
mv_C25H3.7
mv_C26B2.1
mv_C26B2.7
mv_C26B9.1
mv_C26B9.3
mv_C26B9.5
mv_C26D10.5
mv_C26F1.1
mv_C26F1.10
mv_C26F1.4
mv_C26F1.5
mv_C27A12.7
mv_C27A2.5
mv_C27B7.1
mv_C27C12.6
mv_C27C7.1
mv_C27C7.2
mv_C27C7.3
mv_C27C7.4
mv_C27D6.3
mv_C27D8.4
mv_C27F2.6
mv_C27H5.4
mv_C28A5.2
mv_C28A5.4
mv_C28A5.6
mv_C28D4.3
mv_C28H8.1
mv_C29A12.5
mv_C29E4.5
mv_C29E6.3
mv_C29E6.5
mv_C29F3.1
mv_C29F3.6
mv_C29F3.7
mv_C29F4.1
mv_C29F5.1
mv_C29F5.2
mv_C29F5.4
mv_C29F5.7
mv_C29F7.4
mv_C29F9.1
mv_C29F9.10
mv_C29F9.12
mv_C29G2.6
mv_C29H12.3
mv_C30A5.4
mv_C30A5.5
mv_C30B5.3
mv_C30B5.7
mv_C30F12.1
mv_C30F2.1
mv_C30F8.c
mv_C30G4.3
mv_C30H6.8
mv_C31A11.5
mv_C31B8.4
mv_C31C9.1
mv_C31C9.2
mv_C31G12.1
mv_C31G12.2
mv_C31G12.4
mv_C31H1.5
mv_C31H5.6
mv_C32B5.1
mv_C32B5.11
mv_C32B5.13
mv_C32B5.8
mv_C32D5.1
mv_C32D5.10
mv_C32D5.12
mv_C32D5.3
mv_C32D5.5
mv_C32D5.6
mv_C32D5.7
mv_C32D5.9
mv_C32E8.4
mv_C32H11.1
mv_C32H11.6
mv_C32H11.7
mv_C32H11.8
mv_C32H11.9
mv_C33A11.1
mv_C33A12.2
mv_C33A12.7
mv_C33B4.2
mv_C33B4.3
mv_C33C12.2
mv_C33C12.6
mv_C33E10.1
mv_C33E10.10
mv_C33E10.8
mv_C33F10.11
mv_C33F10.12
mv_C33F10.4
mv_C33F10.9
mv_C33G3.1
mv_C33G3.5
mv_C33G8.10
mv_C33G8.3
mv_C33H5.11
mv_C33H5.2
mv_C34B2.3
mv_C34B2.4
mv_C34B2.5
mv_C34B2.7
mv_C34C12.5
mv_C34D4.13
mv_C34D4.3
mv_C34E10.9
mv_C34F11.1
mv_C34F11.4
mv_C34F11.6
mv_C34F11.9a
mv_C34F6.1
mv_C34F6.2
mv_C34F6.3
mv_C34F6.7
mv_C34H3.1
mv_C35A11.2
mv_C35A11.4
mv_C35A5.6
mv_C35A5.8
mv_C35B1.4
mv_C35B1.5
mv_C35B1.b
mv_C35B8.2
mv_C35C5.5
mv_C35D10.11
mv_C35D10.2
mv_C35E7.10a
mv_C35E7.3
mv_C35E7.6
mv_C35E7.8
mv_C35E7.9
mv_C36A4.1
mv_C36A4.10
mv_C36A4.2
mv_C36A4.5
mv_C36A4.6
mv_C36B7.7
mv_C36C5.14
mv_C36C5.15
mv_C36C5.2
mv_C36C5.7
mv_C36C9.3
mv_C36F7.1
mv_C36F7.2
mv_C36F7.5
mv_C37A2.3
mv_C37A5.4
mv_C37C3.11
mv_C37C3.3
mv_C37E2.1
mv_C37E2.2
mv_C37E2.5
mv_C37H5.11
mv_C37H5.13
mv_C38C10.3
mv_C38C10.4
mv_C38C3.2
mv_C38C3.4
mv_C38C6.2
mv_C38C6.5
mv_C38D4.1
mv_C38D9.1
mv_C38D9.7
mv_C38D9.8
mv_C39B10.2
mv_C39B5.1
mv_C39B5.12
mv_C39B5.3
mv_C39B5.4
mv_C39B5.6
mv_C39B5.7
mv_C39E9.2
mv_C39E9.5
mv_C39E9.6
mv_C39E9.7
mv_C39E9.9
mv_C39H7.1
mv_C39H7.4
mv_C40A11.7
mv_C40D2.2
mv_C40D2.3
mv_C40H1.2
mv_C40H1.4
mv_C40H1.6
mv_C41C4.8
mv_C41D11.6
mv_C41G11.2
mv_C41G6.13
mv_C41G6.14
mv_C41G6.5
mv_C41G7.4
mv_C41G7.6
mv_C41H7.3
mv_C41H7.4
mv_C41H7.6
mv_C41H7.7
mv_C42C1.3
mv_C43D7.8
mv_C43E11.1
mv_C43E11.5
mv_C43F9.7
mv_C43G2.2
mv_C43H8.3
mv_C44B7.6
mv_C44B7.8
mv_C44B7.9
mv_C44C1.4
mv_C44C10.1
mv_C44C10.4
mv_C44C3.9
mv_C44E4.3
mv_C44E4.5
mv_C44H4.3
mv_C44H9.6
mv_C44H9.7
mv_C45E5.1
mv_C45E5.3
mv_C45E5.4
mv_C45G3.3
mv_C45G9.10
mv_C45G9.11
mv_C45H4.16
mv_C45H4.17
mv_C45H4.2
mv_C46A5.5
mv_C46C2.5
mv_C46E10.1
mv_C46E10.7
mv_C46F9.1
mv_C46F9.3
mv_C46G7.2
mv_C46H11.6
mv_C46H11.8
mv_C47A10.6
mv_C47A10.8
mv_C47A4.2
mv_C47A4.3
mv_C47A4.5
mv_C47B2.6
mv_C47C12.3
mv_C47D2.2
mv_C47E12.9
mv_C47E8.1
mv_C47E8.6
mv_C48B4.1
mv_C48B4.12b
mv_C48B4.4a
mv_C48B4.9
mv_C48E7.7
mv_C48G7.1
mv_C48G7.3
mv_C49A1.4
mv_C49A1.5
mv_C49A9.1
mv_C49A9.3
mv_C49A9.7
mv_C49C3.12
mv_C49C3.6
mv_C49C3.7
mv_C49C3.8
mv_C49C3.9
mv_C49C8.4
mv_C49C8.5
mv_C49D10.6
mv_C49F5.1
mv_C49F5.6
mv_C49F8.3
mv_C49G7.11
mv_C49G7.3
mv_C49G7.4
mv_C49G7.6
mv_C49G7.8
mv_C49H3.9
mv_C50A2.2
mv_C50A2.3
mv_C50B6.4
mv_C50E10.4
mv_C50E3.10
mv_C50E3.12
mv_C50E3.4
mv_C50F2.e
mv_C50F4.13
mv_C50F4.5
mv_C50F4.9
mv_C50F7.3
mv_C50F7.7
mv_C50H11.10
mv_C50H11.13
mv_C50H11.15
mv_C50H11.17
mv_C52B9.6
mv_C52D10.1
mv_C52D10.11
mv_C52D10.13
mv_C52D10.3
mv_C52D10.8
mv_C52E2.g
mv_C52E4.3
mv_C52G5.2
mv_C53A3.2
mv_C53A5.5
mv_C53D5.1
mv_C53D5.3
mv_C53D6.3
mv_C53D6.6
mv_C54C6.1
mv_C54C6.2
mv_C54C6.4
mv_C54C8.1
mv_C54C8.3
mv_C54C8.7
mv_C54D10.3
mv_C54E10.2
mv_C54E10.4
mv_C54E4.1
mv_C54E4.4
mv_C54F6.12
mv_C54F6.8
mv_C54G10.1
mv_C54G4.3
mv_C54G4.7
mv_C54G6.d
mv_C54G6.e
mv_C54H2.1
mv_C55A6.3
mv_C55A6.4
mv_C55A6.5
mv_C55A6.6
mv_C55A6.7
mv_C55B7.12
mv_C55B7.3
mv_C55C3.1
mv_C55C3.4
mv_C56A3.2
mv_C56C10.6
mv_C56C10.8
mv_C56E6.2
mv_C56E6.4
mv_C56E6.5
mv_C56G3.2
mv_C56G7.3
mv_CAA04171
mv_CAA10498
mv_CAA33320
mv_CAA33327
mv_CAA33644
mv_CAA34717
mv_CAA34718
mv_CAA35954
mv_CAA35955
mv_CAA46126
mv_CAA50179
mv_CAA51446
mv_CAA51448
mv_CAA52066
mv_CAA52832
mv_CAA54319
mv_CAA60157
mv_CAA62913
mv_CAA66831
mv_CAA74394
mv_CAA78450
mv_CAA79148
mv_CAA82224
mv_CAA86114
mv_cTel7X.1
mv_D1005.2
mv_D1007.1
mv_D1007.16
mv_D1007.4
mv_D1007.5
mv_D1014.1
mv_D1014.5
mv_D1014.6
mv_D1022.3
mv_D1025.4
mv_D1037.1
mv_D1046.1
mv_D1053.2
mv_D1054.14
mv_D1054.2
mv_D1054.3
mv_D1054.5
mv_D1054.6
mv_D1054.9a
mv_D1065.1
mv_D1065.5
mv_D1081.2
mv_D1081.9
mv_D1086.2
mv_D1086.5
mv_D2013.2
mv_D2023.4
mv_D2023.7
mv_D2024.1
mv_D2024.2
mv_D2024.7
mv_D2024.8
mv_D2030.10
mv_D2030.6
mv_D2045.5
mv_D2045.7
mv_D2062.1
mv_D2062.4
mv_D2062.5
mv_D2062.6
mv_D2062.7
mv_D2089.1
mv_D2089.2
mv_D2089.5
mv_D2092.2
mv_D2092.4
mv_D2096.11
mv_DC2.2
mv_DC2.4
mv_DC2.6
mv_DH11.5
mv_DY3.6
mv_E01A2.1
mv_E01A2.2
mv_E01A2.6
mv_E01A2.8
mv_E01G4.1
mv_E01G6.2
mv_E02A10.2
mv_E02C12.12
mv_E02C12.6
mv_E02H1.6
mv_E02H4.2
mv_E02H9.3
mv_E02H9.5
mv_E03A3.3
mv_E03D2.1
mv_E03D2.2
mv_E03H12.5
mv_E03H12.7
mv_E03H4.10
mv_E03H4.4
mv_E04A4.5
mv_E04F6.1
mv_E04F6.13
mv_EEED8.12
mv_EGAP1.1
mv_EGAP4.1
mv_F01D4.4
mv_F01D4.8
mv_F01D5.10
mv_F01E11.1
mv_F01E11.5
mv_F01F1.13
mv_F01F1.3
mv_F01G10.3
mv_F01G10.8
mv_F01G12.2
mv_F02A9.2
mv_F02A9.3
mv_F02C12.2
mv_F02C9.2
mv_F02D8.3
mv_F02D8.4
mv_F02H6.2
mv_F02H6.6
mv_F07A11.2
mv_F07B10.1
mv_F07C3.4
mv_F07C3.8
mv_F07C4.10
mv_F07C4.11
mv_F07C4.12
mv_F07C4.2
mv_F07C6.4b
mv_F07E5.2
mv_F07F6.1
mv_F07F6.2
mv_F07G6.6
mv_F07G6.7
mv_F07H5.8
mv_F08B4.3
mv_F08B6.3
mv_F08D12.10
mv_F08D12.13
mv_F08E10.7
mv_F08F1.6
mv_F08F1.7
mv_F08F3.3
mv_F08F3.7
mv_F08F8.5
mv_F08G12.2
mv_F08G2.4
mv_F08G2.6
mv_F08G2.8
mv_F08H9.1
mv_F08H9.6
mv_F08H9.8
mv_F08H9.9
mv_F09B12.5
mv_F09C12.1
mv_F09C12.7
mv_F09C3.5
mv_F09C6.10
mv_F09C6.2
mv_F09C6.5
mv_F09C8.1
mv_F09D12.1
mv_F09E10.3
mv_F09E10.5
mv_F09E5.11
mv_F09E8.5
mv_F09F3.11
mv_F09F3.13
mv_F09F3.5
mv_F09F9.2
mv_F09G8.6
mv_F09G8.7
mv_F09G8.9
mv_F10A3.15
mv_F10A3.3
mv_F10B5.2
mv_F10C1.1
mv_F10C1.5
mv_F10C1.7a
mv_F10D11.4
mv_F10D11.6
mv_F10D2.11
mv_F10D2.2
mv_F10D2.9
mv_F10D7.2
mv_F10E7.1
mv_F10E7.10
mv_F10E7.2
mv_F10E7.5
mv_F10E9.4
mv_F10F2.1
mv_F10F2.4
mv_F10F2.8
mv_F10G2.3
mv_F10G2.9
mv_F10G7.3
mv_F10G8.2
mv_F10G8.8
mv_F11A3.1
mv_F11A5.10
mv_F11A5.12
mv_F11A5.2
mv_F11A5.3
mv_F11A5.4
mv_F11A5.9
mv_F11C3.2
mv_F11C7.5
mv_F11D5.5
mv_F11E6.4
mv_F11E6.7
mv_F11F1.1a
mv_F11F1.2
mv_F11F1.5
mv_F11F1.7
mv_F11G11.1
mv_F11G11.12
mv_F11G11.2
mv_F11G11.4
mv_F11G11.5
mv_F11G11.7
mv_F11G11.8
mv_F11G11.9
mv_F11H8.1
mv_F12A10.1
mv_F12B6.3
mv_F12D9.1
mv_F12E12.c
mv_F12E12.d
mv_F12E12.e
mv_F12E12.h
mv_F12F6.2
mv_F12F6.9
mv_F13A7.1
mv_F13B10.1b
mv_F13C5.5
mv_F13D12.6
mv_F13E9.5
mv_F13H10.5
mv_F13H6.4
mv_F13H6.5
mv_F13H8.1
mv_F13H8.4
mv_F13H8.6
mv_F13H8.9
mv_F14B4.1
mv_F14B6.1
mv_F14B6.5
mv_F14B6.7
mv_F14B8.1
mv_F14B8.2
mv_F14B8.4
mv_F14D2.4
mv_F14D2.e
mv_F14D2.f
mv_F14D2.g
mv_F14D2.o
mv_F14D7.2
mv_F14D7.3
mv_F14D7.5
mv_F14D7.7
mv_F14D7.8
mv_F14E5.5
mv_F14F4.1
mv_F14F7.2
mv_F14F7.5
mv_F14F9.3
mv_F14F9.4
mv_F14H12.3
mv_F14H3.10
mv_F14H8.1
mv_F14H8.2
mv_F14H8.4
mv_F14H8.5
mv_F15A2.2
mv_F15A2.7
mv_F15A4.11
mv_F15A4.13
mv_F15A8.6
mv_F15A8.7
mv_F15B10.2
mv_F15B9.4
mv_F15B9.6
mv_F15D3.7
mv_F15D3.8
mv_F15D4.6
mv_F15E11.g
mv_F15E6.2
mv_F15E6.3
mv_F15E6.6
mv_F15G9.5
mv_F15H10.3
mv_F15H10.7
mv_F15H9.1
mv_F16B4.1
mv_F16B4.10
mv_F16B4.11
mv_F16B4.12
mv_F16B4.2
mv_F16B4.4
mv_F16B4.c
mv_F16F9.3
mv_F16F9.4
mv_F16G10.13
mv_F16H6.1
mv_F16H6.2
mv_F16H6.5
mv_F17A9.2
mv_F17A9.3
mv_F17A9.5
mv_F17C11.4
mv_F17C11.8
mv_F17C8.2
mv_F17C8.5
mv_F17C8.6
mv_F17E9.1
mv_F17E9.10
mv_F17E9.11
mv_F17E9.13
mv_F17E9.4
mv_F17E9.5
mv_F17H10.3
mv_F18A1.8
mv_F18A11.6
mv_F18A12.6
mv_F18A12.8
mv_F18C5.5
mv_F18E2.2
mv_F18E3.5
mv_F18E9.3
mv_F18G5.4
mv_F19B2.5
mv_F19C6.1
mv_F19C6.4
mv_F19C7.2
mv_F19C7.4
mv_F19C7.6
mv_F19F10.1
mv_F19F10.10
mv_F19F10.11a
mv_F19F10.4
mv_F19G12.4
mv_F19H6.4
mv_F19H8.2
mv_F19H8.3
mv_F19H8.4
mv_F20A1.10
mv_F20A1.2
mv_F20A1.4
mv_F20A1.6
mv_F20A1.8
mv_F20B10.1
mv_F20B6.7
mv_F20C5.3
mv_F20C5.4
mv_F20D1.10
mv_F20D1.4
mv_F20D12.6
mv_F20D6.11
mv_F20D6.3
mv_F20D6.4
mv_F20D6.5
mv_F20E11.12
mv_F20G2.1
mv_F20G2.3
mv_F20G2.4
mv_F20H11.1
mv_F21A3.3
mv_F21A3.6
mv_F21A9.1
mv_F21A9.2
mv_F21C10.4
mv_F21D5.2
mv_F21D5.4
mv_F21D5.8
mv_F21D9.1
mv_F21D9.4
mv_F21F3.2
mv_F21F8.11
mv_F21H12.5
mv_F21H7.1
mv_F21H7.10
mv_F21H7.5
mv_F22A3.3
mv_F22A3.6
mv_F22B3.1
mv_F22B3.4
mv_F22B3.8
mv_F22B7.4
mv_F22B7.9
mv_F22B8.4
mv_F22D3.1
mv_F22D3.2.v5
mv_F22D6.12
mv_F22D6.8
mv_F22E12.2
mv_F22E12.3
mv_F22E5.1
mv_F22E5.12
mv_F22E5.2
mv_F22E5.4
mv_F22E5.6
mv_F22E5.c
mv_F22F4.4
mv_F22F4.c
mv_F22F7.6
mv_F23A7.1
mv_F23A7.3
mv_F23A7.4
mv_F23B12.6
mv_F23B2.10
mv_F23B2.13
mv_F23C8.3
mv_F23C8.7
mv_F23H12.1
mv_F23H12.7
mv_F25B3.3
mv_F25B3.4
mv_F25B3.5
mv_F25B5.7
mv_F25D1.3
mv_F25D1.5
mv_F25E5.1
mv_F25E5.13
mv_F25E5.2
mv_F25E5.4
mv_F25E5.6
mv_F25H2.11
mv_F25H2.6
mv_F25H5.2
mv_F25H5.6
mv_F25H5.7
mv_F25H5.8
mv_F25H8.6
mv_F25H9.3
mv_F26A1.4
mv_F26A1.6
mv_F26A1.8
mv_F26A10.1
mv_F26A3.6
mv_F26D11.11
mv_F26D11.5
mv_F26D2.13
mv_F26D2.14
mv_F26D2.3
mv_F26D2.4
mv_F26E4.7
mv_F26E4.9
mv_F26F12.1
mv_F26F12.4
mv_F26F2.6
mv_F26F2.7
mv_F26F4.10
mv_F26G1.6
mv_F26H11.4
mv_F27B3.2
mv_F27B3.6
mv_F27C1.6
mv_F27C1.8
mv_F27C8.1
mv_F27C8.2
mv_F27C8.3
mv_F27D9.6
mv_F27E11.2
mv_F27E5.1
mv_F28A10.3
mv_F28A10.7
mv_F28A12.1
mv_F28B12.3
mv_F28C12.5
mv_F28C6.1
mv_F28C6.10
mv_F28D1.3
mv_F28D9.2
mv_F28D9.4
mv_F28E10.1
mv_F28F8.6
mv_F28F8.7
mv_F28F9.3
mv_F28F9.4
mv_F28G4.1
mv_F28G4.5
mv_F28H6.1
mv_F28H7.3
mv_F28H7.7
mv_F29C12.5
mv_F29C4.4
mv_F29D10.2
mv_F29D10.5
mv_F29D11.2
mv_F29F11.5
mv_F29F11.6
mv_F29G9.1
mv_F29G9.2
mv_F29G9.5
mv_F30A10.2
mv_F30A10.7
mv_F30H5.2
mv_F31A3.4
mv_F31A9.4
mv_F31D4.2
mv_F31D4.6
mv_F31E3.5
mv_F31E3.6
mv_F31E8.4
mv_F31E8.6
mv_F31E9.1
mv_F31E9.2
mv_F31E9.6
mv_F31F4.1
mv_F31F6.2
mv_F32A11.1
mv_F32A6.4
mv_F32A7.4
mv_F32A7.5
mv_F32A7.7
mv_F32B4.2
mv_F32B5.2
mv_F32B5.4
mv_F32B6.2
mv_F32B6.4
mv_F32B6.5
mv_F32B6.6
mv_F32B6.7
mv_F32D1.1
mv_F32D8.1
mv_F32D8.11a
mv_F32D8.3
mv_F32D8.5a
mv_F32D8.6
mv_F32E10.2
mv_F32G8.2
mv_F32G8.5
mv_F32H2.2
mv_F32H2.9
mv_F33A8.7
mv_F33A8.9
mv_F33C8.3
mv_F33D11.1
mv_F33D11.10
mv_F33D11.3
mv_F33D11.4
mv_F33D11.7
mv_F33D4.5
mv_F33E11.1
mv_F33E2.5
mv_F33H1.5
mv_F33H2.2
mv_F34D10.3
mv_F35A5.8
mv_F35B12.4
mv_F35B12.8
mv_F35B3.4
mv_F35C11.2
mv_F35C11.3
mv_F35C5.11
mv_F35C5.4
mv_F35C5.5a
mv_F35C8.2
mv_F35D2.3
mv_F35E2.9
mv_F35E8.10
mv_F35E8.12
mv_F35F10.11
mv_F35F10.12
mv_F35F10.13
mv_F35F10.14
mv_F35F10.3
mv_F35F10.6
mv_F35F10.7
mv_F35G12.11
mv_F35G12.9
mv_F35G2.1
mv_F35G2.2
mv_F35G2.3
mv_F35G2.5
mv_F35H12.5
mv_F35H8.2
mv_F36A2.10
mv_F36A4.1
mv_F36A4.8
mv_F36D1.2
mv_F36D1.3
mv_F36D1.5
mv_F36D3.4
mv_F36D3.6
mv_F36D4.2
mv_F36F12.5
mv_F36F12.6
mv_F36G3.2
mv_F36G9.9
mv_F36H12.3
mv_F36H12.5
mv_F36H12.7
mv_F36H12.8
mv_F36H12.9
mv_F36H5.2
mv_F36H5.8
mv_F36H9.2
mv_F36H9.5
mv_F37A4.2
mv_F37A8.2
mv_F37A8.4
mv_F37A8.5
mv_F37B1.1
mv_F37B1.6
mv_F37B12.1
mv_F37B4.7
mv_F37C12.1
mv_F37C12.14
mv_F37D6.2
mv_F37H8.5
mv_F38A1.10
mv_F38A1.4
mv_F38A1.7
mv_F38A5.10
mv_F38A5.7
mv_F38B7.2
mv_F38B7.3
mv_F38B7.4
mv_F38B7.5
mv_F38C2.1
mv_F38C2.5
mv_F38C2.7
mv_F38E1.2
mv_F38E11.1
mv_F38H4.5
mv_F39B1.1
mv_F39B2.1
mv_F39C12.3
mv_F39F10.3
mv_F39H12.4
mv_F39H2.2
mv_F40A3.1
mv_F40A3.2
mv_F40A3.3
mv_F40A3.4
mv_F40A3.5
mv_F40A3.6
mv_F40C5.1
mv_F40C5.3
mv_F40D4.1
mv_F40D4.13
mv_F40D4.2
mv_F40D4.9
mv_F40E10.5
mv_F40E3.2
mv_F40F11.3
mv_F40F12.2
mv_F40F12.7
mv_F40F4.1
mv_F40F9.1
mv_F40F9.3
mv_F40G12.1
mv_F40G12.11
mv_F40G9.2
mv_F40H3.1
mv_F40H3.2
mv_F40H3.3
mv_F40H3.4
mv_F40H7.8
mv_F41B4.3
mv_F41B5.10
mv_F41B5.2
mv_F41B5.4
mv_F41B5.7
mv_F41C3.5
mv_F41D3.4
mv_F41D3.5
mv_F41D9.5
mv_F41E6.10
mv_F41E6.13
mv_F41E6.2
mv_F41E6.4
mv_F41E7.7
mv_F41G4.1
mv_F41G4.4
mv_F41G4.5
mv_F41G4.7
mv_F41H10.10
mv_F41H10.8
mv_F42A6.1
mv_F42A6.4
mv_F42A9.4
mv_F42A9.e
mv_F42C5.7
mv_F42D1.2
mv_F42F12.3
mv_F42G2.3
mv_F42G4.3a
mv_F42G4.6
mv_F42G8.10
mv_F42G9.1
mv_F42G9.8
mv_F42H10.2
mv_F42H10.6
mv_F43C1.4
mv_F43C11.1
mv_F43C11.10
mv_F43C11.7
mv_F43C11.9
mv_F43D2.2
mv_F43D2.3
mv_F43D9.2
mv_F43D9.4
mv_F43E2.8
mv_F43G9.8
mv_F43H9.3
mv_F44A2.1
mv_F44A2.2
mv_F44A6.1
mv_F44A6.5
mv_F44B9.4
mv_F44C4.2
mv_F44C8.1
mv_F44C8.7
mv_F44D12.2
mv_F44D12.3
mv_F44D12.4
mv_F44D12.9
mv_F44E2.3
mv_F44E2.6
mv_F44E5.4
mv_F44E7.2
mv_F44E7.5
mv_F44F1.1
mv_F44F1.3
mv_F44F1.4
mv_F44F1.6a
mv_F44F4.10
mv_F44F4.11
mv_F44F4.3
mv_F44G3.9
mv_F44G4.2
mv_F44G4.3
mv_F45C12.10
mv_F45C12.5
mv_F45C12.7
mv_F45D11.1
mv_F45D11.10
mv_F45D11.13
mv_F45D11.14
mv_F45D11.4
mv_F45D11.8
mv_F45E4.1
mv_F45E4.2
mv_F45F2.12
mv_F45F2.3
mv_F45F2.4
mv_F45F2.6
mv_F45F2.9
mv_F45G2.1
mv_F45G2.10
mv_F45G2.6
mv_F45G2.9
mv_F45H11.1
mv_F45H7.3
mv_F46A8.10
mv_F46A8.3
mv_F46A8.5
mv_F46A8.9
mv_F46B3.11
mv_F46B3.4
mv_F46B6.10
mv_F46C5.7
mv_F46F11.7
mv_F46F3.1
mv_F46F5.11
mv_F46F5.6
mv_F46F5.7
mv_F46F5.9
mv_F46F6.1b
mv_F46H6.1
mv_F47B10.8
mv_F47B3.2
mv_F47B3.4
mv_F47B7.1
mv_F47B7.2
mv_F47B7.4
mv_F47B7.5
mv_F47B8.11
mv_F47B8.3
mv_F47B8.4
mv_F47B8.5
mv_F47C10.6
mv_F47C10.7
mv_F47C12.4
mv_F47C12.6
mv_F47D12.7
mv_F47D2.1
mv_F47D2.5
mv_F47F6.3
mv_F47G3.2
mv_F47G4.6
mv_F47G9.1
mv_F47H4.1
mv_F47H4.6
mv_F47H4.7
mv_F48A11.5
mv_F48A11.6
mv_F48E8.1
mv_F48E8.4
mv_F48F7.5
mv_F48F7.6
mv_F48G7.11
mv_F48G7.12
mv_F48G7.8
mv_F49A5.3
mv_F49A5.4
mv_F49C12.2
mv_F49C12.5b
mv_F49C12.6
mv_F49C5.2
mv_F49C5.4
mv_F49D11.7
mv_F49E11.10
mv_F49E11.6
mv_F49E12.5
mv_F49E2.1
mv_F49F1.10
mv_F49F1.12
mv_F49F1.6
mv_F49F1.7
mv_F49F1.9
mv_F49H12.3
mv_F49H12.6a
mv_F49H6.5
mv_F49H6.8
mv_F49H6.9
mv_F52A8.2
mv_F52B11.3
mv_F52B11.4
mv_F52B11.5
mv_F52C6.7
mv_F52C6.f
mv_F52D10.3
mv_F52D10.5
mv_F52D2.2
mv_F52D2.4
mv_F52D2.7
mv_F52E1.12
mv_F52E1.7
mv_F52E4.7
mv_F52F10.1
mv_F52F10.3
mv_F52F10.4
mv_F52F12.7
mv_F52G2.2
mv_F52H3.6
mv_F53A2.7
mv_F53A2.9
mv_F53A3.1
mv_F53A3.7
mv_F53B2.2
mv_F53B3.2
mv_F53B3.3
mv_F53B6.5
mv_F53B6.8
mv_F53B7.3
mv_F53E10.2
mv_F53E10.4
mv_F53E4.1
mv_F53F1.4
mv_F53F4.12
mv_F53F4.3
mv_F53F8.5
mv_F53G12.1
mv_F53G2.7
mv_F53H1.1
mv_F53H2.2
mv_F53H8.4
mv_F54A3.b
mv_F54A3.h
mv_F54B8.1
mv_F54B8.2
mv_F54B8.4
mv_F54B8.7
mv_F54C1.9
mv_F54C8.1
mv_F54C8.6
mv_F54D1.2
mv_F54D10.2
mv_F54D12.4
mv_F54D5.2
mv_F54D5.3
mv_F54D5.7
mv_F54D7.3
mv_F54E2.2
mv_F54E4.3
mv_F54F7.5
mv_F54F7.7
mv_F54G8.1
mv_F54H12.4
mv_F54H5.4
mv_F55A11.3
mv_F55A12.c
mv_F55A4.4
mv_F55B11.2
mv_F55B11.3
mv_F55B11.4
mv_F55C10.2
mv_F55C12.4
mv_F55C12.5
mv_F55C5.1
mv_F55C9.10
mv_F55C9.11
mv_F55D12.6
mv_F55F8.9
mv_F55G1.1
mv_F55G1.10
mv_F55G1.3
mv_F55G11.2
mv_F55G11.5
mv_F55G11.8
mv_F55G7.1
mv_F55G7.2
mv_F56A11.6
mv_F56A12.1
mv_F56A4.10
mv_F56A4.3
mv_F56B3.6
mv_F56B3.9
mv_F56C11.1
mv_F56C11.2
mv_F56C11.3
mv_F56C3.6
mv_F56C4.2
mv_F56C9.1
mv_F56D1.6
mv_F56D12.6a
mv_F56D6.2
mv_F56F10.3
mv_F56F11.1
mv_F56F11.2
mv_F56F11.3
mv_F56F11.4
mv_F56F12.1
mv_F56F3.1
mv_F56F3.5
mv_F56F4.5
mv_F56G4.3
mv_F56G4.5
mv_F56H6.12
mv_F56H6.2
mv_F57A10.1
mv_F57A8.6
mv_F57B9.3
mv_F57B9.4
mv_F57B9.6
mv_F57C2.1
mv_F57C2.3
mv_F57C7.3
mv_F57C9.2
mv_F57F4.1
mv_F57F5.2
mv_F57G4.4
mv_F57G8.1
mv_F57G8.6
mv_F57G9.1
mv_F57H12.7
mv_F58A3.5
mv_F58A4.4
mv_F58A4.5
mv_F58A6.4
mv_F58B3.1
mv_F58B3.2
mv_F58B3.3
mv_F58B3.5
mv_F58B4.2
mv_F58B4.5
mv_F58D2.1
mv_F58D5.2
mv_F58D5.3
mv_F58D5.5
mv_F58D5.7
mv_F58E1.11
mv_F58E1.13
mv_F58E1.2
mv_F58E1.3
mv_F58E1.6
mv_F58E1.9
mv_F58E6.2
mv_F58E6.7
mv_F58F12.1
mv_F58F6.1
mv_F58F6.2
mv_F58F6.6
mv_F58F9.1
mv_F58F9.3
mv_F58F9.4
mv_F58F9.6
mv_F58G1.1
mv_F58G1.2
mv_F58G1.3
mv_F58G1.7
mv_F58G11.6
mv_F58G6.4
mv_F58G6.5
mv_F58H1.1
mv_F58H1.4
mv_F58H1.6
mv_F58H7.7
mv_F59A1.10
mv_F59A1.11
mv_F59A1.13
mv_F59A6.4
mv_F59A7.1
mv_F59A7.2
mv_F59A7.4
mv_F59A7.5
mv_F59A7.7
mv_F59A7.9
mv_F59B1.2
mv_F59B10.3
mv_F59B10.4
mv_F59B2.12
mv_F59B8.1
mv_F59D6.2
mv_F59D6.5
mv_F59D8.f
mv_F59E11.1
mv_F59E11.2
mv_F59E12.10
mv_F59E12.12
mv_F59E12.13
mv_F59E12.3
mv_F59E12.5
mv_F59E12.9
mv_F59E12.d
mv_F59E12.h
mv_F59F4.3
mv_F59F4.4
mv_F59G1.1
mv_F59G1.5
mv_F59G1.7
mv_F59H5.1
mv_F59H6.5
mv_F59H6.7
mv_G_yc702D5
mv_G_yc721E1
mv_G_YK1041
mv_G_YK1073
mv_G_yk111E9
mv_G_YK1486
mv_G_YK1547
mv_G_YK1573
mv_G_YK1606
mv_G_YK1636
mv_G_YK1646
mv_G_YK1700
mv_G_YK1720
mv_G_YK1732
mv_G_YK1780
mv_G_YK1850
mv_G_YK1857
mv_G_YK1924
mv_G_YK1927
mv_G_YK1929
mv_G_YK1978
mv_G_YK1986
mv_G_YK200
mv_G_YK2067
mv_G_YK2151
mv_G_YK2214_1
mv_G_YK2232
mv_G_YK2253
mv_G_YK2267
[truncated: 19,224 more rows]
