# Supplementary material for: A quantitative genome-wide RNAi screen in C. elegans for antifungal innate immunity genes
Source: BMC Biol. 2016 Apr 29;14:35. doi: 10.1186/s12915-016-0256-3 (PMC4850687; doi:10.1186/s12915-016-0256-3)
Supplement: Additional file 2: Table S2. — Results for Hipi clone candidates retained in the first round of screening and identification of potential target genes. (XLSX 134 kb) [file 12915_2016_256_MOESM2_ESM.xlsx]

## Sheet: Notes
Sheet: 295 Peni-Hipi clones																	Clones with no target in sheet "CloneMapper score >30"
																	mv_F14F7.5
Clone	The clone name																mv_F35H12.5
Plate_Name	The lab name for the plate containing the clone of interest																mv_R102.8
Col	The column of the plate containing the clone of interest																mv_T19A5.3
Row	The row of the plate containing the clone of interest																mv_Y37E11B.9
(No_of_worms/Plate_average)%	The number of worms analysed from the well of interest, expressed as a percentage of the average number of worms analysed from all wells on the same plate																sjj_C06E8.4
TOF	The average "Time of Flight" (a measure of size) of the worms analysed from the well of interest, expressed in arbitrary units																sjj_C38D9.3
EXT	The average "Extinction" (a measure of optical density) of the worms analysed from the well of interest, expressed in arbitrary units																sjj_F55C5.6
Green	The average green fluorescence of the worms analysed from the well of interest, expressed as a percentage of the truncated mean of average green fluorescence for all wells on the same plate																sjj_F56E3.1
Red	The average red fluorescence of the worms analysed from the well of interest, expressed as a percentage of the truncated mean of average red fluorescence for all wells on the same plate																sjj_F57G4.6
(TOF/Plate_average)%	The average TOF of the worms analysed from the well of interest, expressed as a percentage of the truncated mean of average TOF for all wells on the same plate																sjj_K02E2.5
(EXT/Plate_average)%	The average EXT of the worms analysed from the well of interest, expressed as a percentage of the truncated mean of average EXT for all wells on the same plate																sjj_K03F8.1
Relative Green/Red	The average ratio of Green to Red fluorescence, expressed as a percentage of the truncated mean of average Green to Red fluorescence for all wells on the same plate																sjj_M03F4.5
																	sjj_T02D1.1
For each of the above, there are 2 values corresponding to duplicate independent analyses. The last 5 columns show the averages for these 2 values, for each of the parameters indicated																	sjj_T06H11.3
																	sjj_W06G6.4
																	sjj_Y102A5C.27
																	sjj_Y39C12A.d
Sheet: CloneMapper score >30																	sjj_Y40B10A.d
																	sjj_Y50D4B_10.b
Output from Clone Mapper (http://bioinformatics.lif.univ-mrs.fr/RNAiMap) edited to remove targets with a score <=30 and showing only a single clone-gene pair (i.e. not multiple isoforms).																	sjj_Y50D7_162.b
See Clone Mapper for an explanation of the different columns.																	sjj_Y51H4A.r
For 26 clones (column R), no target with a score > 30 was defined. There is thus no good match between the predicted clone insert sequence and the sequence of any predicted C. elegans protein coding gene.																	sjj_Y58G8A.b
Note that unless a clone has been sequenced, the identity of its targets remains uncertain (10-15% clones are mis-named).																	sjj_Y67D8A_360.a
																	sjj_Y69A2A_7278.m
																	sjj_Y71F9A_262.b

## Sheet: Results 295 selected clones
												Average
Clone	Plate_Name	Col	Row	(No_of_worms/Plate_average)%	TOF	EXT	Green	Red	(TOF/Plate_average)%	(EXT/Plate_average)%	Relative Green/Red	Green	Red	(TOF/Plate_average)%	(EXT/Plate_average)%	Relative Green/Red
sjj_B0035.6	Scr29-11-10_IV-6F4D01	1	B	109.143	582	385	1.58039	1.06613	101.629	95.0617	1.33586	1.57749	1.04902	100.618	94.1772	1.37985
sjj_B0035.6	Scr06-12-10_IV-6F4D02	1	B	122.091	587	356	1.57459	1.03191	99.6069	93.2926	1.42385
sjj_B0336.11	Scr08-11-10_III-3F2D02	1	B	101.565	584	373	1.39853	1.08911	101.467	99.0821	1.2967	1.45444	1.15981	99.1111	97.6265	1.26731
sjj_B0336.11	Scr07-02-11_III-3F2D03	1	B	92.3451	490	300	1.51034	1.23052	96.7551	96.171	1.23792
sjj_B0361.7	Scr08-11-10_III-3F2D02	4	F	96.6509	477	247	1.36267	0.934282	82.8764	65.612	1.46625	1.37282	0.992675	89.4208	81.0518	1.40309
sjj_B0361.7	Scr07-02-11_III-3F2D03	4	F	98.4204	486	301	1.38296	1.05107	95.9652	96.4915	1.33993
sjj_B0416.5	Scr24-01-11_X-4F2D01	2	G	114.806	624	459	1.3417	1.11238	100.844	102.693	1.06754	1.36023	1.11239	95.8578	92.8657	1.12467
sjj_B0416.5	Scr31-01-11_X-4F2D02	2	G	95.1538	454	235	1.37875	1.11239	90.8719	83.0389	1.1818
sjj_C01B10.5	Scr07-02-11_IV-3F4D01	11	B	127.786	492	283	1.892	1.1831	89.9414	84.9154	1.6534	1.6636	1.19546	93.414	88.7308	1.40184
sjj_C01B10.5	Scr22-11-10_IV-3F4D02	11	B	125.86	494	274	1.43519	1.20783	96.8865	92.5463	1.15028
sjj_C02F12.1	Scr24-01-11_X-2F2D01	3	E	226.817	497	275	1.46832	0.885513	82.8896	70.215	1.74291	1.43603	0.955022	90.5596	81.6832	1.5167
sjj_C02F12.1	Scr31-01-11_X-2F2D02	3	E	130.869	548	357	1.40375	1.02453	98.2296	93.1514	1.29048
sjj_C05C9.3	Scr24-01-11_X-5F3D01	11	E	99.2763	622	439	1.47657	0.927623	99.1681	91.8238	1.43082	1.52307	0.891935	100.983	98.4272	1.67924
sjj_C05C9.3	Scr07-02-11_X-5F3D02	11	E	72.5019	527	337	1.56957	0.856247	102.798	105.031	1.92767
sjj_C05E11.5	Scr24-01-11_X-2F1D01	12	A	78.8649	592	390	1.33841	0.901515	95.4782	93.6944	1.50211	1.414	0.96597	100.74	100.492	1.47657
sjj_C05E11.5	Scr31-01-11_X-2F1D02	12	A	87.8637	558	368	1.48959	1.03042	106.002	107.289	1.45103
sjj_C06A6.5	Scr29-11-10_IV-4F2D01	1	A	40.3704	571	335	1.41499	0.771476	94.808	80.5441	1.93762	1.38338	0.937729	97.4108	88.079	1.57633
sjj_C06A6.5	Scr06-12-10_IV-4F2D02	1	A	132.05	588	380	1.35177	1.10398	100.014	95.6139	1.21505
sjj_C06E8.4	Scr01-11-10_III-3F1D01	2	H	95.7848	329	249	1.50663	1.42186	117.655	117.047	1.11973	1.4185	1.20607	108.669	106.941	1.21017
sjj_C06E8.4	Scr08-11-10_III-3F1D02	2	H	65.8797	581	368	1.33036	0.990291	99.6825	96.8362	1.30062
sjj_C07A9.9	Scr15-11-10_III-5F1D01	1	H	115.75	529	327	1.74468	0.903381	86.7266	80.0429	2.09597	1.62108	0.993641	94.0053	88.8788	1.70435
sjj_C07A9.9	Scr22-11-10_III-5F1D02	1	H	103.429	594	388	1.49748	1.0839	101.284	97.7148	1.31273
sjj_C08B6.5	Scr13-12-10_V-7F1D01	1	C	133.304	551	351	1.5903	0.902712	92.6745	82.4231	1.66069	1.5903	0.902712	92.6745	82.4231	1.66069
sjj_C08B6.5	Scr13-12-10_V-7F1D02	1	C	133.304	551	351	1.5903	0.902712	92.6745	82.4231	1.66069
sjj_C09E10.1	Scr24-01-11_X-1F1D01	11	A	115.036	663	465	1.55705	0.850465	103.659	104.874	2.02147	1.44102	0.933895	105.561	107.879	1.63722
sjj_C09E10.1	Scr31-01-11_X-1F1D02	11	A	86.1091	614	421	1.325	1.01733	107.463	110.883	1.25298
sjj_C10E2.1	Scr14-03-11_X-7F3D04	10	A	77.381	562	399	1.33819	1.11169	105.597	108.969	1.22817	1.3205	1.16317	104.595	109.14	1.14806
sjj_C10E2.1	Scr14-03-11_X-7F3D05	10	A	120.93	565	405	1.30282	1.21465	103.593	109.312	1.06795
sjj_C11E4.6	Scr24-01-11_X-4F4D01	4	B	200.287	545	331	1.50253	0.918095	92.5904	83.3395	1.53188	1.41292	0.945488	96.8149	93.2554	1.41956
sjj_C11E4.6	Scr31-01-11_X-4F4D02	4	B	98.2048	528	339	1.32331	0.972881	101.039	103.171	1.30723
sjj_C11H1.5	Scr24-01-11_X-6F4D01	6	G	87.682	519	313	1.45505	0.769675	87.5141	74.3572	1.89131	1.51753	0.779615	85.5676	76.6028	1.9875
sjj_C11H1.5	Scr31-01-11_X-6F4D02	6	G	135.776	448	278	1.58	0.789554	83.6211	78.8485	2.08369
sjj_C12D8.1	Scr13-12-10_V-7F1D01	9	E	110.545	470	261	1.46364	1.03167	79.0508	61.289	1.44417	1.46364	1.03167	79.0508	61.289	1.44417
sjj_C12D8.1	Scr13-12-10_V-7F1D02	9	E	110.545	470	261	1.46364	1.03167	79.0508	61.289	1.44417
sjj_C13C4.6	Scr10-01-11_V-8F3D01	1	F	109.01	605	455	1.40133	1.0444	102.349	102.591	1.26572	1.62878	1.13207	103.454	104.645	1.44359
sjj_C13C4.6	Scr07-02-11_V-8F3D02	1	F	122.851	516	332	1.85622	1.21974	104.558	106.699	1.62147
sjj_C14A11.3	Scr24-01-11_X-2F1D01	5	A	92.3296	623	407	1.80686	1.00758	100.478	97.7785	1.76998	1.59372	1.05023	101.055	101.659	1.52123
sjj_C14A11.3	Scr31-01-11_X-2F1D02	5	A	75.4594	535	362	1.38059	1.09287	101.632	105.539	1.27248
sjj_C14A6.1	Scr10-01-11_V-11F3D01	12	G	74.0897	679	635	1.48379	1.36096	122.221	129.352	0.966739	1.44922	1.2863	108.85	110.468	1.07424
sjj_C14A6.1	Scr17-01-11_V-11F3D02	12	G	88.4469	524	351	1.41466	1.21163	95.4787	91.5843	1.18173
sjj_C14A6.6	Scr10-01-11_V-11F1D01	8	H	173.622	549	368	2.26087	1.12157	102.684	81.8441	1.87302	2.00601	1.09639	97.7351	80.2514	1.69094
sjj_C14A6.6	Scr17-01-11_V-11F1D02	8	H	162.337	512	295	1.75115	1.07122	92.7859	78.6586	1.50885
sjj_C14F5.5	Scr24-01-11_X-4F4D01	1	D	74.1219	604	408	1.52108	1.06667	102.614	102.727	1.42076	1.43401	1.06723	101.922	100.058	1.32207
sjj_C14F5.5	Scr31-01-11_X-4F4D02	1	D	98.2048	529	320	1.34694	1.0678	101.231	97.3889	1.22339
sjj_C14H10.3	Scr24-01-11_X-5F4D01	1	B	91.236	468	311	1.58497	0.690024	78.4161	70.8781	2.06678	1.60572	0.78914	82.0395	72.9498	1.94867
sjj_C14H10.3	Scr07-02-11_X-5F4D02	1	B	96.5762	444	241	1.62648	0.888255	85.663	75.0215	1.83057
sjj_C15B12.6	Scr24-01-11_X-3F2D01	2	A	119.478	611	441	1.7262	1.08951	100.006	99.1536	1.42087	1.78016	1.03171	100.502	97.8737	1.67006
sjj_C15B12.6	Scr31-01-11_X-3F2D02	2	A	130.831	592	367	1.83412	0.9739	100.998	96.5939	1.91925
sjj_C15C8.4	Scr10-01-11_V-8F3D01	10	A	111.879	579	410	1.68494	1.03908	97.9509	92.445	1.56695	1.55402	1.06247	95.1754	91.8589	1.50681
sjj_C15C8.4	Scr07-02-11_V-8F3D02	10	A	117.785	456	284	1.4231	1.08587	92.3999	91.2729	1.44668
sjj_C17B7.9	Scr20-12-10_V-3F4D02	5	A	101.507	542	317	1.54386	1.05412	98.7067	93.2234	1.41627	1.62847	1.07158	101.315	98.9299	1.5158
sjj_C17B7.9	Scr07-02-11_V-3F4D03	5	A	111.384	532	331	1.71309	1.08903	103.923	104.636	1.61533
sjj_C24B9.12	Scr13-12-10_V-2F2D01	2	A	118.809	423	215	1.73921	0.943942	74.839	52.1507	1.80352	1.55872	0.988677	89.3913	74.3724	1.5352
sjj_C24B9.12	Scr20-12-10_V-2F2D02	2	A	156.29	686	405	1.37822	1.03341	103.944	96.5942	1.26688
sjj_C26B9.3	Scr24-01-11_X-3F3D01	1	B	54.5265	516	313	1.70696	0.759495	87.0726	73.4583	2.16397	1.65187	0.902169	89.7567	80.2482	1.8676
sjj_C26B9.3	Scr31-01-11_X-3F3D02	1	B	86.0673	504	299	1.59677	1.04484	92.4409	87.038	1.57124
sjj_C26E1.2	Scr10-01-11_V-8F3D01	8	B	114.747	615	447	1.4347	1.08171	104.041	100.788	1.29179	1.60421	1.08379	101.564	96.9944	1.46201
sjj_C26E1.2	Scr07-02-11_V-8F3D02	8	B	110.186	489	290	1.77372	1.08587	99.0867	93.2012	1.63222
sjj_C28H8.6	Scr08-11-10_III-3F3D02	1	E	127.251	629	445	1.37347	1.04736	111.8	117.725	1.22831	1.59756	1.06414	106.075	109.312	1.41343
sjj_C28H8.6	Scr07-02-11_III-3F3D03	1	E	68.3164	517	329	1.82166	1.08092	100.351	100.899	1.59856
sjj_C30D11.2	Scr01-11-10_III-2F1D01	9	C	92.0916	630	414	1.40053	1.32502	142.237	140.181	1.09794	1.37649	1.12185	123.499	120.451	1.30791
sjj_C30D11.2	Scr08-11-10_III-2F1D02	9	C	91.002	614	378	1.35246	0.918689	104.76	100.722	1.51788
sjj_C31H1.2	Scr15-11-10_IV-3F2D01	1	A	29.4118	619	381	1.54508	0.989447	103.141	94.3395	1.48543	1.49922	1.13611	104.75	104.361	1.40917
sjj_C31H1.2	Scr22-11-10_IV-3F2D02	1	A	84.4279	564	430	1.45336	1.28276	106.359	114.383	1.33292
sjj_C31H1.8	Scr22-11-10_IV-3F3D02	9	A	113.555	561	333	1.3877	0.969763	101.261	100.287	1.44534	1.68151	1.05797	100.753	98.8882	1.56384
sjj_C31H1.8	Scr07-02-11_IV-3F3D03	9	A	78.654	515	317	1.97531	1.14618	100.244	97.4896	1.68235
sjj_C34E7.4	Scr24-01-11_X-6F4D01	1	D	118.629	533	353	1.67222	0.70624	89.8748	83.8597	2.26254	1.54611	0.784115	90.2944	86.4594	1.94583
sjj_C34E7.4	Scr31-01-11_X-6F4D02	1	D	103.448	486	314	1.42	0.86199	90.714	89.0591	1.62911
sjj_C35C5.1	Scr24-01-11_X-5F2D01	2	B	143.716	501	323	1.90994	0.731144	79.2288	68.9207	2.44819	1.68073	0.830575	87.5657	81.9658	1.99236
sjj_C35C5.1	Scr07-02-11_X-5F2D02	2	B	118.406	484	296	1.45151	0.930007	95.9025	95.0109	1.53653
sjj_C36B7.7	Scr24-01-11_X-3F2D01	8	A	80.2209	618	437	1.32784	1.04099	101.152	98.2542	1.263	1.37719	1.07357	101.672	101.372	1.26951
sjj_C36B7.7	Scr31-01-11_X-3F2D02	8	A	99.8096	599	397	1.42654	1.10616	102.192	104.49	1.27603
sjj_C38D9.3	Scr10-01-11_V-11F1D01	12	B	60.5048	516	333	1.82609	0.684528	96.512	74.06	2.31846	1.65242	0.810029	97.0955	78.7591	1.89409
sjj_C38D9.3	Scr17-01-11_V-11F1D02	12	B	43.7062	539	313	1.47875	0.935529	97.679	83.4581	1.46972
sjj_C39F7.1	Scr29-11-10_V-1F1D01	2	F	101.325	593	417	1.61182	1.04593	96.9799	88.799	1.41858	1.51749	1.13646	98.9782	91.0193	1.22641
sjj_C39F7.1	Scr06-12-10_V-1F1D02	2	F	141.449	590	369	1.42315	1.22699	100.976	93.2397	1.03425
sjj_C39F7.2	Scr29-11-10_V-1F1D01	6	F	123.179	587	448	1.51108	1.10463	95.9987	95.4003	1.26622	1.49806	1.14342	96.0915	89.3927	1.19047
sjj_C39F7.2	Scr06-12-10_V-1F1D02	6	F	114.928	562	330	1.48503	1.18221	96.1843	83.3851	1.11471
sjj_C40H1.1	Scr15-11-10_III-5F1D01	1	A	130.848	607	390	1.69877	1.13126	99.5142	95.464	1.40143	1.5594	1.10758	103.213	106.285	1.4501
sjj_C40H1.1	Scr22-11-10_III-5F1D02	1	A	57.4604	627	465	1.42003	1.0839	106.911	117.107	1.49876
sjj_C41C4.2	Scr25-10-10_II-5F4D01	12	H	101.78	505	356	1.36358	1.06695	96.7196	95.729	1.29675	1.40282	1.18218	104.973	104.62	1.23141
sjj_C41C4.2	Scr18-10-10_II-5F4D02	12	H	47.0628	453	244	1.44205	1.29742	113.226	113.511	1.16607
sjj_C42C1.11	Scr29-11-10_IV-6F1D01	10	C	99.2556	524	334	1.41659	0.928799	87.6016	78.5998	1.72873	1.4199	1.01224	94.3933	89.9913	1.55618
sjj_C42C1.11	Scr06-12-10_IV-6F1D02	10	C	130.472	589	407	1.42322	1.09568	101.185	101.383	1.38363
sjj_C44H4.2	Scr24-01-11_X-6F4D01	4	B	115.19	466	262	1.80253	0.562455	78.5772	62.2415	2.87214	1.61126	0.585459	77.926	62.4616	2.5909
sjj_C44H4.2	Scr31-01-11_X-6F4D02	4	B	120.69	414	221	1.42	0.608464	77.2748	62.6817	2.30966
sjj_C44H4.4	Scr24-01-11_X-6F4D01	12	B	96.2783	640	450	1.62879	1.16297	107.917	106.903	1.16449	1.52439	1.11027	104.542	98.4066	1.26411
sjj_C44H4.4	Scr31-01-11_X-6F4D02	12	B	95.9052	542	317	1.42	1.05757	101.167	89.9099	1.36373
sjj_C45H4.15	Scr13-12-10_V-2F2D01	1	D	103.77	525	354	1.45332	1.04278	92.8853	85.8668	1.40582	1.4246	1.08342	99.2478	94.6888	1.30588
sjj_C45H4.15	Scr20-12-10_V-2F2D02	1	D	96.4754	697	434	1.39589	1.12406	105.61	103.511	1.20594
sjj_C49A9.3	Scr15-11-10_IV-3F2D01	5	F	76.4706	631	452	1.37098	1.10292	105.14	111.92	1.1712	1.50696	1.09327	103.864	102.644	1.27644
sjj_C49A9.3	Scr22-11-10_IV-3F2D02	5	F	82.9722	544	351	1.64293	1.08361	102.587	93.3684	1.38169
sjj_C49C3.1	Scr29-11-10_IV-8F1D01	7	B	88.0364	536	372	1.36189	0.930343	94.4196	86.1538	1.52612	1.45683	0.954882	92.9183	86.6296	1.49497
sjj_C49C3.1	Scr06-12-10_IV-8F1D02	7	B	137.482	547	384	1.55177	0.97942	91.417	87.1054	1.46382
sjj_C50H11.1	Scr13-12-10_V-2F3D01	4	A	107.425	541	341	1.39207	0.989104	93.9773	85.2122	1.41529	1.3647	0.977231	91.7097	81.7752	1.40315
sjj_C50H11.1	Scr20-12-10_V-2F3D02	4	A	107.366	578	329	1.33733	0.965358	89.4421	78.3381	1.39101
sjj_C51E3.7	Scr13-12-10_V-7F1D01	1	D	117.047	581	414	1.61845	1.02522	97.7203	97.217	1.52996	1.61845	1.02522	97.7203	97.217	1.52996
sjj_C51E3.7	Scr13-12-10_V-7F1D02	1	D	117.047	581	414	1.61845	1.02522	97.7203	97.217	1.52996
sjj_C53A5.4	Scr10-01-11_V-9F3D01	2	C	96.5665	623	463	1.71893	1.13871	97.6734	97.861	1.4781	1.54081	1.17627	99.5672	98.3637	1.29789
sjj_C53A5.4	Scr17-01-11_V-9F3D02	2	C	84.6561	563	350	1.36268	1.21382	101.461	98.8663	1.11768
sjj_C54D10.5	Scr10-01-11_V-8F3D01	3	D	126.222	619	512	1.45138	1.11901	104.718	115.443	1.26572	1.55068	1.11731	99.0654	101.912	1.41267
sjj_C54D10.5	Scr07-02-11_V-8F3D02	3	D	113.985	461	275	1.64997	1.11562	93.4131	88.3804	1.55962
sjj_C55C3.4	Scr15-11-10_IV-2F2D01	4	H	96.6364	573	391	1.31868	1.08552	95.4961	93.4344	1.24438	1.43891	1.12162	97.0468	97.4332	1.22886
sjj_C55C3.4	Scr22-11-10_IV-2F2D02	4	H	79.5014	529	355	1.55914	1.15773	98.5976	101.432	1.21334
sjj_cTel7X.1	Scr24-01-11_X-1F1D01	1	A	52.5164	602	434	1.44966	0.519311	94.1213	97.8828	2.59695	1.43733	0.787298	97.6419	100.301	1.95916
sjj_cTel7X.1	Scr31-01-11_X-1F1D02	1	A	107.636	578	390	1.425	1.05529	101.162	102.718	1.32138
sjj_D2013.9	Scr25-10-10_II-6F2D01	2	G	133.852	561	370	1.30302	1.28068	103.03	104.752	0.998544	1.33305	1.20697	102.989	105.447	1.15517
sjj_D2013.9	Scr18-10-10_II-6F2D02	2	G	89.131	461	257	1.36308	1.13325	102.947	106.142	1.3118
sjj_F01D4.6	Scr29-11-10_IV-5F1D01	10	C	100.845	532	329	1.39923	0.942069	89.7725	77.5145	1.46842	1.40036	0.962445	94.2789	86.5975	1.42785
sjj_F01D4.6	Scr06-12-10_IV-5F1D02	10	C	79.294	591	383	1.40148	0.982821	98.7853	95.6805	1.38729
sjj_F01G10.1	Scr29-11-10_IV-5F1D01	3	G	66.6601	525	301	1.30896	0.896393	88.5913	70.9175	1.49378	1.47757	1.00753	89.426	74.4304	1.46927
sjj_F01G10.1	Scr06-12-10_IV-5F1D02	3	G	117.808	540	312	1.64619	1.11866	90.2606	77.9434	1.44476
sjj_F07A11.6	Scr25-10-10_II-7F2D01	4	G	96.385	524	380	1.53006	1.31223	102.225	102.65	1.215	1.43706	1.22219	106.811	102.002	1.21765
sjj_F07A11.6	Scr18-10-10_II-7F2D02	4	G	102.137	487	263	1.34405	1.13215	111.397	101.354	1.2203
sjj_F10A3.12	Scr10-01-11_V-10F3D01	8	B	117.461	555	370	2.27767	0.929393	89.6936	75.9587	2.2201	1.81231	0.981587	87.6713	76.1548	1.76574
sjj_F10A3.12	Scr17-01-11_V-10F3D02	8	B	104.79	473	286	1.34695	1.03378	85.6491	76.3508	1.31137
sjj_F10C2.7	Scr10-01-11_V-8F3D01	9	D	114.747	603	427	1.36797	0.943162	102.011	96.2781	1.47137	1.62241	1.0517	101.967	99.7211	1.56927
sjj_F10C2.7	Scr07-02-11_V-8F3D02	9	D	117.785	503	321	1.87684	1.16024	101.924	103.164	1.66718
sjj_F16F9.2	Scr24-01-11_X-4F2D01	7	D	76.5372	580	435	1.50941	0.883497	93.733	97.323	1.53965	1.5108	0.955749	96.1054	104.315	1.50958
sjj_F16F9.2	Scr31-01-11_X-4F2D02	7	D	96.1053	492	315	1.51218	1.028	98.4779	111.307	1.47951
sjj_F19B6.4	Scr29-11-10_IV-6F4D01	6	C	139.638	479	268	1.51242	0.980838	83.6432	66.1728	1.44047	1.4571	0.877386	86.5344	75.5398	1.6181
sjj_F19B6.4	Scr06-12-10_IV-6F4D02	6	C	50.2727	527	324	1.40177	0.773934	89.4256	84.9068	1.79574
sjj_F19F10.5	Scr13-12-10_V-5F3D01	10	A	83.6879	531	349	1.37799	0.992523	108.613	112.345	1.48774	1.34457	1.00214	103.753	107.57	1.40749
sjj_F19F10.5	Scr20-12-10_V-5F3D02	10	A	109.287	536	345	1.31115	1.01175	98.893	102.796	1.32724
sjj_F21A10.4	Scr24-01-11_X-5F1D01	5	B	153.87	619	418	1.57763	0.936437	97.5459	92.3981	1.47911	1.64988	0.965146	95.3448	88.9277	1.57346
sjj_F21A10.4	Scr07-02-11_X-5F1D02	5	B	114.835	465	257	1.72213	0.993855	93.1436	85.4573	1.66782
sjj_F23B12.3	Scr10-01-11_V-9F3D01	2	A	54.721	637	495	1.65447	1.03643	99.8683	104.625	1.49661	1.57995	1.05211	93.9967	93.13	1.50409
sjj_F23B12.3	Scr17-01-11_V-9F3D02	2	A	100.529	489	289	1.50544	1.0678	88.125	81.6353	1.51157
sjj_F25B5.3	Scr08-11-10_III-3F2D02	1	F	131.052	494	289	1.3806	0.993009	85.8301	76.7687	1.3595	1.54555	1.17158	93.8596	92.8812	1.28497
sjj_F25B5.3	Scr07-02-11_III-3F2D03	1	F	108.141	516	340	1.7105	1.35015	101.889	108.994	1.21045
sjj_F26A1.10	Scr01-11-10_III-2F1D01	10	A	87.4089	553	317	2.21751	1.39692	124.853	107.336	1.59875	1.77269	1.22024	115.404	108.292	1.42557
sjj_F26A1.10	Scr08-11-10_III-2F1D02	10	A	52.579	621	410	1.32787	1.04356	105.954	109.248	1.25238
sjj_F28A10.6	Scr27-09-10_II-1F4D01	10	A	62.4752	382	208	1.31036	0.755849	75.8706	64.4295	1.88519	1.31415	0.924483	85.9394	75.7162	1.54729
sjj_F28A10.6	Scr21-02-11_II-1F4D03	10	A	95.4781	442	227	1.31793	1.09312	96.0081	87.0028	1.20938
sjj_F31F4.12	Scr29-11-10_V-1F1D01	7	F	99.3377	559	381	1.75285	0.960549	91.4195	81.1329	1.70974	1.60863	1.00869	94.7432	83.9014	1.47208
sjj_F31F4.12	Scr06-12-10_V-1F1D02	7	F	132.609	573	343	1.4644	1.05683	98.0669	86.67	1.23443
sjj_F34D6.1	Scr25-10-10_II-2F2D01	2	H	115.924	580	377	1.45581	1.21767	99.8884	99.2669	1.24183	1.43032	1.22512	92.2254	87.7605	1.17521
sjj_F34D6.1	Scr18-10-10_II-2F2D02	2	H	107.859	475	270	1.40482	1.23257	84.5623	76.2541	1.10858
sjj_F35B12.5	Scr13-12-10_V-7F1D01	12	F	97.5395	621	400	1.5903	1.14773	104.448	93.9295	1.33182	1.5903	1.14773	104.448	93.9295	1.33182
sjj_F35B12.5	Scr13-12-10_V-7F1D02	12	F	97.5395	621	400	1.5903	1.14773	104.448	93.9295	1.33182
sjj_F36F12.8	Scr13-12-10_V-2F3D01	1	B	83.396	523	320	1.56884	1.02136	90.8505	79.9646	1.52949	1.44473	1.00958	93.7828	85.6993	1.42642
sjj_F36F12.8	Scr20-12-10_V-2F3D02	1	B	104.715	625	384	1.32062	0.997807	96.7151	91.4341	1.32335
sjj_F40C5.b	Scr20-12-10_V-3F4D02	1	G	106.459	489	257	1.52632	1.03669	89.0546	75.5786	1.45082	1.46855	1.09978	93.5587	91.6881	1.36916
sjj_F40C5.b	Scr07-02-11_V-3F4D03	1	G	72.8282	502	341	1.41078	1.16287	98.0628	107.798	1.28751
sjj_F44C8.1	Scr13-12-10_V-2F2D01	1	E	105.274	505	324	1.64392	0.978537	89.3468	78.5899	1.67404	1.5199	1.00144	94.6754	86.7573	1.51109
sjj_F44C8.1	Scr20-12-10_V-2F2D02	1	E	88.7574	660	398	1.39589	1.02435	100.004	94.9246	1.34814
sjj_F44E5.5	Scr08-11-10_II-8F4D02	1	A	103.741	601	391	1.32646	0.962954	97.9816	90.4739	1.31728	1.63284	1.08574	105.149	104.297	1.44334
sjj_F44E5.5	Scr07-02-11_II-8F4D04	1	A	52.2686	545	358	1.93923	1.20853	112.316	118.119	1.5694
sjj_F44G3.9	Scr10-01-11_V-10F3D01	8	A	117.461	594	433	2.03536	1.18209	95.9964	88.8922	1.55858	1.67054	1.08627	96.8888	89.5625	1.43057
sjj_F44G3.9	Scr17-01-11_V-10F3D02	8	A	121.121	540	338	1.30572	0.990449	97.7812	90.2328	1.30257
sjj_F46C8.6	Scr24-01-11_X-3F2D01	8	G	114.357	499	286	1.7262	0.626358	81.6741	64.3037	2.28502	1.62732	0.679895	78.8817	66.2361	2.18436
sjj_F46C8.6	Scr31-01-11_X-3F2D02	8	G	113.297	446	259	1.52844	0.733431	76.0894	68.1684	2.0837
sjj_F46F3.4	Scr13-12-10_V-7F1D01	8	G	110.545	524	308	1.3792	0.980087	88.1333	72.3257	1.39923	1.3792	0.980087	88.1333	72.3257	1.39923
sjj_F46F3.4	Scr13-12-10_V-7F1D02	8	G	110.545	524	308	1.3792	0.980087	88.1333	72.3257	1.39923
sjj_F47A4.2	Scr24-01-11_X-4F3D01	12	D	68.595	591	394	1.60569	0.832545	97.4569	93.1416	1.92979	1.56881	0.950519	103.811	102.299	1.69968
sjj_F47A4.2	Scr31-01-11_X-4F3D02	12	D	100.361	592	374	1.53194	1.06849	110.165	111.457	1.46958
sjj_F48B9.3	Scr24-01-11_X-1F3D01	8	A	116.466	614	450	1.4083	0.950089	100.565	102.635	1.39883	1.4996	1.05888	107.792	113.457	1.33925
sjj_F48B9.3	Scr31-01-11_X-1F3D02	8	A	71.4286	533	319	1.59091	1.16768	115.019	124.278	1.27967
sjj_F48B9.8	Scr24-01-11_X-1F1D01	4	B	82.5258	664	451	1.58389	1.09131	103.815	101.717	1.28533	1.52945	1.0733	102.839	100.374	1.30957
sjj_F48B9.8	Scr31-01-11_X-1F1D02	4	B	114.812	582	376	1.475	1.05529	101.863	99.031	1.33381
sjj_F49E2.2	Scr24-01-11_X-4F1D01	4	B	90.3246	603	419	1.34687	1.03014	100.654	101.211	1.24919	1.33922	1.04262	98.8266	98.3353	1.26917
sjj_F49E2.2	Scr31-01-11_X-4F1D02	4	B	102.75	439	222	1.33157	1.0551	96.9991	95.46	1.28915
sjj_F49H6.11	Scr10-01-11_V-11F4D01	7	F	127.367	585	412	3.09554	1.09477	92.2339	79.6822	2.40216	2.20906	1.05345	94.4036	83.8137	1.83813
sjj_F49H6.11	Scr17-01-11_V-11F4D02	7	F	79.4841	558	346	1.32258	1.01214	96.5732	87.9452	1.2741
sjj_F52D1.2	Scr24-01-11_X-1F3D01	1	B	200.24	528	295	1.35197	0.844524	86.479	67.2829	1.44679	1.36916	0.955014	92.8726	82.145	1.36029
sjj_F52D1.2	Scr31-01-11_X-1F3D02	1	B	117.293	460	249	1.38636	1.0655	99.2663	97.0071	1.27379
sjj_F53B1.6	Scr24-01-11_X-1F1D01	8	A	102.532	602	403	1.66443	0.993464	94.1213	90.8912	1.72935	1.58221	1.02437	97.2044	95.4878	1.57045
sjj_F53B1.6	Scr31-01-11_X-1F1D02	8	A	101.896	573	380	1.5	1.05529	100.287	100.085	1.41154
sjj_F53E2.1	Scr29-11-10_V-1F1D01	2	H	121.192	566	410	1.91404	1.21136	92.5643	87.3083	1.5066	1.82329	1.00423	86.8439	78.0189	1.79933
sjj_F53E2.1	Scr06-12-10_V-1F1D02	2	H	104.319	474	272	1.73253	0.797097	81.1234	68.7295	2.09205
sjj_F54C9.8	Scr18-10-10_II-6F4D02	3	A	165.335	404	196	1.32643	0.758493	112.638	100.168	1.93235	1.31438	0.832321	104.94	97.0732	1.72649
sjj_F54C9.8	Scr14-02-11_II-6F4D03	3	A	58.6207	467	264	1.30233	0.906149	97.241	93.978	1.52063
sjj_F54F3.1	Scr10-01-11_V-8F1D01	10	E	116.244	587	406	2.36998	0.871365	93.7793	81.6121	2.49273	1.94888	0.935775	92.7628	77.6521	1.97875
sjj_F54F3.1	Scr17-01-11_V-8F1D02	10	E	103.023	528	300	1.52778	1.00019	91.7463	73.692	1.46477
sjj_F55C5.6	Scr10-01-11_V-8F3D01	3	A	100.404	509	307	1.73499	0.809947	86.1088	69.221	2.07092	1.80591	0.981376	93.2057	81.8538	1.85292
sjj_F55C5.6	Scr07-02-11_V-8F3D02	3	A	102.587	495	294	1.87684	1.15281	100.303	94.4867	1.63491
sjj_F55C5.7	Scr10-01-11_V-8F3D01	7	A	86.0606	610	449	1.4347	1.11368	103.195	101.239	1.29469	1.63515	1.13324	102.154	99.9516	1.45808
sjj_F55C5.7	Scr07-02-11_V-8F3D02	7	A	102.587	499	307	1.83559	1.15281	101.113	98.6647	1.62147
sjj_F55D10.4	Scr24-01-11_X-2F1D01	12	C	84.6355	633	448	1.40533	0.916667	102.091	107.628	1.47958	1.35663	0.951688	101.767	103.523	1.40579
sjj_F55D10.4	Scr31-01-11_X-2F1D02	12	C	90.9648	534	341	1.30793	0.986709	101.442	99.4169	1.332
sjj_F56B3.2	Scr15-11-10_IV-1F1D01	7	C	68.5469	480	273	2.10602	0.522277	76.7386	63.0959	4.09796	1.92411	0.535864	80.8091	70.5613	3.54032
sjj_F56B3.2	Scr22-11-10_IV-1F1D02	7	C	117.636	450	279	1.74219	0.549451	84.8796	78.0267	2.98268
sjj_F56C9.2	Scr08-11-10_III-3F3D02	12	F	78.8595	638	416	1.34894	1.09657	113.399	110.053	1.30891	1.38512	1.17119	113.086	118.663	1.19104
sjj_F56C9.2	Scr07-02-11_III-3F3D03	12	F	92.5117	581	415	1.42129	1.2458	112.773	127.274	1.07317
sjj_F56E3.1	Scr24-01-11_X-2F1D01	5	F	78.8649	629	433	1.40533	1.15909	101.446	104.025	1.11907	1.39296	1.0729	100.589	100.117	1.30205
sjj_F56E3.1	Scr31-01-11_X-2F1D02	5	F	101.302	525	330	1.38059	0.986709	99.7326	96.2099	1.48503
sjj_F56H11.4	Scr29-11-10_IV-4F4D01	12	G	138.961	626	440	1.31138	0.985507	99.4508	97.2946	1.2982	1.43353	1.02759	98.0527	93.5473	1.29681
sjj_F56H11.4	Scr06-12-10_IV-4F4D02	12	G	116.982	554	345	1.55567	1.06967	96.6546	89.7999	1.29542
sjj_F57B1.2	Scr10-01-11_V-8F3D01	4	A	83.1919	608	465	1.35129	1.12433	102.857	104.846	1.17014	1.63469	1.18691	98.7429	97.256	1.40656
sjj_F57B1.2	Scr07-02-11_V-8F3D02	4	A	88.655	467	279	1.91809	1.24949	94.6288	89.6659	1.64298
sjj_F57B1.3	Scr10-01-11_V-8F3D01	8	A	126.222	542	349	1.66826	0.975133	91.6915	78.691	1.61908	1.58693	1.01934	87.9931	72.7693	1.5275
sjj_F57B1.3	Scr07-02-11_V-8F3D02	8	A	89.9215	416	208	1.5056	1.06356	84.2946	66.8477	1.43593
sjj_F57B1.4	Scr10-01-11_V-8F3D01	12	A	83.1919	567	373	1.41802	0.868561	95.9208	84.1024	1.54667	1.59587	0.925153	90.209	76.2785	1.72659
sjj_F57B1.4	Scr07-02-11_V-8F3D02	12	A	79.7895	417	213	1.77372	0.981744	84.4973	68.4546	1.9065
sjj_F57G4.6	Scr10-01-11_V-11F1D01	8	C	160.469	579	396	1.95652	0.932012	108.295	88.0714	1.90588	1.66899	1.04803	108.514	99.4967	1.50072
sjj_F57G4.6	Scr17-01-11_V-11F1D02	8	C	103.022	600	416	1.38146	1.16405	108.734	110.922	1.09557
sjj_F58A4.11	Scr15-11-10_III-5F1D01	1	G	83.0382	416	227	1.65286	0.610392	68.2009	55.565	3.12171	1.51062	0.540382	68.1176	57.1221	3.43869
sjj_F58A4.11	Scr22-11-10_III-5F1D02	1	G	122.582	399	233	1.36839	0.470372	68.0343	58.6792	3.75567
sjj_F58B4.1	Scr13-12-10_V-7F4D01	2	A	106.162	582	446	1.5002	1.03808	101.239	97.6614	1.2961	1.40808	1.10322	104.012	103.659	1.18771
sjj_F58B4.1	Scr20-12-10_V-7F4D02	2	A	104.126	543	341	1.31595	1.16836	106.786	109.656	1.07932
sjj_F58B4.4	Scr13-12-10_V-7F1D01	2	B	110.545	567	356	1.5903	0.934952	95.3656	83.5972	1.63209	1.5903	0.934952	95.3656	83.5972	1.63209
sjj_F58B4.4	Scr13-12-10_V-7F1D02	2	B	110.545	567	356	1.5903	0.934952	95.3656	83.5972	1.63209
sjj_F58D12.1	Scr10-01-11_V-9F2D01	11	B	89.621	592	419	1.7151	0.924492	95.7743	81.9683	1.62334	1.53273	0.909213	99.9926	88.3671	1.5971
sjj_F58D12.1	Scr17-01-11_V-9F2D02	11	B	95.9116	588	351	1.35036	0.893934	104.211	94.7658	1.57086
sjj_F58G11.2	Scr10-01-11_V-9F4D01	1	A	162.561	614	505	2.04291	1.12714	97.9135	97.2235	1.72998	1.70427	1.10341	101.274	98.3336	1.51291
sjj_F58G11.2	Scr21-02-11_V-9F4D03	1	A	88.4838	444	252	1.36563	1.07967	104.634	99.4437	1.29585
sjj_F58H1.2	Scr10-01-11_V-8F3D01	9	B	74.5859	641	497	1.31792	1.23091	108.44	112.061	0.990566	1.49426	1.17326	105.283	107.131	1.29526
sjj_F58H1.2	Scr07-02-11_V-8F3D02	9	B	112.719	504	318	1.6706	1.11562	102.126	102.2	1.59995
sjj_F59F5.7	Scr24-01-11_X-5F2D01	9	F	267.472	563	330	1.41881	0.904421	89.0336	70.4144	1.41981	1.54034	1.02485	95.3412	83.9966	1.38092
sjj_F59F5.7	Scr07-02-11_X-5F2D02	9	F	112.04	513	304	1.66188	1.14529	101.649	97.5788	1.34203
sjj_H04M03.12	Scr15-11-10_IV-3F2D01	5	C	137.255	625	432	1.3057	1.19823	104.14	106.968	0.97124	1.3374	1.10285	105.061	106.286	1.1472
sjj_H04M03.12	Scr22-11-10_IV-3F2D02	5	C	110.63	562	397	1.36911	1.00747	105.982	105.605	1.32317
sjj_H14E04.5	Scr01-11-10_III-1F3D01	6	C	129.921	647	477	1.43763	1.26205	100.555	101.961	1.10878	1.58222	1.26479	102.712	103.227	1.21235
sjj_H14E04.5	Scr08-11-10_III-1F3D02	6	C	104.253	641	420	1.72681	1.26753	104.87	104.494	1.31592
sjj_H28G03.6	Scr24-01-11_X-3F2D01	1	A	93.8755	632	450	1.4385	1.05863	103.443	101.177	1.22976	1.4962	1.0343	102.988	100.333	1.40069
sjj_H28G03.6	Scr31-01-11_X-3F2D02	1	A	94.4145	601	378	1.55391	1.00997	102.533	99.4891	1.57162
sjj_JC8.8	Scr29-11-10_IV-7F3D01	1	C	94.1706	562	382	1.75251	0.934729	95.416	84.1767	1.87276	1.59023	1.01343	94.8074	85.481	1.53002
sjj_JC8.8	Scr06-12-10_IV-7F3D02	1	C	98.1332	529	340	1.42796	1.09214	94.1988	86.7854	1.18729
sjj_K02E2.5	Scr10-01-11_V-13F2D01	9	A	115.75	537	321	2.00405	0.840961	93.4555	75.9385	2.03654	1.66869	0.938714	94.9989	84.8015	1.62382
sjj_K02E2.5	Scr17-01-11_V-13F2D02	9	A	106.754	494	279	1.33333	1.03647	96.5424	93.6645	1.21109
sjj_K03B8.5	Scr13-12-10_V-7F1D01	4	B	71.529	572	349	1.50586	1.02522	96.2066	81.9535	1.41148	1.50586	1.02522	96.2066	81.9535	1.41148
sjj_K03B8.5	Scr13-12-10_V-7F1D02	4	B	71.529	572	349	1.50586	1.02522	96.2066	81.9535	1.41148
sjj_K05D4.4	Scr14-02-11_S-2F1D01	1	D	127.363	404	231	1.22116	1.03709	96.6168	95.0565	1.24111	1.59825	1.13088	99.4177	96.9421	1.4374
sjj_K05D4.4	Scr21-02-11_S-2F1D02	1	D	172.415	457	270	1.97534	1.22468	102.219	98.8277	1.63368
sjj_K06A9.1	Scr24-01-11_X-1F3D01	2	A	96.0337	615	419	1.44585	0.990691	100.728	95.5646	1.36286	1.46156	1.0281	96.8683	91.8056	1.35363
sjj_K06A9.1	Scr31-01-11_X-1F3D02	2	A	112.782	431	226	1.47727	1.0655	93.0082	88.0466	1.34439
sjj_K06A9.2	Scr24-01-11_X-1F3D01	6	A	124.639	624	451	1.42707	1.01911	102.202	102.863	1.35886	1.54308	1.0788	107.1	108.896	1.36487
sjj_K06A9.2	Scr31-01-11_X-1F3D02	6	A	100.752	519	295	1.65909	1.13848	111.998	114.928	1.37087
sjj_K06A9.3	Scr24-01-11_X-1F3D01	10	A	106.25	599	423	1.35197	0.937908	98.1078	96.4769	1.42681	1.38053	1.0236	99.766	97.5211	1.35765
sjj_K06A9.3	Scr31-01-11_X-1F3D02	10	A	121.053	470	253	1.40909	1.10929	101.424	98.5654	1.2885
sjj_K07E12.1	Scr01-11-10_III-3F1D01	6	D	177.886	209	145	1.50663	1.06639	74.741	68.1597	1.36809	1.59888	1.07203	88.8417	83.1558	1.43539
sjj_K07E12.1	Scr08-11-10_III-3F1D02	6	D	120.134	600	373	1.69114	1.07767	102.942	98.152	1.5027
sjj_K07F5.11	Scr29-11-10_IV-5F4D01	5	E	107.248	573	378	1.51496	0.99069	99.5025	93.1241	1.4245	1.4624	1.05891	96.9533	94.8505	1.30015
sjj_K07F5.11	Scr06-12-10_IV-5F4D02	5	E	114.762	535	359	1.40984	1.12712	94.4041	96.577	1.17581
sjj_K08A8.2	Scr24-01-11_X-3F1D01	12	F	128.571	529	363	1.47722	0.983023	89.9163	86.5496	1.42791	1.41832	0.988508	95.7014	95.3413	1.39082
sjj_K08A8.2	Scr31-01-11_X-3F1D02	12	F	97.9328	559	371	1.35942	0.993993	101.486	104.133	1.35374
sjj_K08D12.a	Scr15-11-10_IV-1F2D01	10	C	82.4874	566	368	1.54519	0.896687	88.8017	82.1137	1.67758	1.44172	0.950746	95.1804	91.9975	1.52915
sjj_K08D12.a	Scr22-11-10_IV-1F2D02	10	C	160.598	575	371	1.33825	1.00481	101.559	101.881	1.38072
sjj_K08E3.5	Scr15-11-10_III-6F2D01	8	D	104.154	626	404	1.78438	0.965335	99.3457	96.8932	1.82871	1.71235	1.06865	94.9275	98.7754	1.59557
sjj_K08E3.5	Scr22-11-10_III-6F2D02	8	D	219.486	526	373	1.64033	1.17196	90.5094	100.658	1.36244
sjj_K08E7.3	Scr29-11-10_IV-6F2D01	2	H	113.558	581	388	1.91379	1.21812	98.3856	89.1189	1.47608	1.71535	1.21089	100.798	95.0509	1.32979
sjj_K08E7.3	Scr06-12-10_IV-6F2D02	2	H	95.9424	581	374	1.5169	1.20366	103.209	100.983	1.1835
sjj_K12F2.1	Scr10-01-11_V-8F1D01	5	H	110.283	554	330	2.79131	1.01482	88.5072	66.335	2.4669	2.21907	1.04624	88.3892	70.1363	1.96991
sjj_K12F2.1	Scr17-01-11_V-8F1D02	5	H	90.1449	508	301	1.64683	1.07766	88.2711	73.9376	1.47293
sjj_K12G11.3	Scr10-01-11_V-8F1D01	5	B	95.38	643	468	2.47531	0.951063	102.726	94.0751	2.26456	1.95194	0.982668	98.7131	93.5863	1.82118
sjj_K12G11.3	Scr17-01-11_V-8F1D02	5	B	123.055	545	379	1.42857	1.01427	94.7003	93.0975	1.37781
sjj_M01D1.8	Scr27-09-10_II-1F4D01	10	G	73.1852	492	317	1.31036	1.26815	97.7181	98.1931	1.00388	1.37063	1.2778	100.556	98.7303	1.03686
sjj_M01D1.8	Scr21-02-11_II-1F4D03	10	G	76.3824	476	259	1.43089	1.28745	103.393	99.2675	1.06984
sjj_M01F1.4	Scr01-11-10_III-1F4D01	12	B	102.453	647	495	1.32841	0.93833	99.1979	98.3166	1.40146	1.33794	0.962941	99.258	97.1004	1.3655
sjj_M01F1.4	Scr08-11-10_III-1F4D02	12	B	157.884	611	404	1.34747	0.987552	99.3181	95.8842	1.32955
sjj_M03D4.1	Scr15-11-10_IV-3F2D01	1	E	60.7843	562	359	1.52332	0.984909	93.6431	88.8921	1.48134	1.64631	1.05769	94.9094	95.1203	1.49979
sjj_M03D4.1	Scr22-11-10_IV-3F2D02	1	E	136.831	510	381	1.76931	1.13047	96.1758	101.349	1.51823
sjj_M03E7.2	Scr14-02-11_S-2F1D01	3	A	103.332	421	246	1.30929	0.853659	100.682	101.229	1.5456	1.38707	0.917913	105.029	105.336	1.51593
sjj_M03E7.2	Scr21-02-11_S-2F1D02	3	A	105.714	489	299	1.46486	0.982168	109.376	109.443	1.48627
sjj_M03F4.5	Scr24-01-11_X-2F4D01	8	E	157.122	408	245	1.43722	0.375377	67.1777	55.7168	3.50951	1.52494	0.546688	78.8367	69.1114	2.8512
sjj_M03F4.5	Scr31-01-11_X-2F4D02	8	E	107.881	504	302	1.61266	0.717999	90.4958	82.506	2.19289
sjj_M03F4.6	Scr24-01-11_X-2F4D01	12	E	159.656	395	213	1.88392	0.44162	65.0372	48.4395	4.05468	1.86741	0.517504	73.4572	61.2381	3.53568
sjj_M03F4.6	Scr31-01-11_X-2F4D02	12	E	96.3222	456	271	1.8509	0.593388	81.8772	74.0368	3.01668
sjj_M03F4.7	Scr24-01-11_X-2F1D01	4	F	209.665	469	229	1.71763	0.636364	75.6406	55.0154	2.44343	1.63086	0.742842	79.803	63.3678	2.17678
sjj_M03F4.7	Scr31-01-11_X-2F1D02	4	F	140.582	442	246	1.54409	0.849319	83.9654	71.7201	1.91014
sjj_M05D6.7	Scr25-10-10_II-6F2D01	1	H	118.288	505	314	1.51721	1.27001	92.7456	88.8979	1.20076	1.47209	1.19683	91.9286	86.5754	1.26632
sjj_M05D6.7	Scr18-10-10_II-6F2D02	1	H	108.557	408	204	1.42698	1.12365	91.1116	84.253	1.33188
sjj_M18.3	Scr29-11-10_IV-6F1D01	3	H	119.107	557	362	1.36067	1.0661	93.1185	85.189	1.36902	1.34451	1.02641	95.5197	88.8021	1.3478
sjj_M18.3	Scr06-12-10_IV-6F1D02	3	H	66.0218	570	371	1.32834	0.986716	97.9209	92.4153	1.32658
sjj_M88.1	Scr01-11-10_III-2F3D01	7	B	72.7036	635	417	1.41372	0.997462	102.373	103.643	1.58287	1.43484	0.98472	99.3036	99.2767	1.63445
sjj_M88.1	Scr08-11-10_III-2F3D02	7	B	99.6687	563	377	1.45595	0.971979	96.234	94.9108	1.68603
mv_C10G11.10	Scr04-04-11_mvPCRp-F017D02	12	A	129.462	402	218	1.31159	1.1847	91.9032	91.4565	1.13307	1.30967	1.06755	97.3883	97.5832	1.19595
mv_C10G11.10	Scr11-04-11_mvPCRp-F017D03	12	A	94.3385	653	553	1.30774	0.950397	102.873	103.71	1.25884
mv_C49C3.8	Scr28-04-11_mvPCRp-F029D01	12	H	94.1431	508	341	1.60959	1.053	96.2428	92.9075	1.55435	1.48031	1.11461	94.7967	93.34	1.36119
mv_C49C3.8	Scr04-04-11_mvPCRp-F029D02	12	H	148.145	429	233	1.35102	1.17622	93.3506	93.7725	1.16802
mv_F10E7.5	Scr14-03-11_mvPCRp-F002D01	10	F	76.1661	559	381	1.30475	1.13905	105.418	111.126	1.19692	1.30572	1.14882	102.815	105.499	1.16853
mv_F10E7.5	Scr21-03-11_mvPCRp-F002D02	10	F	108.463	488	299	1.30669	1.15859	100.212	99.8713	1.14015
mv_F40A3.4	Scr11-04-11_mvPCRp-F035D01	1	A	106.027	599	486	1.47307	1.1013	95.6789	96.7904	1.33433	1.4418	1.09618	98.343	100.825	1.34463
mv_F40A3.4	Scr18-04-11_mvPCRp-F035D02	1	A	71.4639	495	297	1.41054	1.09107	101.007	104.859	1.35494
mv_F47G9.1	Scr21-03-11_mvPCRp-F001D02	1	B	114.33	500	293	1.31484	1.06263	104.785	100.375	1.27561	1.31456	1.03529	98.7029	94.5299	1.28806
mv_F47G9.1	Scr18-04-11_mvPCRp-F001D04	1	B	128.346	498	286	1.31429	1.00794	92.6206	88.685	1.30052
mv_K09E4.1	Scr14-03-11_mvPCRp-F003D01	8	A	70.3823	558	380	1.30923	1.05685	107.787	116.245	1.24906	1.30561	1.04418	101.895	104.541	1.24646
mv_K09E4.1	Scr21-03-11_mvPCRp-F003D02	8	A	80.5778	540	337	1.30199	1.03152	96.0036	92.8375	1.24387
mv_T08B1.6	Scr11-04-11_mvPCRp-F044D01	9	H	114.462	589	469	1.82236	1.02699	94.6749	93.4984	1.71697	1.64675	1.06245	101.433	100.797	1.5424
mv_T08B1.6	Scr25-04-11_mvPCRp-F044D03	9	H	119.859	522	318	1.47113	1.09791	108.19	108.096	1.36784
mv_T23G7.1	Scr14-03-11_mvPCRp-F004D01	4	D	103.433	508	308	1.33481	1.06099	93.4951	86.0878	1.2745	1.32482	1.12284	97.8676	92.7588	1.15733
mv_T23G7.1	Scr18-04-11_mvPCRp-F004D03	4	D	107.985	600	376	1.31484	1.1847	102.24	99.4298	1.04015
mv_Y105E8B.f	Scr11-04-11_mvPCRp-F037D01	12	H	91.7633	597	435	1.3203	1.13472	100.447	102.028	1.11494	1.42465	1.20451	95.885	91.0943	1.16694
mv_Y105E8B.f	Scr18-04-11_mvPCRp-F037D02	12	H	111.41	495	270	1.52899	1.27431	91.3231	80.1608	1.21894
mv_Y39F10A.3	Scr28-03-11_mvPCRp-F024D01	1	A	72.0407	516	330	1.33467	1.25943	98.4889	96.3885	1.11572	1.33495	1.15244	97.9789	93.951	1.21213
mv_Y39F10A.3	Scr04-04-11_mvPCRp-F024D02	1	A	112.716	568	287	1.33522	1.04545	97.4689	91.5136	1.30853
mv_Y62E10A.f	Scr28-03-11_mvPCRp-F013D01	1	G	136.056	458	251	1.54198	1.10033	88.826	74.9603	1.40985	1.55693	1.11873	90.8011	79.8864	1.41422
mv_Y62E10A.f	Scr04-04-11_mvPCRp-F013D02	1	G	145.971	438	220	1.57188	1.13713	92.7761	84.8125	1.4186
mv_ZC204.11	Scr18-04-11_mvPCRp-F052D02	7	A	56.7951	626	465	1.43545	1.19991	101.344	106.751	1.26797	1.37752	1.08574	94.1496	90.8918	1.30655
mv_ZC204.11	Scr02-05-11_mvPCRp-F052D04	7	A	88.1504	473	268	1.31959	0.971561	86.9552	75.0328	1.34514
sjj_R02D5.3	Scr10-01-11_V-9F4D01	10	B	75.0282	665	552	1.44706	1.17923	106.046	106.272	1.13987	1.38307	1.11062	100.391	102.661	1.21551
sjj_R02D5.3	Scr21-02-11_V-9F4D03	10	B	111.424	402	251	1.31908	1.04201	94.7359	99.0491	1.29115
sjj_R03G8.4	Scr24-01-11_X-6F4D01	1	F	173.645	521	311	1.88939	0.799278	87.8514	73.8821	2.04371	1.6547	0.94291	89.2827	80.6197	1.66956
sjj_R03G8.4	Scr31-01-11_X-6F4D02	1	F	99.1379	486	308	1.42	1.08654	90.714	87.3573	1.29541
sjj_R05D8.d	Scr13-12-10_V-2F3D01	10	A	80.569	482	267	1.45836	0.95685	83.7284	66.7204	1.55804	1.53994	1.00978	87.2042	73.0055	1.54716
sjj_R05D8.d	Scr20-12-10_V-2F3D02	10	A	103.389	586	333	1.62152	1.06271	90.6801	79.2905	1.53628
sjj_R08B4.1	Scr24-01-11_X-5F2D01	3	E	235.535	539	322	1.45519	0.862159	85.2382	68.7074	1.54079	1.68475	0.990806	90.075	80.2542	1.5754
sjj_R08B4.1	Scr07-02-11_X-5F2D02	3	E	95.4888	479	286	1.91432	1.11945	94.9118	91.8011	1.61
sjj_R09A8.4	Scr24-01-11_X-6F4D01	1	A	123.786	592	443	1.65051	0.959979	99.8234	105.24	1.68811	1.69525	1.09208	97.2286	98.9933	1.55745
sjj_R09A8.4	Scr31-01-11_X-6F4D02	1	A	113.147	507	327	1.74	1.22417	94.6337	92.7462	1.42679
sjj_R102.6	Scr29-11-10_IV-5F4D01	2	F	128.058	570	381	1.58978	0.943191	98.9815	93.8631	1.55047	1.46676	1.03516	86.3701	75.3128	1.36595
sjj_R102.6	Scr06-12-10_IV-5F4D02	2	F	99.5732	418	211	1.34375	1.12712	73.7587	56.7625	1.18143
sjj_R11D1.7	Scr10-01-11_V-8F1D01	2	A	154.993	625	504	1.34299	1.02545	99.8502	101.312	1.24852	1.38578	1.08325	101.532	102.117	1.23028
sjj_R11D1.7	Scr17-01-11_V-8F1D02	2	A	115.901	594	419	1.42857	1.14106	103.215	102.923	1.21204
sjj_R11G10.1	Scr10-01-11_V-8F1D01	8	G	104.322	612	417	2.52798	0.993568	97.7733	83.8233	2.15262	1.95843	1.04618	97.9744	87.9691	1.72173
sjj_R11G10.1	Scr17-01-11_V-8F1D02	8	G	91.5757	565	375	1.38889	1.0988	98.1755	92.115	1.29085
sjj_R13.1	Scr29-11-10_IV-5F3D01	6	H	98.1065	568	384	1.35038	1.0248	94.8445	95.4495	1.3585	1.42255	0.906238	96.2015	92.7784	1.6168
sjj_R13.1	Scr06-12-10_IV-5F3D02	6	H	70.7957	536	310	1.49471	0.787673	97.5585	90.1072	1.8751
sjj_R13H4.3	Scr10-01-11_V-8F3D01	1	A	100.404	548	388	1.60153	0.996448	92.7065	87.4845	1.67411	1.48138	1.15272	104.205	108.501	1.34393
sjj_R13H4.3	Scr07-02-11_V-8F3D02	1	A	92.4545	571	403	1.36123	1.30899	115.703	129.517	1.01375
sjj_R31.2	Scr10-01-11_V-8F2D01	9	B	100.738	620	477	1.38806	0.99506	99.3259	95.6659	1.23582	1.51255	1.10843	98.9286	100.973	1.37547
sjj_R31.2	Scr07-02-11_V-8F2D02	9	B	78.6767	474	309	1.63704	1.2218	98.5314	106.28	1.51512
sjj_T02D1.1	Scr29-11-10_IV-8F1D01	7	D	127.902	494	319	1.42914	0.73573	87.0211	73.8792	1.82816	1.37816	0.869593	92.6451	85.5962	1.53711
sjj_T02D1.1	Scr06-12-10_IV-8F1D02	7	D	116.331	588	429	1.32718	1.00346	98.2691	97.3131	1.24606
sjj_T02E9.2	Scr13-12-10_V-7F1D01	12	A	91.0369	546	337	1.51994	1.04457	91.8335	79.1356	1.42374	1.51994	1.04457	91.8335	79.1356	1.42374
sjj_T02E9.2	Scr13-12-10_V-7F1D02	12	A	91.0369	546	337	1.51994	1.04457	91.8335	79.1356	1.42374
sjj_T04A8.13	Scr01-11-10_III-2F1D01	11	F	84.2872	581	375	1.40053	1.32502	131.174	126.975	1.0429	1.37649	1.2378	115.92	111.717	1.11278
sjj_T04A8.13	Scr08-11-10_III-2F1D02	11	F	125.381	590	362	1.35246	1.15059	100.665	96.4582	1.18266
sjj_T04C9.2	Scr01-11-10_III-3F4D01	1	F	104.869	660	494	1.30738	1.09219	103.21	104.586	1.18674	1.36771	1.17794	102.334	105.44	1.14261
sjj_T04C9.2	Scr08-11-10_III-3F4D02	1	F	63.2033	613	431	1.42805	1.2637	101.458	106.294	1.09849
sjj_T04G9.4	Scr24-01-11_X-1F3D01	1	F	65.3846	418	295	1.46463	0.694296	68.4625	67.2829	2.21814	1.89141	0.792324	74.801	72.4053	2.39904
sjj_T04G9.4	Scr31-01-11_X-1F3D02	1	F	87.9699	376	199	2.31818	0.890352	81.1394	77.5277	2.57994
sjj_T05A8.4	Scr25-10-10_II-2F1D01	12	A	88.8445	491	277	1.30518	0.911318	87.5799	76.5823	1.52819	1.33975	1.06256	95.7354	88.0126	1.3467
sjj_T05A8.4	Scr18-10-10_II-2F1D02	12	A	114.246	507	306	1.37433	1.21379	103.891	99.4429	1.16521
sjj_T05E12.5	Scr10-01-11_V-11F4D01	11	G	110.384	647	474	2.52229	0.871662	102.009	91.6732	2.48084	2.05953	0.941902	97.3009	83.2006	2.03163
sjj_T05E12.5	Scr17-01-11_V-11F4D02	11	G	124.475	535	294	1.59677	1.01214	92.5926	74.728	1.58242
sjj_T05H10.4	Scr25-10-10_II-5F1D01	12	H	76.7525	531	357	1.35095	1.14441	98.5137	100.184	1.22109	1.43611	1.12811	97.7167	94.7799	1.35629
sjj_T05H10.4	Scr18-10-10_II-5F1D02	12	H	95.7588	358	179	1.52128	1.11181	96.9197	89.3759	1.49148
sjj_T06E8.1	Scr13-12-10_V-7F1D01	5	A	84.5343	557	343	1.33698	0.851128	93.6837	80.5445	1.38289	1.33698	0.851128	93.6837	80.5445	1.38289
sjj_T06E8.1	Scr13-12-10_V-7F1D02	5	A	84.5343	557	343	1.33698	0.851128	93.6837	80.5445	1.38289
sjj_T06H11.3	Scr24-01-11_X-5F1D01	5	A	98.306	622	442	1.47778	0.884412	98.0186	97.7033	1.60513	1.52268	0.988474	99.5873	99.727	1.57732
sjj_T06H11.3	Scr07-02-11_X-5F1D02	5	A	117.387	505	306	1.56758	1.09254	101.156	101.751	1.54951
sjj_T07E3.7	Scr08-11-10_III-3F2D02	6	F	162.177	575	353	1.36267	0.971654	99.9035	93.7694	1.40345	1.33642	0.989998	101.489	99.4581	1.3403
sjj_T07E3.7	Scr07-02-11_III-3F2D03	6	F	89.9149	522	328	1.31017	1.00834	103.074	105.147	1.27715
sjj_T09E8.2	Scr10-01-11_V-8F1D01	8	A	89.4188	612	470	1.65899	1.0467	97.7733	94.4771	1.4767	1.6033	1.02344	95.6286	86.5409	1.48976
sjj_T09E8.2	Scr17-01-11_V-8F1D02	8	A	95.8684	538	320	1.54762	1.00019	93.4839	78.6048	1.50282
sjj_T10D4.10	Scr25-10-10_II-3F2D01	1	A	83.6959	533	322	1.51108	0.808479	96.8345	92.2729	1.94325	1.46543	0.935167	97.9424	96.5127	1.65476
sjj_T10D4.10	Scr18-10-10_II-3F2D02	1	A	106.292	462	274	1.41978	1.06186	99.0502	100.753	1.36627
sjj_T11F9.10	Scr13-12-10_V-7F3D01	12	C	104.205	565	377	1.35616	0.999061	92.9215	85.5936	1.30302	1.33234	1.007	95.3604	90.564	1.28999
sjj_T11F9.10	Scr20-12-10_V-7F3D02	12	C	107.186	541	350	1.30852	1.01493	97.7994	95.5344	1.27695
sjj_T11F9.2	Scr13-12-10_V-7F1D01	4	C	123.55	570	398	1.46364	0.992983	95.8702	93.4598	1.45234	1.46364	0.992983	95.8702	93.4598	1.45234
sjj_T11F9.2	Scr13-12-10_V-7F1D02	4	C	123.55	570	398	1.46364	0.992983	95.8702	93.4598	1.45234
sjj_T19B10.5	Scr13-12-10_V-7F3D01	10	F	93.2358	578	401	1.30137	1.05822	95.0595	91.0426	1.2369	1.31355	1.07823	95.5256	90.8319	1.20165
sjj_T19B10.5	Scr20-12-10_V-7F3D02	10	F	69.4444	531	332	1.32573	1.09825	95.9916	90.6212	1.1664
sjj_T20B3.7	Scr10-01-11_V-11F3D01	7	A	131.715	342	273	2.364	0.939576	61.5605	55.611	2.22312	1.88933	0.970596	81.8905	71.5103	1.79659
sjj_T20B3.7	Scr17-01-11_V-11F3D02	7	A	64.4613	561	335	1.41466	1.00162	102.221	87.4095	1.37006
sjj_T22B3.1	Scr29-11-10_IV-6F4D01	3	A	96.3023	482	348	1.51242	0.522403	84.167	85.9259	2.71731	1.4667	0.47453	84.3358	86.7266	3.02096
sjj_T22B3.1	Scr06-12-10_IV-6F4D02	3	A	95.1591	498	334	1.42097	0.426656	84.5047	87.5274	3.32461
sjj_T26E4.1	Scr10-01-11_V-10F4D01	3	F	84.989	628	497	1.5056	1.33817	104.848	106.326	1.03728	1.41298	1.2253	99.5204	97.3518	1.10982
sjj_T26E4.1	Scr17-01-11_V-10F4D02	3	F	96.6234	534	341	1.32036	1.11243	94.1927	88.3772	1.18236
sjj_T26H2.8	Scr10-01-11_V-12F1D01	3	H	102.248	605	438	1.53347	1.05909	100.014	93.9607	1.25738	1.44671	1.23468	104.288	106.023	1.13736
sjj_T26H2.8	Scr17-01-11_V-12F1D02	3	H	61.3888	519	305	1.35995	1.41028	108.562	118.085	1.01735
sjj_T27E9.3	Scr15-11-10_III-6F1D01	2	H	154.765	635	403	1.31439	1.23581	102.585	98.8493	1.15489	1.3112	1.22125	101.721	100.571	1.09394
sjj_T27E9.3	Scr22-11-10_III-6F1D02	2	H	137.793	533	357	1.30802	1.20668	100.856	102.292	1.03298
sjj_T28A11.15	Scr13-12-10_V-2F2D01	12	G	105.274	548	376	1.73921	1.10209	96.9545	91.2031	1.53068	1.60289	1.05869	97.3429	89.7248	1.47912
sjj_T28A11.15	Scr20-12-10_V-2F2D02	12	G	135.066	645	370	1.46657	1.01528	97.7312	88.2465	1.42755
sjj_W03G11.4	Scr24-01-11_X-5F2D01	12	B	107.787	633	465	1.40062	1.14109	100.103	99.2203	1.06752	1.7311	1.26375	97.9039	95.1897	1.25988
sjj_W03G11.4	Scr07-02-11_X-5F2D02	12	B	124.772	483	284	2.06157	1.3864	95.7044	91.1591	1.45225
sjj_W06D11.3	Scr24-01-11_X-5F1D01	8	E	217.983	556	339	1.61757	0.988461	87.6179	74.9353	1.57418	1.91272	1.10746	92.7845	86.8467	1.63975
sjj_W06D11.3	Scr07-02-11_X-5F1D02	8	E	114.835	489	297	2.20786	1.22646	97.9511	98.7581	1.70533
sjj_W06D12.3	Scr10-01-11_V-11F3D01	8	D	139.947	491	322	2.13766	0.94527	88.3807	65.5924	2.09147	1.82668	0.969404	89.6521	68.5428	1.80941
sjj_W06D12.3	Scr17-01-11_V-11F3D02	8	D	88.4469	499	274	1.5157	0.993538	90.9234	71.4932	1.52735
sjj_W06G6.4	Scr10-01-11_V-11F1D01	5	F	71.0274	473	258	1.93478	0.900418	88.4693	57.3799	1.89493	1.70677	0.939398	78.7576	53.0874	1.63464
sjj_W06G6.4	Scr17-01-11_V-11F1D02	5	F	99.8999	381	183	1.47875	0.978377	69.0458	48.795	1.37435
sjj_W09B6.5	Scr27-09-10_II-1F4D01	12	A	76.7553	316	147	1.43883	0.655069	62.7621	45.5343	2.22955	1.42545	0.861947	79.9281	67.8017	1.77348
sjj_W09B6.5	Scr21-02-11_II-1F4D03	12	A	93.0911	447	235	1.41207	1.06883	97.0942	90.069	1.31742
sjj_Y102A5C.27	Scr10-01-11_V-11F3D01	7	E	57.6253	626	536	1.45864	1.36096	112.681	109.185	0.917838	1.47033	1.22572	101.256	93.6006	1.13878
sjj_Y102A5C.27	Scr17-01-11_V-11F3D02	7	E	134.919	493	299	1.48202	1.09047	89.8302	78.0163	1.35972
sjj_Y102A5C.4	Scr10-01-11_V-11F4D01	11	C	76.42	670	492	2.26433	1.0792	105.635	95.1545	1.84212	1.84184	1.07271	102.835	94.9812	1.58057
sjj_Y102A5C.4	Scr17-01-11_V-11F4D02	11	C	86.9826	578	373	1.41935	1.06623	100.035	94.808	1.31902
sjj_Y102A5C.8	Scr10-01-11_V-11F1D01	7	D	349.876	548	349	2	0.974137	102.497	77.6185	1.89128	1.67127	1.04767	103.078	90.2706	1.47997
sjj_Y102A5C.8	Scr17-01-11_V-11F1D02	7	D	127.997	572	386	1.34255	1.12121	103.659	102.923	1.06867
sjj_Y110A2A_54.i	Scr01-11-10_II-9F4D01	10	B	92.8438	320	154	1.49322	0.546223	54.352	37.1618	2.79624	1.72672	0.703137	56.6224	40.421	2.54458
sjj_Y110A2A_54.i	Scr08-11-10_II-9F4D02	10	B	42.717	352	171	1.96022	0.860051	58.8928	43.6802	2.29291
sjj_Y116A8C.14	Scr29-11-10_IV-8F1D01	9	D	89.6974	538	384	1.31145	1.02528	94.7719	88.933	1.22407	1.32952	0.966296	90.9218	82.1214	1.31975
sjj_Y116A8C.14	Scr06-12-10_IV-8F1D02	9	D	151.079	521	332	1.34759	0.907316	87.0717	75.3099	1.41542
sjj_Y116F11A.m	Scr10-01-11_V-12F1D01	2	H	88.4309	579	409	1.51406	1.12019	95.7159	87.7395	1.21149	1.437	1.24249	103.917	105.429	1.10366
sjj_Y116F11A.m	Scr17-01-11_V-12F1D02	2	H	73.3997	536	318	1.35995	1.36479	112.118	123.118	0.995831
sjj_Y11D7A.12	Scr29-11-10_IV-4F4D01	8	A	102.71	603	405	1.6778	1.05072	95.7969	89.5553	1.55256	1.49953	0.899747	76.9472	64.2994	1.58204
sjj_Y11D7A.12	Scr06-12-10_IV-4F4D02	8	A	121.661	333	150	1.32126	0.748768	58.0974	39.0434	1.61151
sjj_Y19D10A.n	Scr13-12-10_V-2F4D01	11	A	89.2462	429	221	1.31349	0.829739	102.005	95.7494	1.85728	1.33699	0.9935	96.9926	86.3037	1.49739
sjj_Y19D10A.n	Scr20-12-10_V-2F4D02	11	A	107.345	556	290	1.36048	1.15726	91.9801	76.8581	1.1375
sjj_Y25C1A.10	Scr25-10-10_II-2F1D01	12	H	140.81	535	353	1.35538	1.0779	95.4282	97.594	1.3359	1.36485	1.1955	99.9669	99.6559	1.17175
sjj_Y25C1A.10	Scr18-10-10_II-2F1D02	12	H	121.312	510	313	1.37433	1.3131	104.506	101.718	1.0076
sjj_Y2H9A.1	Scr10-01-11_V-8F3D01	4	E	169.253	423	226	1.4347	0.820604	71.56	50.9575	1.6828	1.63515	0.997861	84.7155	69.8296	1.61583
sjj_Y2H9A.1	Scr07-02-11_V-8F3D02	4	E	88.655	483	276	1.83559	1.17512	97.8709	88.7018	1.54886
sjj_Y32G9B_366.d	Scr10-01-11_V-13F1D01	7	D	89.3895	568	388	1.32973	1.08787	105.696	103.818	1.05455	1.33254	1.16792	98.7509	95.9485	1.04952
sjj_Y32G9B_366.d	Scr17-01-11_V-13F1D02	7	D	121.797	491	278	1.33536	1.24797	91.8057	88.0792	1.04449
sjj_Y34B4A.c	Scr24-01-11_X-3F3D01	1	A	32.312	501	304	1.43845	0.581289	84.5414	71.3461	2.66626	1.41277	0.836812	89.6833	83.5585	1.97476
sjj_Y34B4A.c	Scr31-01-11_X-3F3D02	1	A	98.8181	517	329	1.3871	1.09233	94.8252	95.7709	1.28326
sjj_Y39C12A.d	Scr29-11-10_IV-6F4D01	10	A	104.328	623	447	1.35948	1.07679	108.788	110.37	1.12394	1.34222	0.974973	104.028	101.963	1.23774
sjj_Y39C12A.d	Scr06-12-10_IV-6F4D02	10	A	132.864	585	357	1.32496	0.873156	99.2675	93.5547	1.35154
sjj_Y39C12A.e	Scr29-11-10_IV-6F1D01	2	B	127.378	469	264	1.39795	0.734963	78.4068	62.1268	1.95091	1.44617	0.885053	88.5074	75.1537	1.66549
sjj_Y39C12A.e	Scr06-12-10_IV-6F1D02	2	B	99.0326	574	354	1.49438	1.03514	98.6081	88.1806	1.38007
sjj_Y40B10A.d	Scr13-12-10_V-2F3D01	1	A	66.4341	543	330	1.56884	0.951475	94.3247	82.4635	1.67224	1.46144	0.917855	92.7345	79.0912	1.58337
sjj_Y40B10A.d	Scr20-12-10_V-2F3D02	1	A	145.805	589	318	1.35405	0.884236	91.1443	75.7188	1.49449
sjj_Y45F10A.5	Scr29-11-10_IV-7F3D01	1	G	107.16	624	461	1.42797	0.975567	105.942	101.585	1.45891	1.43774	0.941215	94.6394	82.8265	1.48723
sjj_Y45F10A.5	Scr06-12-10_IV-7F3D02	1	G	114.919	468	251	1.44752	0.906863	83.3366	64.068	1.51554
sjj_Y48B6A.15	Scr01-11-10_II-9F3D01	5	D	218.48	602	403	1.37463	0.821109	98.5371	93.9394	1.61872	1.41625	0.955867	99.6623	94.0289	1.43232
sjj_Y48B6A.15	Scr08-11-10_II-9F3D02	5	D	148.021	585	365	1.45787	1.09062	100.788	94.1184	1.24592
sjj_Y4C6B.3	Scr15-11-10_IV-2F1D01	12	C	119.102	568	375	1.74556	1.14991	92.8882	89.2299	1.41617	1.63013	1.11849	93.405	89.4732	1.34262
sjj_Y4C6B.3	Scr22-11-10_IV-2F1D02	12	C	122.716	502	318	1.5147	1.08707	93.9217	89.7165	1.26907
sjj_Y50D4B_10.b	Scr29-11-10_V-1F1D01	2	E	85.4305	642	491	1.3499	1.14732	104.993	104.557	1.10033	1.33496	1.09312	103.841	98.7721	1.10065
sjj_Y50D4B_10.b	Scr06-12-10_V-1F1D02	2	E	99.0145	600	368	1.32003	1.03891	102.688	92.987	1.10097
sjj_Y50E8.n	Scr10-01-11_V-9F2D01	6	G	102.424	542	358	1.83073	0.934172	87.6852	70.035	1.69822	1.58154	0.957508	87.4411	72.4108	1.54528
sjj_Y50E8.n	Scr17-01-11_V-9F2D02	6	G	113.35	492	277	1.33236	0.980844	87.1969	74.7867	1.39235
sjj_Y51H4A.r	Scr29-11-10_IV-8F1D01	9	A	101.325	569	410	1.34508	1.03002	100.233	94.9545	1.29084	1.40759	1.04077	93.4016	87.2871	1.28811
sjj_Y51H4A.r	Scr06-12-10_IV-8F1D02	9	A	119.353	518	351	1.4701	1.05152	86.5704	79.6198	1.28537
sjj_Y57G11C.31	Scr29-11-10_IV-7F2D01	10	F	120.465	420	238	1.53715	0.688982	71.3876	54.9971	2.21381	1.66128	0.771813	78.1543	64.6399	2.14064
sjj_Y57G11C.31	Scr06-12-10_IV-7F2D02	10	F	117.544	468	267	1.78542	0.854644	84.9211	74.2827	2.06748
sjj_Y58G8A.b	Scr29-11-10_V-1F1D01	9	D	81.457	628	484	1.3096	1.16333	102.704	103.066	1.00892	1.37669	1.11008	100.3	93.8575	1.10499
sjj_Y58G8A.b	Scr06-12-10_V-1F1D02	9	D	114.928	572	335	1.44378	1.05683	97.8957	84.6485	1.20106
sjj_Y5H2B.a	Scr13-12-10_V-2F3D01	1	D	87.6364	531	306	1.43626	0.983728	92.2402	76.4661	1.46015	1.46202	0.974543	92.6207	78.8307	1.47533
sjj_Y5H2B.a	Scr20-12-10_V-2F3D02	1	D	100.738	601	341	1.48778	0.965358	93.0013	81.1954	1.49051
sjj_Y61B8A.1	Scr10-01-11_V-11F4D01	2	C	101.893	510	285	2.69427	0.990996	80.4091	55.12	2.72152	1.63746	0.731149	62.3575	42.5564	1.9437
sjj_Y61B8A.1	Scr17-01-11_V-11F4D02	2	C	67.4865	256	118	0.580645	0.471302	44.306	29.9929	1.16588
sjj_Y65B4B_10.c	Scr27-09-10_I-8F2D01	5	A	96.4339	506	307	1.53509	1.09893	100.198	98.8583	1.31713	1.42792	1.08699	103.487	108.159	1.21861
sjj_Y65B4B_10.c	Scr11-10-10_I-8F2D02	5	A	44.9814	649	548	1.32075	1.07505	106.775	117.459	1.12009
sjj_Y67D8A_360.a	Scr29-11-10_IV-8F1D01	8	B	107.969	555	388	1.51321	0.939836	97.7666	89.8594	1.51022	1.46103	0.965637	93.589	87.4616	1.4356
sjj_Y67D8A_360.a	Scr06-12-10_IV-8F1D02	8	B	123.885	535	375	1.40885	0.991438	89.4115	85.0639	1.36099
sjj_Y67D8A_386.a	Scr29-11-10_IV-8F1D01	8	D	81.3921	507	303	1.36189	0.702504	89.3111	70.1737	1.85042	1.37516	0.855984	90.6147	77.2785	1.55277
sjj_Y67D8A_386.a	Scr06-12-10_IV-8F1D02	8	D	120.863	550	372	1.38843	1.00946	91.9183	84.3834	1.25513
sjj_Y69A2A_7278.m	Scr29-11-10_IV-8F1D01	4	G	151.157	527	358	1.56365	1.03952	92.8342	82.9115	1.40212	1.45562	0.997451	96.638	88.8647	1.34677
sjj_Y69A2A_7278.m	Scr06-12-10_IV-8F1D02	4	G	123.885	601	418	1.34759	0.955385	100.442	94.8179	1.29142
sjj_Y71F9A_262.b	Scr27-09-10_I-8F2D01	9	B	63.7444	498	288	1.33041	0.986631	98.6139	92.74	1.26152	1.52998	0.997068	101.707	102.42	1.48238
sjj_Y71F9A_262.b	Scr11-10-10_I-8F2D02	9	B	77.6952	637	523	1.72956	1.0075	104.801	112.101	1.70323
sjj_Y71F9B_276.a	Scr11-10-10_I-8F4D02	1	D	137.326	483	268	1.60714	1.01136	100.947	82.5362	1.57292	1.5437	1.13698	104.962	94.4093	1.35534
sjj_Y71F9B_276.a	Scr21-02-11_I-8F4D03	1	D	113.586	402	205	1.48026	1.2626	108.978	106.282	1.13776
sjj_Y71G12A_203.a	Scr27-09-10_I-8F2D01	1	H	65.3789	479	290	1.50585	1.09091	94.8515	93.3841	1.28217	1.55481	1.16459	96.7003	99.5272	1.29351
sjj_Y71G12A_203.a	Scr11-10-10_I-8F2D02	1	H	95.4151	599	493	1.60377	1.23827	98.5492	105.67	1.30485
sjj_Y73B6A.g	Scr07-02-11_IV-3F4D01	11	C	100.754	465	258	1.672	1.02684	85.0056	77.4141	1.61035	1.56304	0.986589	82.0223	73.3274	1.55293
sjj_Y73B6A.g	Scr22-11-10_IV-3F4D02	11	C	125.86	403	205	1.45408	0.946339	79.039	69.2408	1.49551
sjj_Y73F8A.g	Scr29-11-10_IV-7F2D01	12	A	102.213	600	429	1.36635	1.04407	101.982	99.1334	1.39528	1.33838	1.04168	98.6231	95.1936	1.3064
sjj_Y73F8A.g	Scr06-12-10_IV-7F2D02	12	A	121.742	525	328	1.3104	1.03929	95.264	91.2537	1.21752
sjj_Y81G3A.3	Scr08-11-10_II-8F4D02	6	D	153.536	588	399	1.39628	1.14717	95.8622	92.325	1.25405	1.39427	1.05297	98.7311	96.1487	1.36213
sjj_Y81G3A.3	Scr07-02-11_II-8F4D04	6	D	82.1364	493	303	1.39227	0.958768	101.6	99.9725	1.47022
sjj_ZC132.4	Scr20-12-10_V-3F4D02	2	E	105.221	452	234	1.35088	0.984424	82.3163	68.8147	1.34719	1.68314	1.04596	92.143	84.3547	1.60816
sjj_ZC132.4	Scr07-02-11_V-3F4D03	2	E	108.528	522	316	2.0154	1.10749	101.97	99.8946	1.86913
sjj_ZC302.1	Scr13-12-10_V-7F1D01	3	F	162.566	562	369	1.47772	1.07681	94.5246	86.65	1.34408	1.47772	1.07681	94.5246	86.65	1.34408
sjj_ZC302.1	Scr13-12-10_V-7F1D02	3	F	162.566	562	369	1.47772	1.07681	94.5246	86.65	1.34408
sjj_ZC449.1	Scr24-01-11_X-2F3D01	8	F	242.143	538	314	1.33422	0.99691	91.4984	79.1964	1.19957	1.43197	1.01218	88.5213	77.4624	1.36072
sjj_ZC449.1	Scr31-01-11_X-2F3D02	8	F	160.326	493	302	1.52973	1.02745	85.5442	75.7285	1.52186
sjj_ZC455.3	Scr10-01-11_V-8F3D01	2	B	80.3232	625	429	1.55148	1.0071	105.733	96.729	1.49454	1.64197	1.06508	101.295	94.6437	1.51901
sjj_ZC455.3	Scr07-02-11_V-8F3D02	2	B	116.518	478	288	1.73247	1.12306	96.8578	92.5584	1.54348
sjj_ZK1010.9	Scr15-11-10_III-6F4D01	10	A	85.5491	613	384	1.47674	0.46117	100.719	97.7368	2.96086	1.4287	0.777345	98.547	99.7476	2.1632
sjj_ZK1010.9	Scr22-11-10_III-6F4D02	10	A	72.5675	474	313	1.38067	1.09352	96.3746	101.758	1.36553
sjj_ZK1055.5	Scr14-02-11_S-2F1D01	4	A	133.371	376	225	1.34706	0.903044	89.9206	92.5875	1.60848	1.68339	0.954732	88.1292	82.3476	1.81966
sjj_ZK1055.5	Scr21-02-11_S-2F1D02	4	A	207.653	386	197	2.01973	1.00642	86.3378	72.1076	2.03083
sjj_ZK154.6	Scr24-01-11_X-4F4D01	5	B	201.864	498	273	1.59528	0.849524	84.6056	68.7362	1.79381	1.45929	0.985355	94.0664	87.1712	1.47239
sjj_ZK154.6	Scr31-01-11_X-4F4D02	5	B	122.756	541	347	1.32331	1.12119	103.527	105.606	1.15097
sjj_ZK154.7	Scr24-01-11_X-4F4D01	9	B	141.935	547	342	1.63238	1.0019	92.9302	86.1091	1.48029	1.60781	1.03188	93.923	91.1403	1.4738
sjj_ZK154.7	Scr31-01-11_X-4F4D02	9	B	123.823	496	316	1.58324	1.06186	94.9158	96.1715	1.4673
sjj_ZK380.2	Scr24-01-11_X-1F3D01	2	B	126.683	593	421	1.46463	1.03941	97.1251	96.0207	1.3109	1.41413	1.04881	95.1745	92.2284	1.2997
sjj_ZK380.2	Scr31-01-11_X-1F3D02	2	B	101.504	432	227	1.36364	1.05821	93.224	88.4362	1.2885
sjj_ZK418.9	Scr08-11-10_III-3F3D02	12	A	109.328	636	436	1.42252	1.15983	113.044	115.344	1.21864	1.55202	1.15702	108.347	108.428	1.30271
sjj_ZK418.9	Scr07-02-11_III-3F3D03	12	A	106.744	534	331	1.68153	1.1542	103.65	101.513	1.38677
sjj_ZK470.1	Scr24-01-11_X-2F4D01	2	B	116.574	571	396	1.30126	1.04222	94.0158	90.0565	1.19634	1.31036	1.05813	97.9118	97.3458	1.1754
sjj_ZK470.1	Scr31-01-11_X-2F4D02	2	B	111.734	567	383	1.31945	1.07403	101.808	104.635	1.15446
sjj_ZK809.7	Scr29-11-10_IV-6F1D01	7	A	90.9843	616	437	1.37931	1.15494	102.982	102.839	1.2865	1.37755	1.13742	101.654	100.865	1.29941
sjj_ZK809.7	Scr06-12-10_IV-6F1D02	7	A	42.4426	584	397	1.37578	1.11989	100.326	98.8918	1.31231
sjj_ZK813.1	Scr24-01-11_X-2F4D01	7	A	70.9583	581	433	1.35953	0.971564	95.6623	98.4708	1.49164	1.44028	1.005	96.4906	96.089	1.45068
sjj_ZK813.1	Scr31-01-11_X-2F4D02	7	A	107.881	542	343	1.52103	1.03843	97.3189	93.7071	1.40972
sjj_ZK896.6	Scr29-11-10_IV-6F4D01	12	C	166.924	598	399	1.46144	1.09811	104.423	98.5185	1.22588	1.47961	1.02532	100.064	90.1403	1.33864
sjj_ZK896.6	Scr06-12-10_IV-6F4D02	12	C	138.25	564	312	1.49778	0.952534	95.7041	81.7621	1.4514
mv_AAB17536	Scr14-03-11_mvPCRp-F004D01	12	E	127.302	537	360	1.31997	1.01949	98.8324	100.622	1.4046	1.33405	1.17091	100.536	104.125	1.21496
mv_AAB17536	Scr18-04-11_mvPCRp-F004D03	12	E	51.9928	600	407	1.34813	1.32232	102.24	107.627	1.02532
mv_B0403.2	Scr11-04-11_mvPCRp-F046D01	12	E	83.9145	617	492	1.59415	1.08848	94.6288	91.2053	1.40741	1.47406	1.09967	101.263	102.518	1.3238
mv_B0403.2	Scr18-04-11_mvPCRp-F046D02	12	E	102.073	519	302	1.35396	1.11086	107.898	113.83	1.24019
mv_C24H12.5	Scr28-04-11_mvPCRp-F027D01	4	G	95.9667	552	396	1.41461	1.03514	98.4798	97.491	1.38233	1.38924	1.03078	99.6656	97.5735	1.35912
mv_C24H12.5	Scr04-04-11_mvPCRp-F027D02	4	G	70.9365	470	242	1.36388	1.02642	100.851	97.656	1.33591
mv_C32D5.12	Scr28-04-11_mvPCRp-F026D01	10	A	93.5308	277	150	2.01059	0.618244	53.0387	40.2201	3.08378	2.16988	0.725093	54.5768	44.2235	2.89486
mv_C32D5.12	Scr04-04-11_mvPCRp-F026D02	10	A	62.8592	258	119	2.32916	0.831942	56.1149	48.227	2.70595
mv_F35H12.5	Scr18-04-11_mvPCRp-F054D02	6	F	102.209	552	338	1.33306	1.20718	99.7014	101.142	1.15763	1.36616	1.106	97.1227	94.3705	1.23573
mv_F35H12.5	Scr02-05-11_mvPCRp-F054D03	6	F	117.004	534	332	1.39925	1.00481	94.544	87.5989	1.31383
mv_JC8.12	Scr28-03-11_mvPCRp-F030D01	11	G	61.1807	280	150	1.45288	0.803685	71.0961	59.5435	1.79298	1.48444	0.773929	77.1865	68.374	1.99924
mv_JC8.12	Scr02-05-11_mvPCRp-F030D04	11	G	128.353	439	255	1.51599	0.744173	83.277	77.2045	2.2055
mv_K10D2.2	Scr28-03-11_mvPCRp-F014D01	12	A	60.0469	438	260	1.43012	0.998008	91.8961	90.2843	1.48592	1.4126	1.01579	97.8496	94.3998	1.42882
mv_K10D2.2	Scr04-04-11_mvPCRp-F014D02	12	A	89.2159	464	244	1.39507	1.03358	103.803	98.5154	1.37172
mv_M04G12.3	Scr11-04-11_mvPCRp-F042D01	6	A	96.4016	639	525	1.47963	1.08386	98.7294	98.4794	1.34691	1.47075	0.984774	96.142	91.3459	1.54287
mv_M04G12.3	Scr18-04-11_mvPCRp-F042D02	6	A	111.347	488	263	1.46187	0.885686	93.5545	84.2125	1.73883
mv_W01A11.5	Scr11-04-11_mvPCRp-F044D01	7	H	100.835	634	519	1.35618	1.05644	101.908	103.466	1.24627	1.51511	1.25426	109.194	121.078	1.19072
mv_W01A11.5	Scr25-04-11_mvPCRp-F044D03	7	H	83.7722	562	408	1.67404	1.45207	116.481	138.689	1.13516
mv_Y110A7A.6	Scr28-03-11_mvPCRp-F012D01	7	G	80.0313	309	145	1.47445	0.921228	67.8593	54.0604	1.62033	1.49003	1.08363	89.793	87.9806	1.47093
mv_Y110A7A.6	Scr04-04-11_mvPCRp-F012D02	7	G	97.9943	500	303	1.5056	1.24602	111.727	121.901	1.32153
mv_Y38C1AB.5	Scr04-04-11_mvPCRp-F017D02	10	D	77.3178	318	154	1.60776	0.813736	72.6996	64.6069	1.92777	1.76982	0.743547	74.3956	63.4351	2.36982
mv_Y38C1AB.5	Scr11-04-11_mvPCRp-F017D03	10	D	112.643	483	332	1.93189	0.673358	76.0917	62.2634	2.81186
mv_ZK430.8	Scr28-04-11_mvPCRp-F027D01	6	A	84.119	257	148	1.84404	0.457073	45.8502	36.436	5.21775	1.83954	0.562432	52.8587	45.8603	4.18271
mv_ZK430.8	Scr04-04-11_mvPCRp-F027D02	6	A	49.1099	279	137	1.83504	0.667791	59.8671	55.2846	3.14767
sjj_B0361.8	Scr08-11-10_III-3F2D02	8	F	158.901	518	333	1.45232	1.0464	90	88.4567	1.45055	1.49953	1.07437	95.1547	95.3592	1.39818
sjj_B0361.8	Scr07-02-11_III-3F2D03	8	F	104.496	508	319	1.54673	1.10234	100.309	102.262	1.34582
sjj_C34F6.3	Scr24-01-11_X-5F2D01	3	F	137.728	622	440	1.32786	1.04811	98.3639	93.8858	1.34152	1.69472	1.08378	94.4583	92.041	1.51682
sjj_C34F6.3	Scr07-02-11_X-5F2D02	3	F	95.4888	457	281	2.06157	1.11945	90.5526	90.1962	1.69213
sjj_F17C8.3	Scr01-11-10_III-2F3D01	11	F	98.9577	626	391	1.43852	0.997462	100.922	97.1805	1.43331	1.39036	1.05039	106.185	105.864	1.3659
sjj_F17C8.3	Scr08-11-10_III-2F3D02	11	F	96.0444	652	455	1.34221	1.10333	111.447	114.548	1.2985
sjj_F21D5.4	Scr29-11-10_IV-4F4D01	11	G	104.724	624	424	1.63923	1.15942	99.1331	93.7567	1.38938	1.54417	1.07777	95.0151	87.6136	1.35651
sjj_F21D5.4	Scr06-12-10_IV-4F4D02	11	G	81.1074	521	313	1.44912	0.996129	90.8972	81.4706	1.32364
sjj_K03F8.1	Scr08-11-10_III-3F2D02	6	A	131.052	592	385	1.41646	1.07309	102.857	102.27	1.25903	1.4543	1.08344	99.8061	98.0983	1.32106
sjj_K03F8.1	Scr07-02-11_III-3F2D03	6	A	127.582	490	293	1.49214	1.09379	96.7551	93.927	1.38309
sjj_T27C5.1	Scr10-01-11_V-11F1D01	10	F	52.6129	562	385	2.41304	1.011	105.116	85.625	2.31481	2.25721	1.13037	96.0513	78.6755	1.90938
sjj_T27C5.1	Scr17-01-11_V-11F1D02	10	F	137.362	480	269	2.10138	1.24975	86.9868	71.726	1.50396
sjj_Y50D7_162.b	Scr15-11-10_III-7F4D01	1	F	60.9901	602	376	1.39419	0.93578	100.053	91.6435	1.4094	1.35549	1.0352	101.309	95.6614	1.29422
sjj_Y50D7_162.b	Scr22-11-10_III-7F4D02	1	F	133.4	527	343	1.31679	1.13462	102.564	99.6793	1.17904
sjj_Y51H7C_255.b	Scr01-11-10_II-9F2D01	10	H	115.973	544	323	1.38063	0.872411	86.0979	72.145	1.55056	1.39593	1.12751	93.3771	86.4828	1.26765
sjj_Y51H7C_255.b	Scr08-11-10_II-9F2D02	10	H	50.426	616	426	1.41123	1.38261	100.656	100.821	0.984739
mv_B0238.12	Scr11-04-11_mvPCRp-F036D01	12	B	148.09	570	441	1.30508	1.0492	92.0066	90.2571	1.15389	1.3238	1.1322	98.8841	100.075	1.13635
mv_B0238.12	Scr18-04-11_mvPCRp-F036D02	12	B	79.5828	583	378	1.34252	1.21519	105.762	109.894	1.1188
mv_B0379.2	Scr04-04-11_mvPCRp-F017D02	11	A	86.3083	445	233	1.50198	1.1847	101.734	97.7494	1.2632	1.65749	1.10026	96.7109	90.8837	1.53126
mv_B0379.2	Scr11-04-11_mvPCRp-F017D03	11	A	109.827	582	448	1.813	1.01581	91.6881	84.0181	1.79932
mv_C04E12.6	Scr18-04-11_mvPCRp-F052D02	1	F	103.854	588	375	1.40044	0.970884	95.1922	86.0894	1.33092	1.39094	1.02449	97.3242	93.9998	1.29599
mv_C04E12.6	Scr02-05-11_mvPCRp-F052D04	1	F	83.9528	541	364	1.38144	1.07809	99.4561	101.91	1.26107
mv_C31A11.5	Scr25-04-11_mvPCRp-F045D03	1	H	123.37	435	234	1.49373	1.31843	95.7337	95.2712	1.16249	1.48443	1.19286	95.6441	92.2705	1.23726
mv_C31A11.5	Scr25-04-11_mvPCRp-F045D04	1	H	159.342	504	293	1.47513	1.0673	95.5545	89.2697	1.31202
mv_C41H7.6	Scr28-04-11_mvPCRp-F026D01	10	C	128.449	521	350	1.66394	1.19703	99.7587	93.8469	1.3695	1.50431	1.25767	101.862	98.7978	1.21132
mv_C41H7.6	Scr04-04-11_mvPCRp-F026D02	10	C	110.004	478	256	1.34467	1.31831	103.965	103.749	1.05313
mv_C46C2.5	Scr28-04-11_mvPCRp-F029D01	11	A	97.7639	477	288	1.33366	0.877504	90.3697	78.4674	1.48838	1.36832	0.976273	90.337	87.7298	1.43831
mv_C46C2.5	Scr04-04-11_mvPCRp-F029D02	11	A	96.6842	415	241	1.40299	1.07504	90.3042	96.9922	1.38825
mv_C53A3.2	Scr11-04-11_mvPCRp-F039D01	10	A	137.596	593	422	1.5661	1.10638	92.8876	86.768	1.39664	1.46826	1.1495	94.292	88.103	1.28523
mv_C53A3.2	Scr18-04-11_mvPCRp-F039D02	10	A	80.4535	498	276	1.37042	1.19263	95.6964	89.438	1.17381
mv_D1081.9	Scr04-04-11_mvPCRp-F017D02	10	A	84.5102	408	210	1.50198	0.897503	93.2749	88.1003	1.80631	1.47917	0.935493	95.0022	90.7477	1.7344
mv_D1081.9	Scr11-04-11_mvPCRp-F017D03	10	A	118.275	614	498	1.45635	0.973484	96.7294	93.3951	1.66249
mv_EGAP4.1	Scr11-04-11_mvPCRp-F035D01	11	A	56.5476	588	436	1.56513	0.918963	93.9218	86.8326	1.71473	1.45167	0.940581	99.0969	95.4929	1.57384
mv_EGAP4.1	Scr18-04-11_mvPCRp-F035D02	11	A	76.3089	511	295	1.33821	0.962199	104.272	104.153	1.43295
mv_F07C4.2	Scr11-04-11_mvPCRp-F036D01	5	A	103.318	609	461	1.30508	1.02239	98.3018	94.3504	1.19096	1.36271	1.02122	95.7731	90.3477	1.3155
mv_F07C4.2	Scr18-04-11_mvPCRp-F036D02	5	A	89.8516	514	297	1.42035	1.02005	93.2444	86.3451	1.44004
mv_F14B8.1	Scr18-04-11_mvPCRp-F048D01	6	A	120.693	542	305	1.43414	1.14214	100.523	93.6133	1.32739	1.40051	1.10055	96.1645	89.2037	1.28793
mv_F14B8.1	Scr25-04-11_mvPCRp-F048D03	6	A	98.7654	449	249	1.36689	1.05896	91.8062	84.7941	1.24846
mv_F14F7.5	Scr28-04-11_mvPCRp-F028D01	1	H	121.152	545	403	1.53161	1.283	130.62	129.734	1.15718	1.45263	1.22228	112.205	112.623	1.15388
mv_F14F7.5	Scr04-04-11_mvPCRp-F028D02	1	H	70.8373	443	243	1.37365	1.16156	93.7897	95.5126	1.15057
mv_F15B10.2	Scr11-04-11_mvPCRp-F034D01	11	C	105.353	644	508	1.3868	1.14717	105.227	107.931	1.22339	1.36357	1.11922	101.18	102.966	1.23552
mv_F15B10.2	Scr18-04-11_mvPCRp-F034D02	11	C	111.205	516	311	1.34034	1.09128	97.1338	98.0009	1.24764
mv_F22E5.6	Scr28-03-11_mvPCRp-F022D01	12	B	112.15	462	288	1.41946	1.21718	123.709	111.277	1.20015	1.49039	1.18519	114.268	107.85	1.30351
mv_F22E5.6	Scr04-04-11_mvPCRp-F022D02	12	B	106.722	494	272	1.56132	1.1532	104.828	104.423	1.40687
mv_F35C11.3	Scr28-04-11_mvPCRp-F026D01	12	A	108.496	560	425	1.54839	1.04575	107.226	113.957	1.42105	1.49455	1.03484	101.463	104.395	1.42403
mv_F35C11.3	Scr04-04-11_mvPCRp-F026D02	12	A	59.367	440	234	1.44072	1.02393	95.6999	94.8328	1.42701
mv_G_YK2627_2	Scr28-04-11_mvPCRp-F008D01	1	A	88.2911	454	246	1.43795	0.829445	87.0503	80.0406	1.77284	1.50914	0.874186	93.8462	87.6559	1.81662
mv_G_YK2627_2	Scr04-04-11_mvPCRp-F008D02	1	A	56.4206	477	224	1.58032	0.918927	100.642	95.2712	1.86041
mv_G_YK3756	Scr28-04-11_mvPCRp-F008D01	3	A	97.7089	530	307	1.40564	1.08143	101.623	99.888	1.31381	1.39055	1.04132	101.238	99.0682	1.32395
mv_G_YK3756	Scr04-04-11_mvPCRp-F008D02	3	A	86.5116	478	231	1.37547	1.00122	100.853	98.2484	1.33408
mv_G_YK4943	Scr28-03-11_mvPCRp-F013D01	1	H	86.776	456	251	1.55725	1.02901	88.4382	74.9603	1.56923	1.43038	1.01125	92.4076	85.4763	1.46567
mv_G_YK4943	Scr04-04-11_mvPCRp-F013D02	1	H	63.2539	455	249	1.30351	0.993495	96.377	95.9923	1.3621
mv_G_YK7564	Scr14-03-11_mvPCRp-F007D01	9	A	61.2291	472	283	1.67273	1.05717	90.5858	79.0691	1.6199	1.52991	1.11661	101.609	99.2137	1.41029
mv_G_YK7564	Scr21-03-11_mvPCRp-F007D02	9	A	96.3248	570	379	1.3871	1.17604	112.632	119.358	1.20068
mv_G_YK8567	Scr28-04-11_mvPCRp-F008D01	5	A	117.722	489	279	1.37332	1.02893	93.7612	90.7777	1.35795	1.35976	1.02193	96.4632	94.9384	1.35783
mv_G_YK8567	Scr04-04-11_mvPCRp-F008D02	5	A	97.7958	470	233	1.3462	1.01493	99.1651	99.0991	1.35771
mv_K09B11.1	Scr28-03-11_mvPCRp-F031D01	6	A	130.987	533	322	1.73122	1.37197	101.75	100.003	1.17681	1.54909	1.2603	96.5937	92.1184	1.16846
mv_K09B11.1	Scr02-05-11_mvPCRp-F031D04	6	A	112.941	494	289	1.36697	1.14863	91.4374	84.2335	1.16011
mv_M70.b	Scr28-03-11_mvPCRp-F032D01	12	A	104.505	518	336	1.67118	0.989895	91.5447	88.8399	1.69749	1.55906	1.0519	86.7968	81.4364	1.51768
mv_M70.b	Scr18-04-11_mvPCRp-F032D03	12	A	95.8322	455	249	1.44694	1.1139	82.0489	74.0329	1.33787
mv_R05G6.8	Scr11-04-11_mvPCRp-F034D01	1	C	97.9167	597	442	1.3083	1.03125	97.5473	93.9086	1.22339	1.30669	1.11052	98.8465	97.6879	1.15941
mv_R05G6.8	Scr18-04-11_mvPCRp-F034D02	1	C	92.4627	532	322	1.30507	1.18979	100.146	101.467	1.09544
mv_R102.8	Scr18-04-11_mvPCRp-F050D02	1	H	105.162	551	317	1.45158	1.10823	92.3125	83.4005	1.26784	1.51184	1.17613	99.0082	98.158	1.25842
mv_R102.8	Scr25-04-11_mvPCRp-F050D03	1	H	84.694	538	363	1.5721	1.24404	105.704	112.916	1.249
mv_T19A5.3	Scr18-04-11_mvPCRp-F054D02	3	D	101.006	420	218	1.70221	0.835043	75.8598	65.2336	2.27036	1.64402	0.602079	68.0282	54.6485	3.48891
mv_T19A5.3	Scr02-05-11_mvPCRp-F054D03	3	D	136.505	340	167	1.58582	0.369116	60.1966	44.0633	4.70745
mv_T24E12.4	Scr04-04-11_mvPCRp-F023D01	9	A	71.0681	437	249	1.47886	1.01083	93.2518	97.4867	1.46405	1.41455	0.999287	93.06	91.1552	1.43323
mv_T24E12.4	Scr25-04-11_mvPCRp-F023D03	9	A	113.055	427	216	1.35024	0.987749	92.8681	84.8237	1.40241
mv_W06B3.1	Scr25-04-11_mvPCRp-F045D03	12	C	92.8458	497	280	1.33767	1.19318	109.379	114	1.14221	1.31906	1.11347	106.827	108.338	1.19166
mv_W06B3.1	Scr25-04-11_mvPCRp-F045D04	12	C	78.9899	550	337	1.30044	1.03377	104.276	102.675	1.2411
mv_Y105E8E.u	Scr11-04-11_mvPCRp-F038D01	1	H	116.87	551	365	1.61603	0.964939	88.3618	73.7979	1.56815	1.57743	1.1137	91.5091	80.8406	1.38721
mv_Y105E8E.u	Scr18-04-11_mvPCRp-F038D02	1	H	61.2398	515	301	1.53882	1.26247	94.6564	87.8832	1.20627
mv_Y113G7A.1	Scr11-04-11_mvPCRp-F039D01	5	A	111.136	576	400	1.32203	1.06977	90.2247	82.2446	1.20102	1.34623	1.03336	88.733	81.6286	1.31345
mv_Y113G7A.1	Scr18-04-11_mvPCRp-F039D02	5	A	91.1018	454	250	1.37042	0.996962	87.2413	81.0127	1.42587
mv_Y113G7B.8	Scr11-04-11_mvPCRp-F038D01	1	A	137.275	614	479	1.30822	1.07177	98.4648	96.8472	1.20987	1.37717	1.10488	101.523	102.292	1.23048
mv_Y113G7B.8	Scr18-04-11_mvPCRp-F038D02	1	A	70.5589	569	369	1.44612	1.138	104.582	107.737	1.25109
mv_Y119C1B.h	Scr28-03-11_mvPCRp-F018D01	10	A	131.944	465	307	1.3342	1.40229	94.3185	95.1016	0.951093	1.34346	1.2422	95.0988	96.1878	1.11535
mv_Y119C1B.h	Scr04-04-11_mvPCRp-F018D02	10	A	117.706	428	239	1.35273	1.0821	95.879	97.2739	1.27961
mv_Y17G7B.6	Scr28-03-11_mvPCRp-F022D01	12	A	88.4735	293	186	1.3821	0.908203	78.4559	71.8667	1.59306	1.6194	1.01469	82.6232	77.2034	1.66155
mv_Y17G7B.6	Scr04-04-11_mvPCRp-F022D02	12	A	71.704	409	215	1.8567	1.12117	86.7905	82.5402	1.73004
mv_Y18D10A.9	Scr28-03-11_mvPCRp-F013D01	1	F	98.5604	476	261	1.35878	1.00864	92.317	77.9468	1.3287	1.33115	0.989096	97.6302	88.3188	1.33128
mv_Y18D10A.9	Scr04-04-11_mvPCRp-F013D02	1	F	95.6918	486	256	1.30351	0.969555	102.943	98.6909	1.33386
mv_Y37E11B.9	Scr18-04-11_mvPCRp-F050D02	2	A	122.251	539	313	1.46789	1.0126	90.3021	82.3481	1.50174	1.43833	1.05497	97.1189	97.1652	1.37198
mv_Y37E11B.9	Scr25-04-11_mvPCRp-F050D03	2	A	92.7601	529	360	1.40876	1.09733	103.936	111.982	1.24223
mv_Y46B2A.1	Scr28-04-11_mvPCRp-F027D01	1	G	73.456	540	359	1.51565	1.08219	96.3389	88.382	1.368	1.51416	1.07904	95.1619	90.396	1.41046
mv_Y46B2A.1	Scr04-04-11_mvPCRp-F027D02	1	G	109.133	438	229	1.51267	1.07589	93.985	92.4101	1.45292
mv_Y46C8AR.a	Scr28-04-11_mvPCRp-F028D01	12	C	80.1991	526	382	1.705	1.1359	126.067	122.974	1.47458	1.53932	1.07761	113.104	112.584	1.43457
mv_Y46C8AR.a	Scr04-04-11_mvPCRp-F028D02	12	C	93.9365	473	260	1.37365	1.01932	100.141	102.195	1.39457
mv_Y48C3A.4	Scr28-03-11_mvPCRp-F025D01	2	H	96.0413	468	271	1.44267	1.10963	88.3528	81.1735	1.35557	1.51652	1.10331	91.1844	87.1214	1.40973
mv_Y48C3A.4	Scr04-04-11_mvPCRp-F025D02	2	H	78.6947	468	256	1.59036	1.09699	94.0161	93.0693	1.46389
mv_Y48E1B.8	Scr28-04-11_mvPCRp-F026D01	11	B	110.99	392	240	1.77949	0.743208	75.0583	64.3521	2.29431	1.97029	0.889968	72.8729	64.8002	2.23638
mv_Y48E1B.8	Scr04-04-11_mvPCRp-F026D02	11	B	103.019	325	161	2.16108	1.03673	70.6874	65.2482	2.17845
mv_Y50D4A.h	Scr04-04-11_mvPCRp-F017D02	1	H	80.914	462	278	1.45967	1.436	105.62	116.628	0.964754	1.51745	1.17204	96.6849	97.885	1.44019
mv_Y50D4A.h	Scr11-04-11_mvPCRp-F017D03	1	H	38.017	557	422	1.57523	0.908072	87.7496	79.142	1.91562
mv_Y53G8AM.f	Scr28-03-11_mvPCRp-F013D01	12	A	95.3465	492	298	1.34351	1.05958	95.4201	88.9967	1.27944	1.34268	1.0026	97.0636	95.0003	1.36942
mv_Y53G8AM.f	Scr04-04-11_mvPCRp-F013D02	12	A	111.911	466	262	1.34185	0.945615	98.707	101.004	1.4594
mv_Y61A9LA.d	Scr28-03-11_mvPCRp-F018D01	1	A	100.045	443	290	1.30317	1.23686	89.8561	89.8354	1.06998	1.32795	1.19194	94.6597	97.4212	1.13548
mv_Y61A9LA.d	Scr04-04-11_mvPCRp-F018D02	1	A	115.975	444	258	1.35273	1.14702	99.4633	105.007	1.20098
mv_Y73C8B.1	Scr11-04-11_mvPCRp-F039D01	1	B	139.361	590	387	1.40339	0.939606	92.4176	79.5716	1.51948	1.48354	1.08941	95.3061	87.5833	1.38614
mv_Y73C8B.1	Scr18-04-11_mvPCRp-F039D02	1	B	117.131	511	295	1.56369	1.23921	98.1945	95.5949	1.25281
mv_ZK829.1	Scr28-03-11_mvPCRp-F030D01	6	A	91.2343	463	260	1.75443	1.32973	117.562	103.209	1.29973	1.54993	1.20933	104.214	92.326	1.26202
mv_ZK829.1	Scr02-05-11_mvPCRp-F030D04	6	A	87.8942	479	269	1.34544	1.08893	90.8649	81.4432	1.22431

## Sheet: CloneMapper score >30
Clone Name	Transcript for Clone	WBids	Target Transcript	Gene	Sequence name	# PNO	# MNO	# POS	# MOS	# RNOS	# ROS	Score
sjj_Y73F8A.g		WBGene00000028	Y105C5A.4	abu-5	Y105C5A.4	80	34	1673	440	0.425	0.263	100
sjj_F28A10.6		WBGene00017874	F28A10.6	acdh-9	F28A10.6	55	41	1151	763	0.74545	0.6629	100
sjj_Y48B6A.15		WBGene00000038	Y48B6A.7	ace-4	Y48B6A.7	128	32	2668	599	0.25	0.22451	84.0509
sjj_T06E8.1		WBGene00011543	T06E8.1b.1	acl-2	T06E8.1	132	41	2767	776	0.31061	0.28045	100
sjj_C50H11.1		WBGene00016849	C50H11.1	acs-21	C50H11.1	45	43	940	872	0.95556	0.92766	100
mv_T08B1.6	T08B1.6	WBGene00020343	T08B1.6	acs-3	T08B1.6	93	93	1939	1938	1	0.99948	100
sjj_ZK154.7		WBGene00000075	ZK154.7	adm-4	ZK154.7	53	43	1098	766	0.81132	0.69763	100
sjj_C05E11.5		WBGene00000136	C05E11.5	amt-4	C05E11.5	72	37	1509	718	0.51389	0.47581	100
sjj_F46F3.4		WBGene00000146	F46F3.4b	ape-1	F46F3.4	57	34	1179	638	0.59649	0.54114	100
sjj_F21A10.4		WBGene00009000	F21A10.4	arrd-28	F21A10.4	50	48	1047	983	0.96	0.93887	100
sjj_R11G10.1		WBGene00000233	R11G10.1a	avr-15	R11G10.1	92	26	1924	481	0.28261	0.25	96.0418
mv_ZC204.11	ZC204.11	WBGene00022561	ZC204.11	btb-13	ZC204.11	32	32	655	654	1	0.99847	100
mv_JC8.12	JC8.12a	WBGene00010442	JC8.12a	bus-12	JC8.12	45	44	925	924	0.97778	0.99892	100
sjj_K08D12.a		WBGene00044618	K08D12.5a	bus-2	K08D12.5	131	45	2750	863	0.34351	0.31382	100
sjj_M03F4.7		WBGene00019760	M03F4.7b	calu-1	M03F4.7	57	19	1178	341	0.33333	0.28947	100
sjj_T27E9.3		WBGene00000407	T27E9.3	cdk-5	T27E9.3	53	36	1098	655	0.67925	0.59654	100
sjj_C14A11.3		WBGene00006496	C14A11.3a	cgef-1	C14A11.3	42	36	873	740	0.85714	0.84765	100
sjj_H14E04.5		WBGene00000506	H14E04.5	cic-1	H14E04.5	44	21	916	374	0.47727	0.4083	100
sjj_ZK896.6		WBGene00014137	ZK896.6	clec-187	ZK896.6	105	44	2202	836	0.41905	0.37965	100
mv_F07C4.2	F07C4.2	WBGene00017199	F07C4.2	clec-45	F07C4.2	22	22	445	444	1	0.99775	100
sjj_C14A6.1		WBGene00007565	C14A6.1	clec-48	C14A6.1	63	35	1322	662	0.55556	0.50076	100
mv_Y46C8AR.a	Y46C8AR.1.2	WBGene00021587	Y46C8AR.1.2	clec-76	Y46C8AR.1	17	17	349	348	1	0.99713	100
sjj_Y51H7C_255.b		WBGene00021784	Y51H7C.6a.1	cogc-4	Y51H7C.6	55	19	1135	356	0.34545	0.31366	100
sjj_F57B1.4		WBGene00000732	F57B1.3	col-159	F57B1.3	52	34	1078	478	0.65385	0.44341	100
sjj_F57B1.3		WBGene00000732	F57B1.3	col-159	F57B1.3	54	43	1120	853	0.7963	0.76161	100
sjj_F57B1.4		WBGene00000733	F57B1.4.2	col-160	F57B1.4	52	43	1078	844	0.82692	0.78293	100
sjj_F57B1.3		WBGene00000733	F57B1.4.3	col-160	F57B1.4	54	37	1120	512	0.68519	0.45714	100
sjj_C34F6.3		WBGene00000751	C34F6.2	col-178	C34F6.2	56	24	1167	455	0.42857	0.38989	100
sjj_C34F6.3		WBGene00000752	C34F6.3	col-179	C34F6.3	56	39	1167	809	0.69643	0.69323	100
sjj_R09A8.4		WBGene00000755	R09A8.4	col-182	R09A8.4	53	29	1105	566	0.54717	0.51222	100
sjj_C40H1.1		WBGene00000770	C40H1.1	cpb-1	C40H1.1	44	37	916	699	0.84091	0.7631	100
mv_W01A11.5	W01A11.5	WBGene00020911	W01A11.5	cpt-6	W01A11.5	106	106	2218	2217	1	0.99955	100
sjj_C09E10.1		WBGene00018861	F55A4.10	cutl-21	F55A4.10	76	42	1583	734	0.55263	0.46368	100
sjj_F44C8.1		WBGene00018262	F41B5.4	cyp-33C3	F41B5.4	55	25	1154	365	0.45455	0.31629	100
sjj_F44C8.1		WBGene00018413	F44C8.1	cyp-33C4	F44C8.1	55	50	1154	1022	0.90909	0.88562	100
sjj_F44C8.1		WBGene00018261	F41B5.3	cyp-33C5	F41B5.3	55	23	1154	356	0.41818	0.30849	100
sjj_K05D4.4		WBGene00010589	K05D4.4	cyp-33D1	K05D4.4	54	48	1120	909	0.88889	0.81161	100
sjj_R05D8.d		WBGene00000977	R05D8.8	dhs-14	R05D8.8	114	43	2384	851	0.37719	0.35696	100
sjj_K07E12.1		WBGene00000998	K07E12.1b	dig-1	K07E12.1	55	55	1146	1146	1	1	100
sjj_F07A11.6		WBGene00008549	F07A11.6f	din-1	F07A11.6	56	56	1160	1160	1	1	100
mv_T23G7.1	T23G7.1	WBGene00001061	T23G7.1	dpl-1	T23G7.1	85	85	1774	1773	1	0.99944	100
sjj_T22B3.1		WBGene00001079	T22B3.1	dpy-20	T22B3.1	75	33	1572	648	0.44	0.41221	100
sjj_F47A4.2		WBGene00001081	F47A4.2	dpy-22	F47A4.2	49	38	1025	708	0.77551	0.69073	100
sjj_F16F9.2		WBGene00001068	F16F9.2	dpy-6	F16F9.2	55	50	1135	986	0.90909	0.86872	100
sjj_F46C8.6		WBGene00001069	F46C8.6	dpy-7	F46C8.6	55	46	1135	938	0.83636	0.82643	100
mv_F15B10.2	F15B10.2	WBGene00001090	F15B10.2	drh-1	F15B10.2	148	148	3091	3090	1	0.99968	100
mv_G_YK7564	C43F9.8	WBGene00001163	C43F9.8	efn-2	C43F9.8	31	31	634	633	1	0.99842	100
sjj_C51E3.7		WBGene00001172	C51E3.7a	egl-3	C51E3.7	54	47	1116	942	0.87037	0.84409	100
sjj_F56H11.4		WBGene00001239	F56H11.4b.3	elo-1	F56H11.4	76	36	1594	701	0.47368	0.43977	100
sjj_F19F10.5		WBGene00017601	F19F10.5	ets-7	F19F10.5	52	26	1079	509	0.5	0.47173	100
sjj_W06D12.3		WBGene00001397	W06D12.3	fat-5	W06D12.3	72	39	1509	760	0.54167	0.50364	100
sjj_Y102A5C.8		WBGene00013620	Y102A5C.14	fbxa-111	Y102A5C.14	75	36	1559	536	0.48	0.34381	100
sjj_M01D1.8		WBGene00019703	M01D1.8	fbxb-41	M01D1.8	56	45	1167	898	0.80357	0.76949	100
mv_Y113G7B.8	Y113G7B.8	WBGene00013759	Y113G7B.8	fbxb-59	Y113G7B.8	37	37	775	774	1	0.99871	100
mv_Y46B2A.1	Y46B2A.1	WBGene00021576	Y46B2A.1	fbxc-51	Y46B2A.1	72	72	1504	1503	1	0.99934	100
sjj_T07E3.7		WBGene00018998	F57B9.7b	flap-1	F57B9.7	74	28	1536	524	0.37838	0.34115	100
sjj_Y11D7A.12		WBGene00012435	Y11D7A.12a	flh-1	Y11D7A.12	56	51	1173	1040	0.91071	0.88662	100
sjj_M05D6.7		WBGene00001523	M05D6.7	gbh-2	M05D6.7	74	49	1538	856	0.66216	0.55657	100
sjj_Y81G3A.3		WBGene00013591	Y81G3A.3b	gcn-2	Y81G3A.3	132	126	2760	2623	0.95455	0.95036	100
mv_M04G12.3	M04G12.3	WBGene00001554	M04G12.3	gcy-34	M04G12.3	98	97	2038	2037	0.9898	0.99951	100
sjj_F58A4.11		WBGene00001570	F58A4.11	gei-13	F58A4.11	54	34	1129	643	0.62963	0.56953	100
mv_Y17G7B.6	Y17G7B.6d	WBGene00012461	Y17G7B.6d	glb-29	Y17G7B.6	30	30	628	627	1	0.99841	100
sjj_R08B4.1		WBGene00001690	R08B4.1b.1	grd-1	R08B4.1	54	40	1125	736	0.74074	0.65422	100
sjj_T02E9.2		WBGene00001716	T02E9.2a	grl-7	T02E9.2	104	53	2174	994	0.50962	0.45722	100
mv_G_YK2627_2	T25E12.5	WBGene00012020	T25E12.5	gyg-2	T25E12.5	42	42	880	879	1	0.99886	100
sjj_C36B7.7		WBGene00001841	C36B7.7	hen-1	C36B7.7	75	28	1556	487	0.37333	0.31298	100
sjj_C01B10.5		WBGene00001858	C01B10.5b.2	hil-7	C01B10.5	50	23	1050	443	0.46	0.4219	100
sjj_T09E8.2		WBGene00001874	T09E8.2	him-17	T09E8.2	41	38	857	792	0.92683	0.92415	100
sjj_B0336.11		WBGene00015148	B0336.11a	hpo-28	B0336.11	55	38	1143	727	0.69091	0.63605	100
mv_Y61A9LA.d	Y61A9LA.9	WBGene00022020	Y61A9LA.9	hpo-39	Y61A9LA.9	37	37	769	768	1	0.9987	100
sjj_T26E4.1		WBGene00012043	T26E4.1	irld-52	T26E4.1	53	42	1099	792	0.79245	0.72066	100
sjj_C44H4.2		WBGene00002282	C44H4.2	let-4	C44H4.2	54	37	1124	731	0.68519	0.65036	100
sjj_K08E7.3		WBGene00002368	K08E7.3	let-99	K08E7.3	54	50	1130	994	0.92593	0.87965	100
mv_G_YK4943	Y71F9B.8	WBGene00022129	Y71F9B.8	lron-11	Y71F9B.8	77	77	1606	1605	1	0.99938	100
sjj_F01D4.6		WBGene00003167	F01D4.6b	mec-3	F01D4.6	66	35	1370	619	0.5303	0.45182	100
sjj_Y2H9A.1		WBGene00003222	Y2H9A.1	mes-4	Y2H9A.1	49	45	1011	871	0.91837	0.86152	100
sjj_R13.1		WBGene00011259	R13.4a	miz-1	R13.4	53	50	1110	1032	0.9434	0.92973	100
mv_ZK430.8	ZK430.8	WBGene00022743	ZK430.8	mlt-7	ZK430.8	103	103	2152	2151	1	0.99954	100
sjj_ZC302.1		WBGene00003405	ZC302.1.1	mre-11	ZC302.1	56	52	1173	1039	0.92857	0.88576	100
sjj_H28G03.6		WBGene00003477	H28G03.6	mtm-5	H28G03.6	44	37	907	704	0.84091	0.77619	100
sjj_K12F2.1		WBGene00003515	K12F2.1	myo-3	K12F2.1	51	51	1061	1061	1	1	100
sjj_K03B8.5		WBGene00003538	K03B8.5	nas-19	K03B8.5	42	33	875	660	0.78571	0.75429	100
sjj_F58B4.1		WBGene00003549	F58B4.1a	nas-31	F58B4.1	55	28	1149	535	0.50909	0.46562	100
sjj_T05A8.4		WBGene00020230	T05A8.4	nep-2	T05A8.4	67	35	1402	621	0.52239	0.44294	100
sjj_F44G3.9		WBGene00003701	F44G3.9	nhr-111	F44G3.9	79	38	1652	633	0.48101	0.38317	100
sjj_F31F4.12		WBGene00017961	F31F4.12	nhr-180	F31F4.12	54	39	1122	736	0.72222	0.65597	100
mv_F14B8.1	F14B8.1a	WBGene00003732	F14B8.1b	nhx-4	F14B8.1	97	97	2032	2031	1	0.99951	100
sjj_F54F3.1		WBGene00003738	F54F3.1a	nid-1	F54F3.1	56	46	1174	874	0.82143	0.74446	100
sjj_Y45F10A.5		WBGene00003755	Y45F10A.5	nlp-17	Y45F10A.5	57	19	1177	330	0.33333	0.28037	100
mv_W06B3.1	W06B3.1	WBGene00012295	W06B3.1	nmat-1	W06B3.1	31	31	640	639	1	0.99844	100
sjj_F26A1.10		WBGene00017808	F26A1.10	nspd-9	F26A1.10	46	16	966	317	0.34783	0.32816	100
mv_C31A11.5	C31A11.5	WBGene00007833	C31A11.5	oac-6	C31A11.5	100	100	2095	2094	1	0.99952	100
mv_G_YK8567	Y39A1A.13	WBGene00012651	Y39A1A.13	orc-4	Y39A1A.13	55	55	1141	1140	1	0.99912	100
sjj_B0361.7		WBGene00015161	B0361.7	pho-5	B0361.7	56	36	1171	696	0.64286	0.59436	100
sjj_R13H4.3		WBGene00011262	R13H4.3	pho-8	R13H4.3	55	36	1148	699	0.65455	0.60889	100
sjj_T20B3.7		WBGene00004026	T20B3.7	phy-3	T20B3.7	91	33	1896	630	0.36264	0.33228	100
mv_K09B11.1	K09B11.1a	WBGene00004029	K09B11.1a	pik-1	K09B11.1	69	69	1435	1434	1	0.9993	100
mv_R05G6.8	R05G6.8	WBGene00004039	R05G6.8	plc-4	R05G6.8	107	107	2233	2232	1	0.99955	100
sjj_Y73F8A.g		WBGene00004158	Y105C5A.3	pqn-76	Y105C5A.3	80	34	1673	491	0.425	0.29348	100
sjj_Y73F8A.g		WBGene00004159	Y105C5A.5	pqn-78	Y105C5A.5	80	34	1673	503	0.425	0.30066	100
sjj_Y73F8A.g		WBGene00004160	Y105C5A.6	pqn-79	Y105C5A.6	80	33	1673	474	0.4125	0.28332	100
sjj_Y73F8A.g		WBGene00004170	Y73F8A.8	pqn-90	Y73F8A.8	80	59	1673	1226	0.7375	0.73282	100
sjj_Y73F8A.g		WBGene00004171	Y73F8A.9	pqn-91	Y73F8A.9	80	57	1673	1159	0.7125	0.69277	100
sjj_ZK809.7		WBGene00004192	ZK809.7	prx-2	ZK809.7	102	40	2122	770	0.39216	0.36287	100
sjj_Y65B4B_10.c		WBGene00022043	Y65B4BR.8	psf-3	Y65B4BR.8	73	37	1515	665	0.50685	0.43894	100
sjj_Y110A2A_54.i		WBGene00004210	Y110A2AL.8c	ptc-3	Y110A2AL.8	92	49	1926	966	0.53261	0.50156	100
sjj_F54C9.8		WBGene00004241	F54C9.8	puf-5	F54C9.8	55	49	1144	955	0.89091	0.83479	100
mv_K10D2.2	K10D2.2	WBGene00019628	K10D2.2	pup-2	K10D2.2	72	72	1504	1503	1	0.99934	100
sjj_C28H8.6		WBGene00016197	C28H8.6b	pxl-1	C28H8.6	105	27	2200	480	0.25714	0.21818	69.2461
sjj_Y116A8C.14		WBGene00004402	Y116A8C.14	rom-3	Y116A8C.14	132	98	2772	1906	0.74242	0.68759	100
sjj_F55C5.7		WBGene00010096	F55C5.7a	rskd-1	F55C5.7	42	40	879	808	0.95238	0.91923	100
sjj_F35B12.5		WBGene00009385	F35B12.5c.2	sas-5	F35B12.5	56	38	1164	699	0.67857	0.60052	100
sjj_Y50E8.n		WBGene00013052	Y50E8A.9a	scrm-7	Y50E8A.9	79	46	1655	879	0.58228	0.53112	100
sjj_C35C5.1		WBGene00004746	C35C5.1	sdc-2	C35C5.1	55	50	1152	1009	0.90909	0.87587	100
mv_F22E5.6	F22E5.6	WBGene00022570	ZC239.12	sdz-35	ZC239.12	32	14	655	148	0.4375	0.22595	64.0074
sjj_C14F5.5		WBGene00004774	C14F5.5	sem-5	C14F5.5	77	39	1600	697	0.50649	0.43563	100
mv_AAB17536	C52D10.6.2	WBGene00004818	C52D10.6.1	skr-12	C52D10.6	24	24	496	495	1	0.99798	100
mv_AAB17536	C52D10.6.1	WBGene00004819	C52D10.8	skr-13	C52D10.8	24	22	496	337	0.91667	0.67944	100
sjj_ZK1010.9		WBGene00004906	ZK1010.9	snf-7	ZK1010.9	50	37	1047	706	0.74	0.67431	100
sjj_C49C3.1		WBGene00004908	C49C3.1	snf-9	C49C3.1	54	40	1119	715	0.74074	0.63896	100
sjj_K12G11.3		WBGene00010790	K12G11.3	sodh-1	K12G11.3	46	42	951	826	0.91304	0.86856	100
sjj_Y71F9B_276.a		WBGene00004946	Y71F9B.10a	sop-3	Y71F9B.10	47	31	975	641	0.65957	0.65744	100
sjj_K08A8.2		WBGene00004949	K08A8.2a.1	sox-2	K08A8.2	79	49	1653	939	0.62025	0.56806	100
sjj_Y39C12A.e		WBGene00012707	Y39C12A.5	sre-16	Y39C12A.5	103	50	2144	862	0.48544	0.40205	100
sjj_C41C4.2		WBGene00005150	C41C4.2	sre-2	C41C4.2	80	35	1679	641	0.4375	0.38177	100
sjj_Y25C1A.10		WBGene00005179	Y25C1A.10	srg-22	Y25C1A.10	55	40	1145	753	0.72727	0.65764	100
sjj_C24B9.12		WBGene00005219	C24B9.12	srg-62	C24B9.12	89	40	1866	780	0.44944	0.41801	100
sjj_Y61B8A.1		WBGene00005335	Y61B8A.1	srh-116	Y61B8A.1	55	47	1141	924	0.85455	0.80982	100
sjj_T27C5.1		WBGene00005339	T27C5.1	srh-120	T27C5.1	79	39	1650	691	0.49367	0.41879	100
mv_Y113G7A.1	Y113G7A.1	WBGene00005440	Y113G7A.1	srh-233	Y113G7A.1	46	46	955	954	1	0.99895	100
sjj_T10D4.10		WBGene00005555	T10D4.10	sri-43	T10D4.10	73	46	1515	886	0.63014	0.58482	100
sjj_T26H2.8		WBGene00005653	T26H2.8	srr-2	T26H2.8	98	35	2055	668	0.35714	0.32506	100
sjj_Y5H2B.a		WBGene00021169	Y5H2B.7	srt-40	Y5H2B.7	87	47	1809	907	0.54023	0.50138	100
sjj_Y32G9B_366.d		WBGene00021599	Y46H3A.1a	srt-42	Y46H3A.1	25	13	510	252	0.52	0.49412	100
sjj_T28A11.15		WBGene00020877	T28A11.15	srt-63	T28A11.15	64	42	1327	755	0.65625	0.56895	100
mv_T24E12.4	T24E12.4	WBGene00006002	T24E12.4	srx-111	T24E12.4	43	43	898	897	1	0.99889	100
sjj_F49H6.11		WBGene00009912	F49H6.11	srz-94	F49H6.11	49	37	1015	678	0.7551	0.66798	100
sjj_K07F5.11		WBGene00006050	K07F5.11	ssq-1	K07F5.11	50	40	1040	786	0.8	0.75577	100
sjj_C45H4.15		WBGene00006281	C45H4.15	str-255	C45H4.15	106	39	2220	723	0.36792	0.32568	100
sjj_F57B1.2		WBGene00006311	F57B1.2	sun-1	F57B1.2	51	41	1057	815	0.80392	0.77105	100
sjj_T11F9.2		WBGene00006486	T11F9.2b	tag-140	T11F9.2	55	43	1136	854	0.78182	0.75176	100
sjj_C53A5.4		WBGene00007049	C53A5.4	tag-191	C53A5.4	80	42	1678	756	0.525	0.45054	100
sjj_F53E2.1		WBGene00018757	F53E2.1	tag-304	F53E2.1	55	33	1147	664	0.6	0.5789	100
sjj_F01G10.1		WBGene00008506	F01G10.1.2	tkt-1	F01G10.1	50	44	1040	875	0.88	0.84135	100
sjj_C39F7.2		WBGene00016539	C39F7.2a	trim-9	C39F7.2	105	45	2200	841	0.42857	0.38227	100
sjj_C02F12.1		WBGene00006643	C02F12.1b	tsp-17	C02F12.1	106	34	2226	589	0.32075	0.2646	100
sjj_D2013.9		WBGene00008405	D2013.9.1	ttll-12	D2013.9	46	41	954	821	0.8913	0.86059	100
sjj_JC8.8		WBGene00010440	JC8.8	ttr-51	JC8.8	96	23	1999	446	0.23958	0.22311	57.1156
mv_B0403.2	B0403.2	WBGene00006712	B0403.2	ubc-17	B0403.2	68	68	1417	1416	1	0.99929	100
sjj_ZC455.3		WBGene00013903	ZC455.3	ugt-3	ZC455.3	47	40	985	785	0.85106	0.79695	100
sjj_M88.1		WBGene00010904	M88.1.2	ugt-62	M88.1	75	36	1555	687	0.48	0.4418	100
sjj_C30D11.2		WBGene00006830	C30D11.1c	unc-103	C30D11.1	74	18	1534	345	0.24324	0.2249	45.907
sjj_F19B6.4		WBGene00008950	F19B6.4	wht-5	F19B6.4	55	46	1152	924	0.83636	0.80208	100
sjj_M03D4.1		WBGene00006974	M03D4.1c	zen-4	M03D4.1	55	48	1150	933	0.87273	0.8113	100
mv_Y48C3A.4	Y48C3A.4	WBGene00012988	Y48C3A.4	ztf-22	Y48C3A.4	64	63	1324	1323	0.98438	0.99924	100
sjj_F36F12.8		WBGene00018099	F36F12.8	ztf-28	F36F12.8	55	40	1138	776	0.72727	0.6819	100
mv_C24H12.5	C24H12.5a	WBGene00016074	C24H12.5a		C24H12.5	87	87	1810	1809	1	0.99945	100
mv_Y110A7A.6	Y110A7A.6a.2	WBGene00022456	Y110A7A.6a.2		Y110A7A.6	65	65	1348	1347	1	0.99926	100
mv_Y62E10A.f	Y62E10A.6	WBGene00013376	Y62E10A.6		Y62E10A.6	60	60	1243	1242	1	0.9992	100
mv_K09E4.1	K09E4.1	WBGene00010719	K09E4.1		K09E4.1	52	52	1081	1080	1	0.99907	100
mv_C32D5.12	C32D5.12	WBGene00016319	C32D5.12		C32D5.12	51	50	1051	1050	0.98039	0.99905	100
mv_Y39F10A.3	Y39F10A.3	WBGene00021454	Y39F10A.3		Y39F10A.3	44	44	907	906	1	0.9989	100
mv_Y105E8B.f	Y105E8B.7	WBGene00013692	Y105E8B.7		Y105E8B.7	38	37	778	774	0.97368	0.99486	100
mv_C49C3.8	C49C3.8b	WBGene00008198	C49C3.8a		C49C3.8	35	35	724	723	1	0.99862	100
mv_C10G11.10	C10G11.10	WBGene00015690	C10G11.10		C10G11.10	32	32	661	660	1	0.99849	100
mv_F10E7.5	F10E7.5	WBGene00017347	F10E7.5		F10E7.5	31	31	640	639	1	0.99844	100
mv_F47G9.1	F47G9.1	WBGene00009829	F47G9.1		F47G9.1	29	29	591	590	1	0.99831	100
mv_Y38C1AB.5	Y38C1AB.5	WBGene00021403	Y38C1AB.1		Y38C1AB.1	27	27	558	557	1	0.99821	100
mv_Y38C1AB.5	Y38C1AB.5	WBGene00021407	Y38C1AB.5		Y38C1AB.5	27	27	558	557	1	0.99821	100
mv_K09E4.1	K09E4.1	WBGene00013744	Y111B2A.27		Y111B2A.27	52	26	1081	346	0.5	0.32007	100
mv_C10G11.10	C10G11.10	WBGene00015685	C10G11.1b		C10G11.1	32	22	661	279	0.6875	0.42209	100
mv_F40A3.4	F40A3.4	WBGene00018219	F40A3.4		F40A3.4	13	13	256	255	1	0.99609	100
sjj_F58D12.1		WBGene00011626	T08G5.7		T08G5.7	30	12	614	218	0.4	0.35505	100
sjj_F58D12.1		WBGene00018929	F56B3.3		F56B3.3	30	12	614	200	0.4	0.32573	100
sjj_F58D12.1		WBGene00050929	F58D12.5		F58D12.5	30	12	614	218	0.4	0.35505	100
sjj_F40C5.b		WBGene00020696	T22F3.3b.2		T22F3.3	32	25	658	511	0.78125	0.7766	100
sjj_M03E7.2		WBGene00019754	M03E7.2		M03E7.2	38	19	783	347	0.5	0.44317	100
sjj_F58B4.4		WBGene00010237	F58B4.4		F58B4.4	39	21	805	358	0.53846	0.44472	100
sjj_M03F4.6		WBGene00019759	M03F4.6		M03F4.6	40	22	838	413	0.55	0.49284	100
sjj_F48B9.3		WBGene00018589	F48B9.3		F48B9.3	41	21	850	386	0.5122	0.45412	100
sjj_F58H1.2		WBGene00010285	F58H1.2		F58H1.2	42	27	881	464	0.64286	0.52667	100
sjj_Y67D8A_386.a		WBGene00022059	Y67D8A.2j.2		Y67D8A.2	42	19	878	387	0.45238	0.44077	100
sjj_T05H10.4		WBGene00011509	T05H10.4a		T05H10.4	43	34	888	650	0.7907	0.73198	100
sjj_F44E5.5		WBGene00009691	F44E5.4		F44E5.4	44	44	907	907	1	1	100
sjj_F44E5.5		WBGene00009692	F44E5.5		F44E5.5	44	44	907	907	1	1	100
sjj_R03G8.4		WBGene00010999	R03G8.4		R03G8.4	44	35	918	661	0.79545	0.72004	100
sjj_C26E1.2		WBGene00007748	C26E1.2b		C26E1.2	46	33	955	651	0.71739	0.68168	100
sjj_M18.3		WBGene00010889	M18.3		M18.3	46	40	957	747	0.86957	0.78056	100
sjj_T19B10.5		WBGene00011833	T19B10.5		T19B10.5	46	40	954	754	0.86957	0.79036	100
sjj_C39F7.1		WBGene00016538	C39F7.1		C39F7.1	47	35	974	688	0.74468	0.70637	100
sjj_Y73B6A.g		WBGene00044294	C01B10.11		C01B10.11	47	28	972	556	0.59574	0.57202	100
sjj_C31H1.8		WBGene00016291	C31H1.8		C31H1.8	48	39	989	735	0.8125	0.74317	100
sjj_F34D6.1		WBGene00018021	F34D6.1		F34D6.1	48	46	996	960	0.95833	0.96386	100
sjj_W03G11.4		WBGene00012226	W03G11.4.1		W03G11.4	49	34	1021	712	0.69388	0.69736	100
sjj_cTel7X.1		WBGene00021653	Y47G6A.30		Y47G6A.30	50	16	1050	210	0.32	0.2	43.008
sjj_B0035.6		WBGene00007109	B0035.6		B0035.6	51	41	1071	809	0.80392	0.75537	100
sjj_C08B6.5		WBGene00007426	C08B6.5		C08B6.5	52	39	1075	732	0.75	0.68093	100
sjj_C13C4.6		WBGene00007550	C13C4.6		C13C4.6	52	35	1088	606	0.67308	0.55699	100
sjj_C54D10.5		WBGene00008300	C54D10.5		C54D10.5	52	38	1085	713	0.73077	0.65714	100
sjj_R31.2		WBGene00011270	R31.2a		R31.2	52	31	1088	597	0.59615	0.54871	100
sjj_T04C9.2		WBGene00020210	T04C9.2		T04C9.2	52	17	1073	331	0.32692	0.30848	100
sjj_ZC132.4		WBGene00022523	ZC132.4		ZC132.4	52	52	1073	1073	1	1	100
sjj_ZK813.1		WBGene00022820	ZK813.1.1		ZK813.1	52	28	1090	500	0.53846	0.45872	100
sjj_C44H4.4		WBGene00008094	C44H4.4		C44H4.4	53	40	1107	783	0.75472	0.70732	100
sjj_F10A3.12		WBGene00008637	F10A3.12		F10A3.12	53	43	1109	863	0.81132	0.77818	100
sjj_F58G11.2		WBGene00010280	F58G11.2a		F58G11.2	53	47	1104	945	0.88679	0.85598	100
sjj_M01F1.4		WBGene00010810	M01F1.4b		M01F1.4	53	37	1105	737	0.69811	0.66697	100
sjj_F49E2.2		WBGene00009886	F49E2.2c		F49E2.2	54	19	1134	328	0.35185	0.28924	100
sjj_Y102A5C.4		WBGene00013613	Y102A5C.4		Y102A5C.4	54	40	1129	781	0.74074	0.69176	100
sjj_F25B5.3		WBGene00017775	F25B5.3d		F25B5.3	54	48	1118	940	0.88889	0.84079	100
sjj_K06A9.3		WBGene00019437	K06A9.3		K06A9.3	54	15	1133	279	0.27778	0.24625	53.013
sjj_Y4C6B.3		WBGene00021157	Y4C6B.3		Y4C6B.3	54	33	1128	620	0.61111	0.54965	100
sjj_C12D8.1		WBGene00007534	C12D8.1b		C12D8.1	55	51	1146	1014	0.92727	0.88482	100
sjj_C14H10.3		WBGene00007593	C14H10.3a		C14H10.3	55	32	1136	607	0.58182	0.53433	100
sjj_C15C8.4		WBGene00007606	C15C8.4		C15C8.4	55	38	1146	731	0.69091	0.63787	100
sjj_F10C2.7		WBGene00008647	F10C2.7		F10C2.7	55	35	1153	705	0.63636	0.61145	100
sjj_T11F9.10		WBGene00011712	T11F9.10		T11F9.10	55	38	1140	766	0.69091	0.67193	100
sjj_C42C1.11		WBGene00016589	C42C1.11c.2		C42C1.11	55	53	1155	1083	0.96364	0.93766	100
sjj_C05C9.3		WBGene00007327	C05C9.3		C05C9.3	56	41	1166	810	0.73214	0.69468	100
sjj_F21D5.4		WBGene00009009	F21D5.4		F21D5.4	56	51	1161	1016	0.91071	0.87511	100
sjj_F59F5.7		WBGene00010345	F59F5.7		F59F5.7	56	36	1170	617	0.64286	0.52735	100
sjj_K08E3.5		WBGene00010665	K08E3.5b		K08E3.5	56	50	1160	1019	0.89286	0.87845	100
sjj_R11D1.7		WBGene00011246	R11D1.7		R11D1.7	56	37	1164	706	0.66071	0.60653	100
sjj_B0416.5		WBGene00015181	B0416.5b		B0416.5	56	50	1173	1014	0.89286	0.86445	100
sjj_C55C3.4		WBGene00016462	C35E7.10b		C35E7.10	56	29	1163	394	0.51786	0.33878	100
sjj_C49A9.3		WBGene00016757	C49A9.3		C49A9.3	56	40	1175	755	0.71429	0.64255	100
sjj_C55C3.4		WBGene00016954	C55C3.4		C55C3.4	56	37	1163	706	0.66071	0.60705	100
sjj_ZK418.9		WBGene00022738	ZK418.9b.1		ZK418.9	56	50	1163	955	0.89286	0.82115	100
sjj_C11E4.6		WBGene00007520	C11E4.6		C11E4.6	57	47	1178	910	0.82456	0.7725	100
sjj_F17C8.3		WBGene00008912	F17C8.7		F17C8.7	57	35	1178	676	0.61404	0.57385	100
sjj_F17C8.3		WBGene00011120	R07E5.15		R07E5.15	57	24	1178	243	0.42105	0.20628	88.865
sjj_F17C8.3		WBGene00011954	T23F11.2		T23F11.2	57	28	1178	288	0.49123	0.24448	100
sjj_F56C9.2		WBGene00021115	W09C3.8		W09C3.8	57	22	1178	257	0.38596	0.21817	83.5243
sjj_Y71G12A_203.a		WBGene00022162	Y71G12B.27		Y71G12B.27	62	20	1292	374	0.32258	0.28947	100
sjj_ZK470.1		WBGene00219362	ZK470.14		ZK470.14	62	35	1301	655	0.56452	0.50346	100
sjj_T05E12.5		WBGene00011487	T05E12.6a		T05E12.6	63	25	1304	498	0.39683	0.3819	100
sjj_F53B1.6		WBGene00018738	F53B1.6		F53B1.6	64	29	1344	561	0.45313	0.41741	100
sjj_F23B12.3		WBGene00009081	F23B12.4c.1		F23B12.4	65	28	1362	530	0.43077	0.38913	100
sjj_W09B6.5		WBGene00021105	W09B6.5		W09B6.5	66	21	1372	366	0.31818	0.26676	98.8434
sjj_C10E2.1		WBGene00015672	C10E2.1		C10E2.1	70	45	1466	878	0.64286	0.59891	100
sjj_C15B12.6		WBGene00015787	C15B12.6		C15B12.6	70	34	1465	626	0.48571	0.4273	100
sjj_R02D5.3		WBGene00010977	R02D5.3		R02D5.3	73	27	1527	549	0.36986	0.35953	100
sjj_H04M03.12		WBGene00019156	H04M03.12		H04M03.12	73	32	1520	631	0.43836	0.41513	100
sjj_T04G9.4		WBGene00020215	T04G9.4		T04G9.4	76	35	1579	617	0.46053	0.39075	100
sjj_T04A8.13		WBGene00011414	T04A8.13		T04A8.13	78	32	1622	616	0.41026	0.37978	100
sjj_W06D11.3		WBGene00012301	W06D11.3		W06D11.3	78	20	1618	383	0.25641	0.23671	59.6054
sjj_B0361.8		WBGene00015162	B0361.8		B0361.8	78	34	1624	637	0.4359	0.39224	100
sjj_C17B7.9		WBGene00015883	C17B7.9		C17B7.9	78	29	1626	547	0.37179	0.33641	100
sjj_C06A6.5		WBGene00015510	C06A6.5		C06A6.5	79	50	1659	970	0.63291	0.58469	100
sjj_ZC449.1		WBGene00022611	ZC449.1		ZC449.1	79	38	1656	689	0.48101	0.41606	100
sjj_ZK1055.5		WBGene00022846	ZK1055.5		ZK1055.5	79	44	1659	823	0.55696	0.49608	100
sjj_C26B9.3		WBGene00016133	C26B9.3		C26B9.3	80	34	1662	620	0.425	0.37304	100
sjj_F56B3.2		WBGene00018928	F56B3.2		F56B3.2	80	40	1673	732	0.5	0.43754	100
sjj_K06A9.1		WBGene00019435	K06A9.1b		K06A9.1	90	90	1872	1872	1	1	100
sjj_C14A6.6		WBGene00007570	C14A6.6		C14A6.6	92	27	1920	454	0.29348	0.23646	92.4635
sjj_Y116F11A.m		WBGene00012809	Y43F8A.2		Y43F8A.2	93	31	1938	575	0.33333	0.2967	100
sjj_Y19D10A.n		WBGene00015270	C01B4.6		C01B4.6	97	47	2033	897	0.48454	0.44122	100
sjj_Y19D10A.n		WBGene00044734	Y19D10A.16		Y19D10A.16	97	47	2033	897	0.48454	0.44122	100
sjj_C07A9.9		WBGene00007405	C07A9.9		C07A9.9	100	26	2090	517	0.26	0.24737	86.4538
sjj_C31H1.2		WBGene00016287	C31H1.2		C31H1.2	101	48	2108	829	0.47525	0.39326	100
sjj_F55D10.4		WBGene00018879	F55D10.4		F55D10.4	101	43	2109	845	0.42574	0.40066	100
sjj_K06A9.2		WBGene00019436	K06A9.2		K06A9.2	101	44	2104	842	0.43564	0.40019	100
sjj_Y34B4A.c		WBGene00021326	Y34B4A.10.2		Y34B4A.10	101	59	2107	1160	0.58416	0.55055	100
sjj_ZK809.7		WBGene00014088	ZK809.8b		ZK809.8	102	30	2122	597	0.29412	0.28134	100
sjj_C11H1.5		WBGene00023500	C11H1.9a		C11H1.9	102	67	2139	1227	0.65686	0.57363	100
sjj_ZK380.2		WBGene00022723	ZK380.2		ZK380.2	104	33	2169	601	0.31731	0.27709	100
sjj_Y57G11C.31		WBGene00013321	Y57G11C.31.2		Y57G11C.31	105	30	2200	580	0.28571	0.26364	100
sjj_ZK154.6		WBGene00022668	ZK154.6b		ZK154.6	106	25	2213	469	0.23585	0.21193	55.2888
sjj_F48B9.8		WBGene00018593	F48B9.8		F48B9.8	108	33	2255	591	0.30556	0.26208	100
sjj_R102.6		WBGene00011293	R102.6		R102.6	124	26	2597	470	0.20968	0.18098	37.3975
sjj_F52D1.2		WBGene00018683	F52D1.2		F52D1.2	129	31	2695	493	0.24031	0.18293	52.0805
sjj_C34E7.4		WBGene00007934	C34E7.4		C34E7.4	131	42	2733	807	0.32061	0.29528	100
mv_M70.b	M70.4a	WBGene00019786	M70.4a		M70.4	106	105	2206	2205	0.99057	0.99955	100
mv_M70.b	M70.4a	WBGene00022205	Y73B3A.3		Y73B3A.3	106	69	2206	1019	0.65094	0.46192	100
mv_Y48E1B.8	Y48E1B.8	WBGene00013007	Y48E1B.8		Y48E1B.8	54	54	1129	1128	1	0.99911	100
mv_F35C11.3	F35C11.3	WBGene00009402	F35C11.3		F35C11.3	51	51	1063	1062	1	0.99906	100
mv_C53A3.2	C53A3.2	WBGene00016892	C53A3.2		C53A3.2	49	49	1027	1026	1	0.99903	100
mv_G_YK3756	F22B8.7	WBGene00009049	F22B8.7		F22B8.7	48	48	997	996	1	0.999	100
mv_F35C11.3	F35C11.3	WBGene00010874	M05D6.1.2		M05D6.1	51	48	1063	990	0.94118	0.93133	100
mv_Y18D10A.9	Y18D10A.9	WBGene00012479	Y18D10A.9		Y18D10A.9	48	48	991	990	1	0.99899	100
mv_C41H7.6	C41H7.6	WBGene00016576	C41H7.6		C41H7.6	45	45	943	942	1	0.99894	100
mv_Y50D4A.h	Y50D4A.1a	WBGene00021735	Y50D4A.1b		Y50D4A.1	46	45	946	937	0.97826	0.99049	100
mv_Y73C8B.1	Y73C8B.1	WBGene00022258	Y73C8B.1		Y73C8B.1	44	44	913	912	1	0.9989	100
mv_Y119C1B.h	Y119C1B.3	WBGene00022469	Y119C1B.3		Y119C1B.3	44	44	910	908	1	0.9978	100
mv_ZK829.1	ZK829.1	WBGene00014093	ZK829.1		ZK829.1	40	40	832	831	1	0.9988	100
mv_C53A3.2	C53A3.2	WBGene00019604	K09H11.7		K09H11.7	49	39	1027	804	0.79592	0.78286	100
mv_C53A3.2	C53A3.2	WBGene00018424	F44E7.2		F44E7.2	49	38	1027	702	0.77551	0.68354	100
mv_D1081.9	D1081.9	WBGene00008387	D1081.9		D1081.9	34	34	700	699	1	0.99857	100
mv_B0379.2	B0379.2	WBGene00007156	B0379.2		B0379.2	32	32	658	657	1	0.99848	100
mv_F22E5.6	F22E5.6	WBGene00017705	F22E5.6		F22E5.6	32	32	655	654	1	0.99847	100
mv_Y53G8AM.f	Y53G8AM.5	WBGene00021805	Y53G8AM.5		Y53G8AM.5	32	32	667	666	1	0.9985	100
mv_C46C2.5	C46C2.5	WBGene00008113	C46C2.5		C46C2.5	31	31	649	648	1	0.99846	100
mv_Y105E8E.u	Y105E8A.19	WBGene00013677	Y105E8A.19		Y105E8A.19	30	30	625	624	1	0.9984	100
mv_C04E12.6	C04E12.6	WBGene00015436	C04E12.6		C04E12.6	25	25	523	522	1	0.99809	100
mv_B0238.12	B0238.12	WBGene00015076	B0238.12		B0238.12	23	23	478	476	1	0.99582	100
mv_Y73C8B.1	Y73C8B.1	WBGene00019525	K08D9.4		K08D9.4	44	23	913	225	0.52273	0.24644	100
mv_EGAP4.1	EGAP4.1	WBGene00017149	EGAP4.1		EGAP4.1	16	16	319	318	1	0.99687	100
mv_C41H7.6	C41H7.6	WBGene00016575	C41H7.5a		C41H7.5	45	14	943	231	0.31111	0.24496	54.769
mv_C04E12.6	C04E12.6	WBGene00018057	F35F10.7		F35F10.7	25	10	523	130	0.4	0.24857	51.7026
