# Supplementary material for: A quantitative genome-wide RNAi screen in C. elegans for antifungal innate immunity genes
Source: BMC Biol. 2016 Apr 29;14:35. doi: 10.1186/s12915-016-0256-3 (PMC4850687; doi:10.1186/s12915-016-0256-3)
Supplement: Additional file 3: Table S3. — Results for Hipi clone candidates in the second and third round of screening; categorization of Hipi and Peni clones; clone verification and identification of potential target genes. (XLSX 112 kb) [file 12915_2016_256_MOESM3_ESM.xlsx]

## Sheet: Notes
Sheet: Results
For each of the 295 cherry-picked clones, and the positive (fasn-1 and pan-1) and negative controls (sjj_K04G11.4, sta-1), the normalized GFP value is given.
	Missing data
	value >2
Sheet: Peni
Clones classified as Peni
Data from Sheet: Results
Sheet: Peni clone targets
Note: the inserts of these clones have not been verified; some may be incorrect
Columns A-M: Target prediction from Clone Mapper, taken from Sheet: "CloneMapper score >30" in Table S2
See Clone Mapper for an explanation of the different columns.
Column Q: annotation from WormMine (WS250)
Column R: manual annotation. n.s. = nematode-specific (best hit BLASTP at NCBI e value > 10-5)
Sheet: Hipi
Clones classified as Hipi
Data from Sheet: Results
Sheet: Hipi (3rd round)
Columns A-L: data from sheet Hipi
Hyper induction	Scored relative to sta-1(RNAi)-treated control worms. 0 = as control; 1 = moderately higher; 2 = markedly higher. A minimum of 30 animals were scored for each clone.
Increased adhesion	Scored relative to sta-1(RNAi)-treated control worms. 0 = as control (<10 spores/worm); 1 = higher (10-50 spores); 2 = markedly higher (>50 spores). A minimum of 30 animals were scored for each clone.
Classified as Hipi in 3rd round	Clones having an GFP induction score of "2"
Sheet: ID Hipi clones
Sequences obtained from RNAi clone inserts were submited to Clone Mapper (http://bioinformatics.lif.univ-mrs.fr/RNAiMap/) to verify their identity
The clones retained in the 3rd round are indicated in column I
Sheet: Hipi clone targets
Raw output for target prediction from Clone Mapper (http://bioinformatics.lif.univ-mrs.fr/RNAiMap/)
See Clone Mapper for an explanation of the different columns.
The clones retained in the 3rd round are indicated in column O
Sheet: targets (edit - score 100)
Output from Clone Mapper (http://bioinformatics.lif.univ-mrs.fr/RNAiMap) edited to remove targets with a score <100 and showing only a single clone-gene pair (i.e. not multiple isoforms).
The clones retained in the 3rd round are indicated in column H

## Sheet: Results
			Experiment 1	Experiment 2	Experiment 3	Experiment 4	Experiment 1	Experiment 2	Experiment 3	Experiment 4
Plate	Well	Clone	Non Infected	Non Infected	Non Infected	Non Infected	Infected	Infected	Infected	Infected
1	A1	sjj_K04G11.4	0.907725	0.826537	0.7594	1.0585	0.765698	0.563707	0.371136	0.393994
1	A2	sjj_Y71F9A_262.b	0.991774	0.658367	0.739675	1.17934	1.2209	0.872727	0.49748	0.763667
1	A3	sjj_T10D4.10	1.41202	0.443682	1.16376	0.758836	1.33244	1.23268	4.12198	3.69187
1	A4	sjj_F54C9.8	1.06742	0.848006	0.892542	0.942503	1.08223	0.814998	0.817288	1.42032
1	A5	sjj_F26A1.10	1.07582	0.962505	1.14896	1.21317	1.03399	0.94404	0.872564	1.09929
1	A6	sjj_F17C8.3	1.0422	0.873053	1.15389	1.12617	0.901353	1.03912	0.809392	1.28413
1	A7	sjj_C28H8.6	0.91613	0.676258	1.05527	1.12617	0.928484	0.889706	0.801495	0.744211
1	A8	sjj_K08E3.5	0.991774	0.926724	0.976371	1.05367	1.74543	2.04089	2.49924	3.36597
1	A9	sjj_H04M03.12	0.89932	0.998286	0.97144	1.00534	0.85312	0.865936	1.4727	1.12848
1	A10	sjj_C06A6.5	2.52146	2.37943	2.64804	2.89034	1.68212	2.1156	2.1518	3.36111
1	A11	sjj_C42C1.11	2.00036	1.70675	1.6766	1.60951	1.37464	1.56887	1.40558	1.69271
1	A12	fasn-1		5.31703	5.91247	5.59702	4.00635	4.23799
1	B1	sjj_K04G11.4	0.689199	0.733507	0.84323	0.92317	0.723494	0.502582	0.63172	0.676113
1	B2	sjj_Y71G12A_203.a	0.815272	0.844428	0.769262	0.768503	0.898339	1.60962	0.726478	0.958232
1	B3	sjj_T05A8.4	1.05901	0.740663	0.798849	0.918337	1.02194	1.02894	1.30687	0.783124
1	B4	sjj_M05D6.7	0.94975	1.01975	0.872817	0.971503	1.27516	0.672374	0.809392	0.822037
1	B5	sjj_C30D11.2	1.05061	0.937458	1.09472	1.03917	0.985761	0.876123	0.848874	0.749075
1	B6	sjj_K07E12.1	1.36159	0.865896	0.976371	0.976337	0.835033	0.886311	0.686996	0.55451
1	B7	sjj_F25B5.3	0.991774	0.890943	1.03555	0.913503	0.723494	0.757269	1.03444	0.953368
1	B8	sjj_ZK1010.9	1.16828	0.944614	1.11938	1.09717	1.00988	0.994977	0.900202	0.919319
1	B9	sjj_C31H1.8	0.983369	1.13067	1.08486	1.07784	1.02194	0.848956	0.935736	1.02147
1	B10	sjj_Y11D7A.12	0.966559	1.11278	1.0602	1.01984	0.81996	0.991581	1.31082	1.0847
1	B11	sjj_K08E7.3	0.974964	1.0126	1.01582	0.899003	1.25707	1.39568	1.66221	1.18198
1	B12	fasn-1	9.10247	4.70518	2.8946	2.98218	3.46976	2.98154	4.31544	4.3923
1	C1	sjj_K04G11.4	0.941345	0.776444	0.823505	0.918337	0.551664	0.546728	0.410618	0.530189
1	C2	sjj_F28A10.6	1.12625	0.629743	0.872817	0.947337	0.871208	1.25306	0.781754	0.822037
1	C4	sjj_F07A11.6	1.11785	1.20224	1.17362	1.1165	1.20281	1.20212	1.23975	1.42519
1	C5	sjj_M01F1.4	0.790057	0.830116	0.833368	0.763669	0.599897	0.814998	0.710685	0.583695
1	C6	sjj_K03F8.1	0.924535	0.930302	0.917197	1.01984	0.901353	1.3006	0.927839	0.739347
1	C7	sjj_F56C9.2	1.15147	1.14857	1.17362	1.07784	1.49221	1.91864	1.34241	1.21117
1	C8	sjj_Y50D7_162.b	1.0422	1.03764	1.09965	1.0875	0.922455	0.845561	0.99496	1.24522
1	C9	sjj_C49A9.3	0.941345	0.958927	0.936922	0.870003	0.732538	0.770852	0.72253	0.880406
1	C10	sjj_F21D5.4	0.857296	0.941036	0.922129	0.961837	1.60676	1.11723	0.639617	0.870678
1	C11	sjj_ZK809.7	0.991774	1.11994	1.07993	0.932837	1.12745	0.90329	0.762013	1.17225
1	C12	fasn-1	6.82475	4.98069	5.21718	5.59219	3.70489	3.88482		5.54996
1	D1	sjj_K04G11.4	0.563126	0.869474	0.833368	0.768503	0.624014	0.550124	0.533014	0.369673
1	D2	sjj_W09B6.5	0.680794	0.801491	0.808712	0.957003	0.599897	0.655394	0.947581	0.690705
1	D3	sjj_M01D1.8	0.907725	0.983973	0.966509	0.990837	0.68129	0.988185	0.758065	0.851221
1	D4	sjj_Y51H7C_255.b	0.840486	1.01975	1.07993	0.961837	0.783786	0.86254	0.852823	0.909591
1	D5	sjj_H14E04.5	1.01699	0.790757	1.01582	0.99567	0.732538	1.11723	1.10946	1.21117
1	D6	sjj_B0361.7	1.22711	1.16646	0.84323	0.95217	2.17651	2.43141	2.61374	3.15682
1	D7	sjj_T04C9.2	1.85747	1.24875	0.808712	0.90867	2.35739	2.40085	2.66902	2.88442
1	D8	sjj_C55C3.4	2.26931	1.46344	1.16376	1.15034	1.05208	1.11383	1.65827	1.54193
1	D9	sjj_C01B10.5	6.40451	4.38673	3.77234	3.34951	3.46071	2.99851	4.36677	5.34081
1	D10	sjj_F56H11.4	0.764843	0.708461	0.897473	0.826503	0.789815	0.767457	0.825185	0.476684
1	D11	sjj_Y39C12A.e	1.10104	0.973239	1.01089	0.899003	2.06497	0.974602	0.844926	1.14793
1	D12	fasn-1	8.19474	4.38315	3.00308	4.14701	3.1472	3.47733	4.16935	4.19774
1	E1	sta-1	1.05061	0.830116	0.907335	0.986003	0.699378	0.794623	0.371136	0.437771
1	E2	sjj_Y65B4B_10.c	0.798462	0.769288	0.897473	0.816836	0.636072	0.672374	1.15289	0.666385
1	E3	sjj_T05H10.4	1.13466	0.483041	0.670639	0.700836	1.2209	0.872727	0.793599	0.812308
1	E4	sjj_Y48B6A.15	2.04238	2.20052	0.867886	0.889336	1.61279	1.55189	0.773858	0.865814
1	E5	sjj_T04A8.13	1.24392	0.905255	1.08486	1.0295	0.988776	0.818394	0.923891	1.03606
1	E6	sjj_T07E3.7	0.58834	0.500932	0.710088	0.686336	0.554679	0.567103	0.671203	0.80258
1	E7	sjj_C07A9.9	2.44582	2.71577	1.03555	1.073	0.937528	0.865936	1.11341	0.894998
1	E8	sjj_F56B3.2	6.66506	4.48692	6.05054	6.02235	3.50593	3.91539	4.01932	4.50904
1	E9	sjj_C31H1.2	0.991774	1.00186	1.13417	0.86517	0.898339	1.00516	1.11341	1.30845
1	E10	sjj_R13.1	0.806867	0.780022	1.06513	0.961837	0.988776	1.05271	0.805444	0.977688
1	E11	sjj_Y39C12A.d	0.983369	0.912411	0.922129	0.812003	1.04907	0.743686	0.536962	1.06038
1	E12	pan-1	3.48802	3.00201	1.57797	2.04451	1.41383	1.74885	3.01252	3.87671
1	F1	sta-1	0.756438	0.712039	0.912266	0.874836	0.738567	0.865936	0.825185	0.646928
1	F2	sjj_Y71F9B_276.a	0.546316	1.08416	0.641052	0.763669	0.774742	0.971206	1.7017	0.963096
1	F4	sjj_Y110A2A_54.i		3.87864	2.75159	5.03152	3.22558	3.29056
1	F5	sjj_M88.1	0.781652	0.751398	1.08979	0.874836	0.780771	1.01875	1.1371	0.914455
1	F6	sjj_B0336.11	0.874106	1.00186	0.941853	1.00534	0.964659	1.0561	0.821237	0.705298
1	F7	sjj_C40H1.1	0.773247	0.733507	0.621327	0.870003		0.770852	0.698841	0.608015
1	F8	sjj_K08D12.a	1.09263	1.00186	1.04048	1.02467	2.36341	2.2786	3.29679	3.0644
1	F9	sjj_Y73B6A.g	7.00966	4.45471	2.64311	4.65452	3.42755	3.4943	4.47732	4.57227
1	F10	sjj_R102.6	0.882511	0.740663	1.02568	0.961837	0.7868	1.02554	0.821237	0.695569
1	F11	sjj_ZK896.6	0.857296	0.944614	0.996096	1.0295	0.829004	1.08327	0.821237	0.94364
1	F12	pan-1	4.28648	2.841	2.03164	2.25717	1.86601	2.16654	3.01252	2.16453
1	G1	sta-1		0.780022	0.784056	0.884503	0.765698	0.645207	0.730427	0.880406
1	G2	sjj_F34D6.1	0.983369	1.10921	0.956647	1.03917	0.645116	0.804811	1.39373	0.86095
1	G3	sjj_C41C4.2	0.781652	0.958927	0.774194	0.92317	0.829004	0.573895	0.765961	0.846357
1	G4	sjj_Y81G3A.3	0.714413	1.08416	0.7594	0.928003	0.624014	0.723311	1.17263	1.10416
1	G6	sjj_B0361.8	0.907725	0.95177	1.00103	0.986003	0.58181	0.651999	0.987063	0.948504
1	G7	sjj_F58A4.11	3.1098	3.61029	1.69139	1.95751	2.81258	2.75741	3.43893	4.56741
1	G8	sjj_Y4C6B.3	1.09263	1.18792	1.07499	1.102	0.943557	1.1376	1.47665	0.870678
1	G9	sjj_F01G10.1	1.25232	1.82124	1.34621	1.28567	2.10115	1.99335	3.92851	4.37771
1	G10	sjj_M18.3	0.840486	0.905255	0.922129	0.918337	1.05208	1.02894	0.675151	1.38141
1	G11	sjj_JC8.8	0.941345	0.908833	0.956647	0.889336	1.24501	1.11044	0.706737	0.715026
1	G12	pan-1	3.51323	2.93761	2.04644	1.79801	2.16445	1.69112	3.40339	3.10817
1	H1	sta-1	0.832082	1.15214	0.922129	1.10684	1.19979	0.981394	0.47379	0.418314
1	H2	sjj_Y25C1A.10	0.764843	0.772866	0.808712	0.93767	0.916426	0.675769	0.852823	0.700434
1	H3	sjj_D2013.9	0.790057	1.26664	1.0602	1.102	1.08826	0.838769	1.23185	0.749075
1	H4	sjj_F44E5.5	0.764843	0.973239	0.813643	0.98117	0.557694	0.750478	0.884409	1.31331
1	H5	sjj_C06E8.4	0.731223	1.05196	1.05034	1.01984	0.871208	0.743686	0.710685	0.938776
1	H6	sjj_ZK418.9	0.966559	0.887365	0.986234	1.0295	0.729523	0.82179	0.762013	0.836629
1	H7	sjj_T27E9.3	0.823677	1.19508	0.961578	0.831336	0.844077	1.0561	1.26739	0.773395
1	H8	sjj_M03D4.1	0.991774	1.45628	1.04048	1.09717	0.973703	1.37531	1.55166	1.18198
1	H9	sjj_F01D4.6	0.697604	1.06627	0.828436	0.841003	0.877237	0.794623	1.13315	0.807444
1	H10	sjj_K07F5.11	1.05061	1.15214	1.05527	1.02467	0.810917	0.957623	0.438256	1.12848
1	H11	sjj_B0035.6	1.13466	1.4205	1.09965	1.14067	2.17651	1.04252	1.16868	1.36682
1	H12	pan-1	4.37893	2.94119	1.62235	2.09767	2.37849	2.14277	2.9375	3.35138
2	A1	sjj_K04G11.4	0.953683	0.966394	1.05379	1.01408	0.437397	1.02603	0.528599	0.482924
2	A2	sjj_Y73F8A.g	0.807897	1.4404	0.953677	1.09618	1.80208	1.0642	1.86088	1.52824
2	A3	sjj_F53E2.1	0.941534	1.03621	1.04325	1.09618	0.906871	1.09114	1.18126	1.41209
2	A4	sjj_C39F7.1	0.777525	0.709179	1.09067	0.975453	0.632768	1.00583	0.884594	0.525714
2	A5	sjj_F10A3.12	0.868641	0.84881	1.22239	1.15412	0.699836	1.05298	1.19744	1.08199
2	A6	sjj_T26H2.8	1.23918	1.24566	1.14336	1.09135	0.720248	1.07094	1.3215	1.54047
2	A7	sjj_Y32G9B_366.d	0.832194	0.918625	0.985291	1.03823	0.874795	1.02603	0.884594	0.782458
2	A8	sjj_C50H11.1	0.728929	0.984766	0.974753	1.02857	0.641516	1.22136	0.555568	0.562392
2	A9	sjj_M03E7.2	1.50645	1.1391	0.858836	0.975453	1.44633	1.07318	1.26756	1.39987
2	A10	sjj_F46F3.4	1.13591	0.793692	1.07486	1.01408	0.936031	1.03052	0.895382	1.05143
2	A11	sjj_C51E3.7	0.941534	0.84881	1.0011	1.01891	0.554037	0.788048	0.841443	0.721329
2	A12	fasn-1	6.07441	4.14851	3.24566	4.2833	2.91307	2.42476	4.46073
2	B1	sjj_K04G11.4	1.08732	0.841461	1.09067	0.94165	1.00893	1.14054	1.61816	1.461
2	B2	sjj_Y57G11C.31	3.27411	2.68973	2.5449	2.4	1.87789	1.9443	3.85122	3.81449
2	B3	sjj_T02D1.1	0.97798	0.859833	1.12755	1.11066	0.714416	1.09788	1.51028	1.26538
2	B4	sjj_C39F7.2	1.11162	1.06561	0.948408	1.05272	1.21597	1.20116	1.01405	0.831362
2	B5	sjj_T26E4.1	0.844343	0.804716	0.99056	0.980282	0.571533	0.758861	1.01405	0.800797
2	B6	sjj_C14A6.1	0.905087	0.863508	0.953677	0.951308	1.2218	0.779068	0.771323	0.843588
2	B7	sjj_K02E2.5	0.850418	1.05826	1.0011	1.04306	1.86331	0.864383	1.00865	1.55269
2	B9	sjj_ZK1055.5	0.759301	1.03621	1.07486	0.946479	0.848551	0.788048	0.933139	0.751894
2	B10	sjj_C08B6.5	0.929385	0.970068	1.15917	1.09618	0.720248	1.06645	0.792898	1.41821
2	B11	sjj_ZC302.1	1.16021	0.981092	1.08013	1.12032	0.953527	1.06196	1.60737	0.64186
2	B12	fasn-1	6.79119	5.51175	4.09396	4.02736	3.02096	2.48089	6.92033	6.53475
2	C1	sjj_K04G11.4	0.765376	0.841461	0.932602	0.970624	0.618188	0.936228	0.652658	1.1309
2	C2	sjj_Y45F10A.5	0.77145	0.819414	1.01164	1.00443	0.62402	0.972151	0.976289	0.672425
2	C3	sjj_Y58G8A.b	0.868641	0.874531	0.93787	1.09135	0.565701	0.758861	0.938532	0.855814
2	C4	sjj_T27C5.1	1.00835	1.10602	1.08013	1.07686	0.691088	1.13156	1.28374	1.17369
2	C5	sjj_F57G4.6	1.39711	0.694481	0.906257	0.936821	0.571533	0.942964	1.2298	0.831362
2	C7	sjj_T28A11.15	1.03872	0.723877	0.948408	1.00443	1.36176	0.951944	0.706596	0.861927
2	C8	sjj_R05D8.d	0.77145	0.841461	0.985291	1.02857	0.763988	0.761106	1.27295	0.959734
2	C9	sjj_F19F10.5	0.905087	1.11337	0.727113	0.985111	0.860215	0.639868	0.911563	0.965847
2	C10	sjj_R11D1.7	0.941534	1.23096	0.93787	0.94165	0.772736	1.00583	0.744353	0.923056
2	C11	sjj_T09E8.2	0.741078	1.0803	1.04852	0.980282	1.19847	0.826216	0.631082	0.837475
2	C12	fasn-1	6.4571	4.84299	3.57234	3.94527	3.20467	2.34169	5.84156
2	D1	sjj_K04G11.4	1.62187	0.889229	0.943139	0.975453	0.845635	1.06869	0.57175	0.458472
2	D2	sjj_T22B3.1	0.947608	0.900253	0.995829	0.985111	0.982686	1.14054	2.82638	2.56744
2	D3	sjj_Y67D8A_386.a	0.874715	0.933323	0.969484	1.00926	0.717332	0.868874	0.976289	1.2287
2	D4	sjj_K05D4.4	2.63629	0.936998	0.927333	0.999598	0.69692	0.877854	1.34307	0.831362
2	D5	sjj_W06G6.4	0.789674	1.08398	0.827223	0.859557	1.3501	0.743145	0.733566	0.935282
2	D6	sjj_Y102A5C.27	1.16021	0.95537	0.969484	1.15412	1.08766	0.722939	0.900775	0.758007
2	D7	sjj_C45H4.15	1.48823	1.76009	0.99056	1.02374	1.0031	0.925002	1.38622	0.855814
2	D8	sjj_Y19D10A.n	2.612	1.095	1.00637	0.980282	1.11099	0.846422	0.760535	0.794684
2	D9	sjj_F58B4.4	0.656036	0.687132	1.0169	1.0672	0.831055	0.716203	0.863018	0.849701
2	D10	sjj_T06E8.1	0.886864	0.694481	1.12755	1.00926	0.941863	0.88908	1.02483	0.825249
2	D11	sjj_F57B1.4	1.09947	1.30445	1.1697	1.15412	1.76417	0.933983	1.28913	1.38764
2	D12	fasn-1	6.81549	5.09653	3.9517	4.90141	3.35046	2.4562	6.03034	5.80731
2	E1	sta-1	1.23918	0.940672	0.922064	1.0334	1.76709	1.30668	0.582537	0.53794
2	E2	sjj_F19B6.4	0.984055	1.0803	1.04325	1.07686	1.1489	1.07318	1.74761	1.67495
2	E3	sjj_Y69A2A_7278.m	0.929385	0.973743	0.858836	0.898189	0.626936	0.693752	0.652658	0.923056
2	E4	sjj_C38D9.3	0.61959	1.79316	0.864105	0.830584	1.06433	0.66681	0.792898	1.00864
2	E5	sjj_Y102A5C.4	0.735004	1.15012	0.800878	0.811268	0.959358	0.702732	0.577143	0.80691
2	E6	sjj_T05E12.5	0.728929	1.05826	1.03798	1.02857	1.88081	0.911531	0.814474	1.14312
2	E7	sjj_Y40B10A.d	1.32422	1.93279	0.795609	0.869215	1.02351	0.678036	0.582537	0.990299
2	E8	sjj_F36F12.8	0.692483	1.09868	0.900988	0.960966	0.912703	0.761106	0.798292	0.721329
2	E9	sjj_K03B8.5	0.832194	0.635689	0.99056	1.02374	1.01185	0.864383	0.706596	0.745781
2	E10	sjj_T11F9.2	0.935459	0.760622	0.943139	0.94165	0.600693	1.0193	0.625688	0.666312
2	E11	sjj_R13H4.3	0.838269	1.41468	0.948408	0.849899	0.903955	1.1585	0.728172	1.03309
2	E12	pan-1	1.82232	3.27398	1.43842	1.37143	1.15473	1.5065	3.26329	3.56385
2	F1	sta-1	1.05695	0.852484	0.953677	1.02374	1.28886	1.1136	1.70446	1.74219
2	F2	sjj_C49C3.1	1.2817	1.0803	0.89045	0.898189	2.24531	1.04624	3.61389	3.58831
2	F3	sjj_Y50D4B_10.b	1.05087	0.745924	0.948408	0.888531	1.54547	0.689261	1.17586	0.910831
2	F4	sjj_Y102A5C.8	1.0205	1.05826	0.79034	0.748491	1.25679	0.81948	0.976289	1.07588
2	F5	sjj_Y116F11A.m	1.22096	1.8299	0.748189	0.796781	1.38801	0.644358	0.755141	0.690764
2	F7	sjj_C24B9.12	1.92559	0.852484	1.0011	0.791952	0.921451	0.898061	0.701202	0.770233
2	F8	sjj_F40C5.b	0.862566	0.80839	1.19078	1.08169	0.589029	0.817235	0.857624	1.08199
2	F9	sjj_F35B12.5	1.42749	0.999464	1.47003	1.72877	1.06142	0.969905	1.19204	1.19203
2	F10	sjj_C12D8.1	0.601367	0.738575	0.964215	0.94165	0.618188	1.1136	0.976289	0.788571
2	F11	sjj_Y2H9A.1	1.0205	1.01416	1.10648	1.09618	0.825223	0.904796	1.14889	2.04173
2	F12	pan-1	2.37509	2.71913	1.71767	1.90262	1.2218	1.5761	4.32049	4.40744
2	G1	sta-1	1.16021	1.17584	1.07486	0.874044	0.883543	1.34036	1.81234	0.984186
2	G2	sjj_F31F4.12	0.953683	1.06928	0.943139	0.917505	1.06433	1.1091	1.07338	0.580731
2	G3	sjj_Y51H4A.r	0.868641	1.16849	1.06959	0.927163	1.16931	1.08441	1.25138	0.898605
2	G4	sjj_F44G3.9	0.589218	1.11705	0.827223	0.89336	1.7146	0.826216	1.90943	1.72997
2	G5	sjj_W06D12.3	1.24525	0.801041	0.827223	0.714688	0.918535	0.862138	1.10574	0.923056
2	G6	sjj_Y61B8A.1	1.15414	1.1097	1.16443	1.11066	1.45508	1.00807	1.29992	1.44266
2	G7	sjj_F44C8.1	0.862566	0.742249	0.93787	0.98994	0.831055	0.783558	0.900775	0.80691
2	G8	sjj_ZC132.4	0.668185	0.679783	0.916795	0.917505	0.446145	0.687016	0.749747	0.59907
2	G9	sjj_T11F9.10	0.77145	1.095	1.0854	1.17344	0.507381	0.945209	1.06799	1.28372
2	G10	sjj_F58B4.1	0.613516	0.709179	0.93787	0.888531	0.626936	1.16748	0.80908	0.721329
2	G11	sjj_K12G11.3	1.5915	0.812065	0.916795	0.883702	0.6386	1.25279	0.674233	0.721329
2	G12	pan-1	2.80638	2.5501	1.52799	1.52113	0.883543	1.45935	2.63221	3.5394
2	H1	sta-1	1.39711	1.03253	0.958946	0.912676	1.53089	1.33587	0.71199	0.861927
2	H2	sjj_Y67D8A_360.a	0.971906	0.745924	0.948408	0.903018	1.03809	1.12707	0.938532	1.25927
2	H3	sjj_Y116A8C.14	1.2817	1.19789	1.03271	1.05272	0.947695	1.22585	1.6667	1.60159
2	H4	sjj_C14A6.6	1.06302	1.16849	0.927333	0.922334	0.918535	0.96766	0.776716	0.825249
2	H5	sjj_F49H6.11	1.11162	0.944347	0.969484	0.946479	1.2947	1.15176	0.690415	0.825249
2	H6	sjj_T20B3.7	0.789674	1.19421	0.953677	0.917505	1.65628	1.31341	1.0518	1.38764
2	H7	sjj_Y5H2B.a	0.777525	0.99579	1.01164	0.898189	1.01768	1.12707	0.587931	1.00864
2	H8	sjj_C17B7.9	1.29992	0.914951	0.93787	0.98994	1.20139	1.16748	0.981683	1.13701
2	H9	sjj_T19B10.5	1.14199	0.9223	1.32777	1.16861	0.857299	1.10461	0.857624	1.39375
2	H10	sjj_T02E9.2	0.911162	0.944347	1.15917	0.927163	1.04392		0.997865	0.990299
2	H11	sjj_F55C5.6	0.67426	1.09868	1.02744	0.835412	0.874795	1.24157	0.80908	1.19814
2	H12	pan-1	3.50494	2.36638	1.72294	1.55976	1.3501	1.6659	3.7811	4.49914
3	A1	sjj_K04G11.4	0.817414	0.887646	0.841935	0.91345	1.09123	0.900809	0.352301
3	A2	sjj_ZC455.3	0.870724	0.798135	0.808065	0.990861	0.701713	0.816302	1.12024	1.12486
3	A3	sjj_C13C4.6	1.01999	0.973427	0.822581	0.887646	0.822006	0.764159	2.65215	1.21521
3	A4	sjj_T04G9.4	1.0271	1.25688	1.05484	1.05279	1.26308	1.13995	2.10985	2.19098
3	A5	sjj_ZK380.2	1.0271	0.794406	0.895161	0.939254	0.724626	0.861253	1.41316	0.989331
3	A6	sjj_C05E11.5	1.27943	0.887646	1.02097	1.04247	0.85924	0.863051	1.03711	0.876394
3	A7	sjj_ZC449.1	1.0733	0.831702	1.02097	1.06827	1.21153	0.724603	0.938149	1.03902
3	A8	sjj_C11E4.6	1.03065	1.10769	1.17581	1.1044	1.13992	0.886425	1.12024	0.831219
3	A9	sjj_C14F5.5	0.785429	0.835431	0.987097	0.949575	0.736082	0.796524	0.70856	0.926086
3	A10	sjj_C35C5.1	1.1657	1.04056	1.36452	1.33663	2.10227	1.451	2.18506	2.12322
3	A11	sjj_C44H4.4	1.24389	1.19347	1.00645	1.04763	1.05686	0.796524	1.15982	0.831219
3	A12	fasn-1	4.61306	4.71049	5.42419	4.50016	2.98156	1.98142	3.32905	5.1138
3	B1	sjj_K04G11.4	0.710795	0.697436	0.837097	0.91345	0.56137	0.897213	0.510638	0.469819
3	B2	sjj_F58D12.1	0.824522	0.701166	0.706452	0.861843	0.598604	0.942164	0.411677	0.736351
3	B3	sjj_K12F2.1	0.66104	1.45828	0.812903	0.959897	0.724626	0.927779	0.855022	0.889946
3	B4	sjj_C53A5.4	1.03065	1.19347	0.962903	0.9857	1.30891	1.07522	0.847105	1.09323
3	B5	sjj_C09E10.1	1.20124	1.20466	1.03065	1.156	0.658751	0.915193	1.24295	1.36428
3	B6	sjj_M03F4.5	4.79076	4.26294	5.07097	4.3505	2.15669	1.62541	3.07175	2.74212
3	B7	sjj_F55D10.4	0.977343	0.861538	0.880645	0.867004	0.982398	0.667066	0.724394	0.871876
3	B8	sjj_Y34B4A.c	0.842292	0.906294	1.06452	1.05279	1.10842	0.848666	0.542306	0.781526
3	B9	sjj_F21A10.4	0.788983	0.84662	1.06452	1.0115	0.836327	0.767755	0.700643	0.862841
3	B10	sjj_W03G11.4	0.696579	0.798135	0.93871	0.91345	0.922251	0.863051	0.740228	0.826701
3	B11	sjj_C34E7.4	1.15149	1.27179	1.22903	1.26954	1.70129	0.983518	0.680851	1.292
3	B12	fasn-1	4.78365	4.938	5.52097	5.57875	3.23074	1.97243	3.57843	4.70723
3	C1	sjj_K04G11.4	0.806753	0.764569	0.987097	0.918611	0.481174	0.857657	0.50668	0.569204
3	C2	sjj_F57B1.2	0.877832	0.772028	0.774194	0.928932	0.827734	0.906203	0.502721	0.853806
3	C3	sjj_F57B1.3	0.685917	0.902564	0.595161	1.17149	0.455397	0.253521	2.34735	4.18772
3	C4	sjj_cTel7X.1	0.728565	0.84289	0.846774	0.846361	0.64443	0.733593	0.70856	0.831219
3	C5	sjj_K06A9.1	1.29009	0.697436	0.783871	1.02699	2.21684	0.197782	4.20386	3.10804
3	C6	sjj_H28G03.6	0.888494	1.00326	1.04032	1.07343	0.747539	0.704825	0.934191	0.876394
3	C8	sjj_ZK154.6	0.8494	0.913753	1.07419	1.02183	0.842055	0.900809	1.57942	1.29652
3	C9	sjj_F16F9.2	0.934696	0.768298	0.837097	1.02699	1.03682	0.703027	0.490846	0.817666
3	C10	sjj_C05C9.3	0.710795	1.12634	0.779032	0.867004	1.11415	0.647288	0.704602	0.813149
3	C11	sjj_C10E2.1	0.760551	0.954779	1.00161	0.934093	1.12847	0.814504	0.712519	0.781526
3	C12	fasn-1	5.16393	4.74779	5.64677	5.17622	3.09326	2.03896	3.83968	4.09737
3	D1	sjj_K04G11.4	0.717903	0.738462	0.943548	0.91345	0.627245	0.979922	0.336467	0.397539
3	D2	sjj_C26E1.2	0.64327	0.865268	0.720968	0.897968	0.85924	0.837878	0.605641	0.826701
3	D3	sjj_C15C8.4	1.46779	1.20839	0.914516	0.794753	0.95662	0.854061	0.566056	0.600827
3	D4	sjj_K06A9.3	0.582852	0.675058	0.822581	0.892807	0.484038	0.729997	0.609599	0.700211
3	D5	sjj_F23B12.3	1.60284	1.07413	1.05	1.03215	0.736082	1.095	0.767937	0.962226
3	D6	sjj_M03F4.7	1.32919	1.9021	1.24839	1.23342	1.07978	1.04285	0.981692	0.740869
3	D7	sjj_K08A8.2	1.5211	1.24196	1.51935	1.27986	1.26595	1.03027	1.67442	1.63985
3	D8	sjj_ZK154.7	0.788983	1.06667	0.982258	0.944415	0.781908	0.683248	0.811479	0.962226
3	D9	sjj_B0416.5	0.977343	0.805594	1.00161	0.882486	0.864968	0.965538	0.969817	1.50433
3	D10	sjj_R08B4.1	0.828076	1.14126	0.735484	1.23858	1.86741	0.169014	3.66551	2.28585
3	D11	mv_F47G9.1	1.12306	0.813054	1.33065	1.32115	0.773316	0.828888	0.926274	0.659554
3	D12	fasn-1	4.66992	4.82238	4.85806	5.81099	3.27084	1.99401	3.96239	4.92407
3	E1	sta-1	0.721457	0.820513	0.904839	0.975379	0.664479	1.13815	0.372093	0.347847
3	E2	sjj_R11G10.1	0.934696		0.880645	0.861843	0.902202	0.877435	0.716477	0.546617
3	E3	sjj_C54D10.5	0.557974	0.65641	0.846774	0.779271	0.584283	1.01588	0.621475	0.456267
3	E4	sjj_R02D5.3	0.877832	0.611655	0.774194	0.830878	0.948028	0.915193	1.05294	0.817666
3	E5	sjj_F58G11.2	1.73789	1.14126	1.44677	1.88883	1.53804	1.31435	1.88422	1.4727
3	E6	sjj_M03F4.6	4.21146	3.34918	5.54032	5.55295	2.95292	1.96704	3.39634	3.76759
3	E7	sjj_C36B7.7	0.881386	0.973427	1.06452	1.23858	0.801957	0.940366	0.9619	1.03451
3	E8	sjj_W06D11.3	1.05908	0.805594	0.977419	0.944415	0.99099	0.994306	0.874814	0.962226
3	E9	sjj_F47A4.2	1.14438	0.988345	1.05968	1.00634	1.49221	1.25862	1.57942	0.763456
3	E10	sjj_R09A8.4	1.07685		1.48065	1.08892	2.47747	0.893617	2.94112	1.27393
3	E11	mv_AAB17536	1.08752	0.913753	0.943548	1.07343	1.24303	1.00869	0.851064	0.614379
3	E12	pan-1	2.66904	2.1669	2.36129	2.34813	1.054	1.34492	2.50965	2.53883
3	F1	sta-1	1.00222		1.01129	0.830878	0.667343	1.20108	0.862939	1.13841
3	F2	sjj_R31.2	1.66681		0.808065	0.887646	0.761859	1.12376	0.478971	0.795079
3	F3	sjj_F54F3.1	1.6526		0.706452	0.830878	0.647294	1.08421	0.653142	0.754421
3	F4	sjj_F52D1.2	0.707241		0.880645	0.903129	0.882153	1.20467	1.14003	1.35525
3	F5	sjj_C14A11.3	1.33985		1.04516	0.887646	0.813414	1.22985	0.692726	0.740869
3	F6	sjj_C15B12.6	0.856508		0.914516	0.77411	0.598604	1.16871	0.839189	0.903499
3	F7	sjj_ZK813.1	1.18347		0.943548	0.805075	0.959484	1.2694	1.45275	1.51336
3	F8	sjj_C26B9.3	0.895602		1.26774	1.15084	1.8044	1.55709	3.76447	4.68012
3	F9	sjj_C34F6.3	1.05198		0.977419	0.98054	1.15711	1.01049	0.819396	1.0842
3	F10	sjj_R03G8.4	1.23678		1.14677	0.954736	0.827734	0.891819	0.763978	0.740869
3	F11	mv_F10E7.5	0.941804		0.987097	0.897968	0.718897	0.952952	0.696685	1.11582
3	F12	pan-1	2.65482		2.3371	2.33265	1.49794	1.4582	2.76299	2.13226
3	G1	sta-1	0.685917	0.872727	1.04516	0.810235	0.687392	1.38628	0.550223	1.51336
3	G2	sjj_F55C5.7	0.760551	0.951049	0.866129	0.944415	0.612924	1.05544	0.890648	0.718281
3	G3	sjj_F10C2.7	0.319858	1.16737	0.827419	0.779271	1.41488	0.918789	0.894607	0.795079
3	G4	sjj_Y50E8.n	0.714349	0.809324	0.817742	0.836039	1.2459	1.20288	0.823355	0.939639
3	G5	sjj_F48B9.8	0.952466	0.936131	0.827419	0.949575	0.558506	0.534013	1.1044	0.636967
3	G6	sjj_F56E3.1	0.8494	0.835431	0.803226	0.918611	0.678799	0.778544	0.6571	0.677624
3	G7	sjj_F46C8.6	2.78632	3.03217	2.34194	2.04881	1.95907	1.06623	3.03612	2.94541
3	G8	sjj_T06H11.3	0.817414	0.813054	1.01613	0.892807	0.61006	1.07702	0.926274	1.09323
3	G9	sjj_C14H10.3	1.70946	0.667599	1.09355	1.19729	2.04785	0.539407	3.49134	3.79921
3	G10	sjj_C44H4.2	3.30164	3.73333	2.90806	3.18933	2.50325	1.4528	3.60218	4.06574
3	G11	mv_K09E4.1	0.948912	0.962238	1.15161	1.05279	0.985262	1.20108	1.02919	0.939639
3	G12	pan-1	2.1004	1.58508	2.13387	2.12106	1.9161	1.51933	1.84859	3.24808
3	H1	sta-1	0.966681	1.00326	0.841935	1.04763	0.819142	1.43842	0.439386	0.415609
3	H2	sjj_F58H1.2	1.05198	1.42471	0.832258	0.91345	1.47216	1.04645	0.938149	0.835736
3	H3	sjj_F48B9.3	0.934696	1.2979	1.01129	0.908289	1.23731	1.15433	0.661059	0.966744
3	H4	sjj_F53B1.6	1.08041	1.18228	0.808065	0.939254	0.698848	1.05004	0.882731	0.849289
3	H5	sjj_K06A9.2	0.892048	1.48438	1.16129	1.16633	0.988126	1.35751	1.27462	1.04354
3	H6	sjj_C02F12.1	0.877832	1.21585	1.05484	0.975379	0.927979	1.2712	0.870856	0.727316
3	H7	sjj_ZK470.1	0.980897	1.12634	1.7371	1.40888	1.63256	0.951154	0.957942	1.06161
3	H8	sjj_F49E2.2	0.948912	0.906294	1.38871	0.897968	1.43493	1.0015	1.72588	1.0074
3	H9	sjj_F59F5.7	0.845846	0.84289	0.948387	0.975379	1.6612	1.12556	0.847105	0.781526
3	H10	sjj_C11H1.5	1.33629	1.3352	1.79516	1.64627	1.15711	1.24783	1.63879	1.45915
3	H11	mv_T23G7.1	2.29587	2.90163	4.18065	3.8241	1.54377	1.64519	2.92528	3.44685
3	H12	pan-1	2.26033	1.98788	2.59839	1.8011	1.50367	1.57147	2.6759	2.47107
4	A1	sjj_K04G11.4	0.879422	0.582604	0.993138	0.840314	0.73944	0.88894	0.433591	0.491781
4	A3	mv_Y62E10A.f	0.820793	0.820811	1.0131	1.01044	0.809666	0.678702	1.21106	1.36606
4	A4	mv_C10G11.10	1.27809		1.00312	0.964042	0.917071	1.08318	0.732619	0.649637
4	A5	mv_Y39F10A.3	1.03967	0.703142	0.913288	0.891868	0.760095	0.854662	0.632943	0.862135
4	A6	mv_C49C3.8	0.660543	0.642873	0.953213	0.886712	0.776619	0.806673	0.543234	0.649637
4	A7	mv_F40A3.4	1.12957	1.01884	1.23768	1.04137	0.830321	0.991773	0.936955	1.04428
4	A8	mv_Y105E8B.f	0.797342	1.40915	1.03805	1.01044	1.05339	1.02377	0.877149	0.941063
4	A9	mv_T08B1.6	1.01231	1.83391	1.05802	1.00528	1.00382	0.783821	0.946923	0.771065
4	A10	mv_ZC204.11	0.953684	0.89256	1.09295	0.984663	0.99969	0.996344	0.74757	1.08678
4	A12	fasn-1	3.87336	3.76253	5.18528	4.13455	2.43313	1.90356	3.64814	5.17281
4	B1	sjj_K04G11.4	0.734806	0.757672	0.93325	0.850625	0.669214	0.854662	0.637927	1.37213
4	B2	mv_G_YK7564	1.26637	0.585474	0.958203	0.866091	0.537024	0.891225	0.892101	0.655709
4	B3	mv_D1081.9	1.05531	0.800721	0.923269	0.93311	1.02448	0.946069	0.807376	1.03213
4	B4	mv_K10D2.2	0.66836	0.223858	1.02308	1.12386	1.54084	1.26828	2.01346	1.02606
4	B5	mv_C46C2.5	0.648818	0.964309	1.02807	0.84547	0.834452	0.920932	0.986793	0.843921
4	B6	mv_C32D5.12	4.35021	3.24593	2.43543	1.79405	4.06486	2.24634	4.84426	4.35318
4	B7	mv_F15B10.2	1.10612	1.40915	0.983157	1.05168	1.42518	1.16773	1.02168	0.922849
4	B8	mv_Y113G7B.8	0.465116	1.46942	0.798503	1.02591	0.950119	0.882084	0.66783	0.710351
4	B9	mv_B0403.2	1.10612	1.11929	1.04304	0.788761	2.3753	0.914077	0.543234
4	B10	mv_T19A5.3	1.39144	1.84826	1.25265	1.13932	1.20211	1.21572	1.2011	1.85177
4	B12	fasn-1	4.18605	3.52719	4.81098	4.76866	3.20149	2.23492	4.65487	5.96209
4	C1	sjj_K04G11.4	1.21556		0.988147	0.793917	0.640297	0.886654	0.493396	0.752851
4	C2	mv_G_YK2627_2	0.91069	1.27427	1.00811	1.21665	0.594857	0.918647	0.717668	0.783207
4	C3	mv_Y61A9LA.d	1.00449	0.91265	1.04304	0.989818	1.11536	0.852377	0.677797	0.941063
4	C4	mv_Y50D4A.h	1.13739	1.55265	0.988147	0.886712	0.553547	0.923218	0.488413	0.631423
4	C5	mv_Y48C3A.4	1.2351	1.25131	1.11291	1.12386	1.00795	1.15631	0.912036	0.79535
4	C6	mv_C41H7.6	1.33281	1.22835	0.968185	1.14963	0.987297	0.802102	1.20608	0.886421
4	C7	mv_JC8.12	1.21165	1.43498	1.2776	1.1651	3.80874	2.15494	5.26788	6.3628
4	C8	mv_M04G12.3	1.18038	1.31445	1.19276	1.13932	3.40803	1.22486	2.66633	4.08604
4	C9	mv_W06B3.1	0.777799	1.82243	1.13288	1.09808	1.19798	0.900366	1.0167	0.752851
4	C12	fasn-1	5.00293	3.73096	4.95072	4.66039	3.43282	2.16179	4.924	5.59174
4	D1	sjj_K04G11.4	1.21165	1.2714	0.908297	0.85578	0.797274	0.891225	0.378769	0.540352
4	D2	mv_G_YK3756	0.93805	1.19965	1.04304	1.04137	1.08644	1.00548	0.7077	1.11106
4	D3	mv_Y53G8AM.f	1.01622	1.39193	0.833437	0.819693	0.82619	1.06261	0.583105	0.66178
4	D4	mv_Y18D10A.9	0.715263	0.92413	0.743606	0.902178	1.16906	0.962066	0.662846	0.947135
4	D5	mv_Y48E1B.8	0.766074	0.685922	1.05802	0.907333	0.855107	0.667276	0.837279	0.813564
4	D6	mv_Y46C8AR.a	0.726988	0.769152	0.863381	0.840314	0.82619	0.719835	0.867182	0.710351
4	D7	mv_F07C4.2	0.570647	1.00162	0.883344	0.85578	0.863369	0.930073	1.67954	0.807493
4	D8	mv_Y113G7A.1	0.844245		1.10792	1.09292	1.02861	0.797532	0.936955	1.05642
4	D9	mv_F14B8.1	0.683995	1.51247	1.00811	0.994974	0.8675	0.88894	1.49514	0.92892
4	D12	fasn-1	4.56127	3.60755	5.14036	4.00052	2.93298	1.77102	4.80937	6.58137
4	E1	sta-1	0.828611	0.93274	1.0131	0.989818	1.06992	1.06261	0.398704	0.473567
4	E2	mv_G_YK8567	1.52824	0.94709	0.798503	0.778451	0.60725	0.962066	1.66459	1.19606
4	E3	mv_B0379.2	1.05531	0.619913	0.908297	1.09808	1.45823	1.30941	0.827311	0.959277
4	E4	mv_Y38C1AB.5	0.934141	0.642873	1.02308	1.57237	2.51988	1.32541	2.78595	4.03746
4	E5	mv_Y46B2A.1	1.4188	0.599823	0.8534	0.85578	0.99969	0.998629	0.837279	1.2082
4	E6	mv_ZK829.1	1.37971	0.685922	0.873362	0.984663	1.04513	0.866088	0.807376	0.819636
4	E7	mv_M70.b	0.902873	0.453455	0.758578	0.762985	1.45409	0.925503	0.827311	0.965349
4	E8	mv_C53A3.2	0.828611	0.708882	0.973175	1.02591	0.805535	0.65128	0.762522	1.1657
4	E9	mv_C04E12.6	1.06703	0.680183	1.09794	1.05684	0.797274	1.09232	1.04161	1.08678
4	E12	pan-1	2.90795	2.06925	2.42046	1.81467	1.96633	1.3574	2.89559	4.40175
4	F1	sta-1	0.832519	0.749062	0.77854	1.01559	0.892285	1.05119	1.08149	1.17178
4	F3	mv_Y119C1B.h	1.35235	0.984399	0.748596	0.850625	0.991428	1.05576	0.892101	0.789279
4	F4	mv_F22E5.6	0.719171	0.91839	0.953213	1.40224	0.979035	0.808958	1.06155	1.04428
4	F5	mv_ZK430.8	3.77565	3.57598	5.07548	4.70164	3.4163	2.34004	3.55345	6.07745
4	F6	mv_F35C11.3	1.12566	0.820811	1.05303	1.02591	0.822059	0.882084	0.976825	1.04428
4	F7	mv_EGAP4.1	0.930233	0.763412	1.15783	1.13932	1.09057	0.813528	1.19611	0.673923
4	F8	mv_Y73C8B.1	0.992769	1.0418	0.818465	0.979508	0.875762	0.77925	0.777473	0.667851
4	F9	mv_Y37E11B.9	0.969318	0.519464	0.828447	0.871246	0.764226	0.790676	0.991777	1.02606
4	F12	pan-1	2.59918	2.63463	2.09607	2.50548	2.11918	1.76417	4.10665	4.62032
4	G1	sta-1	1.00449	0.93274	1.02308	0.969197	0.91294	1.23172	1.3855	1.10499
4	G3	mv_Y110A7A.6	0.461208	0.335786	0.264504	1.33522	0.598988	0.808958	4.39073	3.85532
4	G4	mv_Y17G7B.6	0.652726	1.12216	0.788522	0.93311	0.694	0.879799	0.727635	0.953206
4	G5	mv_C24H12.5	2.06762	0.479285	0.913288	0.938265	0.962512	0.824954	0.976825	0.880349
4	G6	mv_K09B11.1	1.03967	1.05328	0.958203	1.04653	0.925333	0.845521	0.802392	0.771065
4	G7	mv_B0238.12	0.793434	0.720362	0.873362	0.793917	1.4954	0.804388	1.09145	0.880349
4	G8	mv_W01A11.5		0.726102	1.31753	1.07746	1.63586	1.25457	1.95365	3.6489
4	G9	mv_F35H12.5	0.633184	0.272647	0.8534	1.1651	2.65207	0.317642	3.85746	4.69317
4	G12	pan-1	2.43111	1.38619	1.83656	2.03634	1.41692	1.37569	2.60653	3.82497
4	H1	sta-1	1.06703	1.00449	1.07798	0.948576	0.950119	1.24314	0.488413	0.643566
4	H3	mv_G_YK4943	0.586281	1.00449	0.838428	0.814538	0.772488	1.33227	1.46524	1.01392
4	H4	mv_T24E12.4	0.742623	0.91552	0.803493	0.824849	0.850976	1.22486	0.732619	0.764993
4	H5	mv_F14F7.5	0.66836	0.93848	0.783531	0.860936	0.681607	0.834095	0.637927	0.92892
4	H6	mv_R05G6.8	1.18038	1.14225	1.10293	0.994974	0.900547	1.2957	1.79915	0.825707
4	H7	mv_Y105E8E.u		1.03606	0.938241	0.840314	0.95425	1.20658	1.03663	0.849993
4	H8	mv_C31A11.5	0.996678	1.15947	1.12789	0.994974	1.18971	1.2043	1.35061	1.34177
4	H9	mv_R102.8	0.691812	0.559644	0.833437	0.752674	0.698131	0.843236	0.782457	1.28713
4	H12	pan-1	2.31776	1.65884	2.3456	1.85591	1.8548	1.70932	2.82582	4.39568

## Sheet: Peni
Plate	Well	Clone	Non Infected	Non Infected	Non Infected	Non Infected	Infected	Infected	Infected	Infected	Classified as Peni	Classified as Hipi
1	A10	sjj_C06A6.5	2.52146	2.37943	2.64804	2.89034	1.68212	2.1156	2.1518	3.36111	Y
1	B12	fasn-1	9.10247	4.70518	2.8946	2.98218	3.46976	2.98154	4.31544	4.3923	Y
1	C12	fasn-1	6.82475	4.98069	5.21718	5.59219	3.70489	3.88482		5.54996	Y
1	D9	sjj_C01B10.5	6.40451	4.38673	3.77234	3.34951	3.46071	2.99851	4.36677	5.34081	Y
1	D12	fasn-1	8.19474	4.38315	3.00308	4.14701	3.1472	3.47733	4.16935	4.19774	Y
1	E8	sjj_F56B3.2	6.66506	4.48692	6.05054	6.02235	3.50593	3.91539	4.01932	4.50904	Y
1	F9	sjj_Y73B6A.g	7.00966	4.45471	2.64311	4.65452	3.42755	3.4943	4.47732	4.57227	Y
1	F12	pan-1	4.28648	2.841	2.03164	2.25717	1.86601	2.16654	3.01252	2.16453	Y
2	A12	fasn-1	6.07441	4.14851	3.24566	4.2833	2.91307	2.42476	4.46073		Y
2	B2	sjj_Y57G11C.31	3.27411	2.68973	2.5449	2.4	1.87789	1.9443	3.85122	3.81449	Y
2	B12	fasn-1	6.79119	5.51175	4.09396	4.02736	3.02096	2.48089	6.92033	6.53475	Y
2	C12	fasn-1	6.4571	4.84299	3.57234	3.94527	3.20467	2.34169	5.84156		Y
2	D12	fasn-1	6.81549	5.09653	3.9517	4.90141	3.35046	2.4562	6.03034	5.80731	Y
3	A12	fasn-1	4.61306	4.71049	5.42419	4.50016	2.98156	1.98142	3.32905	5.1138	Y
3	B6	sjj_M03F4.5	4.79076	4.26294	5.07097	4.3505	2.15669	1.62541	3.07175	2.74212	Y
3	B12	fasn-1	4.78365	4.938	5.52097	5.57875	3.23074	1.97243	3.57843	4.70723	Y
3	C12	fasn-1	5.16393	4.74779	5.64677	5.17622	3.09326	2.03896	3.83968	4.09737	Y
3	D12	fasn-1	4.66992	4.82238	4.85806	5.81099	3.27084	1.99401	3.96239	4.92407	Y
3	E6	sjj_M03F4.6	4.21146	3.34918	5.54032	5.55295	2.95292	1.96704	3.39634	3.76759	Y
3	E12	pan-1	2.66904	2.1669	2.36129	2.34813	1.054	1.34492	2.50965	2.53883	Y
3	G7	sjj_F46C8.6	2.78632	3.03217	2.34194	2.04881	1.95907	1.06623	3.03612	2.94541	Y
3	G10	sjj_C44H4.2	3.30164	3.73333	2.90806	3.18933	2.50325	1.4528	3.60218	4.06574	Y
3	H11	mv_T23G7.1	2.29587	2.90163	4.18065	3.8241	1.54377	1.64519	2.92528	3.44685	Y
4	A12	fasn-1	3.87336	3.76253	5.18528	4.13455	2.43313	1.90356	3.64814	5.17281	Y
4	B12	fasn-1	4.18605	3.52719	4.81098	4.76866	3.20149	2.23492	4.65487	5.96209	Y
4	C12	fasn-1	5.00293	3.73096	4.95072	4.66039	3.43282	2.16179	4.924	5.59174	Y
4	D12	fasn-1	4.56127	3.60755	5.14036	4.00052	2.93298	1.77102	4.80937	6.58137	Y
4	F5	mv_ZK430.8	3.77565	3.57598	5.07548	4.70164	3.4163	2.34004	3.55345	6.07745	Y
4	F12	pan-1	2.59918	2.63463	2.09607	2.50548	2.11918	1.76417	4.10665	4.62032	Y
1	A12	fasn-1		5.31703	5.91247	5.59702	4.00635	4.23799			Y
1	F4	sjj_Y110A2A_54.i		3.87864	2.75159	5.03152	3.22558	3.29056			Y
3	F12	pan-1	2.65482		2.3371	2.33265	1.49794	1.4582	2.76299	2.13226	Y
1	E12	pan-1	3.48802	3.00201	1.57797	2.04451	1.41383	1.74885	3.01252	3.87671	Y
1	G12	pan-1	3.51323	2.93761	2.04644	1.79801	2.16445	1.69112	3.40339	3.10817	Y
1	H12	pan-1	4.37893	2.94119	1.62235	2.09767	2.37849	2.14277	2.9375	3.35138	Y
3	G12	pan-1	2.1004	1.58508	2.13387	2.12106	1.9161	1.51933	1.84859	3.24808	Y
4	B6	mv_C32D5.12	4.35021	3.24593	2.43543	1.79405	4.06486	2.24634	4.84426	4.35318	Y
4	E12	pan-1	2.90795	2.06925	2.42046	1.81467	1.96633	1.3574	2.89559	4.40175	Y
1	E4	sjj_Y48B6A.15	2.04238	2.20052	0.867886	0.889336	1.61279	1.55189	0.773858	0.865814	Y
1	E7	sjj_C07A9.9	2.44582	2.71577	1.03555	1.073	0.937528	0.865936	1.11341	0.894998	Y
1	G7	sjj_F58A4.11	3.1098	3.61029	1.69139	1.95751	2.81258	2.75741	3.43893	4.56741	Y
2	F12	pan-1	2.37509	2.71913	1.71767	1.90262	1.2218	1.5761	4.32049	4.40744	Y
2	G12	pan-1	2.80638	2.5501	1.52799	1.52113	0.883543	1.45935	2.63221	3.5394	Y
2	H12	pan-1	3.50494	2.36638	1.72294	1.55976	1.3501	1.6659	3.7811	4.49914	Y
3	H12	pan-1	2.26033	1.98788	2.59839	1.8011	1.50367	1.57147	2.6759	2.47107	Y
4	G12	pan-1	2.43111	1.38619	1.83656	2.03634	1.41692	1.37569	2.60653	3.82497	Y
4	H12	pan-1	2.31776	1.65884	2.3456	1.85591	1.8548	1.70932	2.82582	4.39568	Y
1	A11	sjj_C42C1.11	2.00036	1.70675	1.6766	1.60951	1.37464	1.56887	1.40558	1.69271	Y
1	D8	sjj_C55C3.4	2.26931	1.46344	1.16376	1.15034	1.05208	1.11383	1.65827	1.54193	Y
2	D4	sjj_K05D4.4	2.63629	0.936998	0.927333	0.999598	0.69692	0.877854	1.34307	0.831362	Y
2	D8	sjj_Y19D10A.n	2.612	1.095	1.00637	0.980282	1.11099	0.846422	0.760535	0.794684	Y
2	E12	pan-1	1.82232	3.27398	1.43842	1.37143	1.15473	1.5065	3.26329	3.56385	Y
4	G5	mv_C24H12.5	2.06762	0.479285	0.913288	0.938265	0.962512	0.824954	0.976825	0.880349	Y

## Sheet: Peni clone targets
Clone Name	Transcript for Clone	WBids	Target Transcript	Gene	Sequence name	# PNO	# MNO	# POS	# MOS	# RNOS	# ROS	Score			Gene/sequence name	Brief Description	Manual annotation		Associated with cuticle formation
sjj_Y48B6A.15		WBGene00000038	Y48B6A.7	ace-4	Y48B6A.7	128	32	2668	599	0.25	0.22451	84.0509			ace-4	ace-4 encodes an divergent acetylcholinesterase homolog with biochemically undetectable activity.	Divergent acetylcholinesterase
sjj_K05D4.4		WBGene00010589	K05D4.4	cyp-33D1	K05D4.4	54	48	1120	909	0.88889	0.81161	100			cyp-33D1		Cytochrome p450
mv_T23G7.1	T23G7.1	WBGene00001061	T23G7.1	dpl-1	T23G7.1	85	85	1774	1773	1	0.99944	100			dpl-1	dpl-1 encodes the C. elegans ortholog of mammalian DP, the E2F-heterodimerization partner; dpl-1 is a class B synMuv gene whose activity is required for oogenesis as well as embryonic asymmetry and vulval development; in addition, dpl-1 acts with a subset of class B synMuv genes and the MCD-1 zinc-finger protein to promote the killing process during programmed cell death; DPL-1 is a nuclear prote…	Dp1 transcription factor; E2F-heterodimerization partner
sjj_F46C8.6		WBGene00001069	F46C8.6	dpy-7	F46C8.6	55	46	1135	938	0.83636	0.82643	100			dpy-7	dpy-7 encodes a cuticular collagen; DPY-7 functions as a structural constituent of the extracellular cuticle whose activity is required for normal cuticular morphology and hence, proper body form.	Cuticular collagen		x
sjj_F58A4.11		WBGene00001570	F58A4.11	gei-13	F58A4.11	54	34	1129	643	0.62963	0.56953	100			gei-13	gei-13 encodes a protein, with a BED finger domain (predicted to be DNA-binding) and a glutamine/asparagine-rich domain; GEI-13 physically interacts with GEX-3, and is required for normal body shape, cuticle synthesis, and locomotion.	DNA-binding BED finger and Q/N-rich domains; GEX-3 interactor		x
sjj_C01B10.5		WBGene00001858	C01B10.5b.2	hil-7	C01B10.5	50	23	1050	443	0.46	0.4219	100			hil-7	hil-7 encodes an H1 linker histone.	H1 linker histone.
sjj_C44H4.2		WBGene00002282	C44H4.2	let-4	C44H4.2	54	37	1124	731	0.68519	0.65036	100			let-4	let-4 encodes an extracellular leucine-rich repeat only protein; let-4 was originally identified in a screen for essential genes, and let-4 mutants exhibit early larval lethality; let-4 is required for organization of the apical extracellular matrix, and is involved in excretory cell canal morphology and renal function as mutants exhibit excretory canal cysts and impaired renal function.	Extracellular leucine-rich repeat only protein		x
mv_ZK430.8	ZK430.8	WBGene00022743	ZK430.8	mlt-7	ZK430.8	103	103	2152	2151	1	0.99954	100			mlt-7	mlt-7 encodes an animal heme peroxidase; MLT-7 is required for formation of the C. elegans cuticle and normal molting; specifically, MLT-7 functions in combination with BLI-3/DUOX for proper cross-linking of cuticular collagens; when expressed in vitro, MLT-7 exhibits peroxidase activity; MLT-7 is expressed in the hypodermis, which synthesizes the cuticle, at each larval molt.	Heme peroxidase; functions with BLI-3/DUOX		x
sjj_Y110A2A_54.i		WBGene00004210	Y110A2AL.8c	ptc-3	Y110A2AL.8	92	49	1926	966	0.53261	0.50156	100			ptc-3	ptc-3 encodes an ortholog of Drosophila PATCHED (PTC) and human PTCH (OMIM:601309, mutated in basal cell nevus syndrome), which defines one of seven paralogous families of sterol sensing domain (SSD) proteins; PTC-3 is strongly required for normal molting from L1 to L3 larval stages; PTC-3 is also required for normal growth to full size and for viability.	PATCHED (sterol sensing domain) protein		x
sjj_C07A9.9		WBGene00007405	C07A9.9		C07A9.9	100	26	2090	517	0.26	0.24737	86.4538			C07A9.9		n.s.
sjj_Y57G11C.31		WBGene00013321	Y57G11C.31.2		Y57G11C.31	105	30	2200	580	0.28571	0.26364	100			Y57G11C.31		UDP-D-xylose:L-fucose alpha-1,3-D-xylosyltransferase 3-like
sjj_Y19D10A.n		WBGene00015270	C01B4.6		C01B4.6	97	47	2033	897	0.48454	0.44122	100			C01B4.6		Aldose 1-epimerase
sjj_C06A6.5		WBGene00015510	C06A6.5		C06A6.5	79	50	1659	970	0.63291	0.58469	100			C06A6.5		ER thiol-disulfide isomerase
mv_C24H12.5	C24H12.5a	WBGene00016074	C24H12.5a		C24H12.5	87	87	1810	1809	1	0.99945	100			C24H12.5		Donson protein; controlled by E2F1/Dp1
mv_C32D5.12	C32D5.12	WBGene00016319	C32D5.12		C32D5.12	51	50	1051	1050	0.98039	0.99905	100			C32D5.12		3 beta-hydroxysteroid dehydrogenase
sjj_C55C3.4		WBGene00016462	C35E7.10b		C35E7.10	56	29	1163	394	0.51786	0.33878	100			C35E7.10		Tyrosine-protein kinase
sjj_C42C1.11		WBGene00016589	C42C1.11c.2		C42C1.11	55	53	1155	1083	0.96364	0.93766	100			C42C1.11		Leukotriene A-4 hydrolase
sjj_C55C3.4		WBGene00016954	C55C3.4		C55C3.4	56	37	1163	706	0.66071	0.60705	100			C55C3.4		Tyrosine-protein kinase
sjj_F56B3.2		WBGene00018928	F56B3.2		F56B3.2	80	40	1673	732	0.5	0.43754	100			F56B3.2		n.s.
sjj_M03F4.6		WBGene00019759	M03F4.6		M03F4.6	40	22	838	413	0.55	0.49284	100			M03F4.6		n.s.
sjj_Y73B6A.g		WBGene00044294	C01B10.11		C01B10.11	47	28	972	556	0.59574	0.57202	100			C01B10.11	C01B10.11 encodes a novel protein, conserved amongst nematodes; loss of C01B10.11 function via large-scale RNAi experiments indicates that C01B10.11 is required for coordinated locomotion and normal body morphology; expression studies indicate that C01B10.11 mRNA is enriched in the intestine.	n.s.
sjj_Y19D10A.n		WBGene00044734	Y19D10A.16		Y19D10A.16	97	47	2033	897	0.48454	0.44122	100			Y19D10A.16		Aldose 1-epimerase

## Sheet: Hipi
Plate	Well	Clone	Non Infected	Non Infected	Non Infected	Non Infected	Infected	Infected	Infected	Infected	Classified as Hipi
1	D6	sjj_B0361.7	1.22711	1.16646	0.84323	0.95217	2.17651	2.43141	2.61374	3.15682	Y
1	D7	sjj_T04C9.2	1.85747	1.24875	0.808712	0.90867	2.35739	2.40085	2.66902	2.88442	Y
1	F8	sjj_K08D12.a	1.09263	1.00186	1.04048	1.02467	2.36341	2.2786	3.29679	3.0644	Y
4	C7	mv_JC8.12	1.21165	1.43498	1.2776	1.1651	3.80874	2.15494	5.26788	6.3628	Y
1	A8	sjj_K08E3.5	0.991774	0.926724	0.976371	1.05367	1.74543	2.04089	2.49924	3.36597	Y
1	G9	sjj_F01G10.1	1.25232	1.82124	1.34621	1.28567	2.10115	1.99335	3.92851	4.37771	Y
2	F2	sjj_C49C3.1	1.2817	1.0803	0.89045	0.898189	2.24531	1.04624	3.61389	3.58831	Y
3	A10	sjj_C35C5.1	1.1657	1.04056	1.36452	1.33663	2.10227	1.451	2.18506	2.12322	Y
3	C5	sjj_K06A9.1	1.29009	0.697436	0.783871	1.02699	2.21684	0.197782	4.20386	3.10804	Y
3	G9	sjj_C14H10.3	1.70946	0.667599	1.09355	1.19729	2.04785	0.539407	3.49134	3.79921	Y
4	C8	mv_M04G12.3	1.18038	1.31445	1.19276	1.13932	3.40803	1.22486	2.66633	4.08604	Y
4	E4	mv_Y38C1AB.5	0.934141	0.642873	1.02308	1.57237	2.51988	1.32541	2.78595	4.03746	Y
4	G9	mv_F35H12.5	0.633184	0.272647	0.8534	1.1651	2.65207	0.317642	3.85746	4.69317	Y
1	A3	sjj_T10D4.10	1.41202	0.443682	1.16376	0.758836	1.33244	1.23268	4.12198	3.69187	Y
2	D2	sjj_T22B3.1	0.947608	0.900253	0.995829	0.985111	0.982686	1.14054	2.82638	2.56744	Y
3	A4	sjj_T04G9.4	1.0271	1.25688	1.05484	1.05279	1.26308	1.13995	2.10985	2.19098	Y
3	C3	sjj_F57B1.3	0.685917	0.902564	0.595161	1.17149	0.455397	0.253521	2.34735	4.18772	Y
3	D10	sjj_R08B4.1	0.828076	1.14126	0.735484	1.23858	1.86741	0.169014	3.66551	2.28585	Y
4	G3	mv_Y110A7A.6	0.461208	0.335786	0.264504	1.33522	0.598988	0.808958	4.39073	3.85532	Y
3	E10	sjj_R09A8.4	1.07685		1.48065	1.08892	2.47747	0.893617	2.94112	1.27393	Y
3	F8	sjj_C26B9.3	0.895602		1.26774	1.15084	1.8044	1.55709	3.76447	4.68012	Y
4	B9	mv_B0403.2	1.10612	1.11929	1.04304	0.788761	2.3753	0.914077	0.543234		Y
1	D11	sjj_Y39C12A.e	1.10104	0.973239	1.01089	0.899003	2.06497	0.974602	0.844926	1.14793	Y
1	H11	sjj_B0035.6	1.13466	1.4205	1.09965	1.14067	2.17651	1.04252	1.16868	1.36682	Y
2	F11	sjj_Y2H9A.1	1.0205	1.01416	1.10648	1.09618	0.825223	0.904796	1.14889	2.04173	Y
3	A3	sjj_C13C4.6	1.01999	0.973427	0.822581	0.887646	0.822006	0.764159	2.65215	1.21521	Y
4	B4	mv_K10D2.2	0.66836	0.223858	1.02308	1.12386	1.54084	1.26828	2.01346	1.02606	Y
4	G8	mv_W01A11.5		0.726102	1.31753	1.07746	1.63586	1.25457	1.95365	3.6489	Y

## Sheet: Hipi (3rd round)
Plate	Well	Clone	Non Infected	Non Infected	Non Infected	Non Infected	Infected	Infected	Infected	Infected	Classified as Hipi in 2nd round	Hyper induction	Increased adhesion	Classified as Hipi in 3rd round
1	D6	sjj_B0361.7	1.22711	1.16646	0.84323	0.95217	2.17651	2.43141	2.61374	3.15682	Y	2	2	Y
1	D7	sjj_K08D12.a	1.09263	1.00186	1.04048	1.02467	2.36341	2.2786	3.29679	3.0644	Y	2	2	Y
1	F8	mv_JC8.12	1.21165	1.43498	1.2776	1.1651	3.80874	2.15494	5.26788	6.3628	Y	2	2	Y
4	C7	sjj_K08E3.5	0.991774	0.926724	0.976371	1.05367	1.74543	2.04089	2.49924	3.36597	Y	2	2	Y
2	F2	sjj_C35C5.1	1.1657	1.04056	1.36452	1.33663	2.10227	1.451	2.18506	2.12322	Y	2	2	Y
3	A10	sjj_K06A9.1	1.29009	0.697436	0.783871	1.02699	2.21684	0.197782	4.20386	3.10804	Y	2	2	Y
3	C5	sjj_C14H10.3	1.70946	0.667599	1.09355	1.19729	2.04785	0.539407	3.49134	3.79921	Y	2	2	Y
3	G9	mv_Y38C1AB.5	0.934141	0.642873	1.02308	1.57237	2.51988	1.32541	2.78595	4.03746	Y	2	2	Y
4	C8	mv_F35H12.5	0.633184	0.272647	0.8534	1.1651	2.65207	0.317642	3.85746	4.69317	Y	2	2	Y
4	G9	sjj_C26B9.3	0.895602		1.26774	1.15084	1.8044	1.55709	3.76447	4.68012	Y	2	2	Y
1	A3	mv_W01A11.5		0.726102	1.31753	1.07746	1.63586	1.25457	1.95365	3.6489	Y	2	2	Y
1	A8	sjj_F01G10.1	1.25232	1.82124	1.34621	1.28567	2.10115	1.99335	3.92851	4.37771	Y	2	1	Y
1	G9	sjj_C49C3.1	1.2817	1.0803	0.89045	0.898189	2.24531	1.04624	3.61389	3.58831	Y	2	1	Y
4	E4	sjj_T04G9.4	1.0271	1.25688	1.05484	1.05279	1.26308	1.13995	2.10985	2.19098	Y	2	1	Y
3	E10	mv_K10D2.2	0.66836	0.223858	1.02308	1.12386	1.54084	1.26828	2.01346	1.02606	Y	1	2
3	A4	mv_M04G12.3	1.18038	1.31445	1.19276	1.13932	3.40803	1.22486	2.66633	4.08604	Y	1	1
4	G3	sjj_C13C4.6	1.01999	0.973427	0.822581	0.887646	0.822006	0.764159	2.65215	1.21521	Y	1	1
3	C3	sjj_T22B3.1	0.947608	0.900253	0.995829	0.985111	0.982686	1.14054	2.82638	2.56744	Y	1	0
3	D10	mv_Y110A7A.6	0.461208	0.335786	0.264504	1.33522	0.598988	0.808958	4.39073	3.85532	Y	1	0
3	F8	sjj_T04C9.2	1.85747	1.24875	0.808712	0.90867	2.35739	2.40085	2.66902	2.88442	Y	0	0
4	B9	sjj_T10D4.10	1.41202	0.443682	1.16376	0.758836	1.33244	1.23268	4.12198	3.69187	Y	0	0
1	D11	sjj_R08B4.1	0.828076	1.14126	0.735484	1.23858	1.86741	0.169014	3.66551	2.28585	Y	0	0
1	H11	sjj_R09A8.4	1.07685		1.48065	1.08892	2.47747	0.893617	2.94112	1.27393	Y	0	0
2	F11	mv_B0403.2	1.10612	1.11929	1.04304	0.788761	2.3753	0.914077	0.543234		Y	0	0
3	A3	sjj_Y39C12A.e	1.10104	0.973239	1.01089	0.899003	2.06497	0.974602	0.844926	1.14793	Y	0	0
4	B4	sjj_B0035.6	1.13466	1.4205	1.09965	1.14067	2.17651	1.04252	1.16868	1.36682	Y	0	0
4	G8	sjj_Y2H9A.1	1.0205	1.01416	1.10648	1.09618	0.825223	0.904796	1.14889	2.04173	Y	0	0
2	D2	sjj_F57B1.3	0.685917	0.902564	0.595161	1.17149	0.455397	0.253521	2.34735	4.18772	Y	nd	nd	nd

## Sheet: ID Hipi clones
Called_in_bank	Is clone/overlaps clone	input_sequence_length/length of predicted clone	%identity	length of aligned region	evalue	Score	Match	3rd round Hipi	Note
mv_JC8.12	mv_JC8.12	890/946	99.74	771	0	87	Y	Y
mv_W01A11.5	mv_W01A11.5	933/2239	100	813	0	88	Y	Y
mv_Y38C1AB.5	mv_Y38C1AB.5	876/579	100	578	0	66	Y	Y
sjj_C14H10.3	sjj_C14H10.3	926/1157	99.76	832	0	90	Y	Y
sjj_C26B9.3	sjj_C26B9.3	1212/1683	91.9	1074	0	82	Y	Y
sjj_C35C5.1	sjj_C35C5.1	899/1173	99.63	805	0	90	Y	Y
sjj_C49C3.1	sjj_C49C3.1	890/1140	99.87	798	0	90	Y	Y
sjj_F01G10.1	sjj_F01G10.1	890/1061	99.87	797	0	90	Y	Y
sjj_K06A9.1	sjj_K06A9.1	926/1893	99.76	835	0	90	Y	Y
sjj_K08D12.a	sjj_K08D12.a	703/2771	99.72	703	0	100	Y	Y
sjj_K08E3.5	sjj_K08E3.5	935/1181	99.65	847	0	91	Y	Y
sjj_T04G9.4	sjj_T04G9.4	898/1600	99.5	804	0	90	Y	Y
mv_F35H12.5	mv_C31H5.1	839/1009	70.75	359	1e-09	31	N	Y	Does in fact hit mv_F35H12.5, but clone is not in library because of information in Wormbase. This is different from http://worfdb.dfci.harvard.edu/searchallwormorfs.pl?by=name&sid=F35H12.5; According to WB, clone covers F35H12.3 and F35H12.5. F35H12.3 is sel-12. sjj_F35H12.3 was a 2nd round Nipi clone.	To be conservative, use sequence of F35H12.5b	ATGAAATCGTTTTTTGAGCAGAAGAAAATTCGCTTAATTTGCACCAACTATCCCGGGTCGGAATTTGTAACGGGTGGCTTGCACAATAGTTATACAAATCAAGATCGAAATTCGTACATGAAAAGTTTAATGGAAACACTGGAGTTGAAAAATGTAAACCGACTTATTATAATGGGACACTCGAGAGGCGGAGAAAATGCACTGCAACTTACAAGTATGAATGATGAGAACTGGCCACTGGTTGGGGCAGTGATGATCAACTCGCCAGGGTTCGCTCCGCATAAAGGAATCAGTAAAAGAATGGGCACTATAAACTTCATTATATCTTTGATCAAACGTCACAACAAAACCATCAACTCAATCCTTCATCCAATTTTGCATTATTTCTACAACAATCTC…
sjj_B0361.7	sjj_B0361.10	926/1121	99.64	836	0	90	N	Y
mv_B0403.2	mv_B0403.2	648/1438	100	288	6e-151	45	Y
sjj_B0035.6	sjj_B0035.6	1017/1092	87.06	850	0	73	Y
sjj_C13C4.6	sjj_C13C4.6	469/1109	100	376	0	81	Y
sjj_F57B1.3	sjj_F57B1.3	704/1141	99.35	612	0	87	Y
sjj_R08B4.1	sjj_R08B4.1	907/1146	99.75	814	0	90	Y
sjj_R09A8.4	sjj_R09A8.4	912/1126	99.76	820	0	90	Y
sjj_T04C9.2	sjj_T04C9.2	934/1094	99.76	838	0	90	Y
sjj_T10D4.10	sjj_T10D4.10	654/1536	99.82	560	0	86	Y
sjj_T22B3.1	sjj_T22B3.1	946/1593	99.77	853	0	90	Y
sjj_Y2H9A.1	sjj_Y2H9A.1	391/1032	99.66	297	2e-154	76	Y
sjj_Y39C12A.e	sjj_Y39C12A.e	518/2165	100	425	0	83	Y
mv_K10D2.2	mv_H10E21.3	1214/1513	93.64	1038	0	81	N
mv_M04G12.3	mv_C12D8.1a	913/2345	99.87	795	0	87	N
mv_Y110A7A.6	mv_F10C2.7	927/1375	99.58	473	0	51	N

## Sheet: Hipi clone targets
Sequence #	Clone Name	Transcript for Clone	WBids	Target Transcript	Gene	Sequence name	# PNO	# MNO	# POS	# MOS	# RNOS	# ROS	Score	3rd round Hipi
1	mv_C12D8.1a	C12D8.1b	WBGene00007534	C12D8.1b		C12D8.1	111	111	2324	2323	1	0.99957	100
2	mv_W01A11.5	W01A11.5	WBGene00020911	W01A11.5	cpt-6	W01A11.5	106	106	2218	2217	1	0.99955	100	Y
3	mv_C12D8.1a	C12D8.1a	WBGene00007534	C12D8.1a		C12D8.1	84	84	1747	1746	1	0.99943	100
4	mv_C12D8.1a	C12D8.1a	WBGene00007534	C12D8.1c.3		C12D8.1	84	83	1747	1730	0.9881	0.99027	100
5	mv_C12D8.1a	C12D8.1a	WBGene00007534	C12D8.1b		C12D8.1	84	83	1747	1710	0.9881	0.97882	100
6	mv_C12D8.1a	C12D8.1b	WBGene00007534	C12D8.1c.3		C12D8.1	111	82	2324	1710	0.73874	0.7358	100
7	mv_C12D8.1a	C12D8.1b	WBGene00007534	C12D8.1a		C12D8.1	111	82	2324	1710	0.73874	0.7358	100
8	mv_C12D8.1a	C12D8.1c.2	WBGene00007534	C12D8.1c.2		C12D8.1	81	81	1695	1694	1	0.99941	100
9	mv_C12D8.1a	C12D8.1a	WBGene00007534	C12D8.1c.1		C12D8.1	84	80	1747	1675	0.95238	0.95879	100
10	mv_C12D8.1a	C12D8.1c.2	WBGene00007534	C12D8.1c.1		C12D8.1	81	80	1695	1675	0.98765	0.9882	100
11	mv_C12D8.1a	C12D8.1c.2	WBGene00007534	C12D8.1c.3		C12D8.1	81	80	1695	1675	0.98765	0.9882	100
12	mv_C12D8.1a	C12D8.1c.2	WBGene00007534	C12D8.1a		C12D8.1	81	80	1695	1675	0.98765	0.9882	100
13	mv_C12D8.1a	C12D8.1b	WBGene00007534	C12D8.1c.1		C12D8.1	111	80	2324	1675	0.72072	0.72074	100
14	mv_C12D8.1a	C12D8.1b	WBGene00007534	C12D8.1c.2		C12D8.1	111	80	2324	1678	0.72072	0.72203	100
15	mv_C12D8.1a	C12D8.1c.2	WBGene00007534	C12D8.1b		C12D8.1	81	80	1695	1678	0.98765	0.98997	100
16	mv_C12D8.1a	C12D8.1a	WBGene00007534	C12D8.1c.2		C12D8.1	84	80	1747	1675	0.95238	0.95879	100
17	mv_F10C2.7	F10C2.7	WBGene00008647	F10C2.7		F10C2.7	65	65	1354	1353	1	0.99926	100
18	mv_JC8.12	JC8.12a	WBGene00010442	JC8.12a	bus-12	JC8.12	45	44	925	924	0.97778	0.99892	100	Y
19	mv_JC8.12	JC8.12a	WBGene00010442	JC8.12b	bus-12	JC8.12	45	43	925	893	0.95556	0.96541	100	Y
20	mv_Y38C1AB.5	Y38C1AB.5	WBGene00021403	Y38C1AB.1		Y38C1AB.1	27	27	558	557	1	0.99821	100	Y
21	mv_Y38C1AB.5	Y38C1AB.5	WBGene00021407	Y38C1AB.5		Y38C1AB.5	27	27	558	557	1	0.99821	100	Y
22	mv_C12D8.1a	C12D8.1c.2	WBGene00011107	R07E3.6		R07E3.6	81	1	1695	1	0.01235	0.00059	1e-06
23	mv_C12D8.1a	C12D8.1a	WBGene00011107	R07E3.6		R07E3.6	84	1	1747	1	0.0119	0.00057	1e-06
24	mv_C12D8.1a	C12D8.1b	WBGene00011107	R07E3.6		R07E3.6	111	1	2324	1	0.00901	0.00043	0
25	mv_W01A11.5	W01A11.5	WBGene00012907	Y46G5A.17	cpt-1	Y46G5A.17	106	1	2218	3	0.00943	0.00135	4e-06	Y
26	mv_C12D8.1a	C12D8.1a	WBGene00017482	F15E6.1	set-9	F15E6.1	84	1	1747	2	0.0119	0.00114	3e-06
27	mv_C12D8.1a	C12D8.1b	WBGene00017482	F15E6.1	set-9	F15E6.1	111	1	2324	2	0.00901	0.00086	1e-06
28	mv_C12D8.1a	C12D8.1c.2	WBGene00017482	F15E6.1	set-9	F15E6.1	81	1	1695	2	0.01235	0.00118	4e-06
29	mv_F10C2.7	F10C2.7	WBGene00020697	T22F3.7		T22F3.7	65	1	1354	4	0.01538	0.00295	2.8e-05
30	mv_F10C2.7	F10C2.7	WBGene00021157	Y4C6B.3		Y4C6B.3	65	1	1354	1	0.01538	0.00074	2e-06
31	sjj_F01G10.1		WBGene00008506	F01G10.1.2	tkt-1	F01G10.1	50	44	1040	875	0.88	0.84135	100	Y
32	sjj_F01G10.1		WBGene00008506	F01G10.1.1	tkt-1	F01G10.1	50	44	1040	875	0.88	0.84135	100	Y
33	sjj_T04C9.2		WBGene00009331	F32D8.7a		F32D8.7	52	1	1073	4	0.01923	0.00373	5.5e-05
34	sjj_T04C9.2		WBGene00009331	F32D8.7b		F32D8.7	52	1	1073	4	0.01923	0.00373	5.5e-05
35	sjj_T04C9.2		WBGene00020210	T04C9.2		T04C9.2	52	17	1073	331	0.32692	0.30848	100
36	sjj_R09A8.4		WBGene00000252	F59E12.12	bli-2	F59E12.12	53	1	1105	2	0.01887	0.00181	1.3e-05
37	sjj_R09A8.4		WBGene00000615	F54C9.4	col-38	F54C9.4	53	1	1105	1	0.01887	0.0009	3e-06
38	sjj_R09A8.4		WBGene00000665	C29E4.1	col-90	C29E4.1	53	1	1105	1	0.01887	0.0009	3e-06
39	sjj_R09A8.4		WBGene00000672	ZK1010.7.2	col-97	ZK1010.7	53	1	1105	4	0.01887	0.00362	5.2e-05
40	sjj_R09A8.4		WBGene00000672	ZK1010.7.1	col-97	ZK1010.7	53	1	1105	4	0.01887	0.00362	5.2e-05
41	sjj_R09A8.4		WBGene00000755	R09A8.4	col-182	R09A8.4	53	29	1105	566	0.54717	0.51222	100
42	sjj_R09A8.4		WBGene00001071	T21D12.2b	dpy-9	T21D12.2	53	1	1105	2	0.01887	0.00181	1.3e-05
43	sjj_R09A8.4		WBGene00001071	T21D12.2a	dpy-9	T21D12.2	53	1	1105	2	0.01887	0.00181	1.3e-05
44	sjj_R09A8.4		WBGene00004300	F38A3.2	ram-2	F38A3.2	53	1	1105	1	0.01887	0.0009	3e-06
45	sjj_B0361.10		WBGene00008288	C54C6.6		C54C6.6	53	1	1100	1	0.01887	0.00091	3e-06	Y
46	sjj_R09A8.4		WBGene00008476	E03H4.8		E03H4.8	53	3	1105	7	0.0566	0.00633	0.001419
47	sjj_R09A8.4		WBGene00010772	K11D9.3.1		K11D9.3	53	1	1105	1	0.01887	0.0009	3e-06
48	sjj_R09A8.4		WBGene00010772	K11D9.3.2		K11D9.3	53	1	1105	1	0.01887	0.0009	3e-06
49	sjj_B0361.10		WBGene00015164	B0361.10.1	ykt-6	B0361.10	53	31	1100	588	0.58491	0.53455	100	Y
50	sjj_B0361.10		WBGene00015164	B0361.10.2	ykt-6	B0361.10	53	29	1100	542	0.54717	0.49273	100	Y
51	sjj_R08B4.1		WBGene00000542	C06G4.2b.1	clp-1	C06G4.2	54	1	1125	3	0.01852	0.00267	2.7e-05
52	sjj_R08B4.1		WBGene00000542	C06G4.2a	clp-1	C06G4.2	54	1	1125	3	0.01852	0.00267	2.7e-05
53	sjj_R08B4.1		WBGene00000542	C06G4.2c	clp-1	C06G4.2	54	1	1125	3	0.01852	0.00267	2.7e-05
54	sjj_R08B4.1		WBGene00000542	C06G4.2b.2	clp-1	C06G4.2	54	1	1125	3	0.01852	0.00267	2.7e-05
55	sjj_R08B4.1		WBGene00000542	C06G4.2d	clp-1	C06G4.2	54	1	1125	3	0.01852	0.00267	2.7e-05
56	sjj_R08B4.1		WBGene00001690	R08B4.1b.1	grd-1	R08B4.1	54	40	1125	736	0.74074	0.65422	100
57	sjj_R08B4.1		WBGene00001690	R08B4.1a.1	grd-1	R08B4.1	54	37	1125	676	0.68519	0.60089	100
58	sjj_R08B4.1		WBGene00001690	R08B4.1b.2	grd-1	R08B4.1	54	40	1125	736	0.74074	0.65422	100
59	sjj_R08B4.1		WBGene00001690	R08B4.1a.2	grd-1	R08B4.1	54	37	1125	676	0.68519	0.60089	100
60	sjj_R08B4.1		WBGene00004264	T05C12.10	qua-1	T05C12.10	54	1	1125	2	0.01852	0.00178	1.2e-05
61	sjj_C49C3.1		WBGene00004908	C49C3.1	snf-9	C49C3.1	54	40	1119	715	0.74074	0.63896	100	Y
62	sjj_R08B4.1		WBGene00007053	T04D1.4	chd-7	T04D1.4	54	1	1125	4	0.01852	0.00356	4.9e-05
63	sjj_C35C5.1		WBGene00004746	C35C5.1	sdc-2	C35C5.1	55	50	1152	1009	0.90909	0.87587	100	Y
64	sjj_C14H10.3		WBGene00007506	C10C5.2		C10C5.2	55	1	1136	1	0.01818	0.00088	3e-06	Y
65	sjj_C14H10.3		WBGene00007593	C14H10.3a		C14H10.3	55	32	1136	607	0.58182	0.53433	100	Y
66	sjj_C14H10.3		WBGene00007593	C14H10.3b.2		C14H10.3	55	41	1136	778	0.74545	0.68486	100	Y
67	sjj_C14H10.3		WBGene00007593	C14H10.3b.1		C14H10.3	55	30	1136	550	0.54545	0.48415	100	Y
68	sjj_K08E3.5		WBGene00010665	K08E3.5b		K08E3.5	56	50	1160	1019	0.89286	0.87845	100	Y
69	sjj_K08E3.5		WBGene00010665	K08E3.5a.2		K08E3.5	56	50	1160	1019	0.89286	0.87845	100	Y
70	sjj_K08E3.5		WBGene00010665	K08E3.5a.3		K08E3.5	56	50	1160	1019	0.89286	0.87845	100	Y
71	sjj_K08E3.5		WBGene00010665	K08E3.5a.1		K08E3.5	56	50	1160	1019	0.89286	0.87845	100	Y
72	sjj_K08E3.5		WBGene00010665	K08E3.5f		K08E3.5	56	50	1160	1019	0.89286	0.87845	100	Y
73	sjj_K08E3.5		WBGene00010665	K08E3.5d		K08E3.5	56	50	1160	1019	0.89286	0.87845	100	Y
74	sjj_K08E3.5		WBGene00010665	K08E3.5c		K08E3.5	56	50	1160	1019	0.89286	0.87845	100	Y
75	sjj_K08E3.5		WBGene00010665	K08E3.5e		K08E3.5	56	50	1160	1019	0.89286	0.87845	100	Y
76	sjj_T22B3.1		WBGene00001079	T22B3.1	dpy-20	T22B3.1	75	33	1572	648	0.44	0.41221	100
77	sjj_T22B3.1		WBGene00015350	C02F5.7a.1		C02F5.7	75	1	1572	1	0.01333	0.00064	1e-06
78	sjj_T22B3.1		WBGene00015350	C02F5.7a.2		C02F5.7	75	1	1572	1	0.01333	0.00064	1e-06
79	sjj_T22B3.1		WBGene00015350	C02F5.7b.1		C02F5.7	75	1	1572	1	0.01333	0.00064	1e-06
80	sjj_T22B3.1		WBGene00015350	C02F5.7a.3		C02F5.7	75	1	1572	1	0.01333	0.00064	1e-06
81	sjj_T22B3.1		WBGene00015350	C02F5.7b.2		C02F5.7	75	1	1572	1	0.01333	0.00064	1e-06
82	sjj_T22B3.1		WBGene00018890	F55F8.2b		F55F8.2	75	1	1572	1	0.01333	0.00064	1e-06
83	sjj_T22B3.1		WBGene00018890	F55F8.2a		F55F8.2	75	1	1572	1	0.01333	0.00064	1e-06
84	sjj_T04G9.4		WBGene00020215	T04G9.4		T04G9.4	76	35	1579	617	0.46053	0.39075	100	Y
85	sjj_K06A9.1		WBGene00019435	K06A9.1b		K06A9.1	90	90	1872	1872	1	1	100	Y
86	sjj_K06A9.1		WBGene00019435	K06A9.1c		K06A9.1	90	76	1872	1584	0.84444	0.84615	100	Y
87	sjj_K06A9.1		WBGene00019435	K06A9.1a		K06A9.1	90	76	1872	1584	0.84444	0.84615	100	Y
88	sjj_K08D12.a		WBGene00003921	T26E3.3a.2	par-6	T26E3.3	131	1	2750	1	0.00763	0.00036	0	Y
89	sjj_K08D12.a		WBGene00003921	T26E3.3b	par-6	T26E3.3	131	1	2750	1	0.00763	0.00036	0	Y
90	sjj_K08D12.a		WBGene00003921	T26E3.3a.1	par-6	T26E3.3	131	1	2750	1	0.00763	0.00036	0	Y
91	sjj_K08D12.a		WBGene00016233	C29G2.5	srt-58	C29G2.5	131	1	2750	1	0.00763	0.00036	0	Y
92	sjj_K08D12.a		WBGene00019167	H06I04.1b		H06I04.1	131	1	2750	1	0.00763	0.00036	0	Y
93	sjj_K08D12.a		WBGene00044618	K08D12.5a	bus-2	K08D12.5	131	45	2750	863	0.34351	0.31382	100	Y
94	sjj_K08D12.a		WBGene00044618	K08D12.5b	bus-2	K08D12.5	131	45	2750	863	0.34351	0.31382	100	Y
95	sjj_K08D12.a		WBGene00195179	F48C1.11		F48C1.11	131	1	2750	1	0.00763	0.00036	0	Y
96	mv_F35H12.5		WBGene00010754	K10G4.5	.	K10G4.5	37	2	779	5	0.05	0.01	0	Y
97	mv_F35H12.5		WBGene00018077	F35H12.5b	.	F35H12.5	37	38	779	780	1.03	1	100	Y
98	mv_F35H12.5		WBGene00018077	F35H12.5a	.	F35H12.5	37	38	779	761	1.03	0.98	100	Y
99	mv_H10E21.3	H10E21.3b	WBGene00003670	H10E21.3b	nhr-80	H10E21.3	72	71	1492	1491	0.98611	0.99933	100
100	mv_H10E21.3	H10E21.3a	WBGene00003670	H10E21.3a	nhr-80	H10E21.3	69	69	1438	1437	1	0.9993	100
101	mv_H10E21.3	H10E21.3a	WBGene00003670	H10E21.3b	nhr-80	H10E21.3	69	68	1438	1428	0.98551	0.99305	100
102	mv_H10E21.3	H10E21.3b	WBGene00003670	H10E21.3a	nhr-80	H10E21.3	72	68	1492	1428	0.94444	0.9571	100
103	mv_H10E21.3	H10E21.3b	WBGene00006538	B0272.1	tbb-4	B0272.1	72	1	1492	1	0.01389	0.00067	1e-06
104	mv_H10E21.3	H10E21.3a	WBGene00010002	F53F8.5		F53F8.5	69	1	1438	1	0.01449	0.0007	1e-06
105	mv_H10E21.3	H10E21.3b	WBGene00010002	F53F8.5		F53F8.5	72	1	1492	1	0.01389	0.00067	1e-06
106	mv_H10E21.3	H10E21.3a	WBGene00016365	C33G8.8	nhr-139	C33G8.8	69	1	1438	2	0.01449	0.00139	6e-06
107	mv_H10E21.3	H10E21.3b	WBGene00016365	C33G8.8	nhr-139	C33G8.8	72	1	1492	2	0.01389	0.00134	5e-06
108	sjj_C26B9.3		WBGene00016133	C26B9.3		C26B9.3	80	34	1662	620	0.425	0.37304	100	Y
109	mv_B0403.2	B0403.2	WBGene00006712	B0403.2	ubc-17	B0403.2	68	68	1417	1416	1	0.99929	100
110	sjj_Y2H9A.1		WBGene00003222	Y2H9A.1	mes-4	Y2H9A.1	49	45	1011	871	0.91837	0.86152	100
111	sjj_B0035.6		WBGene00007109	B0035.6		B0035.6	51	41	1071	809	0.80392	0.75537	100
112	sjj_B0035.6		WBGene00013729	Y111B2A.3		Y111B2A.3	51	8	1071	59	0.15686	0.05509	0.799741
113	sjj_C13C4.6		WBGene00007550	C13C4.6		C13C4.6	52	35	1088	606	0.67308	0.55699	100
114	sjj_F57B1.3		WBGene00000252	F59E12.12	bli-2	F59E12.12	54	1	1120	3	0.01852	0.00268	2.8e-05
115	sjj_F57B1.3		WBGene00000593	W01B6.7	col-2	W01B6.7	54	8	1120	25	0.14815	0.02232	0.122472
116	sjj_F57B1.3		WBGene00000594	T28C6.6	col-3	T28C6.6	54	5	1120	8	0.09259	0.00714	0.004897
117	sjj_F57B1.3		WBGene00000596	C15A11.5	col-7	C15A11.5	54	3	1120	12	0.05556	0.01071	0.003967
118	sjj_F57B1.3		WBGene00000598	F54B11.1	col-9	F54B11.1	54	1	1120	1	0.01852	0.00089	3e-06
119	sjj_F57B1.3		WBGene00000599	B0222.8	col-10	B0222.8	54	3	1120	9	0.05556	0.00804	0.002234
120	sjj_F57B1.3		WBGene00000601	F15H10.1.1	col-12	F15H10.1	54	15	1120	98	0.27778	0.0875	6.61662
121	sjj_F57B1.3		WBGene00000601	F15H10.1.2	col-12	F15H10.1	54	15	1120	98	0.27778	0.0875	6.61662
122	sjj_F57B1.3		WBGene00000602	F15H10.2	col-13	F15H10.2	54	15	1120	98	0.27778	0.0875	6.61662
123	sjj_F57B1.3		WBGene00000603	C46A5.3a	col-14	C46A5.3	54	1	1120	4	0.01852	0.00357	4.9e-05
124	sjj_F57B1.3		WBGene00000603	C46A5.3b	col-14	C46A5.3	54	1	1120	4	0.01852	0.00357	4.9e-05
125	sjj_F57B1.3		WBGene00000606	F11G11.10	col-17	F11G11.10	54	3	1120	6	0.05556	0.00536	0.000993
126	sjj_F57B1.3		WBGene00000608	ZK1193.1	col-19	ZK1193.1	54	1	1120	7	0.01852	0.00625	0.00015
127	sjj_F57B1.3		WBGene00000609	F11G11.11	col-20	F11G11.11	54	2	1120	4	0.03704	0.00357	0.000196
128	sjj_F57B1.3		WBGene00000610	F36A4.6	col-33	F36A4.6	54	1	1120	1	0.01852	0.00089	3e-06
129	sjj_F57B1.3		WBGene00000611	F36A4.10	col-34	F36A4.10	54	2	1120	10	0.03704	0.00893	0.001225
130	sjj_F57B1.3		WBGene00000614	ZK863.2	col-37	ZK863.2	54	2	1120	10	0.03704	0.00893	0.001225
131	sjj_F57B1.3		WBGene00000615	F54C9.4	col-38	F54C9.4	54	1	1120	3	0.01852	0.00268	2.8e-05
132	sjj_F57B1.3		WBGene00000616	C09G5.4	col-39	C09G5.4	54	2	1120	2	0.03704	0.00179	4.9e-05
133	sjj_F57B1.3		WBGene00000617	T13B5.4	col-40	T13B5.4	54	6	1120	42	0.11111	0.0375	0.194441
134	sjj_F57B1.3		WBGene00000620	ZC513.8	col-43	ZC513.8	54	4	1120	24	0.07407	0.02143	0.028217
135	sjj_F57B1.3		WBGene00000621	F54B11.2	col-44	F54B11.2	54	2	1120	9	0.03704	0.00804	0.000993
136	sjj_F57B1.3		WBGene00000622	F53G12.7	col-45	F53G12.7	54	1	1120	6	0.01852	0.00536	0.00011
137	sjj_F57B1.3		WBGene00000625	Y54E10BL.2	col-48	Y54E10BL.2	54	1	1120	2	0.01852	0.00179	1.2e-05
138	sjj_F57B1.3		WBGene00000626	K09H9.3	col-49	K09H9.3	54	1	1120	4	0.01852	0.00357	4.9e-05
139	sjj_F57B1.3		WBGene00000627	T28F2.6	col-50	T28F2.6	54	2	1120	6	0.03704	0.00536	0.000441
140	sjj_F57B1.3		WBGene00000628	T28F2.8	col-51	T28F2.8	54	1	1120	5	0.01852	0.00446	7.6e-05
141	sjj_F57B1.3		WBGene00000632	T05E7.2	col-55	T05E7.2	54	1	1120	6	0.01852	0.00536	0.00011
142	sjj_F57B1.3		WBGene00000638	C15A11.6	col-62	C15A11.6	54	3	1120	12	0.05556	0.01071	0.003967
143	sjj_F57B1.3		WBGene00000639	ZK265.2	col-63	ZK265.2	54	1	1120	10	0.01852	0.00893	0.000306
144	sjj_F57B1.3		WBGene00000649	F11G11.12	col-73	F11G11.12	54	2	1120	3	0.03704	0.00268	0.00011
145	sjj_F57B1.3		WBGene00000653	M195.1	col-77	M195.1	54	5	1120	6	0.09259	0.00536	0.002757
146	sjj_F57B1.3		WBGene00000656	C09G5.5	col-80	C09G5.5	54	3	1120	17	0.05556	0.01518	0.007966
147	sjj_F57B1.3		WBGene00000657	F38A3.1	col-81	F38A3.1	54	3	1120	8	0.05556	0.00714	0.001763
148	sjj_F57B1.3		WBGene00000660	T21B4.2	col-85	T21B4.2	54	4	1120	27	0.07407	0.02411	0.035715
149	sjj_F57B1.3		WBGene00000663	W05G11.3.1	col-88	W05G11.3	54	1	1120	1	0.01852	0.00089	3e-06
150	sjj_F57B1.3		WBGene00000663	W05G11.3.2	col-88	W05G11.3	54	1	1120	1	0.01852	0.00089	3e-06
151	sjj_F57B1.3		WBGene00000665	C29E4.1	col-90	C29E4.1	54	1	1120	10	0.01852	0.00893	0.000306
152	sjj_F57B1.3		WBGene00000666	F09G8.6	col-91	F09G8.6	54	1	1120	2	0.01852	0.00179	1.2e-05
153	sjj_F57B1.3		WBGene00000667	W05B2.6	col-92	W05B2.6	54	6	1120	20	0.11111	0.01786	0.044098
154	sjj_F57B1.3		WBGene00000668	W05B2.5	col-93	W05B2.5	54	7	1120	27	0.12963	0.02411	0.109389
155	sjj_F57B1.3		WBGene00000669	W05B2.1	col-94	W05B2.1	54	6	1120	20	0.11111	0.01786	0.044098
156	sjj_F57B1.3		WBGene00000670	Y41C4A.16	col-95	Y41C4A.16	54	1	1120	3	0.01852	0.00268	2.8e-05
157	sjj_F57B1.3		WBGene00000672	ZK1010.7.2	col-97	ZK1010.7	54	1	1120	1	0.01852	0.00089	3e-06
158	sjj_F57B1.3		WBGene00000672	ZK1010.7.1	col-97	ZK1010.7	54	1	1120	1	0.01852	0.00089	3e-06
159	sjj_F57B1.3		WBGene00000673	F14F7.1	col-98	F14F7.1	54	2	1120	3	0.03704	0.00268	0.00011
160	sjj_F57B1.3		WBGene00000675	K02D7.3a	col-101	K02D7.3	54	5	1120	17	0.09259	0.01518	0.022123
161	sjj_F57B1.3		WBGene00000675	K02D7.3b	col-101	K02D7.3	54	5	1120	17	0.09259	0.01518	0.022123
162	sjj_F57B1.3		WBGene00000676	C18H7.3	col-102	C18H7.3	54	2	1120	13	0.03704	0.01161	0.002071
163	sjj_F57B1.3		WBGene00000677	F56B3.1	col-103	F56B3.1	54	4	1120	29	0.07407	0.02589	0.041192
164	sjj_F57B1.3		WBGene00000680	Y77E11A.15	col-106	Y77E11A.15	54	2	1120	3	0.03704	0.00268	0.00011
165	sjj_F57B1.3		WBGene00000681	C34H4.4a	col-107	C34H4.4	54	3	1120	4	0.05556	0.00357	0.000441
166	sjj_F57B1.3		WBGene00000681	C34H4.4b	col-107	C34H4.4	54	3	1120	4	0.05556	0.00357	0.000441
167	sjj_F57B1.3		WBGene00000682	Y41D4A.2	col-108	Y41D4A.2	54	1	1120	1	0.01852	0.00089	3e-06
168	sjj_F57B1.3		WBGene00000683	Y38C1BA.3.2	col-109	Y38C1BA.3	54	1	1120	1	0.01852	0.00089	3e-06
169	sjj_F57B1.3		WBGene00000683	Y38C1BA.3.1	col-109	Y38C1BA.3	54	1	1120	1	0.01852	0.00089	3e-06
170	sjj_F57B1.3		WBGene00000685	F29B9.9a	col-111	F29B9.9	54	1	1120	4	0.01852	0.00357	4.9e-05
171	sjj_F57B1.3		WBGene00000685	F29B9.9b	col-111	F29B9.9	54	1	1120	4	0.01852	0.00357	4.9e-05
172	sjj_F57B1.3		WBGene00000688	D2024.8	col-114	D2024.8	54	1	1120	1	0.01852	0.00089	3e-06
173	sjj_F57B1.3		WBGene00000691	T28C6.4	col-117	T28C6.4	54	5	1120	8	0.09259	0.00714	0.004897
174	sjj_F57B1.3		WBGene00000692	T11B7.3a	col-118	T11B7.3	54	1	1120	2	0.01852	0.00179	1.2e-05
175	sjj_F57B1.3		WBGene00000692	T11B7.3b	col-118	T11B7.3	54	1	1120	2	0.01852	0.00179	1.2e-05
176	sjj_F57B1.3		WBGene00000693	C53B4.5	col-119	C53B4.5	54	4	1120	28	0.07407	0.025	0.038405
177	sjj_F57B1.3		WBGene00000696	T05A1.2	col-122	T05A1.2	54	1	1120	2	0.01852	0.00179	1.2e-05
178	sjj_F57B1.3		WBGene00000698	C24F3.6.2	col-124	C24F3.6	54	4	1120	26	0.07407	0.02321	0.033108
179	sjj_F57B1.3		WBGene00000698	C24F3.6.1	col-124	C24F3.6	54	4	1120	26	0.07407	0.02321	0.033108
180	sjj_F57B1.3		WBGene00000699	C29F4.1	col-125	C29F4.1	54	5	1120	8	0.09259	0.00714	0.004897
181	sjj_F57B1.3		WBGene00000700	F54D1.2	col-126	F54D1.2	54	2	1120	4	0.03704	0.00357	0.000196
182	sjj_F57B1.3		WBGene00000701	F54D1.3	col-127	F54D1.3	54	2	1120	4	0.03704	0.00357	0.000196
183	sjj_F57B1.3		WBGene00000703	M18.1	col-129	M18.1	54	2	1120	9	0.03704	0.00804	0.000993
184	sjj_F57B1.3		WBGene00000704	F08G5.4	col-130	F08G5.4	54	5	1120	10	0.09259	0.00893	0.007656
185	sjj_F57B1.3		WBGene00000707	F52B11.4	col-133	F52B11.4	54	4	1120	12	0.07407	0.01071	0.007051
186	sjj_F57B1.3		WBGene00000710	Y51H4A.9	col-137	Y51H4A.9	54	7	1120	25	0.12963	0.02232	0.093766
187	sjj_F57B1.3		WBGene00000711	C52D10.13	col-138	C52D10.13	54	1	1120	5	0.01852	0.00446	7.6e-05
188	sjj_F57B1.3		WBGene00000713	F26F12.1a	col-140	F26F12.1	54	1	1120	1	0.01852	0.00089	3e-06
189	sjj_F57B1.3		WBGene00000713	F26F12.1b	col-140	F26F12.1	54	1	1120	1	0.01852	0.00089	3e-06
190	sjj_F57B1.3		WBGene00000714	T15B7.5	col-141	T15B7.5	54	3	1120	11	0.05556	0.00982	0.003334
191	sjj_F57B1.3		WBGene00000715	T15B7.4	col-142	T15B7.4	54	1	1120	13	0.01852	0.01161	0.000518
192	sjj_F57B1.3		WBGene00000716	T15B7.3	col-143	T15B7.3	54	2	1120	14	0.03704	0.0125	0.002401
193	sjj_F57B1.3		WBGene00000717	B0222.6	col-144	B0222.6	54	3	1120	9	0.05556	0.00804	0.002234
194	sjj_F57B1.3		WBGene00000718	B0222.7	col-145	B0222.7	54	3	1120	5	0.05556	0.00446	0.000688
195	sjj_F57B1.3		WBGene00000719	T06E4.6	col-146	T06E4.6	54	4	1120	13	0.07407	0.01161	0.008281
196	sjj_F57B1.3		WBGene00000720	T06E4.4	col-147	T06E4.4	54	3	1120	8	0.05556	0.00714	0.001763
197	sjj_F57B1.3		WBGene00000727	F55C10.2	col-154	F55C10.2	54	3	1120	3	0.05556	0.00268	0.000248
198	sjj_F57B1.3		WBGene00000728	F55C10.3	col-155	F55C10.3	54	3	1120	3	0.05556	0.00268	0.000248
199	sjj_F57B1.3		WBGene00000729	F57B7.3	col-156	F57B7.3	54	2	1120	4	0.03704	0.00357	0.000196
200	sjj_F57B1.3		WBGene00000730	T11F9.9	col-157	T11F9.9	54	3	1120	6	0.05556	0.00536	0.000993
201	sjj_F57B1.3		WBGene00000731	D2023.7	col-158	D2023.7	54	1	1120	1	0.01852	0.00089	3e-06
202	sjj_F57B1.3		WBGene00000732	F57B1.3	col-159	F57B1.3	54	43	1120	853	0.7963	0.76161	100
203	sjj_F57B1.3		WBGene00000733	F57B1.4.3	col-160	F57B1.4	54	37	1120	512	0.68519	0.45714	100
204	sjj_F57B1.3		WBGene00000733	F57B1.4.2	col-160	F57B1.4	54	37	1120	512	0.68519	0.45714	100
205	sjj_F57B1.3		WBGene00000733	F57B1.4.1	col-160	F57B1.4	54	37	1120	512	0.68519	0.45714	100
206	sjj_F57B1.3		WBGene00000734	C50B6.4	col-161	C50B6.4	54	1	1120	7	0.01852	0.00625	0.00015
207	sjj_F57B1.3		WBGene00000735	Y2H9A.3	col-162	Y2H9A.3	54	3	1120	15	0.05556	0.01339	0.0062
208	sjj_F57B1.3		WBGene00000738	F14H12.1	col-165	F14H12.1	54	1	1120	1	0.01852	0.00089	3e-06
209	sjj_F57B1.3		WBGene00000739	T07H6.3b.2	col-166	T07H6.3	54	5	1120	15	0.09259	0.01339	0.017219
210	sjj_F57B1.3		WBGene00000739	T07H6.3b.1	col-166	T07H6.3	54	5	1120	15	0.09259	0.01339	0.017219
211	sjj_F57B1.3		WBGene00000739	T07H6.3a	col-166	T07H6.3	54	5	1120	15	0.09259	0.01339	0.017219
212	sjj_F57B1.3		WBGene00000740	T10E10.2.1	col-167	T10E10.2	54	8	1120	19	0.14815	0.01696	0.070727
213	sjj_F57B1.3		WBGene00000740	T10E10.2.2	col-167	T10E10.2	54	8	1120	19	0.14815	0.01696	0.070727
214	sjj_F57B1.3		WBGene00000741	T10E10.1	col-168	T10E10.1	54	8	1120	19	0.14815	0.01696	0.070727
215	sjj_F57B1.3		WBGene00000742	T10E10.5	col-169	T10E10.5	54	8	1120	19	0.14815	0.01696	0.070727
216	sjj_F57B1.3		WBGene00000743	T10E10.6	col-170	T10E10.6	54	8	1120	19	0.14815	0.01696	0.070727
217	sjj_F57B1.3		WBGene00000744	T10E10.7	col-171	T10E10.7	54	1	1120	1	0.01852	0.00089	3e-06
218	sjj_F57B1.3		WBGene00000748	C35B8.1	col-175	C35B8.1	54	2	1120	2	0.03704	0.00179	4.9e-05
219	sjj_F57B1.3		WBGene00000749	ZC373.7	col-176	ZC373.7	54	2	1120	7	0.03704	0.00625	0.0006
220	sjj_F57B1.3		WBGene00000751	C34F6.2	col-178	C34F6.2	54	3	1120	13	0.05556	0.01161	0.004659
221	sjj_F57B1.3		WBGene00000752	C34F6.3	col-179	C34F6.3	54	3	1120	10	0.05556	0.00893	0.002757
222	sjj_F57B1.3		WBGene00000753	C44C10.1	col-180	C44C10.1	54	5	1120	12	0.09259	0.01071	0.011018
223	sjj_F57B1.3		WBGene00000754	W03G11.1b	col-181	W03G11.1	54	1	1120	6	0.01852	0.00536	0.00011
224	sjj_F57B1.3		WBGene00000754	W03G11.1a	col-181	W03G11.1	54	1	1120	6	0.01852	0.00536	0.00011
225	sjj_F57B1.3		WBGene00000756	F02D10.1	col-183	F02D10.1	54	1	1120	7	0.01852	0.00625	0.00015
226	sjj_F57B1.3		WBGene00000758	H06A10.2	col-185	H06A10.2	54	1	1120	13	0.01852	0.01161	0.000518
227	sjj_F57B1.3		WBGene00001065	EGAP7.1	dpy-3	EGAP7.1	54	4	1120	18	0.07407	0.01607	0.01587
228	sjj_F57B1.3		WBGene00001066	Y41E3.2	dpy-4	Y41E3.2	54	1	1120	3	0.01852	0.00268	2.8e-05
229	sjj_F57B1.3		WBGene00001067	F27C1.8	dpy-5	F27C1.8	54	1	1120	1	0.01852	0.00089	3e-06
230	sjj_F57B1.3		WBGene00001069	F46C8.6	dpy-7	F46C8.6	54	1	1120	4	0.01852	0.00357	4.9e-05
231	sjj_F57B1.3		WBGene00001070	C31H2.2	dpy-8	C31H2.2	54	1	1120	1	0.01852	0.00089	3e-06
232	sjj_F57B1.3		WBGene00001075	H27M09.4	dpy-14	H27M09.4	54	1	1120	4	0.01852	0.00357	4.9e-05
233	sjj_F57B1.3		WBGene00001263	K04H4.1a	emb-9	K04H4.1	54	4	1120	9	0.07407	0.00804	0.00397
234	sjj_F57B1.3		WBGene00001263	K04H4.1b	emb-9	K04H4.1	54	4	1120	9	0.07407	0.00804	0.00397
235	sjj_F57B1.3		WBGene00002280	F01G12.5a.2	let-2	F01G12.5	54	1	1120	1	0.01852	0.00089	3e-06
236	sjj_F57B1.3		WBGene00002280	F01G12.5b.1	let-2	F01G12.5	54	1	1120	1	0.01852	0.00089	3e-06
237	sjj_F57B1.3		WBGene00002280	F01G12.5b.2	let-2	F01G12.5	54	1	1120	1	0.01852	0.00089	3e-06
238	sjj_F57B1.3		WBGene00002280	F01G12.5a.1	let-2	F01G12.5	54	1	1120	1	0.01852	0.00089	3e-06
239	sjj_F57B1.3		WBGene00004300	F38A3.2	ram-2	F38A3.2	54	7	1120	21	0.12963	0.01875	0.066166
240	sjj_F57B1.3		WBGene00004398	ZK1290.3a	rol-8	ZK1290.3	54	1	1120	2	0.01852	0.00179	1.2e-05
241	sjj_F57B1.3		WBGene00004398	ZK1290.3b	rol-8	ZK1290.3	54	1	1120	2	0.01852	0.00179	1.2e-05
242	sjj_F57B1.3		WBGene00005017	C01B12.1	sqt-2	C01B12.1	54	1	1120	5	0.01852	0.00446	7.6e-05
243	sjj_F57B1.3		WBGene00005018	F23H12.4b	sqt-3	F23H12.4	54	2	1120	12	0.03704	0.01071	0.001763
244	sjj_F57B1.3		WBGene00005018	F23H12.4a	sqt-3	F23H12.4	54	2	1120	12	0.03704	0.01071	0.001763
245	sjj_F57B1.3		WBGene00010368	H06A10.1		H06A10.1	54	1	1120	6	0.01852	0.00536	0.00011
246	sjj_F57B1.3		WBGene00013489	Y69H2.14		Y69H2.14	54	4	1120	17	0.07407	0.01518	0.014158
247	sjj_F57B1.3		WBGene00044998	M199.9		M199.9	54	1	1120	1	0.01852	0.00089	3e-06
248	sjj_T10D4.10		WBGene00005554	T10D4.9	sri-42	T10D4.9	73	2	1515	26	0.0274	0.01716	0.00335
249	sjj_T10D4.10		WBGene00005555	T10D4.10	sri-43	T10D4.10	73	46	1515	886	0.63014	0.58482	100
250	sjj_Y39C12A.e		WBGene00003031	R186.4	lin-46	R186.4	103	1	2144	1	0.00971	0.00047	0
251	sjj_Y39C12A.e		WBGene00012707	Y39C12A.5	sre-16	Y39C12A.5	103	50	2144	862	0.48544	0.40205	100

## Sheet: targets (edit- score 100)
Clone Name	WBids	Gene	Sequence name	Brief Description			3rd round Hipi
mv_JC8.12	WBGene00010442	bus-12	JC8.12	bus-12 encodes a predicted nucleotide-sugar transporter and is most similar to sqv-7 within the elegans genome, which encodes a protein that can transport UDP-glucuronic acid, UDP-N acetylgalactosamine, and UDP-galactose, when expressed in yeast cells, and UDP-galactose when expressed in canine cells; bus-12 mutants show little or no infection when grown in the presence of the nematode-specific p…			Y
sjj_K08D12.a	WBGene00044618	bus-2	K08D12.5	bus-2 encodes a predicted glycosyltransferase that contains conserved domains of core-1 beta1,3 galactosyltransferases; bus-2 is required for bacterial infection, and for fully normal cuticle integrity; specifically, bus-2 is needed both for colonization by Microbacterium nematophilum (and the tail-swelling response to M. nematophilum infection), and for attachment of Yersinia pseudotuberculosis …			Y
sjj_F57B1.3	WBGene00000732	col-159	F57B1.3	col-159 is a structural constituent of cuticle, based on protein domain information.
sjj_F57B1.3	WBGene00000733	col-160	F57B1.4	col-160 is a structural constituent of cuticle, based on protein domain information.
sjj_R09A8.4	WBGene00000755	col-182	R09A8.4	col-182 is a structural constituent of cuticle, based on protein domain information.
mv_W01A11.5	WBGene00020911	cpt-6	W01A11.5	cpt-6 is an ortholog of human CPT1C (carnitine palmitoyltransferase 1C) and CPT1A (carnitine palmitoyltransferase 1A (liver)); cpt-6 is predicted to have transferase activity, transferring acyl groups, based on protein domain information.			Y
sjj_T22B3.1	WBGene00001079	dpy-20	T22B3.1	dpy-20 encodes a BED zinc finger protein, with no known homologs outside of nematodes, that is required for normal body morphology.
sjj_R08B4.1	WBGene00001690	grd-1	R08B4.1	grd-1 encodes a hedgehog-like protein, with (from N- to C-terminus) a signal sequence, a Ground domain, an extended region of low-complexity sequence, and a Hint/Hog domain; GRD-1 is expressed in rectal cells; the Hint/Hog domain is predicted to cut GRD-1 into two halves and then covalently link cholesterol to the C-terminus of the Ground domain; the Ground domain is predicted to form a cysteine-…
sjj_Y2H9A.1	WBGene00003222	mes-4	Y2H9A.1	mes-4 encodes a SET domain-containing protein that also contains three plant homeodomain (PHD) fingers; MES-4 is required maternally for normal germline development, but in contrast to MES-2, -3, and -6, does not appear to be required for somatic anteroposterior patterning; in germline development, MES-4 activity is essential for regulating active chromatin states and for excluding the MES-2/MES-…
mv_H10E21.3	WBGene00003670	nhr-80	H10E21.3	nhr-80 encodes a nuclear hormone receptor, expressed in the intestine, that regulates expression of the delta-9 desaturases FAT-5/-6/-7, and thus regulates fatty acid metabolism; NHR-80 is fully required for any expression of FAT-7, full expression of FAT-5/-6, viability in the absence of FAT-6, and transcriptional hyperactivation of fat-7 in the absence of FAT-6, and for a fully normal adult lif…
sjj_C35C5.1	WBGene00004746	sdc-2	C35C5.1	The sdc-2 gene encodes a protein that represses transcription of X chromosomes to achieve dosage compensation, and that also represses the male sex-determination gene her-1 to elicit hermaphrodite differentiation.			Y
sjj_C49C3.1	WBGene00004908	snf-9	C49C3.1	snf-9 is an ortholog of human SLC6A5 (solute carrier family 6 (neurotransmitter transporter), member 5) and SLC6A7 (solute carrier family 6 (neurotransmitter transporter), member 7); snf-9 is predicted to have neurotransmitter:sodium symporter activity, based on protein domain information.			Y
sjj_Y39C12A.e	WBGene00012707	sre-16	Y39C12A.5	7TM GPCR, serpentine receptor class e (Sre)
sjj_T10D4.10	WBGene00005555	sri-43	T10D4.10	7TM GPCR, serpentine chemoreceptor class i (Sri)
sjj_F01G10.1	WBGene00008506	tkt-1	F01G10.1	tkt-1 encodes an ortholog of the human gene TRANSKETOLASE (TKT; OMIM:606781), which when mutated leads to Wernicke-Korsakoff syndrome (OMIM:277730).			Y
mv_B0403.2	WBGene00006712	ubc-17	B0403.2	ubc-17 is an ortholog of human BIRC6 (baculoviral IAP repeat containing 6)
sjj_B0361.10	WBGene00015164	ykt-6	B0361.10	ykt-6 is an ortholog of human YKT6 (YKT6 v-SNARE (S. cerevisiae)); ykt-6 is involved in nematode larval development, nematode larval development and reproduction.			Y
mv_C12D8.1a	WBGene00007534		C12D8.1	C12D8.1 encodes two alternative proteins (through alternative splicing), that belong to an ancient family of single-stranded nucleic acid-binding proteins, and that are predicted to regulate gene expression through binding either mRNA or (locally) single-stranded DNA; they is most likely to specifically bind one or more discrete mRNAs and regulate their spatial localization or alternative splicin…
sjj_C14H10.3	WBGene00007593		C14H10.3	C14H10.3 is an ortholog of human PDXDC1 (pyridoxal-dependent decarboxylase domain containing 1); C14H10.3 is predicted to have carboxy-lyase activity and pyridoxal phosphate binding activity, based on protein domain information.			Y
mv_F10C2.7	WBGene00008647		F10C2.7	F10C2.7 is an ortholog of human SLC37A1 (solute carrier family 37 (glucose-6-phosphate transporter), member 1), SLC37A2 (solute carrier family 37 (glucose-6-phosphate transporter), member 2), SLC37A3 (solute carrier family 37, member 3), SLC17A4 (solute carrier family 17, member 4) and SLC17A1 (solute carrier family 17 (organic anion transporter), member 1).
sjj_K08E3.5	WBGene00010665		K08E3.5	K08E3.5 is an ortholog of human UGP2 (UDP-glucose pyrophosphorylase 2); K08E3.5 is predicted to have UTP:glucose-1-phosphate uridylyltransferase activity, based on protein domain information; K08E3.5 is localized to the endoplasmic reticulum, the sarcomere and the striated muscle dense body.			Y
mv_F35H12.5	WBGene00018077		F35H12.5	F35H12.5 is an ortholog of human MEST (mesoderm specific transcript), EPHX3 (epoxide hydrolase 3), EPHX4 (epoxide hydrolase 4) and SERHL2 (serine hydrolase-like 2).			Y
sjj_K06A9.1	WBGene00019435		K06A9.1	The K06A9.1 gene encodes an homolog of human TCOF1, which when mutated leads to Treacher-Collins syndrome (OMIM:154500).			Y
sjj_T04C9.2	WBGene00020210		T04C9.2
sjj_T04G9.4	WBGene00020215		T04G9.4	T04G9.4 is an ortholog of human AASDHPPT (aminoadipate-semialdehyde dehydrogenase-phosphopantetheinyl transferase); T04G9.4 is predicted to have magnesium ion binding activity and holo-[acyl-carrier-protein] synthase activity, based on protein domain information.			Y
mv_Y38C1AB.5	WBGene00021403		Y38C1AB.1	Y38C1AB.1 is an ortholog of human C1GALT1C1 (C1GALT1-specific chaperone 1) and C1GALT1 (core 1 synthase, glycoprotein-N-acetylgalactosamine 3-beta-galactosyltransferase 1); Y38C1AB.1 is predicted to have transferase activity, transferring glycosyl groups, based on protein domain information.			Y
mv_Y38C1AB.5	WBGene00021407		Y38C1AB.5	Y38C1AB.5 is an ortholog of human C1GALT1C1 (C1GALT1-specific chaperone 1) and C1GALT1 (core 1 synthase, glycoprotein-N-acetylgalactosamine 3-beta-galactosyltransferase 1); Y38C1AB.5 is predicted to have transferase activity, transferring glycosyl groups, based on protein domain information.			Y
sjj_C26B9.3	WBGene00016133		C26B9.3	Limited similarity to dolichyl-diphosphooligosaccharide-protein glycosyltransferase			Y
sjj_B0035.6	WBGene00007109		B0035.6
sjj_C13C4.6	WBGene00007550		C13C4.6	C13C4.6 is an ortholog of human MFSD7 (major facilitator superfamily domain containing 7).
