# Supplementary material for: A quantitative genome-wide RNAi screen in C. elegans for antifungal innate immunity genes
Source: BMC Biol. 2016 Apr 29;14:35. doi: 10.1186/s12915-016-0256-3 (PMC4850687; doi:10.1186/s12915-016-0256-3)
Supplement: Additional file 5: Table S5. — Clone verification and the identification of potential target genes for 360 Nipi clones; genes that are potentially targeted by more than one clone; identification of clones potentially targeting histone genes; phenotypic characterization; comparison with published data. (XLSX 211 kb) [file 12915_2016_256_MOESM5_ESM.xlsx]

## Sheet: Notes
Sheet: 360 clones
For each of the 360 clones retained after the 2nd round of screening:
Called_in_bank	The name as found in the respective libraries from which the collection oif clones was assembled
Is clone/overlaps clone	The deduced identity of the clone based on the sequencing of an amplicon. In some cases, the sequence was not compatible with the sequence expected for any clone in the collection, but overlapped the indicated clone.
Comment
WBGene_ID	Output from Clone Mapper (http://bioinformatics.lif.univ-mrs.fr/RNAiMap) edited to remove targets with a score <1 nd showing only a single clone-gene pair (i.e. not multiple isoforms). See Clone Mapper for an explanation of the different columns.
Target_Transcript
Public Gene Name
Sequence_name
Score
Sheet: Gene hit >1 clone
List of genes that are potentially targeted by more than one clone (data from Sheet: 360 clones)
Sheet: Count genes hit >1
Number of clones potentially targeting genes, when more than one
Sheet: 155 clones that hit same target
List of clones that are predicted to target a gene that was the predicted target of one of the 360 selected clone
Sheet: excluded clones
63 clones among the 360 that were excluded on the basis of their pleiotropic effects. Columns from Sheet: 360 clones
Sheet: final 297 clones
The clones remaining from the list of 360 after the 63 were removed
In addition to their identity and the identity of their putative target genes (from Sheet: 360 clones), the results of 3 phenotypic tests and the list of member of 2 functional classes are given
G clone: blocks high expression in gpa-12-gof	IG1389 (frIs7; frIs30) worms exhibit a constitutively high expression of nlp-29p::gfp. Each clone was tested for its capacity to abrogate this high expression.
O clone: blocks induction by osmotic stress (0.65 cutoff)	Exposure of IG274 worms to high salt provokes a high expression of nlp-29p::gfp. Each clone was tested for its capacity to abrogate this high expression.
I clone: provokes irg induction	AU133 worms do not normally express irg-1p::gfp. Each clone was tested for its capacity to induce expression.
Targets linked to MAPK signalling	See main text for details
Targets required for acdh-1p::gfp expression
Sheet: 338 targets of 297 clones
Non-redundant list of genes identified as targets of 297 clones (from sheet: final 297 clones)
Targets linked to MAPK signalling	See main text for details
Sheet: clones hit histone genes
List of 8 clones that potentially target histone (his) genes (data from Sheet: 360 clones) and the number of their respective target genes
Sheet: 288 clones (final 297-his -msp)
The clones remaining from the list of 297 after the 8 clones targeting his genes and sjj_T27F7.3 that targets msp genes were removed. Columns from Sheet: final 297 clones, with the addition of a list of target genes not linked to MAPK signalling.
Sheet: 278 targets of 288 clones
Non-redundant list of genes identified as targets of 288 clones (from sheet: 288 clones (final 297-his -msp))
Sheet: venn
Distribution of 297 clones across 3 phenotypic classes (data from Sheet: final 297 clones)
Sheet: compare I-clones with Dunbar
Comparison of predicted targets of 297 clones, I-clone targets and targets reported by Dunbar et al. to induce irg-1p::gfp expression when knocked down (data from Sheet: final 297 clones and PMID: 22520465)

## Sheet: 360 clones
Called_in_bank	Is clone/overlaps clone	Comment	WBGene_ID	Target_Transcript	Public Gene Name	Sequence_name	Score
sjj_Y37D8A.14	sjj_BE10.2		WBGene00007210	BE10.2	agmo-1	BE10.2	100
mv_F28H6.1	mv_K02F2.h		WBGene00019322	K02F2.2.1	ahcy-1	K02F2.2	100
mv_E01A2.6	mv_E01A2.6		WBGene00017088	E01A2.6.2	akir-1	E01A2.6	100
mv_C55B7.3	mv_T27E9.1		WBGene00006439	T27E9.1d.29	ant-1.1	T27E9.1	100
sjj_Y53F4C.b	sjj_Y53F4C.b		WBGene00013168	Y53F4B.22a	arp-1	Y53F4B.22	100
mv_T08H4.3	mv_T08H4.3		WBGene00020368	T08H4.3	ast-1	T08H4.3	100
sjj_F54B3.3	sjj_F54B3.3		WBGene00010015	F54B3.3	atad-3	F54B3.3	100
sjj_T05H4.12	sjj_T05H4.12		WBGene00020275	T05H4.12.2	atp-4	T05H4.12	100
sjj_F57B9.5	sjj_F57B9.5		WBGene00000276	F57B9.5	byn-1	F57B9.5	100
sjj_W03H9.4	sjj_W03H9.4		WBGene00012230	W03H9.4a	cacn-1	W03H9.4	100
mv_K01G5.3	mv_CAA79270		WBGene00000293	M106.5	cap-2	M106.5	100
sjj_Y23H5A.7	sjj_Y23H5A.7		WBGene00000800	Y23H5A.7b	cars-1	Y23H5A.7	100
mv_AAA87454	mv_AAA87454		WBGene00000369	Y56A3A.20	ccf-1	Y56A3A.20	100
sjj_F54A3_31.e	sjj_F54A3_31.e		WBGene00018782	F54A3.3	cct-3	F54A3.3	43.0312
sjj_K01C8.10	sjj_K01C8.10		WBGene00000379	K01C8.10.2	cct-4	K01C8.10	100
sjj_Y55F3A_750.c	sjj_Y55F3A_750.c		WBGene00021934	Y55F3AR.3a	cct-8	Y55F3AR.3	64.705
mv_F58B3.5	mv_ZK637.11		WBGene00000388	ZK637.11	cdc-25.3	ZK637.11	100
sjj_ZC64.3	sjj_ZC64.3		WBGene00000441	ZC64.3b	ceh-18	ZC64.3	100
mv_H14E04.5	mv_H14E04.5		WBGene00000506	H14E04.5	cic-1	H14E04.5	100
sjj_F55F8.4	sjj_F55F8.4		WBGene00018892	F55F8.4.1	cir-1	F55F8.4	100
sjj_C52A11.2	sjj_ZK970.3		WBGene00014172	ZK970.2a	clpp-1	ZK970.2	17.1734
sjj_F11G11.10	sjj_F11G11.10		WBGene00000606	F11G11.10	col-17	F11G11.10	100
sjj_F54C9.4	sjj_F54C9.4		WBGene00000615	F54C9.4	col-38	F54C9.4	100
mv_Y41E3.2	mv_Y41E3.2		WBGene00000620	ZC513.8	col-43	ZC513.8	1.31062
sjj_F11G11.10	sjj_F11G11.10		WBGene00000649	F11G11.12	col-73	F11G11.12	100
sjj_F56A8.6	sjj_F56A8.6		WBGene00000774	F56A8.6.1	cpf-2	F56A8.6	100
sjj_F09G2.4	sjj_F09G2.4		WBGene00017313	F09G2.4	cpsf-2	F09G2.4	100
sjj_C14A4.4	sjj_C14A4.4		WBGene00000796	C14A4.4b	crn-3	C14A4.4	100
sjj_W10C6.1	sjj_C14A4.4		WBGene00000796	C14A4.4b	crn-3	C14A4.4	100
sjj_Y38A10A.5	sjj_Y38A10A.5		WBGene00000802	Y38A10A.5.2	crt-1	Y38A10A.5	100
sjj_E04A4.7	sjj_E04A4.7		WBGene00017121	E04A4.7.2	cyc-2.1	E04A4.7	100
sjj_C52E4.6	sjj_C52E4.6		WBGene00000876	C52E4.6a.1	cyl-1	C52E4.6	100
mv_B0412.1	mv_B0412.1	Used B0412.1b transcript as query	WBGene00000895	B0412.1b	dac-1	B0412.1	100
sjj_F58G6.4	sjj_ZK1251.9		WBGene00014243	ZK1251.9	dcaf-1	ZK1251.9	100
mv_C06H5.7	mv_C06H5.7		WBGene00007395	C06H5.7	dcar-1	C06H5.7	100
sjj_C26C6.5	sjj_C26C6.5		WBGene00000938	C26C6.5a	dcp-66	C26C6.5	100
sjj_T21E12.4	sjj_T21E12.4		WBGene00000962	T21E12.4	dhc-1	T21E12.4	100
sjj_F08B4.1	sjj_F08B4.1		WBGene00000994	F08B4.1a	dic-1	F08B4.1	100
sjj_H23L24.c	sjj_H23L24.c		WBGene00000994	F08B4.1a	dic-1	F08B4.1	100
sjj_C04G2.6	sjj_C04G2.6		WBGene00001001	C04G2.6	dis-3	C04G2.6	100
sjj_LLC1.3	sjj_LLC1.3		WBGene00010794	LLC1.3a	dld-1	LLC1.3	100
sjj_W02F12.5	sjj_W02F12.5		WBGene00020950	W02F12.5	dlst-1	W02F12.5	100
sjj_ZK593.5	sjj_ZK593.5		WBGene00001017	ZK593.5e	dnc-1	ZK593.5	100
sjj_T19B4.4	sjj_T19B4.4		WBGene00001039	T19B4.4	dnj-21	T19B4.4	100
mv_Y41E3.2	mv_Y41E3.2		WBGene00001066	Y41E3.2	dpy-4	Y41E3.2	100
sjj_Y41E3.2	sjj_Y41E3.2		WBGene00001066	Y41E3.2	dpy-4	Y41E3.2	100
mv_G_YK3216	mv_G_YK3216		WBGene00022492	Y119D3B.15	dss-1	Y119D3B.15	100
sjj_C17H12.1	sjj_C17H12.1		WBGene00015927	C17H12.1	dyci-1	C17H12.1	100
sjj_B0365.3	sjj_B0365.3		WBGene00001137	B0365.3.1	eat-6	B0365.3	100
mv_Y53H1C.2	mv_Y53H1C.2		WBGene00001215	Y53H1C.2b	ego-2	Y53H1C.2	44.4313
sjj_B0511.10	sjj_B0511.10		WBGene00001228	B0511.10	eif-3.E	B0511.10	100
sjj_C41D11.2	sjj_C41D11.2		WBGene00001231	C41D11.2	eif-3.H	C41D11.2	100
mv_Y74C10AR.b	mv_Y74C10AR.b	Used Y74C10AR.1 transcript as query	WBGene00001232	Y74C10AR.1	eif-3.I	Y74C10AR.1	100
sjj_F11E6.5	sjj_F11E6.5		WBGene00001240	F11E6.5	elo-2	F11E6.5	100
sjj_Y80D3A.d	sjj_Y80D3A.d		WBGene00001258	Y80D3A.2c	emb-4	Y80D3A.2	10.3099
sjj_Y80D3A.h	sjj_Y80D3A.h		WBGene00001258	Y80D3A.2a	emb-4	Y80D3A.2	100
sjj_Y80D3A.j	sjj_Y80D3A.j		WBGene00001258	Y80D3A.2a	emb-4	Y80D3A.2	100
mv_C47A4.2	mv_C47A4.2		WBGene00008123	C47A4.2c	ent-6	C47A4.2	100
sjj_H19N07.1	sjj_H19N07.1		WBGene00010405	H19N07.1a.2	erfa-3	H19N07.1	100
sjj_F37C12.13	sjj_F37C12.13		WBGene00018154	F37C12.13b	exos-9	F37C12.13	100
sjj_T08B2.9	sjj_T08B2.9		WBGene00001497	T08B2.9b.2	fars-1	T08B2.9	100
sjj_C18B12.5	sjj_C18B12.5		WBGene00007667	C18B12.5	fbxa-97	C18B12.5	100
mv_M01D1.8	mv_M01D1.8		WBGene00019703	M01D1.8	fbxb-41	M01D1.8	100
mv_C32B5.11	mv_C32B5.11	is a pseudogene	WBGene00016304		fbxc-41	C32B5.11	NA
mv_T27C5.5	mv_K06C4.8		WBGene00019444	K06C4.8	frpr-11	K06C4.8	100
sjj_F52D10.3	sjj_F52D10.3		WBGene00001502	F52D10.3a.2	ftt-2	F52D10.3	100
sjj_T26A5.3	sjj_K09A9.5		WBGene00001520	K09A9.5	gas-1	K09A9.5	100
sjj_W10D5.3	sjj_W10D5.3		WBGene00001574	W10D5.3c.2	gei-17	W10D5.3	100
sjj_M106.5	sjj_T09F3.3_2		WBGene00001683	T09F3.3.2	gpd-1	T09F3.3	100
sjj_M106.5	sjj_T09F3.3_2		WBGene00001686	F33H1.2	gpd-4	F33H1.2	100
sjj_ZK484.2	sjj_ZK484.2		WBGene00001819	ZK484.2a.1	haf-9	ZK484.2	100
sjj_T11G6.1	sjj_T11G6.1		WBGene00002001	T11G6.1a.2	hars-1	T11G6.1	100
sjj_T03F1.9	sjj_T03F1.9		WBGene00001832	T03F1.9	hcp-4	T03F1.9	100
sjj_C53A5.3	sjj_C53A5.3		WBGene00001834	C53A5.3	hda-1	C53A5.3	100
sjj_C34D4.14	sjj_C34D4.14		WBGene00016405	C34D4.14	hecd-1	C34D4.14	100
sjj_Y57G11C.17	sjj_Y57G11C.17		WBGene00013312	Y57G11C.17a	hhat-2	Y57G11C.17	100
mv_F45F2.3	mv_F45F2.3		WBGene00001875	T10C6.14	his-1	T10C6.14	100
sjj_ZK131.4	sjj_ZK131.4		WBGene00001884	ZK131.4	his-10	ZK131.4	68.8686
sjj_F08G2.2	sjj_F08G2.2		WBGene00001886	ZK131.6	his-12	ZK131.6	100
sjj_F45F2.4	sjj_F45F2.4		WBGene00001886	ZK131.6	his-12	ZK131.6	6.23294
sjj_ZK131.4	sjj_ZK131.4		WBGene00001888	ZK131.8	his-14	ZK131.8	68.8686
sjj_F08G2.2	sjj_F08G2.2		WBGene00001890	ZK131.10	his-16	ZK131.10	100
sjj_F45F2.4	sjj_F45F2.4		WBGene00001890	ZK131.10	his-16	ZK131.10	6.23294
mv_F45F2.3	mv_F45F2.3		WBGene00001892	K06C4.10	his-18	K06C4.10	100
sjj_F08G2.2	sjj_F08G2.2		WBGene00001893	K06C4.11	his-19	K06C4.11	2.09026
sjj_F45F2.4	sjj_F45F2.4		WBGene00001893	K06C4.11	his-19	K06C4.11	100
sjj_F45F2.2	sjj_F45F2.2		WBGene00001894	K06C4.4	his-20	K06C4.4	18.2081
sjj_F08G2.2	sjj_F08G2.2		WBGene00001895	K06C4.3	his-21	K06C4.3	2.09026
sjj_F45F2.4	sjj_F45F2.4		WBGene00001895	K06C4.3	his-21	K06C4.3	100
sjj_F45F2.2	sjj_F45F2.2		WBGene00001896	K06C4.12	his-22	K06C4.12	18.2081
sjj_ZK131.4	sjj_ZK131.4		WBGene00001900	ZK131.1	his-26	ZK131.1	68.8686
mv_F45F2.3	mv_F45F2.3		WBGene00001902	K06C4.2	his-28	K06C4.2	100
sjj_F08G2.2	sjj_F08G2.2		WBGene00001877	T10C6.12	his-3	T10C6.12	4.36099
sjj_F45F2.4	sjj_F45F2.4		WBGene00001877	T10C6.12	his-3	T10C6.12	100
sjj_F08G2.2	sjj_F08G2.2		WBGene00001904	F35H10.1	his-30	F35H10.1	1.06642
sjj_F45F2.4	sjj_F45F2.4		WBGene00001904	F35H10.1	his-30	F35H10.1	2.8603
sjj_B0035.9	sjj_B0035.9		WBGene00001905	F17E9.12	his-31	F17E9.12	3.05338
sjj_F08G2.2	sjj_F08G2.2		WBGene00001907	F17E9.13	his-33	F17E9.13	1.06642
sjj_F45F2.4	sjj_F45F2.4		WBGene00001907	F17E9.13	his-33	F17E9.13	2.8603
mv_F45F2.3	mv_F45F2.3		WBGene00001911	C50F4.7	his-37	C50F4.7	1.24556
mv_F45F2.3	mv_F45F2.3		WBGene00001912	K03A1.6	his-38	K03A1.6	100
sjj_F45F2.2	sjj_F45F2.2		WBGene00001913	F45F2.2	his-39	F45F2.2	92.2559
sjj_F45F2.2	sjj_F45F2.2		WBGene00001878	T10C6.11	his-4	T10C6.11	13.6763
sjj_F08G2.2	sjj_F08G2.2		WBGene00001917	F08G2.2	his-43	F08G2.2	100
sjj_F45F2.4	sjj_F45F2.4		WBGene00001917	F08G2.2	his-43	F08G2.2	6.23294
mv_W09H1.2	mv_W09H1.2		WBGene00001919	B0035.10	his-45	B0035.10	100
sjj_B0035.9	sjj_B0035.9		WBGene00001920	B0035.9	his-46	B0035.9	100
sjj_F08G2.2	sjj_F08G2.2		WBGene00001921	B0035.7	his-47	B0035.7	9.07168
sjj_F45F2.4	sjj_F45F2.4		WBGene00001921	B0035.7	his-47	B0035.7	1.39529
mv_F45F2.3	mv_F45F2.3		WBGene00001879	F45F2.3	his-5	F45F2.3	100
mv_F45F2.3	mv_F45F2.3		WBGene00001924	F07B7.9	his-50	F07B7.9	100
sjj_F08G2.2	sjj_F08G2.2		WBGene00001925	F07B7.10	his-51	F07B7.10	2.09026
sjj_F45F2.4	sjj_F45F2.4		WBGene00001925	F07B7.10	his-51	F07B7.10	100
sjj_F45F2.2	sjj_F45F2.2		WBGene00001926	F07B7.4	his-52	F07B7.4	18.2081
sjj_F08G2.2	sjj_F08G2.2		WBGene00001927	F07B7.3	his-53	F07B7.3	2.09026
sjj_F45F2.4	sjj_F45F2.4		WBGene00001927	F07B7.3	his-53	F07B7.3	100
sjj_F45F2.2	sjj_F45F2.2		WBGene00001928	F07B7.11	his-54	F07B7.11	18.2081
mv_W09H1.2	mv_W09H1.2		WBGene00001929	F54E12.1	his-55	F54E12.1	100
sjj_B0035.9	sjj_B0035.9		WBGene00001930	F54E12.3	his-56	F54E12.3	100
sjj_F08G2.2	sjj_F08G2.2		WBGene00001931	F54E12.5a	his-57	F54E12.5	9.07168
mv_W09H1.2	mv_W09H1.2		WBGene00001933	F55G1.2	his-59	F55G1.2	5.55094
sjj_B0035.9	sjj_B0035.9		WBGene00001934	F55G1.11	his-60	F55G1.11	26.7925
mv_F45F2.3	mv_F45F2.3		WBGene00001934	F55G1.11	his-60	F55G1.11	3.66091
sjj_ZK131.4	sjj_ZK131.4		WBGene00001934	F55G1.11	his-60	F55G1.11	1.20752
sjj_F08G2.2	sjj_F08G2.2		WBGene00001935	F55G1.10	his-61	F55G1.10	2.99183
sjj_F45F2.4	sjj_F45F2.4		WBGene00001935	F55G1.10	his-61	F55G1.10	3.50254
mv_W09H1.2	mv_W09H1.2		WBGene00001937	F22B3.2	his-63	F22B3.2	100
sjj_B0035.9	sjj_B0035.9		WBGene00001938	F22B3.1	his-64	F22B3.1	100
mv_F45F2.3	mv_F45F2.3		WBGene00001938	F22B3.1	his-64	F22B3.1	5.71979
sjj_ZK131.4	sjj_ZK131.4		WBGene00001938	F22B3.1	his-64	F22B3.1	1.0122
sjj_F08G2.2	sjj_F08G2.2		WBGene00001939	H02I12.7	his-65	H02I12.7	9.07168
mv_F45F2.3	mv_F45F2.3		WBGene00001941	T23D8.5	his-67	T23D8.5	1.07418
sjj_F08G2.2	sjj_F08G2.2		WBGene00001942	T23D8.6	his-68	T23D8.6	2.24214
sjj_F45F2.4	sjj_F45F2.4		WBGene00001942	T23D8.6	his-68	T23D8.6	1.58234
sjj_E03A3.3	sjj_E03A3.3		WBGene00001943	E03A3.3	his-69	E03A3.3	100
sjj_F08G2.2	sjj_F08G2.2		WBGene00001881	F45F2.4	his-7	F45F2.4	4.55506
sjj_F45F2.4	sjj_F45F2.4		WBGene00001881	F45F2.4	his-7	F45F2.4	100
mv_W09H1.2	mv_W09H1.2		WBGene00001947	W09H1.2	his-73	W09H1.2	100
sjj_F45F2.2	sjj_F45F2.2		WBGene00001882	F45F2.12	his-8	F45F2.12	9.45453
sjj_F45C12.4	sjj_W02D9.3		WBGene00012209	W02D9.3	hmg-20	W02D9.3	100
sjj_T20B12.8	sjj_T20B12.8		WBGene00001974	T20B12.8	hmg-4	T20B12.8	100
sjj_C30C11.4	sjj_C30C11.4		WBGene00016250	C30C11.4.1	hsp-110	C30C11.4	100
mv_C56C10.8	mv_C56C10.8		WBGene00002045	C56C10.8.1	icd-1	C56C10.8	100
sjj_Y51H7B_5.b	sjj_Y65B4B_10.d		WBGene00022042	Y65B4BR.5b	icd-2	Y65B4BR.5	100
sjj_Y65B4B_10.d	sjj_Y65B4B_10.d		WBGene00022042	Y65B4BR.5a	icd-2	Y65B4BR.5	100
sjj_C01F6.8	sjj_C01F6.8		WBGene00002046	C01F6.8b	icln-1	C01F6.8	100
sjj_F32E10.4	sjj_F32E10.4		WBGene00002074	F32E10.4	ima-3	F32E10.4	100
sjj_T05E11.5	sjj_T05E11.5		WBGene00011481	T05E11.5	imp-2	T05E11.5	100
sjj_F57B9.3	sjj_F57B9.3		WBGene00002083	F57B9.6a.1	inf-1	F57B9.6	6.78986
sjj_C17G10.1	sjj_ZK84.6		WBGene00002089	ZK84.6	ins-6	ZK84.6	100
sjj_ZK792.2	sjj_ZK792.2		WBGene00002130	ZK792.2.3	inx-8	ZK792.2	100
sjj_ZK792.2	sjj_ZK792.2		WBGene00002131	ZK792.3	inx-9	ZK792.3	16.0363
sjj_F46F2.2	sjj_F46F2.2		WBGene00002203	F46F2.2d.2	kin-20	F46F2.2	100
sjj_C29E4.2	sjj_C29E4.2		WBGene00016202	C29E4.2	kle-2	C29E4.2	100
sjj_C02F5.1	sjj_C02F5.1		WBGene00002231	C02F5.1	knl-1	C02F5.1	100
mv_Y43H11AL.c	mv_Y43H11AL.c		WBGene00021546	Y43H11AL.2	laat-1	Y43H11AL.2	100
sjj_R74.1	sjj_R74.1		WBGene00003073	R74.1.1	lars-1	R74.1	100
sjj_M7.1	sjj_M7.1		WBGene00002344	M7.1	let-70	M7.1	100
sjj_F57B9.2	sjj_F57B9.2		WBGene00002845	F57B9.2	let-711	F57B9.2	100
sjj_F33A8.1	sjj_F33A8.1		WBGene00002957	F33A8.1	let-858	F33A8.1	100
sjj_F38H4.9	sjj_F38H4.9		WBGene00002363	F38H4.9.1	let-92	F38H4.9	100
sjj_T27C4.4	sjj_T27C4.4		WBGene00003025	T27C4.4c	lin-40	T27C4.4	100
sjj_Y119D3_444.b		Clear sequence; doesn't correspond to any known clone; targets a gene	WBGene00003062	K09H9.6.2	lpd-6	K09H9.6	100
sjj_ZK593.7	sjj_ZK593.7		WBGene00003081	ZK593.7.2	lsm-7	ZK593.7	100
sjj_R09B3.5	sjj_R09B3.5		WBGene00003123	R09B3.5	mag-1	R09B3.5	100
sjj_Y67D8A_381.a	sjj_Y67D8A_381.a		WBGene00003153	Y67D8C.10c.3	mca-3	Y67D8C.10	55.7742
sjj_R12B2.5	sjj_R12B2.5		WBGene00007016	R12B2.5b.3	mdt-15	R12B2.5	100
sjj_C52A11.2	sjj_ZK970.3		WBGene00007022	ZK970.3	mdt-22	ZK970.3	100
sjj_C29H12.6	sjj_C25H3.6		WBGene00016115	C25H3.6b	mdt-26	C25H3.6	2.44255
mv_T18H9.6	mv_T18H9.6		WBGene00007023	T18H9.6	mdt-27	T18H9.6	100
sjj_W02B12.9	sjj_W02B12.9		WBGene00012204	W02B12.9	mfn-1	W02B12.9	100
sjj_F09B12.1	sjj_F09B12.1		WBGene00008605	F09B12.1b.1	mlt-9	F09B12.1	100
sjj_C53D6.1	sjj_C53D6.1		WBGene00008277	C53B4.8b	mltn-12	C53B4.8	100
sjj_C04H5.6	sjj_C04H5.6		WBGene00003392	C04H5.6a	mog-4	C04H5.6	100
mv_C04H5.6	mv_C04H5.6		WBGene00003392	C04H5.6a	mog-4	C04H5.6	100
sjj_EEED8.5	sjj_EEED8.5		WBGene00003393	EEED8.5	mog-5	EEED8.5	100
sjj_K01C8.6	sjj_K01C8.6		WBGene00010458	K01C8.6	mrpl-10	K01C8.6	100
mv_T25D3.2	mv_T25D3.2		WBGene00020796	T25D3.2	mrpl-28	T25D3.2	100
sjj_T23B12.2	sjj_T23B12.2		WBGene00020717	T23B12.2	mrpl-4	T23B12.2	100
sjj_T13H5.5	sjj_T13H5.5		WBGene00011759	T13H5.5	mrps-18B	T13H5.5	100
sjj_B0511.8	sjj_B0511.8		WBGene00044321	B0511.8.2	mrps-30	B0511.8	100
mv_Y39B6A.f	mv_Y39B6A.f		WBGene00012697	Y39B6A.39b	mrps-35	Y39B6A.39	100
sjj_E02A10.1	sjj_E02A10.1		WBGene00008452	E02A10.1	mrps-5	E02A10.1	100
mv_ZK829.9	mv_E02A10.1		WBGene00008452	E02A10.1	mrps-5	E02A10.1	100
sjj_T27F7.3	sjj_K07F5.1		WBGene00003425	K07F5.2	msp-10	K07F5.2	61.916
sjj_T27F7.3	sjj_K07F5.1		WBGene00003468	ZK354.4	msp-113	ZK354.4	2.4228
sjj_T27F7.3	sjj_K07F5.1		WBGene00003432	C04G2.4	msp-36	C04G2.4	22.741
sjj_T27F7.3	sjj_K07F5.1		WBGene00003434	K08F4.8	msp-38	K08F4.8	19.8097
sjj_T27F7.3	sjj_K07F5.1		WBGene00003444	ZK354.5	msp-51	ZK354.5	1.23828
sjj_T27F7.3	sjj_K07F5.1		WBGene00003448	C09B9.6	msp-55	C09B9.6	2.93168
sjj_T27F7.3	sjj_K07F5.1		WBGene00003449	K07F5.3	msp-56	K07F5.3	57.0137
sjj_T27F7.3	sjj_K07F5.1		WBGene00003450	R13H9.2	msp-57	R13H9.2	1.68099
sjj_T27F7.3	sjj_K07F5.1		WBGene00003452	ZK354.11	msp-59	ZK354.11	2.57961
sjj_T27F7.3	sjj_K07F5.1		WBGene00003458	ZK354.1	msp-65	ZK354.1	3.45156
sjj_T27F7.3	sjj_K07F5.1		WBGene00003463	ZK1251.6	msp-76	ZK1251.6	18.8931
sjj_T27F7.3	sjj_K07F5.1		WBGene00003464	F32B6.6	msp-77	F32B6.6	32.6538
sjj_T27F7.3	sjj_K07F5.1		WBGene00003465	T13F2.11	msp-78	T13F2.11	41.1905
sjj_T27F7.3	sjj_K07F5.1		WBGene00003466	T13F2.10	msp-79	T13F2.10	56.0665
sjj_T27F7.3	sjj_K07F5.1		WBGene00003467	K07F5.1	msp-81	K07F5.1	100
sjj_D2096.8	sjj_D2096.8		WBGene00017075	D2096.8	nap-1	D2096.8	100
sjj_C17G1.6	sjj_C17G1.6		WBGene00003553	C17G1.6a	nas-37	C17G1.6	100
mv_Y54E10BL.5	mv_Y54E10BL.5		WBGene00021839	Y54E10BL.5	nduf-5	Y54E10BL.5	100
mv_W10D5.2	mv_W10D5.2		WBGene00012376	W10D5.2.1	nduf-7	W10D5.2	100
sjj_Y110A2B.a	sjj_Y110A2B.a		WBGene00003709	K12H6.1	nhr-119	K12H6.1	100
sjj_K09A9.1	sjj_K09A9.1		WBGene00010700	K09A9.1	nipi-3	K09A9.1	100
mv_Y74C9A.2	mv_Y74C9A.2		WBGene00022276	Y74C9A.2.5	nlp-40	Y74C9A.2	100
sjj_K07F5.13	sjj_K07F5.13		WBGene00003787	K07F5.13b	npp-1	K07F5.13	100
sjj_ZK328.5	sjj_ZK328.5		WBGene00003796	ZK328.5b	npp-10	ZK328.5	100
sjj_Y77E11A_3670.c	sjj_Y77E11A_3670.c		WBGene00003806	Y77E11A.13b	npp-20	Y77E11A.13	100
sjj_Y37E11A_93.e		Clear sequence; doesn't correspond to any known clone; targets a gene	WBGene00003806	Y77E11A.13a	npp-20	Y77E11A.13	55.5
sjj_F56A3.3	sjj_F56A3.3		WBGene00003792	F56A3.3a.1	npp-6	F56A3.3	100
sjj_ZK1014.1	sjj_ZK1014.1		WBGene00003818	H15N14.2b.1	nsf-1	H15N14.2	100
sjj_F59A6.1	sjj_F59A6.1		WBGene00003822	F59A6.1	nsy-1	F59A6.1	100
sjj_Y38F2A_5743.j	sjj_Y38F2A_5743.j		WBGene00021415	Y38F2AL.1	nsy-4	Y38F2AL.1	100
sjj_B0286.4	sjj_B0286.4		WBGene00003825	B0286.4d.1	ntl-2	B0286.4	100
sjj_C49H3.5	sjj_C49H3.5		WBGene00003827	C49H3.5a	ntl-4	C49H3.5	100
sjj_C09H10.3	sjj_C09H10.3		WBGene00003831	C09H10.3	nuo-1	C09H10.3	100
sjj_T10E9.7	sjj_T10E9.7		WBGene00020417	T10E9.7a	nuo-2	T10E9.7	100
sjj_Y57G11C.12	sjj_Y57G11C.12		WBGene00013308	Y57G11C.12b.1	nuo-3	Y57G11C.12	100
sjj_Y45G12B.1	sjj_Y45G12B.1		WBGene00021562	Y45G12B.1c	nuo-5	Y45G12B.1	100
sjj_W01A8.4	sjj_W01A8.4		WBGene00012166	W01A8.4	nuo-6	W01A8.4	100
sjj_Y71F9A_279.b	sjj_Y71F9A_279.b		WBGene00003836	Y71F9AM.5a	nxt-1	Y71F9AM.5	100
sjj_T22B11.5	sjj_T22B11.5		WBGene00020679	T22B11.5b.1	ogdh-1	T22B11.5	100
sjj_T09A5.11	sjj_T09A5.11		WBGene00011638	T09A5.11.1	ostb-1	T09A5.11	100
sjj_Y106G6H.2	sjj_Y106G6H.2		WBGene00003902	Y106G6H.2a.1	pab-1	Y106G6H.2	100
sjj_C17E4.5	sjj_C17E4.5		WBGene00003904	C17E4.5	pabp-2	C17E4.5	100
mv_G_YK3630	mv_G_YK3630		WBGene00003924	Y110A7A.14.1	pas-3	Y110A7A.14	100
sjj_C36B1.4	sjj_C36B1.4		WBGene00003925	C36B1.4.2	pas-4	C36B1.4	100
sjj_F25H2.9	sjj_F25H2.9		WBGene00003926	F25H2.9.2	pas-5	F25H2.9	100
sjj_F54C1.7	sjj_F54C1.7		WBGene00003934	F54C1.7.6	pat-10	F54C1.7	100
sjj_K07C11.1	sjj_K07C11.1		WBGene00003937	K07C11.1	pax-1	K07C11.1	100
sjj_C47B2.4	sjj_C47B2.4		WBGene00003948	C47B2.4	pbs-2	C47B2.4	100
sjj_F39H11.5	sjj_F39H11.5		WBGene00003953	F39H11.5	pbs-7	F39H11.5	100
sjj_H06O01.1	sjj_H06O01.1		WBGene00003964	H06O01.1.3	pdi-3	H06O01.1	100
sjj_F10C1.5	sjj_T24H7.1		WBGene00004015	T24H7.1	phb-2	T24H7.1	100
sjj_F09E5.1	sjj_F09E5.1		WBGene00004034	F09E5.1	pkc-3	F09E5.1	100
sjj_C14B9.4	sjj_C14B9.4		WBGene00004042	C14B9.4b	plk-1	C14B9.4	100
sjj_ZK622.3	sjj_ZK622.3		WBGene00022781	ZK622.3c.12	pmt-1	ZK622.3	100
sjj_C15F1.e	sjj_C15F1.e		WBGene00004090	C15F1.4	ppp-1	C15F1.4	100
mv_R119.4	mv_R119.4		WBGene00004143	R119.4	pqn-59	R119.4	100
sjj_F58A4.4	sjj_F58A4.4		WBGene00004180	F58A4.4a	pri-1	F58A4.4	100
sjj_W02D9.1	sjj_W02D9.1		WBGene00004181	W02D9.1a.2	pri-2	W02D9.1	100
sjj_T10F2.4	sjj_T10F2.4		WBGene00020423	T10F2.4	prp-19	T10F2.4	100
mv_W07E6.4	mv_W07E6.4		WBGene00004188	W07E6.4	prp-21	W07E6.4	100
sjj_D1054.14	sjj_D1054.14		WBGene00008380	D1054.14	prp-38	D1054.14	100
sjj_W06B11.2	sjj_W06B11.2		WBGene00004245	W06B11.2	puf-9	W06B11.2	100
sjj_C47E12.4	sjj_C47E12.4		WBGene00008149	C47E12.4a	pyp-1	C47E12.4	100
sjj_T05C12.10	sjj_T05C12.10		WBGene00004264	T05C12.10	qua-1	T05C12.10	100
mv_F53G12.1	mv_F53G12.1		WBGene00004274	F53G12.1.2	rab-11.1	F53G12.1	100
sjj_K04D7.1	sjj_K04D7.1		WBGene00010556	K04D7.1.3	rack-1	K04D7.1	100
mv_F26F4.10	mv_F26F4.10		WBGene00004679	F26F4.10c	rars-1	F26F4.10	8.86482
sjj_T23F6.4	sjj_T23F6.4		WBGene00004315	T23F6.4.1	rbd-1	T23F6.4	100
sjj_F36F2.3	sjj_F36F2.3		WBGene00009477	F36F2.3b	rbpl-1	F36F2.3	100
sjj_C06E1.10	sjj_C06E1.10		WBGene00015525	C06E1.10	rha-2	C06E1.10	100
mv_F12F6.2	mv_F12F6.2		WBGene00004360	F12F6.3.2	rib-1	F12F6.3	100
sjj_C14C10.3	sjj_C14C10.3		WBGene00007586	C14C10.3b	ril-2	C14C10.3	100
sjj_R07E5.14	sjj_R07E5.14		WBGene00004387	R07E5.14.2	rnp-4	R07E5.14	100
sjj_T23G5.1	sjj_T23G5.1		WBGene00004391	T23G5.1.1	rnr-1	T23G5.1	100
sjj_Y54E10B_159.c	sjj_Y54E10B_159.c		WBGene00021845	Y54E10BR.6	rpb-7	Y54E10BR.6	100
sjj_F26F4.11	sjj_F26F4.11		WBGene00017830	F26F4.11	rpb-8	F26F4.11	100
mv_T22F3.4	mv_T22F3.4		WBGene00004422	T22F3.4	rpl-11.1	T22F3.4	100
mv_T22F3.4	mv_T22F3.4		WBGene00004423	F07D10.1	rpl-11.2	F07D10.1	1.19238
mv_ZK652.4	mv_ZK652.4		WBGene00004449	ZK652.4.3	rpl-35	ZK652.4	100
mv_C06B8.8	mv_C06B8.8		WBGene00004452	C06B8.8.1	rpl-38	C06B8.8	100
sjj_T06D8.8	sjj_T06D8.8		WBGene00004465	T06D8.8.2	rpn-9	T06D8.8	100
sjj_F39B2.6	sjj_F39B2.6		WBGene00004495	F39B2.6.1	rps-26	F39B2.6	100
sjj_C27H6.2	sjj_C27H6.2		WBGene00007784	C27H6.2	ruvb-1	C27H6.2	100
sjj_T22D1.10	sjj_T22D1.10		WBGene00020687	T22D1.10	ruvb-2	T22D1.10	100
sjj_C08B11.5	sjj_C08B11.5		WBGene00004723	C08B11.5	sap-49	C08B11.5	100
mv_T21C9.12	mv_T21C9.12		WBGene00011897	T21C9.12	scpl-4	T21C9.12	100
sjj_F33A8.5	sjj_F33A8.5		WBGene00009353	F33A8.5.2	sdhd-1	F33A8.5	100
sjj_F46A9.5	sjj_F46A9.5		WBGene00004807	F46A9.5.1	skr-1	F46A9.5	100
sjj_F35G12.8	sjj_F35G12.8		WBGene00004874	F35G12.8	smc-4	F35G12.8	100
sjj_F20G4.1	sjj_F20G4.1		WBGene00008990	F20G4.1	smgl-1	F20G4.1	100
sjj_T13F2.7	sjj_T13F2.7		WBGene00011747	T13F2.7	sna-2	T13F2.7	100
sjj_D1014.3	sjj_D1014.3		WBGene00017016	D1014.3.1	snap-1	D1014.3	100
mv_K02D10.5	mv_K02D10.5		WBGene00019305	K02D10.5	snap-29	K02D10.5	100
sjj_T28D9.10	sjj_T28D9.10		WBGene00004916	T28D9.10b	snr-3	T28D9.10	100
sjj_ZK652.1	sjj_ZK652.1		WBGene00004918	ZK652.1	snr-5	ZK652.1	73.8919
sjj_Y46G5.f	sjj_Y46G5.f		WBGene00012896	Y46G5A.4	snrp-200	Y46G5A.4	100
sjj_M04G12.4	sjj_M04G12.4		WBGene00010868	M04G12.4b.2	somi-1	M04G12.4	100
sjj_Y47G6A_247.f	sjj_Y47G6A_247.f		WBGene00004978	Y47G6A.10	spg-7	Y47G6A.10	100
sjj_Y47G6A_247.g	sjj_Y47G6A_247.g		WBGene00004978	Y47G6A.10	spg-7	Y47G6A.10	100
mv_K08E4.1	mv_K08E4.1		WBGene00005015	K08E4.1	spt-5	K08E4.1	100
mv_F27C8.2	mv_Y62E10A.4		WBGene00013375	Y62E10A.4b	srsx-25	Y62E10A.4	100
sjj_K02B2.5	sjj_H04M03.8		WBGene00005732	H04M03.8	srv-21	H04M03.8	100
sjj_F58E6.1	sjj_F58E6.1		WBGene00010251	F58E6.1	sta-2	F58E6.1	100
sjj_F25G6.2	sjj_F25G6.2		WBGene00017797	F25G6.2	symk-1	F25G6.2	100
sjj_C47D12.6	sjj_C47D12.6		WBGene00006617	C47D12.6b.1	tars-1	C47D12.6	100
sjj_C47B2.3	sjj_C47B2.3		WBGene00006529	C47B2.3.2	tba-2	C47B2.3	100
sjj_F44F4.11	sjj_F44F4.11		WBGene00006530	F44F4.11	tba-4	F44F4.11	100
sjj_Y19D2B.1	sjj_Y19D2B.1		WBGene00006530	F44F4.11	tba-4	F44F4.11	30.924
sjj_C28H8.11	sjj_C28H8.11		WBGene00016201	C28H8.11c.1	tdo-2	C28H8.11	7.98522
sjj_C16A3.8	sjj_C16A3.8		WBGene00015813	C16A3.8.1	thoc-2	C16A3.8	100
sjj_Y47D3B.5	sjj_C16A3.8		WBGene00015813	C16A3.8.2	thoc-2	C16A3.8	100
sjj_F13B10.1	sjj_F13B10.1		WBGene00006575	F13B10.1b	tir-1	F13B10.1	100
mv_Y37A1B.13	mv_Y37A1B.13		WBGene00006597	Y37A1B.12	tor-1	Y37A1B.12	10.2139
mv_Y37A1B.13	mv_Y37A1B.13		WBGene00006598	Y37A1B.13	tor-2	Y37A1B.13	100
mv_AAD13737	mv_AAD13737		WBGene00006613	ZC376.5.2	trm-1	ZC376.5	100
mv_F58B3.5	mv_ZK637.11		WBGene00014028	ZK637.10.2	trxr-2	ZK637.10	31.4476
sjj_F56D2.1	sjj_F56D2.1		WBGene00018963	F56D2.1	ucr-1	F56D2.1	100
mv_AAB84234	mv_AAB84234		WBGene00006773	W02D3.9.1	unc-37	W02D3.9	100
sjj_ZC101.2	sjj_ZC101.2		WBGene00006787	ZC101.2l	unc-52	ZC101.2	100
sjj_F09D1.1	sjj_F09D1.1		WBGene00017280	F09D1.1	usp-39	F09D1.1	100
sjj_F08B1.1	sjj_F08B1.1		WBGene00006923	F08B1.1a.2	vhp-1	F08B1.1	100
sjj_Y80D3A.a	sjj_Y80D3A.a		WBGene00006945	Y80D3A.1	wars-1	Y80D3A.1	100
sjj_F28D1.1	sjj_F28D1.1		WBGene00009211	F28D1.1	wdr-46	F28D1.1	100
sjj_C46C2.1	sjj_C46C2.1		WBGene00006941	C46C2.1k	wnk-1	C46C2.1	100
sjj_ZK742.1	sjj_ZK742.1		WBGene00002078	ZK742.1a.3	xpo-1	ZK742.1	100
sjj_Y65B4B_13.b	sjj_Y48G1A_54.b		WBGene00002079	Y48G1A.5	xpo-2	Y48G1A.5	100
sjj_Y48B6A.3	sjj_Y48B6A.3		WBGene00006964	Y48B6A.3	xrn-2	Y48B6A.3	100
sjj_B0491.5	sjj_B0491.5		WBGene00007192	B0491.5.1		B0491.5	100
mv_F27C1.8	mv_C01A2.4		WBGene00007216	C01A2.4		C01A2.4	100
mv_ZC15.3	mv_C01A2.5		WBGene00007217	C01A2.5		C01A2.5	100
sjj_C16A3.4	sjj_C16A3.4		WBGene00015809	C16A3.4		C16A3.4	100
sjj_C16A3.5	sjj_C16A3.5		WBGene00015810	C16A3.5.1		C16A3.5	100
mv_F37H8.5	mv_C16A3.6		WBGene00015811	C16A3.6		C16A3.6	100
mv_G_YK2975	mv_G_YK2975		WBGene00015941	C18A3.3		C18A3.3	100
sjj_C18E9.2	sjj_C18E9.2		WBGene00007683	C18E9.2a		C18E9.2	100
sjj_C18E9.4	sjj_C18E9.4		WBGene00007684	C18E9.4		C18E9.4	100
sjj_C23G10.8	sjj_C23G10.8		WBGene00016015	C23G10.8.1		C23G10.8	100
sjj_C18A3.7	sjj_C30B5.4		WBGene00016245	C30B5.4		C30B5.4	100
sjj_C30F12.1	sjj_C30F12.1		WBGene00016260	C30F12.1		C30F12.1	100
sjj_C33A12.1	sjj_C33A12.1		WBGene00007880	C33A12.1		C33A12.1	100
sjj_C33D9.3	sjj_C33D9.3		WBGene00007898	C33D9.3b.2		C33D9.3	100
mv_C34F6.1	mv_C34F6.1		WBGene00007938	C34F6.1		C34F6.1	100
sjj_C37A2.7	sjj_C37A2.7		WBGene00016493	C37A2.7		C37A2.7	100
sjj_C37C3.2	sjj_C37C3.2		WBGene00016496	C37C3.2b.2		C37C3.2	100
sjj_C37H5.5	sjj_C37H5.5		WBGene00016508	C37H5.5		C37H5.5	100
sjj_C42C1.3	sjj_C42C1.3		WBGene00016581	C42C1.3b		C42C1.3	100
mv_ZK256.1a	mv_C55A6.9		WBGene00008338	C55A6.9		C55A6.9	100
sjj_C56E6.1	sjj_C56E6.1		WBGene00195085	C56E6.9		C56E6.9	100
mv_D1007.5	mv_D1007.5		WBGene00017003	D1007.5a		D1007.5	100
sjj_D1043.1	sjj_D1043.1		WBGene00008361	D1043.1		D1043.1	100
sjj_D2030.4	sjj_D2030.4		WBGene00008414	D2030.4		D2030.4	100
sjj_F28E10.4	sjj_E04A4.5		WBGene00017119	E04A4.5		E04A4.5	100
sjj_F01G4.6	sjj_F01G4.6		WBGene00008505	F01G4.6b.2		F01G4.6	100
sjj_R07B7.9	sjj_F10C2.4		WBGene00008645	F10C2.4		F10C2.4	100
mv_F10E9.4	mv_F10E9.4		WBGene00017356	F10E9.4		F10E9.4	100
sjj_F11A3.2	sjj_F11A3.2		WBGene00008670	F11A3.2b		F11A3.2	100
sjj_Y53C10A.3	sjj_F11A3.2		WBGene00008670	F11A3.2a		F11A3.2	100
mv_F12F6.2	mv_F12F6.2		WBGene00008721	F12F6.2		F12F6.2	100
sjj_F19F10.9	sjj_F19F10.9		WBGene00017605	F19F10.9		F19F10.9	100
sjj_F20D12.2	sjj_F20D12.2		WBGene00017642	F20D12.2		F20D12.2	100
sjj_F23H11.5	sjj_F23H11.5		WBGene00000263	F23H11.5.1		F23H11.5	100
sjj_F27C1.6	sjj_F27C1.6		WBGene00017853	F27C1.3		F27C1.3	2.56745
sjj_F27C1.6	sjj_F27C1.6		WBGene00017855	F27C1.6.2		F27C1.6	100
mv_F27C1.6	mv_F27C1.6		WBGene00017855	F27C1.6.1		F27C1.6	100
mv_Y62E10A.4	mv_F27C8.2		WBGene00009183	F27C8.2		F27C8.2	100
mv_Y62E10A.4	mv_F27C8.2		WBGene00009184	F27C8.3		F27C8.3	43.2606
mv_F27C8.3	mv_F27C8.3		WBGene00009184	F27C8.3		F27C8.3	100
sjj_F27D9.3	sjj_F27D9.3		WBGene00017862	F27D9.3		F27D9.3	100
sjj_F29C4.2	sjj_F29C4.2		WBGene00017926	F29C4.2		F29C4.2	100
mv_F33D11.10	mv_F33D11.10		WBGene00018007	F33D11.10		F33D11.10	100
sjj_F33D4.5	sjj_F33D4.5		WBGene00017997	F33D4.5		F33D4.5	100
mv_F33D4.5		Used F33D4.5 transcript as query	WBGene00017997	F33D4.5		F33D4.5	100
mv_K08C9.7	mv_K08C9.7		WBGene00009378	F34H10.1		F34H10.1	100
mv_F35F10.14	mv_F35F10.14		WBGene00018063	F35F10.14		F35F10.14	100
sjj_F36A2.3	sjj_F36A2.7		WBGene00009454	F36A2.7.1		F36A2.7	100
sjj_K09C6.6	sjj_K09C6.6		WBGene00018312	F41H8.1		F41H8.1	15.1717
sjj_F42C5.9	sjj_F42C5.9		WBGene00018349	F42C5.9.1		F42C5.9	100
mv_F44G4.2	mv_F44G4.2		WBGene00009712	F44G4.2		F44G4.2	100
sjj_F32E10.1	sjj_F45E4.5		WBGene00018470	F45E4.5		F45E4.5	100
mv_G_YK8501	mv_G_YK8501		WBGene00009734	F45G2.8		F45G2.8	100
sjj_F49H12.e	sjj_F49H12.e		WBGene00018656	F49H12.5		F49H12.5	100
sjj_F52C12.3	sjj_F52C12.3		WBGene00018680	F52C12.3		F52C12.3	100
sjj_M7.1	sjj_M7.1		WBGene00018669	F52C6.12.2		F52C6.12	3.50472
sjj_F52C6.13	sjj_F52C6.13		WBGene00018670	F52C6.13		F52C6.13	100
sjj_F53B7.3	sjj_F53B7.3		WBGene00009966	F53B7.3.3		F53B7.3	100
sjj_F53F4.10	sjj_F53F4.10		WBGene00009992	F53F4.10		F53F4.10	100
sjj_B0035.12	sjj_F54D1.6		WBGene00010047	F54D1.6		F54D1.6	100
sjj_F56A8.6	sjj_F56A8.6		WBGene00010141	F56A8.5		F56A8.5	68.8604
sjj_F57B9.3	sjj_F57B9.3		WBGene00018997	F57B9.3		F57B9.3	100
mv_F48E8.1	mv_F59C6.5		WBGene00010326	F59C6.5		F59C6.5	100
sjj_Y53G8B_93.d	sjj_Y53G8B_93.d		WBGene00019168	H06I04.3a		H06I04.3	100
sjj_K07C5.4	sjj_K07C5.4		WBGene00010627	K07C5.4		K07C5.4	100
sjj_K07C5.6	sjj_K07C5.6		WBGene00010629	K07C5.6		K07C5.6	100
mv_Y23H5A.1	mv_K08C9.5		WBGene00010652	K08C9.5		K08C9.5	100
mv_K08C9.7	mv_K08C9.7		WBGene00010654	K08C9.7		K08C9.7	100
sjj_K08F4.2	sjj_K08F4.2		WBGene00010677	K08F4.2		K08F4.2	100
sjj_K09C6.6	sjj_K09C6.6		WBGene00044778	K09C6.10		K09C6.10	10.2784
sjj_K09C6.6	sjj_K09C6.6		WBGene00019560	K09C6.6		K09C6.6	100
sjj_K12H4.4	sjj_K12H4.4		WBGene00019679	K12H4.4		K12H4.4	100
sjj_R08D7.3	sjj_R08D7.7		WBGene00011147	R08D7.7		R08D7.7	100
sjj_R186.3	sjj_R186.3		WBGene00011306	R186.3		R186.3	100
sjj_R186.3	sjj_R186.3		WBGene00011309	R186.8.1		R186.8	10.2801
mv_G_YK819	mv_G_YK819		WBGene00020171	T02H6.1a		T02H6.1	100
sjj_T02H6.11	sjj_T02H6.11		WBGene00020181	T02H6.11.2		T02H6.11	100
sjj_T04A8.6	sjj_T04A8.6		WBGene00011408	T04A8.6		T04A8.6	100
sjj_W03G1.5	sjj_T07A9.10		WBGene00020298	T07A9.10		T07A9.10	100
mv_T08D2.4	mv_T08D2.6		WBGene00011607	T08D2.2		T08D2.2	22.3512
mv_T08D2.4	mv_T08D2.6		WBGene00011611	T08D2.6		T08D2.6	100
mv_T09A5.5	mv_T09A5.5		WBGene00011634	T09A5.5		T09A5.5	100
sjj_T09B4.9	sjj_T09B4.9		WBGene00020383	T09B4.9		T09B4.9	100
mv_G_YK3613	mv_G_YK3613		WBGene00011722	T11G6.8		T11G6.8	100
sjj_T13H5.5	sjj_T13H5.5		WBGene00011760	T13H5.6		T13H5.6	2.51596
sjj_T19A5.1	sjj_T19A5.1		WBGene00020553	T19A5.1		T19A5.1	100
sjj_T20H4.5	sjj_T20H4.5		WBGene00020636	T20H4.5		T20H4.5	100
sjj_F58A4.4	sjj_F58A4.4		WBGene00020761	T24C4.5		T24C4.5	48.6463
mv_T26E3.7	mv_T26E3.7		WBGene00012040	T26E3.7		T26E3.7	100
mv_T26G10.1	mv_T26G10.1		WBGene00012059	T26G10.1		T26G10.1	100
sjj_T26G10.1	sjj_T26G10.1		WBGene00012059	T26G10.1		T26G10.1	100
sjj_T27E4.5	sjj_T27E4.5		WBGene00020863	T27E4.5		T27E4.5	100
sjj_T27E9.2	sjj_T27E9.2		WBGene00012094	T27E9.2		T27E9.2	100
mv_T28D6.6		Used T28D6.6a transcript as query	WBGene00012126	T28D6.6a		T28D6.6	100
sjj_W04A4.6	sjj_W04A4.6		WBGene00012234	W04A4.5		W04A4.5	100
sjj_W10C4.b	sjj_W04A8.2		WBGene00012237	W04A8.2		W04A8.2	100
sjj_W06E11.1	sjj_W06E11.1		WBGene00021061	W06E11.1		W06E11.1	100
sjj_W09C5.8	sjj_W09C5.8		WBGene00012354	W09C5.8		W09C5.8	100
sjj_AC8.6	sjj_AC8.6		WBGene00022464	Y110A7A.19		Y110A7A.19	100
sjj_Y19D2B.1	sjj_Y19D2B.1		WBGene00012489	Y19D2B.1		Y19D2B.1	33.9109
mv_Y32H12A.4	mv_Y32H12A.4		WBGene00021312	Y32H12A.4.2		Y32H12A.4	100
mv_Y39A1A.14	mv_Y39A1A.14		WBGene00012652	Y39A1A.14		Y39A1A.14	100
sjj_Y39G10A_246.h	sjj_Y39G10A_246.h		WBGene00021465	Y39G10AR.7		Y39G10AR.7	5.52963
sjj_Y39G10A_246.c	sjj_Y39G10A_246.c		WBGene00021466	Y39G10AR.8		Y39G10AR.8	100
sjj_Y39G10A_246.h	sjj_Y39G10A_246.h		WBGene00021466	Y39G10AR.8		Y39G10AR.8	100
sjj_Y45F10D.8	sjj_Y45F10D.8		WBGene00012887	Y45F10D.7		Y45F10D.7	100
sjj_Y47H9C.7	sjj_Y47H9C.7		WBGene00012950	Y47H9C.7		Y47H9C.7	100
sjj_Y48G10A.b	sjj_Y48G10A.b		WBGene00013021	Y48G10A.4a		Y48G10A.4	100
sjj_Y48G1A_54.d	sjj_Y48G1A_54.d		WBGene00021660	Y48G1A.4		Y48G1A.4	100
mv_Y51H7BR.7	mv_Y51H7BR.7		WBGene00021778	Y51H7BR.7		Y51H7BR.7	100
mv_Y52B11A.10	mv_Y52B11A.10		WBGene00013129	Y52B11A.10		Y52B11A.10	100
sjj_Y53G8A_9248.d	sjj_Y53G8A_9248.d		WBGene00021800	Y53G8AL.2		Y53G8AL.2	100
mv_Y54E10BR.d	mv_Y54E10BR.d		WBGene00021844	Y54E10BR.5		Y54E10BR.5	100
mv_Y54G11A.9	mv_Y54G11A.9	Used Y54G11A.9 transcript as query	WBGene00013218	Y54G11A.9		Y54G11A.9	100
mv_G_YK7085	mv_G_YK7085		WBGene00013210	Y54G9A.7		Y54G9A.7	100
mv_Y57E12AL.a	mv_Y57E12AL.a		WBGene00021959	Y57E12AL.6.1		Y57E12AL.6	100
mv_T08D2.4	mv_T08D2.6		WBGene00013365	Y60A3A.19b		Y60A3A.19	100
sjj_Y67D8A_384.c	sjj_Y67D8A_384.c		WBGene00235279	Y67D8C.22a		Y67D8C.22	100
sjj_Y71H2_388.c	sjj_Y71H2_388.c		WBGene00022185	Y71H2AM.20a.1		Y71H2AM.20	9.17599
sjj_Y71H2_388.d	sjj_Y71H2_388.d		WBGene00022169	Y71H2AM.4		Y71H2AM.4	100
sjj_Y71H2_388.c	sjj_Y71H2_388.c		WBGene00022170	Y71H2AM.5.2		Y71H2AM.5	100
sjj_W10C4.b	sjj_W04A8.2		WBGene00022219	Y73B3A.18a		Y73B3A.18	1.30032
mv_ZC376.6	mv_ZC376.6		WBGene00013877	ZC376.6a		ZC376.6	100
sjj_ZK265.6	sjj_ZK265.6		WBGene00013958	ZK265.6		ZK265.6	100
mv_G_YK4633	mv_G_YK4633		WBGene00014036	ZK643.5		ZK643.5	100
sjj_ZK686.1	sjj_ZK686.1		WBGene00022791	ZK686.1.2		ZK686.1	100
sjj_ZK686.2	sjj_ZK686.2		WBGene00022792	ZK686.2		ZK686.2	100
sjj_ZK686.3	sjj_ZK686.3		WBGene00022793	ZK686.3.1		ZK686.3	100
mv_ZK809.3	mv_ZK809.3		WBGene00014086	ZK809.3		ZK809.3	100
sjj_ZK809.3	sjj_ZK809.3		WBGene00014086	ZK809.3		ZK809.3	100
sjj_D2013.7		No clear sequence or only vector	NA				NA
sjj_F42A8.1		No clear sequence or only vector	NA				NA
mv_Y46G5A.4		No clear sequence or only vector	NA				NA
mv_Y48A6C.4		No clear sequence or only vector	NA				NA
mv_Y50D7_164.a		No clear sequence or only vector	NA				NA
mv_Y51H7BR.3		No clear sequence or only vector	NA				NA
sjj_R07G3.3		No clear sequence or only vector	NA				NA
sjj_T07E3.1		No clear sequence or only vector	NA				NA
sjj_C18E9.6	sjj_H05L03.6	does not hit any gene	NA				NA
sjj_K05F1.5		Not enough to assign to another clone, but not expected clone	NA				NA
mv_BAA20377		Not enough to assign to another clone, but not expected clone	NA				NA
mv_W03F9.10		Sequence corresponds to nothing in Genbank	NA				NA
sjj_T05B4.10		Sequence corresponds to nothing in Genbank	NA				NA
sjj_Y43E12A.3		Clear sequence; doesn't correspond to any known clone; doesn't target a gene WS240	NA				NA

## Sheet:  Gene hit >1 clone
Called_in_bank	Is clone/overlaps clone	WBGene_ID	Target_Transcript	Public Gene Name	Sequence_name	Score
sjj_C14A4.4	sjj_C14A4.4	WBGene00000796	C14A4.4b	crn-3	C14A4.4	100
sjj_W10C6.1	sjj_C14A4.4	WBGene00000796	C14A4.4b	crn-3	C14A4.4	100
sjj_F08B4.1	sjj_F08B4.1	WBGene00000994	F08B4.1a	dic-1	F08B4.1	100
sjj_H23L24.c	sjj_H23L24.c	WBGene00000994	F08B4.1a	dic-1	F08B4.1	100
mv_Y41E3.2	mv_Y41E3.2	WBGene00001066	Y41E3.2	dpy-4	Y41E3.2	100
sjj_Y41E3.2	sjj_Y41E3.2	WBGene00001066	Y41E3.2	dpy-4	Y41E3.2	100
sjj_Y80D3A.d	sjj_Y80D3A.d	WBGene00001258	Y80D3A.2c	emb-4	Y80D3A.2	10.3099
sjj_Y80D3A.h	sjj_Y80D3A.h	WBGene00001258	Y80D3A.2a	emb-4	Y80D3A.2	100
sjj_Y80D3A.j	sjj_Y80D3A.j	WBGene00001258	Y80D3A.2a	emb-4	Y80D3A.2	100
sjj_F08G2.2	sjj_F08G2.2	WBGene00001877	T10C6.12	his-3	T10C6.12	4.36099
sjj_F45F2.4	sjj_F45F2.4	WBGene00001877	T10C6.12	his-3	T10C6.12	100
sjj_F08G2.2	sjj_F08G2.2	WBGene00001881	F45F2.4	his-7	F45F2.4	4.55506
sjj_F45F2.4	sjj_F45F2.4	WBGene00001881	F45F2.4	his-7	F45F2.4	100
sjj_F08G2.2	sjj_F08G2.2	WBGene00001886	ZK131.6	his-12	ZK131.6	100
sjj_F45F2.4	sjj_F45F2.4	WBGene00001886	ZK131.6	his-12	ZK131.6	6.23294
sjj_F08G2.2	sjj_F08G2.2	WBGene00001890	ZK131.10	his-16	ZK131.10	100
sjj_F45F2.4	sjj_F45F2.4	WBGene00001890	ZK131.10	his-16	ZK131.10	6.23294
sjj_F08G2.2	sjj_F08G2.2	WBGene00001893	K06C4.11	his-19	K06C4.11	2.09026
sjj_F45F2.4	sjj_F45F2.4	WBGene00001893	K06C4.11	his-19	K06C4.11	100
sjj_F08G2.2	sjj_F08G2.2	WBGene00001895	K06C4.3	his-21	K06C4.3	2.09026
sjj_F45F2.4	sjj_F45F2.4	WBGene00001895	K06C4.3	his-21	K06C4.3	100
sjj_F08G2.2	sjj_F08G2.2	WBGene00001904	F35H10.1	his-30	F35H10.1	1.06642
sjj_F45F2.4	sjj_F45F2.4	WBGene00001904	F35H10.1	his-30	F35H10.1	2.8603
sjj_F08G2.2	sjj_F08G2.2	WBGene00001907	F17E9.13	his-33	F17E9.13	1.06642
sjj_F45F2.4	sjj_F45F2.4	WBGene00001907	F17E9.13	his-33	F17E9.13	2.8603
sjj_F08G2.2	sjj_F08G2.2	WBGene00001917	F08G2.2	his-43	F08G2.2	100
sjj_F45F2.4	sjj_F45F2.4	WBGene00001917	F08G2.2	his-43	F08G2.2	6.23294
sjj_F08G2.2	sjj_F08G2.2	WBGene00001921	B0035.7	his-47	B0035.7	9.07168
sjj_F45F2.4	sjj_F45F2.4	WBGene00001921	B0035.7	his-47	B0035.7	1.39529
sjj_F08G2.2	sjj_F08G2.2	WBGene00001925	F07B7.10	his-51	F07B7.10	2.09026
sjj_F45F2.4	sjj_F45F2.4	WBGene00001925	F07B7.10	his-51	F07B7.10	100
sjj_F08G2.2	sjj_F08G2.2	WBGene00001927	F07B7.3	his-53	F07B7.3	2.09026
sjj_F45F2.4	sjj_F45F2.4	WBGene00001927	F07B7.3	his-53	F07B7.3	100
sjj_B0035.9	sjj_B0035.9	WBGene00001934	F55G1.11	his-60	F55G1.11	26.7925
mv_F45F2.3	mv_F45F2.3	WBGene00001934	F55G1.11	his-60	F55G1.11	3.66091
sjj_ZK131.4	sjj_ZK131.4	WBGene00001934	F55G1.11	his-60	F55G1.11	1.20752
sjj_F08G2.2	sjj_F08G2.2	WBGene00001935	F55G1.10	his-61	F55G1.10	2.99183
sjj_F45F2.4	sjj_F45F2.4	WBGene00001935	F55G1.10	his-61	F55G1.10	3.50254
sjj_B0035.9	sjj_B0035.9	WBGene00001938	F22B3.1	his-64	F22B3.1	100
mv_F45F2.3	mv_F45F2.3	WBGene00001938	F22B3.1	his-64	F22B3.1	5.71979
sjj_ZK131.4	sjj_ZK131.4	WBGene00001938	F22B3.1	his-64	F22B3.1	1.0122
sjj_F08G2.2	sjj_F08G2.2	WBGene00001942	T23D8.6	his-68	T23D8.6	2.24214
sjj_F45F2.4	sjj_F45F2.4	WBGene00001942	T23D8.6	his-68	T23D8.6	1.58234
sjj_C04H5.6	sjj_C04H5.6	WBGene00003392	C04H5.6a	mog-4	C04H5.6	100
mv_C04H5.6	mv_C04H5.6	WBGene00003392	C04H5.6a	mog-4	C04H5.6	100
sjj_Y47G6A_247.f	sjj_Y47G6A_247.f	WBGene00004978	Y47G6A.10	spg-7	Y47G6A.10	100
sjj_Y47G6A_247.g	sjj_Y47G6A_247.g	WBGene00004978	Y47G6A.10	spg-7	Y47G6A.10	100
sjj_F44F4.11	sjj_F44F4.11	WBGene00006530	F44F4.11	tba-4	F44F4.11	100
sjj_Y19D2B.1	sjj_Y19D2B.1	WBGene00006530	F44F4.11	tba-4	F44F4.11	30.924
sjj_E02A10.1	sjj_E02A10.1	WBGene00008452	E02A10.1	mrps-5	E02A10.1	100
mv_ZK829.9	mv_E02A10.1	WBGene00008452	E02A10.1	mrps-5	E02A10.1	100
sjj_F11A3.2	sjj_F11A3.2	WBGene00008670	F11A3.2b		F11A3.2	100
sjj_Y53C10A.3	sjj_F11A3.2	WBGene00008670	F11A3.2a		F11A3.2	100
mv_T26G10.1	mv_T26G10.1	WBGene00012059	T26G10.1		T26G10.1	100
sjj_T26G10.1	sjj_T26G10.1	WBGene00012059	T26G10.1		T26G10.1	100
mv_ZK809.3	mv_ZK809.3	WBGene00014086	ZK809.3		ZK809.3	100
sjj_ZK809.3	sjj_ZK809.3	WBGene00014086	ZK809.3		ZK809.3	100
sjj_C16A3.8	sjj_C16A3.8	WBGene00015813	C16A3.8.1	thoc-2	C16A3.8	100
sjj_Y47D3B.5	sjj_C16A3.8	WBGene00015813	C16A3.8.2	thoc-2	C16A3.8	100
sjj_F27C1.6	sjj_F27C1.6	WBGene00017855	F27C1.6.2		F27C1.6	100
mv_F27C1.6	mv_F27C1.6	WBGene00017855	F27C1.6.1		F27C1.6	100
sjj_Y39G10A_246.c	sjj_Y39G10A_246.c	WBGene00021466	Y39G10AR.8		Y39G10AR.8	100
sjj_Y39G10A_246.h	sjj_Y39G10A_246.h	WBGene00021466	Y39G10AR.8		Y39G10AR.8	100
sjj_Y51H7B_5.b	sjj_Y65B4B_10.d	WBGene00022042	Y65B4BR.5b	icd-2	Y65B4BR.5	100
sjj_Y65B4B_10.d	sjj_Y65B4B_10.d	WBGene00022042	Y65B4BR.5a	icd-2	Y65B4BR.5	100

## Sheet: Count genes hit >1
WBGene ID	Times hit
WBGene00001258	3
WBGene00001934	3
WBGene00001938	3
WBGene00000796	2
WBGene00000994	2
WBGene00001066	2
WBGene00001877	2
WBGene00001881	2
WBGene00001886	2
WBGene00001890	2
WBGene00001893	2
WBGene00001895	2
WBGene00001904	2
WBGene00001907	2
WBGene00001917	2
WBGene00001921	2
WBGene00001925	2
WBGene00001927	2
WBGene00001935	2
WBGene00001942	2
WBGene00003392	2
WBGene00003806	2
WBGene00004978	2
WBGene00006530	2
WBGene00008452	2
WBGene00008670	2
WBGene00009184	2
WBGene00012059	2
WBGene00014086	2
WBGene00015813	2
WBGene00017855	2
WBGene00017997	2
WBGene00021466	2
WBGene00022042	2

## Sheet: 155 clones that hit same target
Clone Name
mv_AAA62504
mv_AC8.6
mv_B0035.10
mv_B0035.9
mv_C09B9.6
mv_C18E9.4
mv_C33F10.9
mv_C42C1.3
mv_D1054.14
mv_E03A3.3
mv_E04A4.5
mv_F08D12.13
mv_F11G11.12
mv_F13B10.1b
mv_F17E9.10
mv_F22B3.1
mv_F32B6.6
mv_F36H12.7
mv_F44F4.11
mv_F45F2.12
mv_F45F2.4
mv_F52D10.3
mv_F53B7.3
mv_F57B9.3
mv_F57B9.6
mv_F58A4.4
mv_H02I12.7
mv_K07C5.4
mv_K07C5.6
mv_K09H9.6
mv_K12H6.1
mv_R05F9.8
mv_R186.3
mv_T10B11.9
mv_T10C6.12
mv_T10C6.14
mv_T13H5.5
mv_T20B12.8
mv_T24C4.5
mv_T24H7.1
mv_T27E4.5
mv_W02B12.9
mv_W06B11.2
mv_W09C5.8
mv_Y110A7A.19
mv_Y23H5A.1
mv_Y46G5A.4
mv_Y57G11C.17
mv_Y59H11AM.d
mv_ZK1251.6
mv_ZK328.5a
mv_ZK354.4
mv_ZK484.2
mv_ZK546.6
mv_ZK637.10
mv_ZK792.3
mv_ZK84.6
mv_ZK970.3
sjj_B0412.1
sjj_C01A2.4
sjj_C01A2.5
sjj_C04G2.4
sjj_C16A3.6
sjj_C18A3.3
sjj_C23G10.9
sjj_C34F6.1
sjj_C53B4.8
sjj_C55A6.9
sjj_C56C10.8
sjj_D1007.5
sjj_F08D12.13
sjj_F08D12.14
sjj_F10E9.4
sjj_F12F6.3
sjj_F22B3.1
sjj_F22B3.2
sjj_F27C1.3
sjj_F27C8.2
sjj_F27C8.3
sjj_F32B6.6
sjj_F33D11.10
sjj_F33H1.2
sjj_F42C5.1
sjj_F45F2.12
sjj_F45F2.3
sjj_F53G12.1
sjj_F54E12.1
sjj_F56A8.5
sjj_F59C6.5
sjj_H06I04.h
sjj_H06I04.i
sjj_H14E04.5
sjj_H15N14.1
sjj_K02D10.5
sjj_K02F2.2
sjj_K03A1.6
sjj_K06H7.1
sjj_K07F5.2
sjj_K07F5.3
sjj_K08C9.5
sjj_K08C9.7
sjj_K08E4.1
sjj_K08E4.2
sjj_K08F4.8
sjj_K09H9.6
sjj_K12H6.1
sjj_M01D1.8
sjj_M106.5
sjj_R09B3.4
sjj_R119.4
sjj_T02H6.1
sjj_T09A5.5
sjj_T10B11.9
sjj_T10C6.12
sjj_T10C6.14
sjj_T13F2.10
sjj_T13F2.11
sjj_T22F3.4
sjj_T24C4.5
sjj_T25D3.2
sjj_T26E3.7
sjj_T27E9.1
sjj_W02D3.9
sjj_W04A4.5
sjj_W07E6.4
sjj_W09H1.2
sjj_Y110A7A.a
sjj_Y110A7A.f
sjj_Y110A7A.j
sjj_Y32H12A.e
sjj_Y37A1B.13
sjj_Y39A1A.14
sjj_Y43H11_160.a
sjj_Y46G5.d
sjj_Y47D3A.gg
sjj_Y48G1A_54.c
sjj_Y52B11A.10
sjj_Y53G8A_9248.c
sjj_Y54G11A.9
sjj_Y55F3A_750.d
sjj_Y56A3A.20
sjj_Y57E12_242.c
sjj_Y62E10A.b
sjj_Y65B4B_10.b
sjj_Y67D8A_367.a
sjj_Y80D3A.b
sjj_Y80D3A.c
sjj_Y80D3A.i
sjj_ZK1251.6
sjj_ZK131.1
sjj_ZK131.10
sjj_ZK131.6
sjj_ZK131.8
sjj_ZK637.11
sjj_ZK652.4

## Sheet: excluded clones
Called_in_bank	Is clone/overlaps clone	Comment	WBGene_ID	Target_Transcript	Public Gene Name	Sequence_name	Score
mv_T08H4.3	mv_T08H4.3		WBGene00020368	T08H4.3	ast-1	T08H4.3	100
sjj_Y23H5A.7	sjj_Y23H5A.7		WBGene00000800	Y23H5A.7b	cars-1	Y23H5A.7	100
sjj_C52A11.2	sjj_ZK970.3		WBGene00014172	ZK970.2a	clpp-1	ZK970.2	17.1734
sjj_F54C9.4	sjj_F54C9.4		WBGene00000615	F54C9.4	col-38	F54C9.4	100
sjj_T19B4.4	sjj_T19B4.4		WBGene00001039	T19B4.4	dnj-21	T19B4.4	100
sjj_B0365.3	sjj_B0365.3		WBGene00001137	B0365.3.1	eat-6	B0365.3	100
sjj_C41D11.2	sjj_C41D11.2		WBGene00001231	C41D11.2	eif-3.H	C41D11.2	100
sjj_Y80D3A.d	sjj_Y80D3A.d		WBGene00001258	Y80D3A.2c	emb-4	Y80D3A.2	10.3099
sjj_Y80D3A.h	sjj_Y80D3A.h		WBGene00001258	Y80D3A.2a	emb-4	Y80D3A.2	100
sjj_Y80D3A.j	sjj_Y80D3A.j		WBGene00001258	Y80D3A.2a	emb-4	Y80D3A.2	100
sjj_T08B2.9	sjj_T08B2.9		WBGene00001497	T08B2.9b.2	fars-1	T08B2.9	100
sjj_C18B12.5	sjj_C18B12.5		WBGene00007667	C18B12.5	fbxa-97	C18B12.5	100
mv_C32B5.11	mv_C32B5.11	is a pseudogene	WBGene00016304		fbxc-41	C32B5.11	NA
sjj_W10D5.3	sjj_W10D5.3		WBGene00001574	W10D5.3c.2	gei-17	W10D5.3	100
sjj_ZK484.2	sjj_ZK484.2		WBGene00001819	ZK484.2a.1	haf-9	ZK484.2	100
sjj_T03F1.9	sjj_T03F1.9		WBGene00001832	T03F1.9	hcp-4	T03F1.9	100
sjj_F45C12.4	sjj_W02D9.3		WBGene00012209	W02D9.3	hmg-20	W02D9.3	100
sjj_F57B9.3	sjj_F57B9.3		WBGene00002083	F57B9.6a.1	inf-1	F57B9.6	6.78986
sjj_F33A8.1	sjj_F33A8.1		WBGene00002957	F33A8.1	let-858	F33A8.1	100
sjj_ZK593.7	sjj_ZK593.7		WBGene00003081	ZK593.7.2	lsm-7	ZK593.7	100
sjj_C52A11.2	sjj_ZK970.3		WBGene00007022	ZK970.3	mdt-22	ZK970.3	100
sjj_F09B12.1	sjj_F09B12.1		WBGene00008605	F09B12.1b.1	mlt-9	F09B12.1	100
sjj_T13H5.5	sjj_T13H5.5		WBGene00011759	T13H5.5	mrps-18B	T13H5.5	100
sjj_Y110A2B.a	sjj_Y110A2B.a		WBGene00003709	K12H6.1	nhr-119	K12H6.1	100
sjj_F56A3.3	sjj_F56A3.3		WBGene00003792	F56A3.3a.1	npp-6	F56A3.3	100
sjj_ZK1014.1	sjj_ZK1014.1		WBGene00003818	H15N14.2b.1	nsf-1	H15N14.2	100
sjj_T09A5.11	sjj_T09A5.11		WBGene00011638	T09A5.11.1	ostb-1	T09A5.11	100
sjj_C36B1.4	sjj_C36B1.4		WBGene00003925	C36B1.4.2	pas-4	C36B1.4	100
sjj_F54C1.7	sjj_F54C1.7		WBGene00003934	F54C1.7.6	pat-10	F54C1.7	100
sjj_K07C11.1	sjj_K07C11.1		WBGene00003937	K07C11.1	pax-1	K07C11.1	100
sjj_F39H11.5	sjj_F39H11.5		WBGene00003953	F39H11.5	pbs-7	F39H11.5	100
sjj_H06O01.1	sjj_H06O01.1		WBGene00003964	H06O01.1.3	pdi-3	H06O01.1	100
sjj_F58A4.4	sjj_F58A4.4		WBGene00004180	F58A4.4a	pri-1	F58A4.4	100
mv_F53G12.1	mv_F53G12.1		WBGene00004274	F53G12.1.2	rab-11.1	F53G12.1	100
mv_F12F6.2	mv_F12F6.2		WBGene00004360	F12F6.3.2	rib-1	F12F6.3	100
mv_T22F3.4	mv_T22F3.4		WBGene00004422	T22F3.4	rpl-11.1	T22F3.4	100
mv_T22F3.4	mv_T22F3.4		WBGene00004423	F07D10.1	rpl-11.2	F07D10.1	1.19238
mv_ZK652.4	mv_ZK652.4		WBGene00004449	ZK652.4.3	rpl-35	ZK652.4	100
sjj_T06D8.8	sjj_T06D8.8		WBGene00004465	T06D8.8.2	rpn-9	T06D8.8	100
sjj_F33A8.5	sjj_F33A8.5		WBGene00009353	F33A8.5.2	sdhd-1	F33A8.5	100
sjj_D1014.3	sjj_D1014.3		WBGene00017016	D1014.3.1	snap-1	D1014.3	100
mv_K02D10.5	mv_K02D10.5		WBGene00019305	K02D10.5	snap-29	K02D10.5	100
sjj_F25G6.2	sjj_F25G6.2		WBGene00017797	F25G6.2	symk-1	F25G6.2	100
sjj_C28H8.11	sjj_C28H8.11		WBGene00016201	C28H8.11c.1	tdo-2	C28H8.11	7.98522
sjj_Y47D3B.5	sjj_C16A3.8		WBGene00015813	C16A3.8.2	thoc-2	C16A3.8	100
mv_Y37A1B.13	mv_Y37A1B.13		WBGene00006597	Y37A1B.12	tor-1	Y37A1B.12	10.2139
mv_Y37A1B.13	mv_Y37A1B.13		WBGene00006598	Y37A1B.13	tor-2	Y37A1B.13	100
sjj_C30F12.1	sjj_C30F12.1		WBGene00016260	C30F12.1		C30F12.1	100
mv_C34F6.1	mv_C34F6.1		WBGene00007938	C34F6.1		C34F6.1	100
sjj_C37A2.7	sjj_C37A2.7		WBGene00016493	C37A2.7		C37A2.7	100
sjj_C37C3.2	sjj_C37C3.2		WBGene00016496	C37C3.2b.2		C37C3.2	100
mv_ZK256.1a	mv_C55A6.9		WBGene00008338	C55A6.9		C55A6.9	100
mv_D1007.5	mv_D1007.5		WBGene00017003	D1007.5a		D1007.5	100
sjj_D1043.1	sjj_D1043.1		WBGene00008361	D1043.1		D1043.1	100
sjj_D2030.4	sjj_D2030.4		WBGene00008414	D2030.4		D2030.4	100
mv_F12F6.2	mv_F12F6.2		WBGene00008721	F12F6.2		F12F6.2	100
sjj_F27C1.6	sjj_F27C1.6		WBGene00017853	F27C1.3		F27C1.3	2.56745
sjj_F27C1.6	sjj_F27C1.6		WBGene00017855	F27C1.6.2		F27C1.6	100
sjj_F27D9.3	sjj_F27D9.3		WBGene00017862	F27D9.3		F27D9.3	100
sjj_F36A2.3	sjj_F36A2.7		WBGene00009454	F36A2.7.1		F36A2.7	100
sjj_F53B7.3	sjj_F53B7.3		WBGene00009966	F53B7.3.3		F53B7.3	100
sjj_F57B9.3	sjj_F57B9.3		WBGene00018997	F57B9.3		F57B9.3	100
sjj_T09B4.9	sjj_T09B4.9		WBGene00020383	T09B4.9		T09B4.9	100
sjj_T13H5.5	sjj_T13H5.5		WBGene00011760	T13H5.6		T13H5.6	2.51596
sjj_F58A4.4	sjj_F58A4.4		WBGene00020761	T24C4.5		T24C4.5	48.6463
sjj_T27E4.5	sjj_T27E4.5		WBGene00020863	T27E4.5		T27E4.5	100
sjj_Y39G10A_246.c	sjj_Y39G10A_246.c		WBGene00021466	Y39G10AR.8		Y39G10AR.8	100
sjj_Y53G8A_9248.d	sjj_Y53G8A_9248.d		WBGene00021800	Y53G8AL.2		Y53G8AL.2	100
mv_Y54G11A.9	mv_Y54G11A.9	Used Y54G11A.9 transcript as query	WBGene00013218	Y54G11A.9		Y54G11A.9	100
sjj_Y71H2_388.d	sjj_Y71H2_388.d		WBGene00022169	Y71H2AM.4		Y71H2AM.4	100
sjj_ZK686.2	sjj_ZK686.2		WBGene00022792	ZK686.2		ZK686.2	100

## Sheet: final 297 clones
Called_in_bank	Is clone/overlaps clone	Comment	WBGene_ID	Target_Transcript	Public Gene Name	Sequence_name	Score	G clone: blocks high expression in gpa-12-gof	O clone: blocks induction by osmotic stress (0.65 cutoff)	I clone: provokes irg induction		Targets linked to MAPK signalling		Targets required for acdh-1p::gfp expression
sjj_Y37D8A.14	sjj_BE10.2		WBGene00007210	BE10.2	agmo-1	BE10.2	100	FALSE	FALSE	FALSE		WBGene00000369		WBGene00017121
mv_F28H6.1	mv_K02F2.h		WBGene00019322	K02F2.2.1	ahcy-1	K02F2.2	100	FALSE	FALSE	FALSE		WBGene00018782		WBGene00001974
mv_E01A2.6	mv_E01A2.6		WBGene00017088	E01A2.6.2	akir-1	E01A2.6	100	FALSE	FALSE	FALSE		WBGene00000506		WBGene00007016
mv_C55B7.3	mv_T27E9.1		WBGene00006439	T27E9.1d.29	ant-1.1	T27E9.1	100	FALSE	FALSE	FALSE		WBGene00000876		WBGene00020717
sjj_Y53F4C.b	sjj_Y53F4C.b		WBGene00013168	Y53F4B.22a	arp-1	Y53F4B.22	100	TRUE	TRUE	TRUE		WBGene00000994		WBGene00003831
sjj_F54B3.3	sjj_F54B3.3		WBGene00010015	F54B3.3	atad-3	F54B3.3	100	TRUE	TRUE	TRUE		WBGene00000994		WBGene00003904
sjj_T05H4.12	sjj_T05H4.12		WBGene00020275	T05H4.12.2	atp-4	T05H4.12	100	TRUE	TRUE	FALSE		WBGene00001017		WBGene00004042
sjj_F57B9.5	sjj_F57B9.5		WBGene00000276	F57B9.5	byn-1	F57B9.5	100	TRUE	FALSE	TRUE		WBGene00001215		WBGene00004090
sjj_W03H9.4	sjj_W03H9.4		WBGene00012230	W03H9.4a	cacn-1	W03H9.4	100	FALSE	FALSE	FALSE		WBGene00018154		WBGene00004181
mv_K01G5.3	mv_CAA79270		WBGene00000293	M106.5	cap-2	M106.5	100	FALSE	TRUE	FALSE		WBGene00001502		WBGene00008380
mv_AAA87454	mv_AAA87454		WBGene00000369	Y56A3A.20	ccf-1	Y56A3A.20	100	FALSE	FALSE	FALSE		WBGene00001834		WBGene00004679
sjj_F54A3_31.e	sjj_F54A3_31.e		WBGene00018782	F54A3.3	cct-3	F54A3.3	43.0312	FALSE	FALSE	FALSE		WBGene00001875		WBGene00007586
sjj_K01C8.10	sjj_K01C8.10		WBGene00000379	K01C8.10.2	cct-4	K01C8.10	100	FALSE	FALSE	FALSE		WBGene00001884		WBGene00007784
sjj_Y55F3A_750.c	sjj_Y55F3A_750.c		WBGene00021934	Y55F3AR.3a	cct-8	Y55F3AR.3	64.705	TRUE	TRUE	FALSE		WBGene00001886		WBGene00011897
mv_F58B3.5	mv_ZK637.11		WBGene00000388	ZK637.11	cdc-25.3	ZK637.11	100	TRUE	TRUE	FALSE		WBGene00001886		WBGene00015811
sjj_ZC64.3	sjj_ZC64.3		WBGene00000441	ZC64.3b	ceh-18	ZC64.3	100	TRUE	FALSE	FALSE		WBGene00001888		WBGene00009712
mv_H14E04.5	mv_H14E04.5		WBGene00000506	H14E04.5	cic-1	H14E04.5	100	TRUE	FALSE	FALSE		WBGene00001890		WBGene00011408
sjj_F55F8.4	sjj_F55F8.4		WBGene00018892	F55F8.4.1	cir-1	F55F8.4	100	TRUE	TRUE	FALSE		WBGene00001890		WBGene00012059
sjj_F11G11.10	sjj_F11G11.10		WBGene00000606	F11G11.10	col-17	F11G11.10	100	FALSE	FALSE	FALSE		WBGene00001892		WBGene00021660
mv_Y41E3.2	mv_Y41E3.2		WBGene00000620	ZC513.8	col-43	ZC513.8	1.31062	TRUE	TRUE	FALSE		WBGene00001893		WBGene00013877
sjj_F11G11.10	sjj_F11G11.10		WBGene00000649	F11G11.12	col-73	F11G11.12	100	FALSE	FALSE	FALSE		WBGene00001893
sjj_F56A8.6	sjj_F56A8.6		WBGene00000774	F56A8.6.1	cpf-2	F56A8.6	100	TRUE	FALSE	FALSE		WBGene00001894
sjj_F09G2.4	sjj_F09G2.4		WBGene00017313	F09G2.4	cpsf-2	F09G2.4	100	TRUE	TRUE	FALSE		WBGene00001895
sjj_C14A4.4	sjj_C14A4.4		WBGene00000796	C14A4.4b	crn-3	C14A4.4	100	FALSE	FALSE	FALSE		WBGene00001895
sjj_W10C6.1	sjj_C14A4.4		WBGene00000796	C14A4.4b	crn-3	C14A4.4	100	FALSE	FALSE	TRUE		WBGene00001896
sjj_Y38A10A.5	sjj_Y38A10A.5		WBGene00000802	Y38A10A.5.2	crt-1	Y38A10A.5	100	TRUE	TRUE	FALSE		WBGene00001900
sjj_E04A4.7	sjj_E04A4.7		WBGene00017121	E04A4.7.2	cyc-2.1	E04A4.7	100	TRUE	FALSE	TRUE		WBGene00001902
sjj_C52E4.6	sjj_C52E4.6		WBGene00000876	C52E4.6a.1	cyl-1	C52E4.6	100	FALSE	FALSE	FALSE		WBGene00001877
mv_B0412.1	mv_B0412.1	Used B0412.1b transcript as query	WBGene00000895	B0412.1b	dac-1	B0412.1	100	TRUE	TRUE	TRUE		WBGene00001877
sjj_F58G6.4	sjj_ZK1251.9		WBGene00014243	ZK1251.9	dcaf-1	ZK1251.9	100	FALSE	FALSE	FALSE		WBGene00001904
mv_C06H5.7	mv_C06H5.7		WBGene00007395	C06H5.7	dcar-1	C06H5.7	100	FALSE	FALSE	FALSE		WBGene00001904
sjj_C26C6.5	sjj_C26C6.5		WBGene00000938	C26C6.5a	dcp-66	C26C6.5	100	FALSE	TRUE	FALSE		WBGene00001905
sjj_T21E12.4	sjj_T21E12.4		WBGene00000962	T21E12.4	dhc-1	T21E12.4	100	TRUE	TRUE	FALSE		WBGene00001907
sjj_F08B4.1	sjj_F08B4.1		WBGene00000994	F08B4.1a	dic-1	F08B4.1	100	TRUE	TRUE	FALSE		WBGene00001907
sjj_H23L24.c	sjj_H23L24.c		WBGene00000994	F08B4.1a	dic-1	F08B4.1	100	TRUE	TRUE	FALSE		WBGene00001911
sjj_C04G2.6	sjj_C04G2.6		WBGene00001001	C04G2.6	dis-3	C04G2.6	100	FALSE	FALSE	TRUE		WBGene00001912
sjj_LLC1.3	sjj_LLC1.3		WBGene00010794	LLC1.3a	dld-1	LLC1.3	100	TRUE	TRUE	TRUE		WBGene00001878
sjj_W02F12.5	sjj_W02F12.5		WBGene00020950	W02F12.5	dlst-1	W02F12.5	100	TRUE	TRUE	FALSE		WBGene00001917
sjj_ZK593.5	sjj_ZK593.5		WBGene00001017	ZK593.5e	dnc-1	ZK593.5	100	TRUE	TRUE	TRUE		WBGene00001917
mv_Y41E3.2	mv_Y41E3.2		WBGene00001066	Y41E3.2	dpy-4	Y41E3.2	100	TRUE	TRUE	FALSE		WBGene00001919
sjj_Y41E3.2	sjj_Y41E3.2		WBGene00001066	Y41E3.2	dpy-4	Y41E3.2	100	FALSE	FALSE	FALSE		WBGene00001920
mv_G_YK3216	mv_G_YK3216		WBGene00022492	Y119D3B.15	dss-1	Y119D3B.15	100	TRUE	TRUE	FALSE		WBGene00001921
sjj_C17H12.1	sjj_C17H12.1		WBGene00015927	C17H12.1	dyci-1	C17H12.1	100	TRUE	TRUE	TRUE		WBGene00001921
mv_Y53H1C.2	mv_Y53H1C.2		WBGene00001215	Y53H1C.2b	ego-2	Y53H1C.2	44.4313	FALSE	FALSE	FALSE		WBGene00001879
sjj_B0511.10	sjj_B0511.10		WBGene00001228	B0511.10	eif-3.E	B0511.10	100	TRUE	TRUE	FALSE		WBGene00001924
mv_Y74C10AR.b	mv_Y74C10AR.b	Used Y74C10AR.1 transcript as query	WBGene00001232	Y74C10AR.1	eif-3.I	Y74C10AR.1	100	FALSE	FALSE	FALSE		WBGene00001925
sjj_F11E6.5	sjj_F11E6.5		WBGene00001240	F11E6.5	elo-2	F11E6.5	100	FALSE	FALSE	FALSE		WBGene00001925
mv_C47A4.2	mv_C47A4.2		WBGene00008123	C47A4.2c	ent-6	C47A4.2	100	FALSE	FALSE	FALSE		WBGene00001926
sjj_H19N07.1	sjj_H19N07.1		WBGene00010405	H19N07.1a.2	erfa-3	H19N07.1	100	TRUE	TRUE	TRUE		WBGene00001927
sjj_F37C12.13	sjj_F37C12.13		WBGene00018154	F37C12.13b	exos-9	F37C12.13	100	TRUE	FALSE	TRUE		WBGene00001927
mv_M01D1.8	mv_M01D1.8		WBGene00019703	M01D1.8	fbxb-41	M01D1.8	100	FALSE	FALSE	FALSE		WBGene00001928
mv_T27C5.5	mv_K06C4.8		WBGene00019444	K06C4.8	frpr-11	K06C4.8	100	TRUE	FALSE	TRUE		WBGene00001929
sjj_F52D10.3	sjj_F52D10.3		WBGene00001502	F52D10.3a.2	ftt-2	F52D10.3	100	FALSE	FALSE	TRUE		WBGene00001930
sjj_T26A5.3	sjj_K09A9.5		WBGene00001520	K09A9.5	gas-1	K09A9.5	100	TRUE	FALSE	TRUE		WBGene00001931
sjj_M106.5	sjj_T09F3.3_2		WBGene00001683	T09F3.3.2	gpd-1	T09F3.3	100	FALSE	FALSE	TRUE		WBGene00001933
sjj_M106.5	sjj_T09F3.3_2		WBGene00001686	F33H1.2	gpd-4	F33H1.2	100	FALSE	FALSE	TRUE		WBGene00001934
sjj_T11G6.1	sjj_T11G6.1		WBGene00002001	T11G6.1a.2	hars-1	T11G6.1	100	TRUE	TRUE	TRUE		WBGene00001934
sjj_C53A5.3	sjj_C53A5.3		WBGene00001834	C53A5.3	hda-1	C53A5.3	100	TRUE	TRUE	FALSE		WBGene00001934
sjj_C34D4.14	sjj_C34D4.14		WBGene00016405	C34D4.14	hecd-1	C34D4.14	100	FALSE	FALSE	FALSE		WBGene00001935
sjj_Y57G11C.17	sjj_Y57G11C.17		WBGene00013312	Y57G11C.17a	hhat-2	Y57G11C.17	100	FALSE	TRUE	TRUE		WBGene00001935
mv_F45F2.3	mv_F45F2.3		WBGene00001875	T10C6.14	his-1	T10C6.14	100	FALSE	FALSE	FALSE		WBGene00001937
sjj_ZK131.4	sjj_ZK131.4		WBGene00001884	ZK131.4	his-10	ZK131.4	68.8686	FALSE	FALSE	FALSE		WBGene00001938
sjj_F08G2.2	sjj_F08G2.2		WBGene00001886	ZK131.6	his-12	ZK131.6	100	TRUE	TRUE	TRUE		WBGene00001938
sjj_F45F2.4	sjj_F45F2.4		WBGene00001886	ZK131.6	his-12	ZK131.6	6.23294	TRUE	TRUE	TRUE		WBGene00001938
sjj_ZK131.4	sjj_ZK131.4		WBGene00001888	ZK131.8	his-14	ZK131.8	68.8686	FALSE	FALSE	FALSE		WBGene00001939
sjj_F08G2.2	sjj_F08G2.2		WBGene00001890	ZK131.10	his-16	ZK131.10	100	TRUE	TRUE	TRUE		WBGene00001941
sjj_F45F2.4	sjj_F45F2.4		WBGene00001890	ZK131.10	his-16	ZK131.10	6.23294	TRUE	TRUE	TRUE		WBGene00001942
mv_F45F2.3	mv_F45F2.3		WBGene00001892	K06C4.10	his-18	K06C4.10	100	FALSE	FALSE	FALSE		WBGene00001942
sjj_F08G2.2	sjj_F08G2.2		WBGene00001893	K06C4.11	his-19	K06C4.11	2.09026	TRUE	TRUE	TRUE		WBGene00001943
sjj_F45F2.4	sjj_F45F2.4		WBGene00001893	K06C4.11	his-19	K06C4.11	100	TRUE	TRUE	TRUE		WBGene00001881
sjj_F45F2.2	sjj_F45F2.2		WBGene00001894	K06C4.4	his-20	K06C4.4	18.2081	TRUE	FALSE	TRUE		WBGene00001881
sjj_F08G2.2	sjj_F08G2.2		WBGene00001895	K06C4.3	his-21	K06C4.3	2.09026	TRUE	TRUE	TRUE		WBGene00001882
sjj_F45F2.4	sjj_F45F2.4		WBGene00001895	K06C4.3	his-21	K06C4.3	100	TRUE	TRUE	TRUE		WBGene00002074
sjj_F45F2.2	sjj_F45F2.2		WBGene00001896	K06C4.12	his-22	K06C4.12	18.2081	TRUE	FALSE	TRUE		WBGene00002203
sjj_ZK131.4	sjj_ZK131.4		WBGene00001900	ZK131.1	his-26	ZK131.1	68.8686	FALSE	FALSE	FALSE		WBGene00002363
mv_F45F2.3	mv_F45F2.3		WBGene00001902	K06C4.2	his-28	K06C4.2	100	FALSE	FALSE	FALSE		WBGene00017075
sjj_F08G2.2	sjj_F08G2.2		WBGene00001877	T10C6.12	his-3	T10C6.12	4.36099	TRUE	TRUE	TRUE		WBGene00003787
sjj_F45F2.4	sjj_F45F2.4		WBGene00001877	T10C6.12	his-3	T10C6.12	100	TRUE	TRUE	TRUE		WBGene00003796
sjj_F08G2.2	sjj_F08G2.2		WBGene00001904	F35H10.1	his-30	F35H10.1	1.06642	TRUE	TRUE	TRUE		WBGene00020679
sjj_F45F2.4	sjj_F45F2.4		WBGene00001904	F35H10.1	his-30	F35H10.1	2.8603	TRUE	TRUE	TRUE		WBGene00004245
sjj_B0035.9	sjj_B0035.9		WBGene00001905	F17E9.12	his-31	F17E9.12	3.05338	FALSE	TRUE	FALSE		WBGene00008149
sjj_F08G2.2	sjj_F08G2.2		WBGene00001907	F17E9.13	his-33	F17E9.13	1.06642	TRUE	TRUE	TRUE		WBGene00010556
sjj_F45F2.4	sjj_F45F2.4		WBGene00001907	F17E9.13	his-33	F17E9.13	2.8603	TRUE	TRUE	TRUE		WBGene00009477
mv_F45F2.3	mv_F45F2.3		WBGene00001911	C50F4.7	his-37	C50F4.7	1.24556	FALSE	FALSE	FALSE		WBGene00004495
mv_F45F2.3	mv_F45F2.3		WBGene00001912	K03A1.6	his-38	K03A1.6	100	FALSE	FALSE	FALSE		WBGene00006529
sjj_F45F2.2	sjj_F45F2.2		WBGene00001913	F45F2.2	his-39	F45F2.2	92.2559	TRUE	FALSE	TRUE		WBGene00006530
sjj_F45F2.2	sjj_F45F2.2		WBGene00001878	T10C6.11	his-4	T10C6.11	13.6763	TRUE	FALSE	TRUE		WBGene00006530
sjj_F08G2.2	sjj_F08G2.2		WBGene00001917	F08G2.2	his-43	F08G2.2	100	TRUE	TRUE	TRUE		WBGene00006773
sjj_F45F2.4	sjj_F45F2.4		WBGene00001917	F08G2.2	his-43	F08G2.2	6.23294	TRUE	TRUE	TRUE		WBGene00006923
mv_W09H1.2	mv_W09H1.2		WBGene00001919	B0035.10	his-45	B0035.10	100	FALSE	FALSE	FALSE		WBGene00006941
sjj_B0035.9	sjj_B0035.9		WBGene00001920	B0035.9	his-46	B0035.9	100	FALSE	TRUE	FALSE		WBGene00002079
sjj_F08G2.2	sjj_F08G2.2		WBGene00001921	B0035.7	his-47	B0035.7	9.07168	TRUE	TRUE	TRUE		WBGene00017605
sjj_F45F2.4	sjj_F45F2.4		WBGene00001921	B0035.7	his-47	B0035.7	1.39529	TRUE	TRUE	TRUE		WBGene00017642
mv_F45F2.3	mv_F45F2.3		WBGene00001879	F45F2.3	his-5	F45F2.3	100	FALSE	FALSE	FALSE		WBGene00019679
mv_F45F2.3	mv_F45F2.3		WBGene00001924	F07B7.9	his-50	F07B7.9	100	FALSE	FALSE	FALSE		WBGene00011306
sjj_F08G2.2	sjj_F08G2.2		WBGene00001925	F07B7.10	his-51	F07B7.10	2.09026	TRUE	TRUE	TRUE		WBGene00022219
sjj_F45F2.4	sjj_F45F2.4		WBGene00001925	F07B7.10	his-51	F07B7.10	100	TRUE	TRUE	TRUE
sjj_F45F2.2	sjj_F45F2.2		WBGene00001926	F07B7.4	his-52	F07B7.4	18.2081	TRUE	FALSE	TRUE
sjj_F08G2.2	sjj_F08G2.2		WBGene00001927	F07B7.3	his-53	F07B7.3	2.09026	TRUE	TRUE	TRUE
sjj_F45F2.4	sjj_F45F2.4		WBGene00001927	F07B7.3	his-53	F07B7.3	100	TRUE	TRUE	TRUE
sjj_F45F2.2	sjj_F45F2.2		WBGene00001928	F07B7.11	his-54	F07B7.11	18.2081	TRUE	FALSE	TRUE
mv_W09H1.2	mv_W09H1.2		WBGene00001929	F54E12.1	his-55	F54E12.1	100	FALSE	FALSE	FALSE
sjj_B0035.9	sjj_B0035.9		WBGene00001930	F54E12.3	his-56	F54E12.3	100	FALSE	TRUE	FALSE
sjj_F08G2.2	sjj_F08G2.2		WBGene00001931	F54E12.5a	his-57	F54E12.5	9.07168	TRUE	TRUE	TRUE
mv_W09H1.2	mv_W09H1.2		WBGene00001933	F55G1.2	his-59	F55G1.2	5.55094	FALSE	FALSE	FALSE
sjj_B0035.9	sjj_B0035.9		WBGene00001934	F55G1.11	his-60	F55G1.11	26.7925	FALSE	TRUE	FALSE
mv_F45F2.3	mv_F45F2.3		WBGene00001934	F55G1.11	his-60	F55G1.11	3.66091	FALSE	FALSE	FALSE
sjj_ZK131.4	sjj_ZK131.4		WBGene00001934	F55G1.11	his-60	F55G1.11	1.20752	FALSE	FALSE	FALSE
sjj_F08G2.2	sjj_F08G2.2		WBGene00001935	F55G1.10	his-61	F55G1.10	2.99183	TRUE	TRUE	TRUE
sjj_F45F2.4	sjj_F45F2.4		WBGene00001935	F55G1.10	his-61	F55G1.10	3.50254	TRUE	TRUE	TRUE
mv_W09H1.2	mv_W09H1.2		WBGene00001937	F22B3.2	his-63	F22B3.2	100	FALSE	FALSE	FALSE
sjj_B0035.9	sjj_B0035.9		WBGene00001938	F22B3.1	his-64	F22B3.1	100	FALSE	TRUE	FALSE
mv_F45F2.3	mv_F45F2.3		WBGene00001938	F22B3.1	his-64	F22B3.1	5.71979	FALSE	FALSE	FALSE
sjj_ZK131.4	sjj_ZK131.4		WBGene00001938	F22B3.1	his-64	F22B3.1	1.0122	FALSE	FALSE	FALSE
sjj_F08G2.2	sjj_F08G2.2		WBGene00001939	H02I12.7	his-65	H02I12.7	9.07168	TRUE	TRUE	TRUE
mv_F45F2.3	mv_F45F2.3		WBGene00001941	T23D8.5	his-67	T23D8.5	1.07418	FALSE	FALSE	FALSE
sjj_F08G2.2	sjj_F08G2.2		WBGene00001942	T23D8.6	his-68	T23D8.6	2.24214	TRUE	TRUE	TRUE
sjj_F45F2.4	sjj_F45F2.4		WBGene00001942	T23D8.6	his-68	T23D8.6	1.58234	TRUE	TRUE	TRUE
sjj_E03A3.3	sjj_E03A3.3		WBGene00001943	E03A3.3	his-69	E03A3.3	100	TRUE	FALSE	FALSE
sjj_F08G2.2	sjj_F08G2.2		WBGene00001881	F45F2.4	his-7	F45F2.4	4.55506	TRUE	TRUE	TRUE
sjj_F45F2.4	sjj_F45F2.4		WBGene00001881	F45F2.4	his-7	F45F2.4	100	TRUE	TRUE	TRUE
mv_W09H1.2	mv_W09H1.2		WBGene00001947	W09H1.2	his-73	W09H1.2	100	FALSE	FALSE	FALSE
sjj_F45F2.2	sjj_F45F2.2		WBGene00001882	F45F2.12	his-8	F45F2.12	9.45453	TRUE	FALSE	TRUE
sjj_T20B12.8	sjj_T20B12.8		WBGene00001974	T20B12.8	hmg-4	T20B12.8	100	TRUE	FALSE	TRUE
sjj_C30C11.4	sjj_C30C11.4		WBGene00016250	C30C11.4.1	hsp-110	C30C11.4	100	FALSE	FALSE	TRUE
mv_C56C10.8	mv_C56C10.8		WBGene00002045	C56C10.8.1	icd-1	C56C10.8	100	TRUE	TRUE	FALSE
sjj_Y51H7B_5.b	sjj_Y65B4B_10.d		WBGene00022042	Y65B4BR.5b	icd-2	Y65B4BR.5	100	TRUE	TRUE	FALSE
sjj_Y65B4B_10.d	sjj_Y65B4B_10.d		WBGene00022042	Y65B4BR.5a	icd-2	Y65B4BR.5	100	FALSE	FALSE	FALSE
sjj_C01F6.8	sjj_C01F6.8		WBGene00002046	C01F6.8b	icln-1	C01F6.8	100	FALSE	FALSE	FALSE
sjj_F32E10.4	sjj_F32E10.4		WBGene00002074	F32E10.4	ima-3	F32E10.4	100	FALSE	FALSE	FALSE
sjj_T05E11.5	sjj_T05E11.5		WBGene00011481	T05E11.5	imp-2	T05E11.5	100	FALSE	TRUE	FALSE
sjj_C17G10.1	sjj_ZK84.6		WBGene00002089	ZK84.6	ins-6	ZK84.6	100	FALSE	FALSE	FALSE
sjj_ZK792.2	sjj_ZK792.2		WBGene00002130	ZK792.2.3	inx-8	ZK792.2	100	FALSE	TRUE	FALSE
sjj_ZK792.2	sjj_ZK792.2		WBGene00002131	ZK792.3	inx-9	ZK792.3	16.0363	FALSE	TRUE	FALSE
sjj_F46F2.2	sjj_F46F2.2		WBGene00002203	F46F2.2d.2	kin-20	F46F2.2	100	FALSE	FALSE	FALSE
sjj_C29E4.2	sjj_C29E4.2		WBGene00016202	C29E4.2	kle-2	C29E4.2	100	TRUE	FALSE	TRUE
sjj_C02F5.1	sjj_C02F5.1		WBGene00002231	C02F5.1	knl-1	C02F5.1	100	TRUE	FALSE	FALSE
mv_Y43H11AL.c	mv_Y43H11AL.c		WBGene00021546	Y43H11AL.2	laat-1	Y43H11AL.2	100	FALSE	FALSE	FALSE
sjj_R74.1	sjj_R74.1		WBGene00003073	R74.1.1	lars-1	R74.1	100	TRUE	TRUE	TRUE
sjj_M7.1	sjj_M7.1		WBGene00002344	M7.1	let-70	M7.1	100	TRUE	TRUE	FALSE
sjj_F57B9.2	sjj_F57B9.2		WBGene00002845	F57B9.2	let-711	F57B9.2	100	FALSE	FALSE	FALSE
sjj_F38H4.9	sjj_F38H4.9		WBGene00002363	F38H4.9.1	let-92	F38H4.9	100	FALSE	TRUE	FALSE
sjj_T27C4.4	sjj_T27C4.4		WBGene00003025	T27C4.4c	lin-40	T27C4.4	100	FALSE	FALSE	FALSE
sjj_Y119D3_444.b		Clear sequence; doesn't correspond to any known clone; targets a gene	WBGene00003062	K09H9.6.2	lpd-6	K09H9.6	100	FALSE	FALSE	TRUE
sjj_R09B3.5	sjj_R09B3.5		WBGene00003123	R09B3.5	mag-1	R09B3.5	100	TRUE	FALSE	FALSE
sjj_Y67D8A_381.a	sjj_Y67D8A_381.a		WBGene00003153	Y67D8C.10c.3	mca-3	Y67D8C.10	55.7742	FALSE	TRUE	FALSE
sjj_R12B2.5	sjj_R12B2.5		WBGene00007016	R12B2.5b.3	mdt-15	R12B2.5	100	TRUE	TRUE	TRUE
sjj_C29H12.6	sjj_C25H3.6		WBGene00016115	C25H3.6b	mdt-26	C25H3.6	2.44255	TRUE	FALSE	FALSE
mv_T18H9.6	mv_T18H9.6		WBGene00007023	T18H9.6	mdt-27	T18H9.6	100	FALSE	FALSE	FALSE
sjj_W02B12.9	sjj_W02B12.9		WBGene00012204	W02B12.9	mfn-1	W02B12.9	100	FALSE	FALSE	TRUE
sjj_C53D6.1	sjj_C53D6.1		WBGene00008277	C53B4.8b	mltn-12	C53B4.8	100	FALSE	TRUE	FALSE
sjj_C04H5.6	sjj_C04H5.6		WBGene00003392	C04H5.6a	mog-4	C04H5.6	100	FALSE	FALSE	FALSE
mv_C04H5.6	mv_C04H5.6		WBGene00003392	C04H5.6a	mog-4	C04H5.6	100	TRUE	TRUE	FALSE
sjj_EEED8.5	sjj_EEED8.5		WBGene00003393	EEED8.5	mog-5	EEED8.5	100	TRUE	TRUE	FALSE
sjj_K01C8.6	sjj_K01C8.6		WBGene00010458	K01C8.6	mrpl-10	K01C8.6	100	FALSE	FALSE	TRUE
mv_T25D3.2	mv_T25D3.2		WBGene00020796	T25D3.2	mrpl-28	T25D3.2	100	FALSE	FALSE	TRUE
sjj_T23B12.2	sjj_T23B12.2		WBGene00020717	T23B12.2	mrpl-4	T23B12.2	100	TRUE	FALSE	FALSE
sjj_B0511.8	sjj_B0511.8		WBGene00044321	B0511.8.2	mrps-30	B0511.8	100	TRUE	FALSE	FALSE
mv_Y39B6A.f	mv_Y39B6A.f		WBGene00012697	Y39B6A.39b	mrps-35	Y39B6A.39	100	FALSE	FALSE	FALSE
sjj_E02A10.1	sjj_E02A10.1		WBGene00008452	E02A10.1	mrps-5	E02A10.1	100	TRUE	TRUE	TRUE
mv_ZK829.9	mv_E02A10.1		WBGene00008452	E02A10.1	mrps-5	E02A10.1	100	TRUE	FALSE	FALSE
sjj_T27F7.3	sjj_K07F5.1		WBGene00003425	K07F5.2	msp-10	K07F5.2	61.916	TRUE	FALSE	TRUE
sjj_T27F7.3	sjj_K07F5.1		WBGene00003468	ZK354.4	msp-113	ZK354.4	2.4228	TRUE	FALSE	TRUE
sjj_T27F7.3	sjj_K07F5.1		WBGene00003432	C04G2.4	msp-36	C04G2.4	22.741	TRUE	FALSE	TRUE
sjj_T27F7.3	sjj_K07F5.1		WBGene00003434	K08F4.8	msp-38	K08F4.8	19.8097	TRUE	FALSE	TRUE
sjj_T27F7.3	sjj_K07F5.1		WBGene00003444	ZK354.5	msp-51	ZK354.5	1.23828	TRUE	FALSE	TRUE
sjj_T27F7.3	sjj_K07F5.1		WBGene00003448	C09B9.6	msp-55	C09B9.6	2.93168	TRUE	FALSE	TRUE
sjj_T27F7.3	sjj_K07F5.1		WBGene00003449	K07F5.3	msp-56	K07F5.3	57.0137	TRUE	FALSE	TRUE
sjj_T27F7.3	sjj_K07F5.1		WBGene00003450	R13H9.2	msp-57	R13H9.2	1.68099	TRUE	FALSE	TRUE
sjj_T27F7.3	sjj_K07F5.1		WBGene00003452	ZK354.11	msp-59	ZK354.11	2.57961	TRUE	FALSE	TRUE
sjj_T27F7.3	sjj_K07F5.1		WBGene00003458	ZK354.1	msp-65	ZK354.1	3.45156	TRUE	FALSE	TRUE
sjj_T27F7.3	sjj_K07F5.1		WBGene00003463	ZK1251.6	msp-76	ZK1251.6	18.8931	TRUE	FALSE	TRUE
sjj_T27F7.3	sjj_K07F5.1		WBGene00003464	F32B6.6	msp-77	F32B6.6	32.6538	TRUE	FALSE	TRUE
sjj_T27F7.3	sjj_K07F5.1		WBGene00003465	T13F2.11	msp-78	T13F2.11	41.1905	TRUE	FALSE	TRUE
sjj_T27F7.3	sjj_K07F5.1		WBGene00003466	T13F2.10	msp-79	T13F2.10	56.0665	TRUE	FALSE	TRUE
sjj_T27F7.3	sjj_K07F5.1		WBGene00003467	K07F5.1	msp-81	K07F5.1	100	TRUE	FALSE	TRUE
sjj_D2096.8	sjj_D2096.8		WBGene00017075	D2096.8	nap-1	D2096.8	100	FALSE	FALSE	FALSE
sjj_C17G1.6	sjj_C17G1.6		WBGene00003553	C17G1.6a	nas-37	C17G1.6	100	FALSE	FALSE	FALSE
mv_Y54E10BL.5	mv_Y54E10BL.5		WBGene00021839	Y54E10BL.5	nduf-5	Y54E10BL.5	100	FALSE	FALSE	FALSE
mv_W10D5.2	mv_W10D5.2		WBGene00012376	W10D5.2.1	nduf-7	W10D5.2	100	FALSE	FALSE	FALSE
sjj_K09A9.1	sjj_K09A9.1		WBGene00010700	K09A9.1	nipi-3	K09A9.1	100	TRUE	TRUE	FALSE
mv_Y74C9A.2	mv_Y74C9A.2		WBGene00022276	Y74C9A.2.5	nlp-40	Y74C9A.2	100	TRUE	FALSE	FALSE
sjj_K07F5.13	sjj_K07F5.13		WBGene00003787	K07F5.13b	npp-1	K07F5.13	100	FALSE	FALSE	TRUE
sjj_ZK328.5	sjj_ZK328.5		WBGene00003796	ZK328.5b	npp-10	ZK328.5	100	FALSE	FALSE	FALSE
sjj_Y77E11A_3670.c	sjj_Y77E11A_3670.c		WBGene00003806	Y77E11A.13b	npp-20	Y77E11A.13	100	TRUE	TRUE	FALSE
sjj_Y37E11A_93.e		Clear sequence; doesn't correspond to any known clone; targets a gene	WBGene00003806	Y77E11A.13a	npp-20	Y77E11A.13	55.5	TRUE	TRUE	FALSE
sjj_F59A6.1	sjj_F59A6.1		WBGene00003822	F59A6.1	nsy-1	F59A6.1	100	FALSE	FALSE	FALSE
sjj_Y38F2A_5743.j	sjj_Y38F2A_5743.j		WBGene00021415	Y38F2AL.1	nsy-4	Y38F2AL.1	100	FALSE	FALSE	FALSE
sjj_B0286.4	sjj_B0286.4		WBGene00003825	B0286.4d.1	ntl-2	B0286.4	100	TRUE	TRUE	FALSE
sjj_C49H3.5	sjj_C49H3.5		WBGene00003827	C49H3.5a	ntl-4	C49H3.5	100	TRUE	TRUE	FALSE
sjj_C09H10.3	sjj_C09H10.3		WBGene00003831	C09H10.3	nuo-1	C09H10.3	100	TRUE	FALSE	TRUE
sjj_T10E9.7	sjj_T10E9.7		WBGene00020417	T10E9.7a	nuo-2	T10E9.7	100	TRUE	FALSE	TRUE
sjj_Y57G11C.12	sjj_Y57G11C.12		WBGene00013308	Y57G11C.12b.1	nuo-3	Y57G11C.12	100	TRUE	FALSE	TRUE
sjj_Y45G12B.1	sjj_Y45G12B.1		WBGene00021562	Y45G12B.1c	nuo-5	Y45G12B.1	100	FALSE	FALSE	TRUE
sjj_W01A8.4	sjj_W01A8.4		WBGene00012166	W01A8.4	nuo-6	W01A8.4	100	TRUE	FALSE	TRUE
sjj_Y71F9A_279.b	sjj_Y71F9A_279.b		WBGene00003836	Y71F9AM.5a	nxt-1	Y71F9AM.5	100	FALSE	FALSE	FALSE
sjj_T22B11.5	sjj_T22B11.5		WBGene00020679	T22B11.5b.1	ogdh-1	T22B11.5	100	FALSE	FALSE	TRUE
sjj_Y106G6H.2	sjj_Y106G6H.2		WBGene00003902	Y106G6H.2a.1	pab-1	Y106G6H.2	100	TRUE	TRUE	FALSE
sjj_C17E4.5	sjj_C17E4.5		WBGene00003904	C17E4.5	pabp-2	C17E4.5	100	TRUE	TRUE	FALSE
mv_G_YK3630	mv_G_YK3630		WBGene00003924	Y110A7A.14.1	pas-3	Y110A7A.14	100	FALSE	FALSE	FALSE
sjj_F25H2.9	sjj_F25H2.9		WBGene00003926	F25H2.9.2	pas-5	F25H2.9	100	TRUE	TRUE	FALSE
sjj_C47B2.4	sjj_C47B2.4		WBGene00003948	C47B2.4	pbs-2	C47B2.4	100	FALSE	TRUE	FALSE
sjj_F10C1.5	sjj_T24H7.1		WBGene00004015	T24H7.1	phb-2	T24H7.1	100	TRUE	TRUE	TRUE
sjj_F09E5.1	sjj_F09E5.1		WBGene00004034	F09E5.1	pkc-3	F09E5.1	100	TRUE	FALSE	FALSE
sjj_C14B9.4	sjj_C14B9.4		WBGene00004042	C14B9.4b	plk-1	C14B9.4	100	TRUE	FALSE	FALSE
sjj_ZK622.3	sjj_ZK622.3		WBGene00022781	ZK622.3c.12	pmt-1	ZK622.3	100	FALSE	FALSE	TRUE
sjj_C15F1.e	sjj_C15F1.e		WBGene00004090	C15F1.4	ppp-1	C15F1.4	100	TRUE	TRUE	TRUE
mv_R119.4	mv_R119.4		WBGene00004143	R119.4	pqn-59	R119.4	100	TRUE	TRUE	FALSE
sjj_W02D9.1	sjj_W02D9.1		WBGene00004181	W02D9.1a.2	pri-2	W02D9.1	100	TRUE	FALSE	TRUE
sjj_T10F2.4	sjj_T10F2.4		WBGene00020423	T10F2.4	prp-19	T10F2.4	100	TRUE	TRUE	FALSE
mv_W07E6.4	mv_W07E6.4		WBGene00004188	W07E6.4	prp-21	W07E6.4	100	FALSE	FALSE	FALSE
sjj_D1054.14	sjj_D1054.14		WBGene00008380	D1054.14	prp-38	D1054.14	100	TRUE	TRUE	FALSE
sjj_W06B11.2	sjj_W06B11.2		WBGene00004245	W06B11.2	puf-9	W06B11.2	100	FALSE	FALSE	FALSE
sjj_C47E12.4	sjj_C47E12.4		WBGene00008149	C47E12.4a	pyp-1	C47E12.4	100	FALSE	FALSE	TRUE
sjj_T05C12.10	sjj_T05C12.10		WBGene00004264	T05C12.10	qua-1	T05C12.10	100	FALSE	FALSE	FALSE
sjj_K04D7.1	sjj_K04D7.1		WBGene00010556	K04D7.1.3	rack-1	K04D7.1	100	TRUE	TRUE	TRUE
mv_F26F4.10	mv_F26F4.10		WBGene00004679	F26F4.10c	rars-1	F26F4.10	8.86482	TRUE	TRUE	TRUE
sjj_T23F6.4	sjj_T23F6.4		WBGene00004315	T23F6.4.1	rbd-1	T23F6.4	100	FALSE	FALSE	FALSE
sjj_F36F2.3	sjj_F36F2.3		WBGene00009477	F36F2.3b	rbpl-1	F36F2.3	100	TRUE	TRUE	FALSE
sjj_C06E1.10	sjj_C06E1.10		WBGene00015525	C06E1.10	rha-2	C06E1.10	100	TRUE	FALSE	TRUE
sjj_C14C10.3	sjj_C14C10.3		WBGene00007586	C14C10.3b	ril-2	C14C10.3	100	TRUE	TRUE	FALSE
sjj_R07E5.14	sjj_R07E5.14		WBGene00004387	R07E5.14.2	rnp-4	R07E5.14	100	TRUE	TRUE	FALSE
sjj_T23G5.1	sjj_T23G5.1		WBGene00004391	T23G5.1.1	rnr-1	T23G5.1	100	TRUE	FALSE	TRUE
sjj_Y54E10B_159.c	sjj_Y54E10B_159.c		WBGene00021845	Y54E10BR.6	rpb-7	Y54E10BR.6	100	TRUE	TRUE	FALSE
sjj_F26F4.11	sjj_F26F4.11		WBGene00017830	F26F4.11	rpb-8	F26F4.11	100	FALSE	FALSE	FALSE
mv_C06B8.8	mv_C06B8.8		WBGene00004452	C06B8.8.1	rpl-38	C06B8.8	100	FALSE	FALSE	FALSE
sjj_F39B2.6	sjj_F39B2.6		WBGene00004495	F39B2.6.1	rps-26	F39B2.6	100	TRUE	TRUE	TRUE
sjj_C27H6.2	sjj_C27H6.2		WBGene00007784	C27H6.2	ruvb-1	C27H6.2	100	TRUE	FALSE	TRUE
sjj_T22D1.10	sjj_T22D1.10		WBGene00020687	T22D1.10	ruvb-2	T22D1.10	100	TRUE	FALSE	TRUE
sjj_C08B11.5	sjj_C08B11.5		WBGene00004723	C08B11.5	sap-49	C08B11.5	100	FALSE	TRUE	FALSE
mv_T21C9.12	mv_T21C9.12		WBGene00011897	T21C9.12	scpl-4	T21C9.12	100	TRUE	TRUE	TRUE
sjj_F46A9.5	sjj_F46A9.5		WBGene00004807	F46A9.5.1	skr-1	F46A9.5	100	TRUE	TRUE	FALSE
sjj_F35G12.8	sjj_F35G12.8		WBGene00004874	F35G12.8	smc-4	F35G12.8	100	FALSE	FALSE	FALSE
sjj_F20G4.1	sjj_F20G4.1		WBGene00008990	F20G4.1	smgl-1	F20G4.1	100	TRUE	TRUE	FALSE
sjj_T13F2.7	sjj_T13F2.7		WBGene00011747	T13F2.7	sna-2	T13F2.7	100	FALSE	FALSE	FALSE
sjj_T28D9.10	sjj_T28D9.10		WBGene00004916	T28D9.10b	snr-3	T28D9.10	100	FALSE	FALSE	FALSE
sjj_ZK652.1	sjj_ZK652.1		WBGene00004918	ZK652.1	snr-5	ZK652.1	73.8919	TRUE	TRUE	FALSE
sjj_Y46G5.f	sjj_Y46G5.f		WBGene00012896	Y46G5A.4	snrp-200	Y46G5A.4	100	TRUE	TRUE	FALSE
sjj_M04G12.4	sjj_M04G12.4		WBGene00010868	M04G12.4b.2	somi-1	M04G12.4	100	TRUE	FALSE	FALSE
sjj_Y47G6A_247.f	sjj_Y47G6A_247.f		WBGene00004978	Y47G6A.10	spg-7	Y47G6A.10	100	TRUE	FALSE	TRUE
sjj_Y47G6A_247.g	sjj_Y47G6A_247.g		WBGene00004978	Y47G6A.10	spg-7	Y47G6A.10	100	TRUE	TRUE	FALSE
mv_K08E4.1	mv_K08E4.1		WBGene00005015	K08E4.1	spt-5	K08E4.1	100	FALSE	FALSE	TRUE
mv_F27C8.2	mv_Y62E10A.4		WBGene00013375	Y62E10A.4b	srsx-25	Y62E10A.4	100	FALSE	FALSE	FALSE
sjj_K02B2.5	sjj_H04M03.8		WBGene00005732	H04M03.8	srv-21	H04M03.8	100	TRUE	TRUE	FALSE
sjj_F58E6.1	sjj_F58E6.1		WBGene00010251	F58E6.1	sta-2	F58E6.1	100	TRUE	FALSE	TRUE
sjj_C47D12.6	sjj_C47D12.6		WBGene00006617	C47D12.6b.1	tars-1	C47D12.6	100	TRUE	TRUE	TRUE
sjj_C47B2.3	sjj_C47B2.3		WBGene00006529	C47B2.3.2	tba-2	C47B2.3	100	FALSE	TRUE	FALSE
sjj_F44F4.11	sjj_F44F4.11		WBGene00006530	F44F4.11	tba-4	F44F4.11	100	FALSE	FALSE	FALSE
sjj_Y19D2B.1	sjj_Y19D2B.1		WBGene00006530	F44F4.11	tba-4	F44F4.11	30.924	TRUE	TRUE	FALSE
sjj_C16A3.8	sjj_C16A3.8		WBGene00015813	C16A3.8.1	thoc-2	C16A3.8	100	TRUE	TRUE	FALSE
sjj_F13B10.1	sjj_F13B10.1		WBGene00006575	F13B10.1b	tir-1	F13B10.1	100	TRUE	FALSE	FALSE
mv_AAD13737	mv_AAD13737		WBGene00006613	ZC376.5.2	trm-1	ZC376.5	100	TRUE	TRUE	FALSE
mv_F58B3.5	mv_ZK637.11		WBGene00014028	ZK637.10.2	trxr-2	ZK637.10	31.4476	TRUE	TRUE	FALSE
sjj_F56D2.1	sjj_F56D2.1		WBGene00018963	F56D2.1	ucr-1	F56D2.1	100	TRUE	TRUE	FALSE
mv_AAB84234	mv_AAB84234		WBGene00006773	W02D3.9.1	unc-37	W02D3.9	100	FALSE	FALSE	FALSE
sjj_ZC101.2	sjj_ZC101.2		WBGene00006787	ZC101.2l	unc-52	ZC101.2	100	FALSE	TRUE	FALSE
sjj_F09D1.1	sjj_F09D1.1		WBGene00017280	F09D1.1	usp-39	F09D1.1	100	FALSE	FALSE	FALSE
sjj_F08B1.1	sjj_F08B1.1		WBGene00006923	F08B1.1a.2	vhp-1	F08B1.1	100	FALSE	TRUE	TRUE
sjj_Y80D3A.a	sjj_Y80D3A.a		WBGene00006945	Y80D3A.1	wars-1	Y80D3A.1	100	TRUE	FALSE	TRUE
sjj_F28D1.1	sjj_F28D1.1		WBGene00009211	F28D1.1	wdr-46	F28D1.1	100	FALSE	FALSE	TRUE
sjj_C46C2.1	sjj_C46C2.1		WBGene00006941	C46C2.1k	wnk-1	C46C2.1	100	FALSE	TRUE	FALSE
sjj_ZK742.1	sjj_ZK742.1		WBGene00002078	ZK742.1a.3	xpo-1	ZK742.1	100	FALSE	FALSE	TRUE
sjj_Y65B4B_13.b	sjj_Y48G1A_54.b		WBGene00002079	Y48G1A.5	xpo-2	Y48G1A.5	100	TRUE	TRUE	FALSE
sjj_Y48B6A.3	sjj_Y48B6A.3		WBGene00006964	Y48B6A.3	xrn-2	Y48B6A.3	100	FALSE	TRUE	FALSE
sjj_B0491.5	sjj_B0491.5		WBGene00007192	B0491.5.1		B0491.5	100	TRUE	FALSE	TRUE
mv_F27C1.8	mv_C01A2.4		WBGene00007216	C01A2.4		C01A2.4	100	FALSE	FALSE	FALSE
mv_ZC15.3	mv_C01A2.5		WBGene00007217	C01A2.5		C01A2.5	100	TRUE	FALSE	FALSE
sjj_C16A3.4	sjj_C16A3.4		WBGene00015809	C16A3.4		C16A3.4	100	TRUE	FALSE	FALSE
sjj_C16A3.5	sjj_C16A3.5		WBGene00015810	C16A3.5.1		C16A3.5	100	TRUE	TRUE	TRUE
mv_F37H8.5	mv_C16A3.6		WBGene00015811	C16A3.6		C16A3.6	100	TRUE	TRUE	FALSE
mv_G_YK2975	mv_G_YK2975		WBGene00015941	C18A3.3		C18A3.3	100	TRUE	TRUE	FALSE
sjj_C18E9.2	sjj_C18E9.2		WBGene00007683	C18E9.2a		C18E9.2	100	TRUE	TRUE	FALSE
sjj_C18E9.4	sjj_C18E9.4		WBGene00007684	C18E9.4		C18E9.4	100	TRUE	FALSE	TRUE
sjj_C23G10.8	sjj_C23G10.8		WBGene00016015	C23G10.8.1		C23G10.8	100	FALSE	FALSE	TRUE
sjj_C18A3.7	sjj_C30B5.4		WBGene00016245	C30B5.4		C30B5.4	100	TRUE	TRUE	FALSE
sjj_C33A12.1	sjj_C33A12.1		WBGene00007880	C33A12.1		C33A12.1	100	TRUE	TRUE	TRUE
sjj_C33D9.3	sjj_C33D9.3		WBGene00007898	C33D9.3b.2		C33D9.3	100	FALSE	TRUE	FALSE
sjj_C37H5.5	sjj_C37H5.5		WBGene00016508	C37H5.5		C37H5.5	100	TRUE	FALSE	FALSE
sjj_C42C1.3	sjj_C42C1.3		WBGene00016581	C42C1.3b		C42C1.3	100	TRUE	TRUE	TRUE
sjj_C56E6.1	sjj_C56E6.1		WBGene00195085	C56E6.9		C56E6.9	100	TRUE	TRUE	TRUE
sjj_F28E10.4	sjj_E04A4.5		WBGene00017119	E04A4.5		E04A4.5	100	TRUE	TRUE	TRUE
sjj_F01G4.6	sjj_F01G4.6		WBGene00008505	F01G4.6b.2		F01G4.6	100	FALSE	TRUE	TRUE
sjj_R07B7.9	sjj_F10C2.4		WBGene00008645	F10C2.4		F10C2.4	100	FALSE	FALSE	TRUE
mv_F10E9.4	mv_F10E9.4		WBGene00017356	F10E9.4		F10E9.4	100	FALSE	FALSE	FALSE
sjj_F11A3.2	sjj_F11A3.2		WBGene00008670	F11A3.2b		F11A3.2	100	TRUE	TRUE	TRUE
sjj_Y53C10A.3	sjj_F11A3.2		WBGene00008670	F11A3.2a		F11A3.2	100	TRUE	TRUE	TRUE
sjj_F19F10.9	sjj_F19F10.9		WBGene00017605	F19F10.9		F19F10.9	100	TRUE	TRUE	FALSE
sjj_F20D12.2	sjj_F20D12.2		WBGene00017642	F20D12.2		F20D12.2	100	FALSE	TRUE	FALSE
sjj_F23H11.5	sjj_F23H11.5		WBGene00000263	F23H11.5.1		F23H11.5	100	TRUE	TRUE	FALSE
mv_F27C1.6	mv_F27C1.6		WBGene00017855	F27C1.6.1		F27C1.6	100	TRUE	TRUE	FALSE
mv_Y62E10A.4	mv_F27C8.2		WBGene00009183	F27C8.2		F27C8.2	100	FALSE	FALSE	FALSE
mv_Y62E10A.4	mv_F27C8.2		WBGene00009184	F27C8.3		F27C8.3	43.2606	FALSE	FALSE	FALSE
mv_F27C8.3	mv_F27C8.3		WBGene00009184	F27C8.3		F27C8.3	100	FALSE	FALSE	FALSE
sjj_F29C4.2	sjj_F29C4.2		WBGene00017926	F29C4.2		F29C4.2	100	FALSE	TRUE	FALSE
mv_F33D11.10	mv_F33D11.10		WBGene00018007	F33D11.10		F33D11.10	100	TRUE	TRUE	FALSE
sjj_F33D4.5	sjj_F33D4.5		WBGene00017997	F33D4.5		F33D4.5	100	FALSE	FALSE	TRUE
mv_F33D4.5		Used F33D4.5 transcript as query	WBGene00017997	F33D4.5		F33D4.5	100	TRUE	FALSE	FALSE
mv_K08C9.7	mv_K08C9.7		WBGene00009378	F34H10.1		F34H10.1	100	FALSE	FALSE	TRUE
mv_F35F10.14	mv_F35F10.14		WBGene00018063	F35F10.14		F35F10.14	100	FALSE	FALSE	FALSE
sjj_K09C6.6	sjj_K09C6.6		WBGene00018312	F41H8.1		F41H8.1	15.1717	FALSE	FALSE	FALSE
sjj_F42C5.9	sjj_F42C5.9		WBGene00018349	F42C5.9.1		F42C5.9	100	TRUE	TRUE	TRUE
mv_F44G4.2	mv_F44G4.2		WBGene00009712	F44G4.2		F44G4.2	100	TRUE	TRUE	TRUE
sjj_F32E10.1	sjj_F45E4.5		WBGene00018470	F45E4.5		F45E4.5	100	FALSE	FALSE	FALSE
mv_G_YK8501	mv_G_YK8501		WBGene00009734	F45G2.8		F45G2.8	100	FALSE	FALSE	FALSE
sjj_F49H12.e	sjj_F49H12.e		WBGene00018656	F49H12.5		F49H12.5	100	FALSE	FALSE	FALSE
sjj_F52C12.3	sjj_F52C12.3		WBGene00018680	F52C12.3		F52C12.3	100	FALSE	TRUE	FALSE
sjj_M7.1	sjj_M7.1		WBGene00018669	F52C6.12.2		F52C6.12	3.50472	TRUE	TRUE	FALSE
sjj_F52C6.13	sjj_F52C6.13		WBGene00018670	F52C6.13		F52C6.13	100	FALSE	FALSE	TRUE
sjj_F53F4.10	sjj_F53F4.10		WBGene00009992	F53F4.10		F53F4.10	100	FALSE	FALSE	TRUE
sjj_B0035.12	sjj_F54D1.6		WBGene00010047	F54D1.6		F54D1.6	100	FALSE	FALSE	FALSE
sjj_F56A8.6	sjj_F56A8.6		WBGene00010141	F56A8.5		F56A8.5	68.8604	TRUE	FALSE	FALSE
mv_F48E8.1	mv_F59C6.5		WBGene00010326	F59C6.5		F59C6.5	100	TRUE	FALSE	FALSE
sjj_Y53G8B_93.d	sjj_Y53G8B_93.d		WBGene00019168	H06I04.3a		H06I04.3	100	TRUE	FALSE	FALSE
sjj_K07C5.4	sjj_K07C5.4		WBGene00010627	K07C5.4		K07C5.4	100	TRUE	TRUE	FALSE
sjj_K07C5.6	sjj_K07C5.6		WBGene00010629	K07C5.6		K07C5.6	100	FALSE	FALSE	FALSE
mv_Y23H5A.1	mv_K08C9.5		WBGene00010652	K08C9.5		K08C9.5	100	FALSE	FALSE	TRUE
mv_K08C9.7	mv_K08C9.7		WBGene00010654	K08C9.7		K08C9.7	100	FALSE	FALSE	TRUE
sjj_K08F4.2	sjj_K08F4.2		WBGene00010677	K08F4.2		K08F4.2	100	FALSE	TRUE	FALSE
sjj_K09C6.6	sjj_K09C6.6		WBGene00044778	K09C6.10		K09C6.10	10.2784	FALSE	FALSE	FALSE
sjj_K09C6.6	sjj_K09C6.6		WBGene00019560	K09C6.6		K09C6.6	100	FALSE	FALSE	FALSE
sjj_K12H4.4	sjj_K12H4.4		WBGene00019679	K12H4.4		K12H4.4	100	TRUE	TRUE	FALSE
sjj_R08D7.3	sjj_R08D7.7		WBGene00011147	R08D7.7		R08D7.7	100	TRUE	TRUE	FALSE
sjj_R186.3	sjj_R186.3		WBGene00011306	R186.3		R186.3	100	TRUE	TRUE	FALSE
sjj_R186.3	sjj_R186.3		WBGene00011309	R186.8.1		R186.8	10.2801	TRUE	TRUE	FALSE
mv_G_YK819	mv_G_YK819		WBGene00020171	T02H6.1a		T02H6.1	100	FALSE	FALSE	TRUE
sjj_T02H6.11	sjj_T02H6.11		WBGene00020181	T02H6.11.2		T02H6.11	100	TRUE	TRUE	FALSE
sjj_T04A8.6	sjj_T04A8.6		WBGene00011408	T04A8.6		T04A8.6	100	TRUE	FALSE	FALSE
sjj_W03G1.5	sjj_T07A9.10		WBGene00020298	T07A9.10		T07A9.10	100	FALSE	FALSE	TRUE
mv_T08D2.4	mv_T08D2.6		WBGene00011607	T08D2.2		T08D2.2	22.3512	FALSE	FALSE	FALSE
mv_T08D2.4	mv_T08D2.6		WBGene00011611	T08D2.6		T08D2.6	100	FALSE	FALSE	FALSE
mv_T09A5.5	mv_T09A5.5		WBGene00011634	T09A5.5		T09A5.5	100	FALSE	FALSE	FALSE
mv_G_YK3613	mv_G_YK3613		WBGene00011722	T11G6.8		T11G6.8	100	FALSE	TRUE	TRUE
sjj_T19A5.1	sjj_T19A5.1		WBGene00020553	T19A5.1		T19A5.1	100	TRUE	TRUE	FALSE
sjj_T20H4.5	sjj_T20H4.5		WBGene00020636	T20H4.5		T20H4.5	100	TRUE	TRUE	TRUE
mv_T26E3.7	mv_T26E3.7		WBGene00012040	T26E3.7		T26E3.7	100	FALSE	FALSE	FALSE
mv_T26G10.1	mv_T26G10.1		WBGene00012059	T26G10.1		T26G10.1	100	TRUE	TRUE	TRUE
sjj_T26G10.1	sjj_T26G10.1		WBGene00012059	T26G10.1		T26G10.1	100	FALSE	FALSE	TRUE
sjj_T27E9.2	sjj_T27E9.2		WBGene00012094	T27E9.2		T27E9.2	100	TRUE	TRUE	FALSE
mv_T28D6.6		Used T28D6.6a transcript as query	WBGene00012126	T28D6.6a		T28D6.6	100	FALSE	FALSE	TRUE
sjj_W04A4.6	sjj_W04A4.6		WBGene00012234	W04A4.5		W04A4.5	100	TRUE	FALSE	FALSE
sjj_W10C4.b	sjj_W04A8.2		WBGene00012237	W04A8.2		W04A8.2	100	FALSE	FALSE	FALSE
sjj_W06E11.1	sjj_W06E11.1		WBGene00021061	W06E11.1		W06E11.1	100	FALSE	FALSE	TRUE
sjj_W09C5.8	sjj_W09C5.8		WBGene00012354	W09C5.8		W09C5.8	100	TRUE	TRUE	FALSE
sjj_AC8.6	sjj_AC8.6		WBGene00022464	Y110A7A.19		Y110A7A.19	100	FALSE	FALSE	FALSE
sjj_Y19D2B.1	sjj_Y19D2B.1		WBGene00012489	Y19D2B.1		Y19D2B.1	33.9109	TRUE	TRUE	FALSE
mv_Y32H12A.4	mv_Y32H12A.4		WBGene00021312	Y32H12A.4.2		Y32H12A.4	100	TRUE	TRUE	TRUE
mv_Y39A1A.14	mv_Y39A1A.14		WBGene00012652	Y39A1A.14		Y39A1A.14	100	FALSE	TRUE	TRUE
sjj_Y39G10A_246.h	sjj_Y39G10A_246.h		WBGene00021465	Y39G10AR.7		Y39G10AR.7	5.52963	TRUE	TRUE	FALSE
sjj_Y39G10A_246.h	sjj_Y39G10A_246.h		WBGene00021466	Y39G10AR.8		Y39G10AR.8	100	TRUE	TRUE	FALSE
sjj_Y45F10D.8	sjj_Y45F10D.8		WBGene00012887	Y45F10D.7		Y45F10D.7	100	TRUE	FALSE	TRUE
sjj_Y47H9C.7	sjj_Y47H9C.7		WBGene00012950	Y47H9C.7		Y47H9C.7	100	TRUE	FALSE	TRUE
sjj_Y48G10A.b	sjj_Y48G10A.b		WBGene00013021	Y48G10A.4a		Y48G10A.4	100	TRUE	TRUE	FALSE
sjj_Y48G1A_54.d	sjj_Y48G1A_54.d		WBGene00021660	Y48G1A.4		Y48G1A.4	100	TRUE	FALSE	FALSE
mv_Y51H7BR.7	mv_Y51H7BR.7		WBGene00021778	Y51H7BR.7		Y51H7BR.7	100	FALSE	FALSE	TRUE
mv_Y52B11A.10	mv_Y52B11A.10		WBGene00013129	Y52B11A.10		Y52B11A.10	100	FALSE	FALSE	FALSE
mv_Y54E10BR.d	mv_Y54E10BR.d		WBGene00021844	Y54E10BR.5		Y54E10BR.5	100	FALSE	TRUE	FALSE
mv_G_YK7085	mv_G_YK7085		WBGene00013210	Y54G9A.7		Y54G9A.7	100	TRUE	TRUE	TRUE
mv_Y57E12AL.a	mv_Y57E12AL.a		WBGene00021959	Y57E12AL.6.1		Y57E12AL.6	100	FALSE	FALSE	FALSE
mv_T08D2.4	mv_T08D2.6		WBGene00013365	Y60A3A.19b		Y60A3A.19	100	FALSE	FALSE	FALSE
sjj_Y67D8A_384.c	sjj_Y67D8A_384.c		WBGene00235279	Y67D8C.22a		Y67D8C.22	100	FALSE	FALSE	FALSE
sjj_Y71H2_388.c	sjj_Y71H2_388.c		WBGene00022185	Y71H2AM.20a.1		Y71H2AM.20	9.17599	FALSE	FALSE	FALSE
sjj_Y71H2_388.c	sjj_Y71H2_388.c		WBGene00022170	Y71H2AM.5.2		Y71H2AM.5	100	FALSE	FALSE	FALSE
sjj_W10C4.b	sjj_W04A8.2		WBGene00022219	Y73B3A.18a		Y73B3A.18	1.30032	FALSE	FALSE	FALSE
mv_ZC376.6	mv_ZC376.6		WBGene00013877	ZC376.6a		ZC376.6	100	TRUE	TRUE	FALSE
sjj_ZK265.6	sjj_ZK265.6		WBGene00013958	ZK265.6		ZK265.6	100	FALSE	FALSE	FALSE
mv_G_YK4633	mv_G_YK4633		WBGene00014036	ZK643.5		ZK643.5	100	FALSE	FALSE	FALSE
sjj_ZK686.1	sjj_ZK686.1		WBGene00022791	ZK686.1.2		ZK686.1	100	FALSE	TRUE	TRUE
sjj_ZK686.3	sjj_ZK686.3		WBGene00022793	ZK686.3.1		ZK686.3	100	TRUE	TRUE	FALSE
mv_ZK809.3	mv_ZK809.3		WBGene00014086	ZK809.3		ZK809.3	100	TRUE	TRUE	TRUE
sjj_ZK809.3	sjj_ZK809.3		WBGene00014086	ZK809.3		ZK809.3	100	FALSE	FALSE	TRUE
sjj_D2013.7	sjj_D2013.7	No clear sequence or only vector	NA				NA	TRUE	TRUE	TRUE
sjj_F42A8.1	sjj_F42A8.1	No clear sequence or only vector	NA				NA	TRUE	TRUE	FALSE
mv_Y46G5A.4		No clear sequence or only vector	NA				NA	FALSE	FALSE	FALSE
mv_Y48A6C.4		No clear sequence or only vector	NA				NA	FALSE	FALSE	FALSE
mv_Y50D7_164.a		No clear sequence or only vector	NA				NA	FALSE	FALSE	FALSE
mv_Y51H7BR.3		No clear sequence or only vector	NA				NA	FALSE	FALSE	FALSE
sjj_R07G3.3		No clear sequence or only vector	NA				NA	TRUE	TRUE	FALSE
sjj_T07E3.1		No clear sequence or only vector	NA				NA	FALSE	FALSE	FALSE
sjj_C18E9.6	sjj_H05L03.6	does not hit any gene	NA				NA	FALSE	TRUE	FALSE
sjj_K05F1.5		Not enough to assign to another clone, but not expected clone	NA				NA	FALSE	FALSE	TRUE
mv_BAA20377		Not enough to assign to another clone, but not expected clone	NA				NA	FALSE	FALSE	FALSE
mv_W03F9.10		Sequence corresponds to nothing in Genbank	NA				NA	TRUE	TRUE	TRUE
sjj_T05B4.10		Sequence corresponds to nothing in Genbank	NA				NA	TRUE	TRUE	TRUE
sjj_Y43E12A.3		Clear sequence; doesn't correspond to any known clone; doesn't target a gene WS240	NA				NA	FALSE	FALSE	FALSE

## Sheet: 338 targets of 297 clones
WBGene_ID	PublicGeneName	Sequence_name			TargetslinkedtoMAPKsignalling
WBGene00007210	agmo-1	BE10.2			WBGene00000369
WBGene00019322	ahcy-1	K02F2.2			WBGene00018782
WBGene00017088	akir-1	E01A2.6			WBGene00000506
WBGene00006439	ant-1.1	T27E9.1			WBGene00000876
WBGene00013168	arp-1	Y53F4B.22			WBGene00000994
WBGene00010015	atad-3	F54B3.3			WBGene00000994
WBGene00020275	atp-4	T05H4.12			WBGene00001017
WBGene00000276	byn-1	F57B9.5			WBGene00001215
WBGene00012230	cacn-1	W03H9.4			WBGene00018154
WBGene00000293	cap-2	M106.5			WBGene00001502
WBGene00000369	ccf-1	Y56A3A.20			WBGene00001834
WBGene00018782	cct-3	F54A3.3			WBGene00001875
WBGene00000379	cct-4	K01C8.10			WBGene00001884
WBGene00021934	cct-8	Y55F3AR.3			WBGene00001886
WBGene00000388	cdc-25.3	ZK637.11			WBGene00001886
WBGene00000441	ceh-18	ZC64.3			WBGene00001888
WBGene00000506	cic-1	H14E04.5			WBGene00001890
WBGene00018892	cir-1	F55F8.4			WBGene00001890
WBGene00000606	col-17	F11G11.10			WBGene00001892
WBGene00000620	col-43	ZC513.8			WBGene00001893
WBGene00000649	col-73	F11G11.12			WBGene00001893
WBGene00000774	cpf-2	F56A8.6			WBGene00001894
WBGene00017313	cpsf-2	F09G2.4			WBGene00001895
WBGene00000796	crn-3	C14A4.4			WBGene00001895
WBGene00000802	crt-1	Y38A10A.5			WBGene00001896
WBGene00017121	cyc-2.1	E04A4.7			WBGene00001900
WBGene00000876	cyl-1	C52E4.6			WBGene00001902
WBGene00000895	dac-1	B0412.1			WBGene00001877
WBGene00014243	dcaf-1	ZK1251.9			WBGene00001877
WBGene00007395	dcar-1	C06H5.7			WBGene00001904
WBGene00000938	dcp-66	C26C6.5			WBGene00001904
WBGene00000962	dhc-1	T21E12.4			WBGene00001905
WBGene00000994	dic-1	F08B4.1			WBGene00001907
WBGene00001001	dis-3	C04G2.6			WBGene00001907
WBGene00010794	dld-1	LLC1.3			WBGene00001911
WBGene00020950	dlst-1	W02F12.5			WBGene00001912
WBGene00001017	dnc-1	ZK593.5			WBGene00001878
WBGene00001066	dpy-4	Y41E3.2			WBGene00001917
WBGene00022492	dss-1	Y119D3B.15			WBGene00001917
WBGene00015927	dyci-1	C17H12.1			WBGene00001919
WBGene00001215	ego-2	Y53H1C.2			WBGene00001920
WBGene00001228	eif-3.E	B0511.10			WBGene00001921
WBGene00001232	eif-3.I	Y74C10AR.1			WBGene00001921
WBGene00001240	elo-2	F11E6.5			WBGene00001879
WBGene00008123	ent-6	C47A4.2			WBGene00001924
WBGene00010405	erfa-3	H19N07.1			WBGene00001925
WBGene00018154	exos-9	F37C12.13			WBGene00001925
WBGene00019703	fbxb-41	M01D1.8			WBGene00001926
WBGene00019444	frpr-11	K06C4.8			WBGene00001927
WBGene00001502	ftt-2	F52D10.3			WBGene00001927
WBGene00001520	gas-1	K09A9.5			WBGene00001928
WBGene00001683	gpd-1	T09F3.3			WBGene00001929
WBGene00001686	gpd-4	F33H1.2			WBGene00001930
WBGene00002001	hars-1	T11G6.1			WBGene00001931
WBGene00001834	hda-1	C53A5.3			WBGene00001933
WBGene00016405	hecd-1	C34D4.14			WBGene00001934
WBGene00013312	hhat-2	Y57G11C.17			WBGene00001934
WBGene00001875	his-1	T10C6.14			WBGene00001934
WBGene00001884	his-10	ZK131.4			WBGene00001935
WBGene00001886	his-12	ZK131.6			WBGene00001935
WBGene00001888	his-14	ZK131.8			WBGene00001937
WBGene00001890	his-16	ZK131.10			WBGene00001938
WBGene00001892	his-18	K06C4.10			WBGene00001938
WBGene00001893	his-19	K06C4.11			WBGene00001938
WBGene00001894	his-20	K06C4.4			WBGene00001939
WBGene00001895	his-21	K06C4.3			WBGene00001941
WBGene00001896	his-22	K06C4.12			WBGene00001942
WBGene00001900	his-26	ZK131.1			WBGene00001942
WBGene00001902	his-28	K06C4.2			WBGene00001943
WBGene00001877	his-3	T10C6.12			WBGene00001881
WBGene00001904	his-30	F35H10.1			WBGene00001881
WBGene00001905	his-31	F17E9.12			WBGene00001882
WBGene00001907	his-33	F17E9.13			WBGene00002074
WBGene00001911	his-37	C50F4.7			WBGene00002203
WBGene00001912	his-38	K03A1.6			WBGene00002363
WBGene00001913	his-39	F45F2.2			WBGene00017075
WBGene00001878	his-4	T10C6.11			WBGene00003787
WBGene00001917	his-43	F08G2.2			WBGene00003796
WBGene00001919	his-45	B0035.10			WBGene00020679
WBGene00001920	his-46	B0035.9			WBGene00004245
WBGene00001921	his-47	B0035.7			WBGene00008149
WBGene00001879	his-5	F45F2.3			WBGene00010556
WBGene00001924	his-50	F07B7.9			WBGene00009477
WBGene00001925	his-51	F07B7.10			WBGene00004495
WBGene00001926	his-52	F07B7.4			WBGene00006529
WBGene00001927	his-53	F07B7.3			WBGene00006530
WBGene00001928	his-54	F07B7.11			WBGene00006530
WBGene00001929	his-55	F54E12.1			WBGene00006773
WBGene00001930	his-56	F54E12.3			WBGene00006923
WBGene00001931	his-57	F54E12.5			WBGene00006941
WBGene00001933	his-59	F55G1.2			WBGene00002079
WBGene00001934	his-60	F55G1.11			WBGene00017605
WBGene00001935	his-61	F55G1.10			WBGene00017642
WBGene00001937	his-63	F22B3.2			WBGene00019679
WBGene00001938	his-64	F22B3.1			WBGene00011306
WBGene00001939	his-65	H02I12.7			WBGene00022219
WBGene00001941	his-67	T23D8.5
WBGene00001942	his-68	T23D8.6
WBGene00001943	his-69	E03A3.3
WBGene00001881	his-7	F45F2.4
WBGene00001947	his-73	W09H1.2
WBGene00001882	his-8	F45F2.12
WBGene00001974	hmg-4	T20B12.8
WBGene00016250	hsp-110	C30C11.4
WBGene00002045	icd-1	C56C10.8
WBGene00022042	icd-2	Y65B4BR.5
WBGene00002046	icln-1	C01F6.8
WBGene00002074	ima-3	F32E10.4
WBGene00011481	imp-2	T05E11.5
WBGene00002089	ins-6	ZK84.6
WBGene00002130	inx-8	ZK792.2
WBGene00002131	inx-9	ZK792.3
WBGene00002203	kin-20	F46F2.2
WBGene00016202	kle-2	C29E4.2
WBGene00002231	knl-1	C02F5.1
WBGene00021546	laat-1	Y43H11AL.2
WBGene00003073	lars-1	R74.1
WBGene00002344	let-70	M7.1
WBGene00002845	let-711	F57B9.2
WBGene00002363	let-92	F38H4.9
WBGene00003025	lin-40	T27C4.4
WBGene00003062	lpd-6	K09H9.6
WBGene00003123	mag-1	R09B3.5
WBGene00003153	mca-3	Y67D8C.10
WBGene00007016	mdt-15	R12B2.5
WBGene00016115	mdt-26	C25H3.6
WBGene00007023	mdt-27	T18H9.6
WBGene00012204	mfn-1	W02B12.9
WBGene00008277	mltn-12	C53B4.8
WBGene00003392	mog-4	C04H5.6
WBGene00003393	mog-5	EEED8.5
WBGene00010458	mrpl-10	K01C8.6
WBGene00020796	mrpl-28	T25D3.2
WBGene00020717	mrpl-4	T23B12.2
WBGene00044321	mrps-30	B0511.8
WBGene00012697	mrps-35	Y39B6A.39
WBGene00008452	mrps-5	E02A10.1
WBGene00003425	msp-10	K07F5.2
WBGene00003468	msp-113	ZK354.4
WBGene00003432	msp-36	C04G2.4
WBGene00003434	msp-38	K08F4.8
WBGene00003444	msp-51	ZK354.5
WBGene00003448	msp-55	C09B9.6
WBGene00003449	msp-56	K07F5.3
WBGene00003450	msp-57	R13H9.2
WBGene00003452	msp-59	ZK354.11
WBGene00003458	msp-65	ZK354.1
WBGene00003463	msp-76	ZK1251.6
WBGene00003464	msp-77	F32B6.6
WBGene00003465	msp-78	T13F2.11
WBGene00003466	msp-79	T13F2.10
WBGene00003467	msp-81	K07F5.1
WBGene00017075	nap-1	D2096.8
WBGene00003553	nas-37	C17G1.6
WBGene00021839	nduf-5	Y54E10BL.5
WBGene00012376	nduf-7	W10D5.2
WBGene00010700	nipi-3	K09A9.1
WBGene00022276	nlp-40	Y74C9A.2
WBGene00003787	npp-1	K07F5.13
WBGene00003796	npp-10	ZK328.5
WBGene00003806	npp-20	Y77E11A.13
WBGene00003822	nsy-1	F59A6.1
WBGene00021415	nsy-4	Y38F2AL.1
WBGene00003825	ntl-2	B0286.4
WBGene00003827	ntl-4	C49H3.5
WBGene00003831	nuo-1	C09H10.3
WBGene00020417	nuo-2	T10E9.7
WBGene00013308	nuo-3	Y57G11C.12
WBGene00021562	nuo-5	Y45G12B.1
WBGene00012166	nuo-6	W01A8.4
WBGene00003836	nxt-1	Y71F9AM.5
WBGene00020679	ogdh-1	T22B11.5
WBGene00003902	pab-1	Y106G6H.2
WBGene00003904	pabp-2	C17E4.5
WBGene00003924	pas-3	Y110A7A.14
WBGene00003926	pas-5	F25H2.9
WBGene00003948	pbs-2	C47B2.4
WBGene00004015	phb-2	T24H7.1
WBGene00004034	pkc-3	F09E5.1
WBGene00004042	plk-1	C14B9.4
WBGene00022781	pmt-1	ZK622.3
WBGene00004090	ppp-1	C15F1.4
WBGene00004143	pqn-59	R119.4
WBGene00004181	pri-2	W02D9.1
WBGene00020423	prp-19	T10F2.4
WBGene00004188	prp-21	W07E6.4
WBGene00008380	prp-38	D1054.14
WBGene00004245	puf-9	W06B11.2
WBGene00008149	pyp-1	C47E12.4
WBGene00004264	qua-1	T05C12.10
WBGene00010556	rack-1	K04D7.1
WBGene00004679	rars-1	F26F4.10
WBGene00004315	rbd-1	T23F6.4
WBGene00009477	rbpl-1	F36F2.3
WBGene00015525	rha-2	C06E1.10
WBGene00007586	ril-2	C14C10.3
WBGene00004387	rnp-4	R07E5.14
WBGene00004391	rnr-1	T23G5.1
WBGene00021845	rpb-7	Y54E10BR.6
WBGene00017830	rpb-8	F26F4.11
WBGene00004452	rpl-38	C06B8.8
WBGene00004495	rps-26	F39B2.6
WBGene00007784	ruvb-1	C27H6.2
WBGene00020687	ruvb-2	T22D1.10
WBGene00004723	sap-49	C08B11.5
WBGene00011897	scpl-4	T21C9.12
WBGene00004807	skr-1	F46A9.5
WBGene00004874	smc-4	F35G12.8
WBGene00008990	smgl-1	F20G4.1
WBGene00011747	sna-2	T13F2.7
WBGene00004916	snr-3	T28D9.10
WBGene00004918	snr-5	ZK652.1
WBGene00012896	snrp-200	Y46G5A.4
WBGene00010868	somi-1	M04G12.4
WBGene00004978	spg-7	Y47G6A.10
WBGene00005015	spt-5	K08E4.1
WBGene00013375	srsx-25	Y62E10A.4
WBGene00005732	srv-21	H04M03.8
WBGene00010251	sta-2	F58E6.1
WBGene00006617	tars-1	C47D12.6
WBGene00006529	tba-2	C47B2.3
WBGene00006530	tba-4	F44F4.11
WBGene00015813	thoc-2	C16A3.8
WBGene00006575	tir-1	F13B10.1
WBGene00006613	trm-1	ZC376.5
WBGene00014028	trxr-2	ZK637.10
WBGene00018963	ucr-1	F56D2.1
WBGene00006773	unc-37	W02D3.9
WBGene00006787	unc-52	ZC101.2
WBGene00017280	usp-39	F09D1.1
WBGene00006923	vhp-1	F08B1.1
WBGene00006945	wars-1	Y80D3A.1
WBGene00009211	wdr-46	F28D1.1
WBGene00006941	wnk-1	C46C2.1
WBGene00002078	xpo-1	ZK742.1
WBGene00002079	xpo-2	Y48G1A.5
WBGene00006964	xrn-2	Y48B6A.3
WBGene00007192		B0491.5
WBGene00007216		C01A2.4
WBGene00007217		C01A2.5
WBGene00015809		C16A3.4
WBGene00015810		C16A3.5
WBGene00015811		C16A3.6
WBGene00015941		C18A3.3
WBGene00007683		C18E9.2
WBGene00007684		C18E9.4
WBGene00016015		C23G10.8
WBGene00016245		C30B5.4
WBGene00007880		C33A12.1
WBGene00007898		C33D9.3
WBGene00016508		C37H5.5
WBGene00016581		C42C1.3
WBGene00195085		C56E6.9
WBGene00017119		E04A4.5
WBGene00008505		F01G4.6
WBGene00008645		F10C2.4
WBGene00017356		F10E9.4
WBGene00008670		F11A3.2
WBGene00017605		F19F10.9
WBGene00017642		F20D12.2
WBGene00000263		F23H11.5
WBGene00017855		F27C1.6
WBGene00009183		F27C8.2
WBGene00009184		F27C8.3
WBGene00017926		F29C4.2
WBGene00018007		F33D11.10
WBGene00017997		F33D4.5
WBGene00009378		F34H10.1
WBGene00018063		F35F10.14
WBGene00018312		F41H8.1
WBGene00018349		F42C5.9
WBGene00009712		F44G4.2
WBGene00018470		F45E4.5
WBGene00009734		F45G2.8
WBGene00018656		F49H12.5
WBGene00018680		F52C12.3
WBGene00018669		F52C6.12
WBGene00018670		F52C6.13
WBGene00009992		F53F4.10
WBGene00010047		F54D1.6
WBGene00010141		F56A8.5
WBGene00010326		F59C6.5
WBGene00019168		H06I04.3
WBGene00010627		K07C5.4
WBGene00010629		K07C5.6
WBGene00010652		K08C9.5
WBGene00010654		K08C9.7
WBGene00010677		K08F4.2
WBGene00044778		K09C6.10
WBGene00019560		K09C6.6
WBGene00019679		K12H4.4
WBGene00011147		R08D7.7
WBGene00011306		R186.3
WBGene00011309		R186.8
WBGene00020171		T02H6.1
WBGene00020181		T02H6.11
WBGene00011408		T04A8.6
WBGene00020298		T07A9.10
WBGene00011607		T08D2.2
WBGene00011611		T08D2.6
WBGene00011634		T09A5.5
WBGene00011722		T11G6.8
WBGene00020553		T19A5.1
WBGene00020636		T20H4.5
WBGene00012040		T26E3.7
WBGene00012059		T26G10.1
WBGene00012094		T27E9.2
WBGene00012126		T28D6.6
WBGene00012234		W04A4.5
WBGene00012237		W04A8.2
WBGene00021061		W06E11.1
WBGene00012354		W09C5.8
WBGene00022464		Y110A7A.19
WBGene00012489		Y19D2B.1
WBGene00021312		Y32H12A.4
WBGene00012652		Y39A1A.14
WBGene00021465		Y39G10AR.7
WBGene00021466		Y39G10AR.8
WBGene00012887		Y45F10D.7
WBGene00012950		Y47H9C.7
WBGene00013021		Y48G10A.4
WBGene00021660		Y48G1A.4
WBGene00021778		Y51H7BR.7
WBGene00013129		Y52B11A.10
WBGene00021844		Y54E10BR.5
WBGene00013210		Y54G9A.7
WBGene00021959		Y57E12AL.6
WBGene00013365		Y60A3A.19
WBGene00235279		Y67D8C.22
WBGene00022185		Y71H2AM.20
WBGene00022170		Y71H2AM.5
WBGene00022219		Y73B3A.18
WBGene00013877		ZC376.6
WBGene00013958		ZK265.6
WBGene00014036		ZK643.5
WBGene00022791		ZK686.1
WBGene00022793		ZK686.3
WBGene00014086		ZK809.3

## Sheet: clones hit histone genes
Clone	Number targets
sjj_F08G2.2	16				Note: sjj_E03A3.3 hits his-69, which encodes an atypical truncated histone
sjj_F45F2.4	14
mv_F45F2.3	10
sjj_F45F2.2	7
mv_W09H1.2	5
sjj_B0035.9	5
sjj_ZK131.4	5
sjj_E03A3.3	1

## Sheet: 288 clones (final 297-his -msp)
Called_in_bank	Is clone/overlaps clone	Comment	WBGene_ID	Target_Transcript	Public Gene Name	Sequence_name	Score	G clone: blocks high expression in gpa-12-gof	O clone: blocks induction by osmotic stress (0.65 cutoff)	I clone: provokes irg induction		Targets linked to MAPK signalling					Targets not linked to MAPK signalling
sjj_Y37D8A.14	sjj_BE10.2		WBGene00007210	BE10.2	agmo-1	BE10.2	100	FALSE	FALSE	FALSE		WBGene00000369	ccf-1	Y56A3A.20			WBGene00007210	agmo-1	BE10.2
mv_F28H6.1	mv_K02F2.h		WBGene00019322	K02F2.2.1	ahcy-1	K02F2.2	100	FALSE	FALSE	FALSE		WBGene00018782	cct-3	F54A3.3			WBGene00019322	ahcy-1	K02F2.2
mv_E01A2.6	mv_E01A2.6		WBGene00017088	E01A2.6.2	akir-1	E01A2.6	100	FALSE	FALSE	FALSE		WBGene00000506	cic-1	H14E04.5			WBGene00017088	akir-1	E01A2.6
mv_C55B7.3	mv_T27E9.1		WBGene00006439	T27E9.1d.29	ant-1.1	T27E9.1	100	FALSE	FALSE	FALSE		WBGene00000876	cyl-1	C52E4.6			WBGene00006439	ant-1.1	T27E9.1
sjj_Y53F4C.b	sjj_Y53F4C.b		WBGene00013168	Y53F4B.22a	arp-1	Y53F4B.22	100	TRUE	TRUE	TRUE		WBGene00000994	dic-1	F08B4.1			WBGene00013168	arp-1	Y53F4B.22
sjj_F54B3.3	sjj_F54B3.3		WBGene00010015	F54B3.3	atad-3	F54B3.3	100	TRUE	TRUE	TRUE		WBGene00001017	dnc-1	ZK593.5			WBGene00010015	atad-3	F54B3.3
sjj_T05H4.12	sjj_T05H4.12		WBGene00020275	T05H4.12.2	atp-4	T05H4.12	100	TRUE	TRUE	FALSE		WBGene00001215	ego-2	Y53H1C.2			WBGene00020275	atp-4	T05H4.12
sjj_F57B9.5	sjj_F57B9.5		WBGene00000276	F57B9.5	byn-1	F57B9.5	100	TRUE	FALSE	TRUE		WBGene00018154	exos-9	F37C12.13			WBGene00000276	byn-1	F57B9.5
sjj_W03H9.4	sjj_W03H9.4		WBGene00012230	W03H9.4a	cacn-1	W03H9.4	100	FALSE	FALSE	FALSE		WBGene00001502	ftt-2	F52D10.3			WBGene00012230	cacn-1	W03H9.4
mv_K01G5.3	mv_CAA79270		WBGene00000293	M106.5	cap-2	M106.5	100	FALSE	TRUE	FALSE		WBGene00001834	hda-1	C53A5.3			WBGene00000293	cap-2	M106.5
mv_AAA87454	mv_AAA87454		WBGene00000369	Y56A3A.20	ccf-1	Y56A3A.20	100	FALSE	FALSE	FALSE		WBGene00002074	ima-3	F32E10.4			WBGene00000379	cct-4	K01C8.10
sjj_F54A3_31.e	sjj_F54A3_31.e		WBGene00018782	F54A3.3	cct-3	F54A3.3	43.0312	FALSE	FALSE	FALSE		WBGene00002203	kin-20	F46F2.2			WBGene00021934	cct-8	Y55F3AR.3
sjj_K01C8.10	sjj_K01C8.10		WBGene00000379	K01C8.10.2	cct-4	K01C8.10	100	FALSE	FALSE	FALSE		WBGene00002363	let-92	F38H4.9			WBGene00000388	cdc-25.3	ZK637.11
sjj_Y55F3A_750.c	sjj_Y55F3A_750.c		WBGene00021934	Y55F3AR.3a	cct-8	Y55F3AR.3	64.705	TRUE	TRUE	FALSE		WBGene00017075	nap-1	D2096.8			WBGene00000441	ceh-18	ZC64.3
mv_F58B3.5	mv_ZK637.11		WBGene00000388	ZK637.11	cdc-25.3	ZK637.11	100	TRUE	TRUE	FALSE		WBGene00003787	npp-1	K07F5.13			WBGene00018892	cir-1	F55F8.4
sjj_ZC64.3	sjj_ZC64.3		WBGene00000441	ZC64.3b	ceh-18	ZC64.3	100	TRUE	FALSE	FALSE		WBGene00003796	npp-10	ZK328.5			WBGene00000606	col-17	F11G11.10
mv_H14E04.5	mv_H14E04.5		WBGene00000506	H14E04.5	cic-1	H14E04.5	100	TRUE	FALSE	FALSE		WBGene00020679	ogdh-1	T22B11.5			WBGene00000620	col-43	ZC513.8
sjj_F55F8.4	sjj_F55F8.4		WBGene00018892	F55F8.4.1	cir-1	F55F8.4	100	TRUE	TRUE	FALSE		WBGene00004245	puf-9	W06B11.2			WBGene00000649	col-73	F11G11.12
sjj_F11G11.10	sjj_F11G11.10		WBGene00000606	F11G11.10	col-17	F11G11.10	100	FALSE	FALSE	FALSE		WBGene00008149	pyp-1	C47E12.4			WBGene00000774	cpf-2	F56A8.6
mv_Y41E3.2	mv_Y41E3.2		WBGene00000620	ZC513.8	col-43	ZC513.8	1.31062	TRUE	TRUE	FALSE		WBGene00010556	rack-1	K04D7.1			WBGene00017313	cpsf-2	F09G2.4
sjj_F11G11.10	sjj_F11G11.10		WBGene00000649	F11G11.12	col-73	F11G11.12	100	FALSE	FALSE	FALSE		WBGene00009477	rbpl-1	F36F2.3			WBGene00000796	crn-3	C14A4.4
sjj_F56A8.6	sjj_F56A8.6		WBGene00000774	F56A8.6.1	cpf-2	F56A8.6	100	TRUE	FALSE	FALSE		WBGene00004495	rps-26	F39B2.6			WBGene00000802	crt-1	Y38A10A.5
sjj_F09G2.4	sjj_F09G2.4		WBGene00017313	F09G2.4	cpsf-2	F09G2.4	100	TRUE	TRUE	FALSE		WBGene00006529	tba-2	C47B2.3			WBGene00017121	cyc-2.1	E04A4.7
sjj_C14A4.4	sjj_C14A4.4		WBGene00000796	C14A4.4b	crn-3	C14A4.4	100	FALSE	FALSE	FALSE		WBGene00006530	tba-4	F44F4.11			WBGene00000895	dac-1	B0412.1
sjj_W10C6.1	sjj_C14A4.4		WBGene00000796	C14A4.4b	crn-3	C14A4.4	100	FALSE	FALSE	TRUE		WBGene00006773	unc-37	W02D3.9			WBGene00014243	dcaf-1	ZK1251.9
sjj_Y38A10A.5	sjj_Y38A10A.5		WBGene00000802	Y38A10A.5.2	crt-1	Y38A10A.5	100	TRUE	TRUE	FALSE		WBGene00006923	vhp-1	F08B1.1			WBGene00007395	dcar-1	C06H5.7
sjj_E04A4.7	sjj_E04A4.7		WBGene00017121	E04A4.7.2	cyc-2.1	E04A4.7	100	TRUE	FALSE	TRUE		WBGene00006941	wnk-1	C46C2.1			WBGene00000938	dcp-66	C26C6.5
sjj_C52E4.6	sjj_C52E4.6		WBGene00000876	C52E4.6a.1	cyl-1	C52E4.6	100	FALSE	FALSE	FALSE		WBGene00002079	xpo-2	Y48G1A.5			WBGene00000962	dhc-1	T21E12.4
mv_B0412.1	mv_B0412.1	Used B0412.1b transcript as query	WBGene00000895	B0412.1b	dac-1	B0412.1	100	TRUE	TRUE	TRUE		WBGene00017605		F19F10.9			WBGene00001001	dis-3	C04G2.6
sjj_F58G6.4	sjj_ZK1251.9		WBGene00014243	ZK1251.9	dcaf-1	ZK1251.9	100	FALSE	FALSE	FALSE		WBGene00017642		F20D12.2			WBGene00010794	dld-1	LLC1.3
mv_C06H5.7	mv_C06H5.7		WBGene00007395	C06H5.7	dcar-1	C06H5.7	100	FALSE	FALSE	FALSE		WBGene00019679		K12H4.4			WBGene00020950	dlst-1	W02F12.5
sjj_C26C6.5	sjj_C26C6.5		WBGene00000938	C26C6.5a	dcp-66	C26C6.5	100	FALSE	TRUE	FALSE		WBGene00011306		R186.3			WBGene00001066	dpy-4	Y41E3.2
sjj_T21E12.4	sjj_T21E12.4		WBGene00000962	T21E12.4	dhc-1	T21E12.4	100	TRUE	TRUE	FALSE		WBGene00022219		Y73B3A.18			WBGene00022492	dss-1	Y119D3B.15
sjj_F08B4.1	sjj_F08B4.1		WBGene00000994	F08B4.1a	dic-1	F08B4.1	100	TRUE	TRUE	FALSE							WBGene00015927	dyci-1	C17H12.1
sjj_H23L24.c	sjj_H23L24.c		WBGene00000994	F08B4.1a	dic-1	F08B4.1	100	TRUE	TRUE	FALSE							WBGene00001228	eif-3.E	B0511.10
sjj_C04G2.6	sjj_C04G2.6		WBGene00001001	C04G2.6	dis-3	C04G2.6	100	FALSE	FALSE	TRUE							WBGene00001232	eif-3.I	Y74C10AR.1
sjj_LLC1.3	sjj_LLC1.3		WBGene00010794	LLC1.3a	dld-1	LLC1.3	100	TRUE	TRUE	TRUE							WBGene00001240	elo-2	F11E6.5
sjj_W02F12.5	sjj_W02F12.5		WBGene00020950	W02F12.5	dlst-1	W02F12.5	100	TRUE	TRUE	FALSE							WBGene00008123	ent-6	C47A4.2
sjj_ZK593.5	sjj_ZK593.5		WBGene00001017	ZK593.5e	dnc-1	ZK593.5	100	TRUE	TRUE	TRUE							WBGene00010405	erfa-3	H19N07.1
mv_Y41E3.2	mv_Y41E3.2		WBGene00001066	Y41E3.2	dpy-4	Y41E3.2	100	TRUE	TRUE	FALSE							WBGene00019703	fbxb-41	M01D1.8
sjj_Y41E3.2	sjj_Y41E3.2		WBGene00001066	Y41E3.2	dpy-4	Y41E3.2	100	FALSE	FALSE	FALSE							WBGene00019444	frpr-11	K06C4.8
mv_G_YK3216	mv_G_YK3216		WBGene00022492	Y119D3B.15	dss-1	Y119D3B.15	100	TRUE	TRUE	FALSE							WBGene00001520	gas-1	K09A9.5
sjj_C17H12.1	sjj_C17H12.1		WBGene00015927	C17H12.1	dyci-1	C17H12.1	100	TRUE	TRUE	TRUE							WBGene00001683	gpd-1	T09F3.3
mv_Y53H1C.2	mv_Y53H1C.2		WBGene00001215	Y53H1C.2b	ego-2	Y53H1C.2	44.4313	FALSE	FALSE	FALSE							WBGene00001686	gpd-4	F33H1.2
sjj_B0511.10	sjj_B0511.10		WBGene00001228	B0511.10	eif-3.E	B0511.10	100	TRUE	TRUE	FALSE							WBGene00002001	hars-1	T11G6.1
mv_Y74C10AR.b	mv_Y74C10AR.b	Used Y74C10AR.1 transcript as query	WBGene00001232	Y74C10AR.1	eif-3.I	Y74C10AR.1	100	FALSE	FALSE	FALSE							WBGene00016405	hecd-1	C34D4.14
sjj_F11E6.5	sjj_F11E6.5		WBGene00001240	F11E6.5	elo-2	F11E6.5	100	FALSE	FALSE	FALSE							WBGene00013312	hhat-2	Y57G11C.17
mv_C47A4.2	mv_C47A4.2		WBGene00008123	C47A4.2c	ent-6	C47A4.2	100	FALSE	FALSE	FALSE							WBGene00001974	hmg-4	T20B12.8
sjj_H19N07.1	sjj_H19N07.1		WBGene00010405	H19N07.1a.2	erfa-3	H19N07.1	100	TRUE	TRUE	TRUE							WBGene00016250	hsp-110	C30C11.4
sjj_F37C12.13	sjj_F37C12.13		WBGene00018154	F37C12.13b	exos-9	F37C12.13	100	TRUE	FALSE	TRUE							WBGene00002045	icd-1	C56C10.8
mv_M01D1.8	mv_M01D1.8		WBGene00019703	M01D1.8	fbxb-41	M01D1.8	100	FALSE	FALSE	FALSE							WBGene00022042	icd-2	Y65B4BR.5
mv_T27C5.5	mv_K06C4.8		WBGene00019444	K06C4.8	frpr-11	K06C4.8	100	TRUE	FALSE	TRUE							WBGene00002046	icln-1	C01F6.8
sjj_F52D10.3	sjj_F52D10.3		WBGene00001502	F52D10.3a.2	ftt-2	F52D10.3	100	FALSE	FALSE	TRUE							WBGene00011481	imp-2	T05E11.5
sjj_T26A5.3	sjj_K09A9.5		WBGene00001520	K09A9.5	gas-1	K09A9.5	100	TRUE	FALSE	TRUE							WBGene00002089	ins-6	ZK84.6
sjj_M106.5	sjj_T09F3.3_2		WBGene00001683	T09F3.3.2	gpd-1	T09F3.3	100	FALSE	FALSE	TRUE							WBGene00002130	inx-8	ZK792.2
sjj_M106.5	sjj_T09F3.3_2		WBGene00001686	F33H1.2	gpd-4	F33H1.2	100	FALSE	FALSE	TRUE							WBGene00002131	inx-9	ZK792.3
sjj_T11G6.1	sjj_T11G6.1		WBGene00002001	T11G6.1a.2	hars-1	T11G6.1	100	TRUE	TRUE	TRUE							WBGene00016202	kle-2	C29E4.2
sjj_C53A5.3	sjj_C53A5.3		WBGene00001834	C53A5.3	hda-1	C53A5.3	100	TRUE	TRUE	FALSE							WBGene00002231	knl-1	C02F5.1
sjj_C34D4.14	sjj_C34D4.14		WBGene00016405	C34D4.14	hecd-1	C34D4.14	100	FALSE	FALSE	FALSE							WBGene00021546	laat-1	Y43H11AL.2
sjj_Y57G11C.17	sjj_Y57G11C.17		WBGene00013312	Y57G11C.17a	hhat-2	Y57G11C.17	100	FALSE	TRUE	TRUE							WBGene00003073	lars-1	R74.1
sjj_T20B12.8	sjj_T20B12.8		WBGene00001974	T20B12.8	hmg-4	T20B12.8	100	TRUE	FALSE	TRUE							WBGene00002344	let-70	M7.1
sjj_C30C11.4	sjj_C30C11.4		WBGene00016250	C30C11.4.1	hsp-110	C30C11.4	100	FALSE	FALSE	TRUE							WBGene00002845	let-711	F57B9.2
mv_C56C10.8	mv_C56C10.8		WBGene00002045	C56C10.8.1	icd-1	C56C10.8	100	TRUE	TRUE	FALSE							WBGene00003025	lin-40	T27C4.4
sjj_Y51H7B_5.b	sjj_Y65B4B_10.d		WBGene00022042	Y65B4BR.5b	icd-2	Y65B4BR.5	100	TRUE	TRUE	FALSE							WBGene00003062	lpd-6	K09H9.6
sjj_Y65B4B_10.d	sjj_Y65B4B_10.d		WBGene00022042	Y65B4BR.5a	icd-2	Y65B4BR.5	100	FALSE	FALSE	FALSE							WBGene00003123	mag-1	R09B3.5
sjj_C01F6.8	sjj_C01F6.8		WBGene00002046	C01F6.8b	icln-1	C01F6.8	100	FALSE	FALSE	FALSE							WBGene00003153	mca-3	Y67D8C.10
sjj_F32E10.4	sjj_F32E10.4		WBGene00002074	F32E10.4	ima-3	F32E10.4	100	FALSE	FALSE	FALSE							WBGene00007016	mdt-15	R12B2.5
sjj_T05E11.5	sjj_T05E11.5		WBGene00011481	T05E11.5	imp-2	T05E11.5	100	FALSE	TRUE	FALSE							WBGene00016115	mdt-26	C25H3.6
sjj_C17G10.1	sjj_ZK84.6		WBGene00002089	ZK84.6	ins-6	ZK84.6	100	FALSE	FALSE	FALSE							WBGene00007023	mdt-27	T18H9.6
sjj_ZK792.2	sjj_ZK792.2		WBGene00002130	ZK792.2.3	inx-8	ZK792.2	100	FALSE	TRUE	FALSE							WBGene00012204	mfn-1	W02B12.9
sjj_ZK792.2	sjj_ZK792.2		WBGene00002131	ZK792.3	inx-9	ZK792.3	16.0363	FALSE	TRUE	FALSE							WBGene00008277	mltn-12	C53B4.8
sjj_F46F2.2	sjj_F46F2.2		WBGene00002203	F46F2.2d.2	kin-20	F46F2.2	100	FALSE	FALSE	FALSE							WBGene00003392	mog-4	C04H5.6
sjj_C29E4.2	sjj_C29E4.2		WBGene00016202	C29E4.2	kle-2	C29E4.2	100	TRUE	FALSE	TRUE							WBGene00003393	mog-5	EEED8.5
sjj_C02F5.1	sjj_C02F5.1		WBGene00002231	C02F5.1	knl-1	C02F5.1	100	TRUE	FALSE	FALSE							WBGene00010458	mrpl-10	K01C8.6
mv_Y43H11AL.c	mv_Y43H11AL.c		WBGene00021546	Y43H11AL.2	laat-1	Y43H11AL.2	100	FALSE	FALSE	FALSE							WBGene00020796	mrpl-28	T25D3.2
sjj_R74.1	sjj_R74.1		WBGene00003073	R74.1.1	lars-1	R74.1	100	TRUE	TRUE	TRUE							WBGene00020717	mrpl-4	T23B12.2
sjj_M7.1	sjj_M7.1		WBGene00002344	M7.1	let-70	M7.1	100	TRUE	TRUE	FALSE							WBGene00044321	mrps-30	B0511.8
sjj_F57B9.2	sjj_F57B9.2		WBGene00002845	F57B9.2	let-711	F57B9.2	100	FALSE	FALSE	FALSE							WBGene00012697	mrps-35	Y39B6A.39
sjj_F38H4.9	sjj_F38H4.9		WBGene00002363	F38H4.9.1	let-92	F38H4.9	100	FALSE	TRUE	FALSE							WBGene00008452	mrps-5	E02A10.1
sjj_T27C4.4	sjj_T27C4.4		WBGene00003025	T27C4.4c	lin-40	T27C4.4	100	FALSE	FALSE	FALSE							WBGene00003553	nas-37	C17G1.6
sjj_Y119D3_444.b		Clear sequence; doesn't correspond to any known clone; targets a gene	WBGene00003062	K09H9.6.2	lpd-6	K09H9.6	100	FALSE	FALSE	TRUE							WBGene00021839	nduf-5	Y54E10BL.5
sjj_R09B3.5	sjj_R09B3.5		WBGene00003123	R09B3.5	mag-1	R09B3.5	100	TRUE	FALSE	FALSE							WBGene00012376	nduf-7	W10D5.2
sjj_Y67D8A_381.a	sjj_Y67D8A_381.a		WBGene00003153	Y67D8C.10c.3	mca-3	Y67D8C.10	55.7742	FALSE	TRUE	FALSE							WBGene00010700	nipi-3	K09A9.1
sjj_R12B2.5	sjj_R12B2.5		WBGene00007016	R12B2.5b.3	mdt-15	R12B2.5	100	TRUE	TRUE	TRUE							WBGene00022276	nlp-40	Y74C9A.2
sjj_C29H12.6	sjj_C25H3.6		WBGene00016115	C25H3.6b	mdt-26	C25H3.6	2.44255	TRUE	FALSE	FALSE							WBGene00003806	npp-20	Y77E11A.13
mv_T18H9.6	mv_T18H9.6		WBGene00007023	T18H9.6	mdt-27	T18H9.6	100	FALSE	FALSE	FALSE							WBGene00003822	nsy-1	F59A6.1
sjj_W02B12.9	sjj_W02B12.9		WBGene00012204	W02B12.9	mfn-1	W02B12.9	100	FALSE	FALSE	TRUE							WBGene00021415	nsy-4	Y38F2AL.1
sjj_C53D6.1	sjj_C53D6.1		WBGene00008277	C53B4.8b	mltn-12	C53B4.8	100	FALSE	TRUE	FALSE							WBGene00003825	ntl-2	B0286.4
sjj_C04H5.6	sjj_C04H5.6		WBGene00003392	C04H5.6a	mog-4	C04H5.6	100	FALSE	FALSE	FALSE							WBGene00003827	ntl-4	C49H3.5
mv_C04H5.6	mv_C04H5.6		WBGene00003392	C04H5.6a	mog-4	C04H5.6	100	TRUE	TRUE	FALSE							WBGene00003831	nuo-1	C09H10.3
sjj_EEED8.5	sjj_EEED8.5		WBGene00003393	EEED8.5	mog-5	EEED8.5	100	TRUE	TRUE	FALSE							WBGene00020417	nuo-2	T10E9.7
sjj_K01C8.6	sjj_K01C8.6		WBGene00010458	K01C8.6	mrpl-10	K01C8.6	100	FALSE	FALSE	TRUE							WBGene00013308	nuo-3	Y57G11C.12
mv_T25D3.2	mv_T25D3.2		WBGene00020796	T25D3.2	mrpl-28	T25D3.2	100	FALSE	FALSE	TRUE							WBGene00021562	nuo-5	Y45G12B.1
sjj_T23B12.2	sjj_T23B12.2		WBGene00020717	T23B12.2	mrpl-4	T23B12.2	100	TRUE	FALSE	FALSE							WBGene00012166	nuo-6	W01A8.4
sjj_B0511.8	sjj_B0511.8		WBGene00044321	B0511.8.2	mrps-30	B0511.8	100	TRUE	FALSE	FALSE							WBGene00003836	nxt-1	Y71F9AM.5
mv_Y39B6A.f	mv_Y39B6A.f		WBGene00012697	Y39B6A.39b	mrps-35	Y39B6A.39	100	FALSE	FALSE	FALSE							WBGene00003902	pab-1	Y106G6H.2
sjj_E02A10.1	sjj_E02A10.1		WBGene00008452	E02A10.1	mrps-5	E02A10.1	100	TRUE	TRUE	TRUE							WBGene00003904	pabp-2	C17E4.5
mv_ZK829.9	mv_E02A10.1		WBGene00008452	E02A10.1	mrps-5	E02A10.1	100	TRUE	FALSE	FALSE							WBGene00003924	pas-3	Y110A7A.14
sjj_D2096.8	sjj_D2096.8		WBGene00017075	D2096.8	nap-1	D2096.8	100	FALSE	FALSE	FALSE							WBGene00003926	pas-5	F25H2.9
sjj_C17G1.6	sjj_C17G1.6		WBGene00003553	C17G1.6a	nas-37	C17G1.6	100	FALSE	FALSE	FALSE							WBGene00003948	pbs-2	C47B2.4
mv_Y54E10BL.5	mv_Y54E10BL.5		WBGene00021839	Y54E10BL.5	nduf-5	Y54E10BL.5	100	FALSE	FALSE	FALSE							WBGene00004015	phb-2	T24H7.1
mv_W10D5.2	mv_W10D5.2		WBGene00012376	W10D5.2.1	nduf-7	W10D5.2	100	FALSE	FALSE	FALSE							WBGene00004034	pkc-3	F09E5.1
sjj_K09A9.1	sjj_K09A9.1		WBGene00010700	K09A9.1	nipi-3	K09A9.1	100	TRUE	TRUE	FALSE							WBGene00004042	plk-1	C14B9.4
mv_Y74C9A.2	mv_Y74C9A.2		WBGene00022276	Y74C9A.2.5	nlp-40	Y74C9A.2	100	TRUE	FALSE	FALSE							WBGene00022781	pmt-1	ZK622.3
sjj_K07F5.13	sjj_K07F5.13		WBGene00003787	K07F5.13b	npp-1	K07F5.13	100	FALSE	FALSE	TRUE							WBGene00004090	ppp-1	C15F1.4
sjj_ZK328.5	sjj_ZK328.5		WBGene00003796	ZK328.5b	npp-10	ZK328.5	100	FALSE	FALSE	FALSE							WBGene00004143	pqn-59	R119.4
sjj_Y77E11A_3670.c	sjj_Y77E11A_3670.c		WBGene00003806	Y77E11A.13b	npp-20	Y77E11A.13	100	TRUE	TRUE	FALSE							WBGene00004181	pri-2	W02D9.1
sjj_Y37E11A_93.e		Clear sequence; doesn't correspond to any known clone; targets a gene	WBGene00003806	Y77E11A.13a	npp-20	Y77E11A.13	55.5	TRUE	TRUE	FALSE							WBGene00020423	prp-19	T10F2.4
sjj_F59A6.1	sjj_F59A6.1		WBGene00003822	F59A6.1	nsy-1	F59A6.1	100	FALSE	FALSE	FALSE							WBGene00004188	prp-21	W07E6.4
sjj_Y38F2A_5743.j	sjj_Y38F2A_5743.j		WBGene00021415	Y38F2AL.1	nsy-4	Y38F2AL.1	100	FALSE	FALSE	FALSE							WBGene00008380	prp-38	D1054.14
sjj_B0286.4	sjj_B0286.4		WBGene00003825	B0286.4d.1	ntl-2	B0286.4	100	TRUE	TRUE	FALSE							WBGene00004264	qua-1	T05C12.10
sjj_C49H3.5	sjj_C49H3.5		WBGene00003827	C49H3.5a	ntl-4	C49H3.5	100	TRUE	TRUE	FALSE							WBGene00004679	rars-1	F26F4.10
sjj_C09H10.3	sjj_C09H10.3		WBGene00003831	C09H10.3	nuo-1	C09H10.3	100	TRUE	FALSE	TRUE							WBGene00004315	rbd-1	T23F6.4
sjj_T10E9.7	sjj_T10E9.7		WBGene00020417	T10E9.7a	nuo-2	T10E9.7	100	TRUE	FALSE	TRUE							WBGene00015525	rha-2	C06E1.10
sjj_Y57G11C.12	sjj_Y57G11C.12		WBGene00013308	Y57G11C.12b.1	nuo-3	Y57G11C.12	100	TRUE	FALSE	TRUE							WBGene00007586	ril-2	C14C10.3
sjj_Y45G12B.1	sjj_Y45G12B.1		WBGene00021562	Y45G12B.1c	nuo-5	Y45G12B.1	100	FALSE	FALSE	TRUE							WBGene00004387	rnp-4	R07E5.14
sjj_W01A8.4	sjj_W01A8.4		WBGene00012166	W01A8.4	nuo-6	W01A8.4	100	TRUE	FALSE	TRUE							WBGene00004391	rnr-1	T23G5.1
sjj_Y71F9A_279.b	sjj_Y71F9A_279.b		WBGene00003836	Y71F9AM.5a	nxt-1	Y71F9AM.5	100	FALSE	FALSE	FALSE							WBGene00021845	rpb-7	Y54E10BR.6
sjj_T22B11.5	sjj_T22B11.5		WBGene00020679	T22B11.5b.1	ogdh-1	T22B11.5	100	FALSE	FALSE	TRUE							WBGene00017830	rpb-8	F26F4.11
sjj_Y106G6H.2	sjj_Y106G6H.2		WBGene00003902	Y106G6H.2a.1	pab-1	Y106G6H.2	100	TRUE	TRUE	FALSE							WBGene00004452	rpl-38	C06B8.8
sjj_C17E4.5	sjj_C17E4.5		WBGene00003904	C17E4.5	pabp-2	C17E4.5	100	TRUE	TRUE	FALSE							WBGene00007784	ruvb-1	C27H6.2
mv_G_YK3630	mv_G_YK3630		WBGene00003924	Y110A7A.14.1	pas-3	Y110A7A.14	100	FALSE	FALSE	FALSE							WBGene00020687	ruvb-2	T22D1.10
sjj_F25H2.9	sjj_F25H2.9		WBGene00003926	F25H2.9.2	pas-5	F25H2.9	100	TRUE	TRUE	FALSE							WBGene00004723	sap-49	C08B11.5
sjj_C47B2.4	sjj_C47B2.4		WBGene00003948	C47B2.4	pbs-2	C47B2.4	100	FALSE	TRUE	FALSE							WBGene00011897	scpl-4	T21C9.12
sjj_F10C1.5	sjj_T24H7.1		WBGene00004015	T24H7.1	phb-2	T24H7.1	100	TRUE	TRUE	TRUE							WBGene00004807	skr-1	F46A9.5
sjj_F09E5.1	sjj_F09E5.1		WBGene00004034	F09E5.1	pkc-3	F09E5.1	100	TRUE	FALSE	FALSE							WBGene00004874	smc-4	F35G12.8
sjj_C14B9.4	sjj_C14B9.4		WBGene00004042	C14B9.4b	plk-1	C14B9.4	100	TRUE	FALSE	FALSE							WBGene00008990	smgl-1	F20G4.1
sjj_ZK622.3	sjj_ZK622.3		WBGene00022781	ZK622.3c.12	pmt-1	ZK622.3	100	FALSE	FALSE	TRUE							WBGene00011747	sna-2	T13F2.7
sjj_C15F1.e	sjj_C15F1.e		WBGene00004090	C15F1.4	ppp-1	C15F1.4	100	TRUE	TRUE	TRUE							WBGene00004916	snr-3	T28D9.10
mv_R119.4	mv_R119.4		WBGene00004143	R119.4	pqn-59	R119.4	100	TRUE	TRUE	FALSE							WBGene00004918	snr-5	ZK652.1
sjj_W02D9.1	sjj_W02D9.1		WBGene00004181	W02D9.1a.2	pri-2	W02D9.1	100	TRUE	FALSE	TRUE							WBGene00012896	snrp-200	Y46G5A.4
sjj_T10F2.4	sjj_T10F2.4		WBGene00020423	T10F2.4	prp-19	T10F2.4	100	TRUE	TRUE	FALSE							WBGene00010868	somi-1	M04G12.4
mv_W07E6.4	mv_W07E6.4		WBGene00004188	W07E6.4	prp-21	W07E6.4	100	FALSE	FALSE	FALSE							WBGene00004978	spg-7	Y47G6A.10
sjj_D1054.14	sjj_D1054.14		WBGene00008380	D1054.14	prp-38	D1054.14	100	TRUE	TRUE	FALSE							WBGene00005015	spt-5	K08E4.1
sjj_W06B11.2	sjj_W06B11.2		WBGene00004245	W06B11.2	puf-9	W06B11.2	100	FALSE	FALSE	FALSE							WBGene00013375	srsx-25	Y62E10A.4
sjj_C47E12.4	sjj_C47E12.4		WBGene00008149	C47E12.4a	pyp-1	C47E12.4	100	FALSE	FALSE	TRUE							WBGene00005732	srv-21	H04M03.8
sjj_T05C12.10	sjj_T05C12.10		WBGene00004264	T05C12.10	qua-1	T05C12.10	100	FALSE	FALSE	FALSE							WBGene00010251	sta-2	F58E6.1
sjj_K04D7.1	sjj_K04D7.1		WBGene00010556	K04D7.1.3	rack-1	K04D7.1	100	TRUE	TRUE	TRUE							WBGene00006617	tars-1	C47D12.6
mv_F26F4.10	mv_F26F4.10		WBGene00004679	F26F4.10c	rars-1	F26F4.10	8.86482	TRUE	TRUE	TRUE							WBGene00015813	thoc-2	C16A3.8
sjj_T23F6.4	sjj_T23F6.4		WBGene00004315	T23F6.4.1	rbd-1	T23F6.4	100	FALSE	FALSE	FALSE							WBGene00006575	tir-1	F13B10.1
sjj_F36F2.3	sjj_F36F2.3		WBGene00009477	F36F2.3b	rbpl-1	F36F2.3	100	TRUE	TRUE	FALSE							WBGene00006613	trm-1	ZC376.5
sjj_C06E1.10	sjj_C06E1.10		WBGene00015525	C06E1.10	rha-2	C06E1.10	100	TRUE	FALSE	TRUE							WBGene00014028	trxr-2	ZK637.10
sjj_C14C10.3	sjj_C14C10.3		WBGene00007586	C14C10.3b	ril-2	C14C10.3	100	TRUE	TRUE	FALSE							WBGene00018963	ucr-1	F56D2.1
sjj_R07E5.14	sjj_R07E5.14		WBGene00004387	R07E5.14.2	rnp-4	R07E5.14	100	TRUE	TRUE	FALSE							WBGene00006787	unc-52	ZC101.2
sjj_T23G5.1	sjj_T23G5.1		WBGene00004391	T23G5.1.1	rnr-1	T23G5.1	100	TRUE	FALSE	TRUE							WBGene00017280	usp-39	F09D1.1
sjj_Y54E10B_159.c	sjj_Y54E10B_159.c		WBGene00021845	Y54E10BR.6	rpb-7	Y54E10BR.6	100	TRUE	TRUE	FALSE							WBGene00006945	wars-1	Y80D3A.1
sjj_F26F4.11	sjj_F26F4.11		WBGene00017830	F26F4.11	rpb-8	F26F4.11	100	FALSE	FALSE	FALSE							WBGene00009211	wdr-46	F28D1.1
mv_C06B8.8	mv_C06B8.8		WBGene00004452	C06B8.8.1	rpl-38	C06B8.8	100	FALSE	FALSE	FALSE							WBGene00002078	xpo-1	ZK742.1
sjj_F39B2.6	sjj_F39B2.6		WBGene00004495	F39B2.6.1	rps-26	F39B2.6	100	TRUE	TRUE	TRUE							WBGene00006964	xrn-2	Y48B6A.3
sjj_C27H6.2	sjj_C27H6.2		WBGene00007784	C27H6.2	ruvb-1	C27H6.2	100	TRUE	FALSE	TRUE							WBGene00007192		B0491.5
sjj_T22D1.10	sjj_T22D1.10		WBGene00020687	T22D1.10	ruvb-2	T22D1.10	100	TRUE	FALSE	TRUE							WBGene00007216		C01A2.4
sjj_C08B11.5	sjj_C08B11.5		WBGene00004723	C08B11.5	sap-49	C08B11.5	100	FALSE	TRUE	FALSE							WBGene00007217		C01A2.5
mv_T21C9.12	mv_T21C9.12		WBGene00011897	T21C9.12	scpl-4	T21C9.12	100	TRUE	TRUE	TRUE							WBGene00015809		C16A3.4
sjj_F46A9.5	sjj_F46A9.5		WBGene00004807	F46A9.5.1	skr-1	F46A9.5	100	TRUE	TRUE	FALSE							WBGene00015810		C16A3.5
sjj_F35G12.8	sjj_F35G12.8		WBGene00004874	F35G12.8	smc-4	F35G12.8	100	FALSE	FALSE	FALSE							WBGene00015811		C16A3.6
sjj_F20G4.1	sjj_F20G4.1		WBGene00008990	F20G4.1	smgl-1	F20G4.1	100	TRUE	TRUE	FALSE							WBGene00015941		C18A3.3
sjj_T13F2.7	sjj_T13F2.7		WBGene00011747	T13F2.7	sna-2	T13F2.7	100	FALSE	FALSE	FALSE							WBGene00007683		C18E9.2
sjj_T28D9.10	sjj_T28D9.10		WBGene00004916	T28D9.10b	snr-3	T28D9.10	100	FALSE	FALSE	FALSE							WBGene00007684		C18E9.4
sjj_ZK652.1	sjj_ZK652.1		WBGene00004918	ZK652.1	snr-5	ZK652.1	73.8919	TRUE	TRUE	FALSE							WBGene00016015		C23G10.8
sjj_Y46G5.f	sjj_Y46G5.f		WBGene00012896	Y46G5A.4	snrp-200	Y46G5A.4	100	TRUE	TRUE	FALSE							WBGene00016245		C30B5.4
sjj_M04G12.4	sjj_M04G12.4		WBGene00010868	M04G12.4b.2	somi-1	M04G12.4	100	TRUE	FALSE	FALSE							WBGene00007880		C33A12.1
sjj_Y47G6A_247.f	sjj_Y47G6A_247.f		WBGene00004978	Y47G6A.10	spg-7	Y47G6A.10	100	TRUE	FALSE	TRUE							WBGene00007898		C33D9.3
sjj_Y47G6A_247.g	sjj_Y47G6A_247.g		WBGene00004978	Y47G6A.10	spg-7	Y47G6A.10	100	TRUE	TRUE	FALSE							WBGene00016508		C37H5.5
mv_K08E4.1	mv_K08E4.1		WBGene00005015	K08E4.1	spt-5	K08E4.1	100	FALSE	FALSE	TRUE							WBGene00016581		C42C1.3
mv_F27C8.2	mv_Y62E10A.4		WBGene00013375	Y62E10A.4b	srsx-25	Y62E10A.4	100	FALSE	FALSE	FALSE							WBGene00195085		C56E6.9
sjj_K02B2.5	sjj_H04M03.8		WBGene00005732	H04M03.8	srv-21	H04M03.8	100	TRUE	TRUE	FALSE							WBGene00017119		E04A4.5
sjj_F58E6.1	sjj_F58E6.1		WBGene00010251	F58E6.1	sta-2	F58E6.1	100	TRUE	FALSE	TRUE							WBGene00008505		F01G4.6
sjj_C47D12.6	sjj_C47D12.6		WBGene00006617	C47D12.6b.1	tars-1	C47D12.6	100	TRUE	TRUE	TRUE							WBGene00008645		F10C2.4
sjj_C47B2.3	sjj_C47B2.3		WBGene00006529	C47B2.3.2	tba-2	C47B2.3	100	FALSE	TRUE	FALSE							WBGene00017356		F10E9.4
sjj_F44F4.11	sjj_F44F4.11		WBGene00006530	F44F4.11	tba-4	F44F4.11	100	FALSE	FALSE	FALSE							WBGene00008670		F11A3.2
sjj_Y19D2B.1	sjj_Y19D2B.1		WBGene00006530	F44F4.11	tba-4	F44F4.11	30.924	TRUE	TRUE	FALSE							WBGene00000263		F23H11.5
sjj_C16A3.8	sjj_C16A3.8		WBGene00015813	C16A3.8.1	thoc-2	C16A3.8	100	TRUE	TRUE	FALSE							WBGene00017855		F27C1.6
sjj_F13B10.1	sjj_F13B10.1		WBGene00006575	F13B10.1b	tir-1	F13B10.1	100	TRUE	FALSE	FALSE							WBGene00009183		F27C8.2
mv_AAD13737	mv_AAD13737		WBGene00006613	ZC376.5.2	trm-1	ZC376.5	100	TRUE	TRUE	FALSE							WBGene00009184		F27C8.3
mv_F58B3.5	mv_ZK637.11		WBGene00014028	ZK637.10.2	trxr-2	ZK637.10	31.4476	TRUE	TRUE	FALSE							WBGene00017926		F29C4.2
sjj_F56D2.1	sjj_F56D2.1		WBGene00018963	F56D2.1	ucr-1	F56D2.1	100	TRUE	TRUE	FALSE							WBGene00018007		F33D11.10
mv_AAB84234	mv_AAB84234		WBGene00006773	W02D3.9.1	unc-37	W02D3.9	100	FALSE	FALSE	FALSE							WBGene00017997		F33D4.5
sjj_ZC101.2	sjj_ZC101.2		WBGene00006787	ZC101.2l	unc-52	ZC101.2	100	FALSE	TRUE	FALSE							WBGene00009378		F34H10.1
sjj_F09D1.1	sjj_F09D1.1		WBGene00017280	F09D1.1	usp-39	F09D1.1	100	FALSE	FALSE	FALSE							WBGene00018063		F35F10.14
sjj_F08B1.1	sjj_F08B1.1		WBGene00006923	F08B1.1a.2	vhp-1	F08B1.1	100	FALSE	TRUE	TRUE							WBGene00018312		F41H8.1
sjj_Y80D3A.a	sjj_Y80D3A.a		WBGene00006945	Y80D3A.1	wars-1	Y80D3A.1	100	TRUE	FALSE	TRUE							WBGene00018349		F42C5.9
sjj_F28D1.1	sjj_F28D1.1		WBGene00009211	F28D1.1	wdr-46	F28D1.1	100	FALSE	FALSE	TRUE							WBGene00009712		F44G4.2
sjj_C46C2.1	sjj_C46C2.1		WBGene00006941	C46C2.1k	wnk-1	C46C2.1	100	FALSE	TRUE	FALSE							WBGene00018470		F45E4.5
sjj_ZK742.1	sjj_ZK742.1		WBGene00002078	ZK742.1a.3	xpo-1	ZK742.1	100	FALSE	FALSE	TRUE							WBGene00009734		F45G2.8
sjj_Y65B4B_13.b	sjj_Y48G1A_54.b		WBGene00002079	Y48G1A.5	xpo-2	Y48G1A.5	100	TRUE	TRUE	FALSE							WBGene00018656		F49H12.5
sjj_Y48B6A.3	sjj_Y48B6A.3		WBGene00006964	Y48B6A.3	xrn-2	Y48B6A.3	100	FALSE	TRUE	FALSE							WBGene00018680		F52C12.3
sjj_B0491.5	sjj_B0491.5		WBGene00007192	B0491.5.1		B0491.5	100	TRUE	FALSE	TRUE							WBGene00018669		F52C6.12
mv_F27C1.8	mv_C01A2.4		WBGene00007216	C01A2.4		C01A2.4	100	FALSE	FALSE	FALSE							WBGene00018670		F52C6.13
mv_ZC15.3	mv_C01A2.5		WBGene00007217	C01A2.5		C01A2.5	100	TRUE	FALSE	FALSE							WBGene00009992		F53F4.10
sjj_C16A3.4	sjj_C16A3.4		WBGene00015809	C16A3.4		C16A3.4	100	TRUE	FALSE	FALSE							WBGene00010047		F54D1.6
sjj_C16A3.5	sjj_C16A3.5		WBGene00015810	C16A3.5.1		C16A3.5	100	TRUE	TRUE	TRUE							WBGene00010141		F56A8.5
mv_F37H8.5	mv_C16A3.6		WBGene00015811	C16A3.6		C16A3.6	100	TRUE	TRUE	FALSE							WBGene00010326		F59C6.5
mv_G_YK2975	mv_G_YK2975		WBGene00015941	C18A3.3		C18A3.3	100	TRUE	TRUE	FALSE							WBGene00019168		H06I04.3
sjj_C18E9.2	sjj_C18E9.2		WBGene00007683	C18E9.2a		C18E9.2	100	TRUE	TRUE	FALSE							WBGene00010627		K07C5.4
sjj_C18E9.4	sjj_C18E9.4		WBGene00007684	C18E9.4		C18E9.4	100	TRUE	FALSE	TRUE							WBGene00010629		K07C5.6
sjj_C23G10.8	sjj_C23G10.8		WBGene00016015	C23G10.8.1		C23G10.8	100	FALSE	FALSE	TRUE							WBGene00010652		K08C9.5
sjj_C18A3.7	sjj_C30B5.4		WBGene00016245	C30B5.4		C30B5.4	100	TRUE	TRUE	FALSE							WBGene00010654		K08C9.7
sjj_C33A12.1	sjj_C33A12.1		WBGene00007880	C33A12.1		C33A12.1	100	TRUE	TRUE	TRUE							WBGene00010677		K08F4.2
sjj_C33D9.3	sjj_C33D9.3		WBGene00007898	C33D9.3b.2		C33D9.3	100	FALSE	TRUE	FALSE							WBGene00044778		K09C6.10
sjj_C37H5.5	sjj_C37H5.5		WBGene00016508	C37H5.5		C37H5.5	100	TRUE	FALSE	FALSE							WBGene00019560		K09C6.6
sjj_C42C1.3	sjj_C42C1.3		WBGene00016581	C42C1.3b		C42C1.3	100	TRUE	TRUE	TRUE							WBGene00011147		R08D7.7
sjj_C56E6.1	sjj_C56E6.1		WBGene00195085	C56E6.9		C56E6.9	100	TRUE	TRUE	TRUE							WBGene00011309		R186.8
sjj_F28E10.4	sjj_E04A4.5		WBGene00017119	E04A4.5		E04A4.5	100	TRUE	TRUE	TRUE							WBGene00020171		T02H6.1
sjj_F01G4.6	sjj_F01G4.6		WBGene00008505	F01G4.6b.2		F01G4.6	100	FALSE	TRUE	TRUE							WBGene00020181		T02H6.11
sjj_R07B7.9	sjj_F10C2.4		WBGene00008645	F10C2.4		F10C2.4	100	FALSE	FALSE	TRUE							WBGene00011408		T04A8.6
mv_F10E9.4	mv_F10E9.4		WBGene00017356	F10E9.4		F10E9.4	100	FALSE	FALSE	FALSE							WBGene00020298		T07A9.10
sjj_F11A3.2	sjj_F11A3.2		WBGene00008670	F11A3.2b		F11A3.2	100	TRUE	TRUE	TRUE							WBGene00011607		T08D2.2
sjj_Y53C10A.3	sjj_F11A3.2		WBGene00008670	F11A3.2a		F11A3.2	100	TRUE	TRUE	TRUE							WBGene00011611		T08D2.6
sjj_F19F10.9	sjj_F19F10.9		WBGene00017605	F19F10.9		F19F10.9	100	TRUE	TRUE	FALSE							WBGene00011634		T09A5.5
sjj_F20D12.2	sjj_F20D12.2		WBGene00017642	F20D12.2		F20D12.2	100	FALSE	TRUE	FALSE							WBGene00011722		T11G6.8
sjj_F23H11.5	sjj_F23H11.5		WBGene00000263	F23H11.5.1		F23H11.5	100	TRUE	TRUE	FALSE							WBGene00020553		T19A5.1
mv_F27C1.6	mv_F27C1.6		WBGene00017855	F27C1.6.1		F27C1.6	100	TRUE	TRUE	FALSE							WBGene00020636		T20H4.5
mv_Y62E10A.4	mv_F27C8.2		WBGene00009183	F27C8.2		F27C8.2	100	FALSE	FALSE	FALSE							WBGene00012040		T26E3.7
mv_Y62E10A.4	mv_F27C8.2		WBGene00009184	F27C8.3		F27C8.3	43.2606	FALSE	FALSE	FALSE							WBGene00012059		T26G10.1
mv_F27C8.3	mv_F27C8.3		WBGene00009184	F27C8.3		F27C8.3	100	FALSE	FALSE	FALSE							WBGene00012094		T27E9.2
sjj_F29C4.2	sjj_F29C4.2		WBGene00017926	F29C4.2		F29C4.2	100	FALSE	TRUE	FALSE							WBGene00012126		T28D6.6
mv_F33D11.10	mv_F33D11.10		WBGene00018007	F33D11.10		F33D11.10	100	TRUE	TRUE	FALSE							WBGene00012234		W04A4.5
sjj_F33D4.5	sjj_F33D4.5		WBGene00017997	F33D4.5		F33D4.5	100	FALSE	FALSE	TRUE							WBGene00012237		W04A8.2
mv_F33D4.5		Used F33D4.5 transcript as query	WBGene00017997	F33D4.5		F33D4.5	100	TRUE	FALSE	FALSE							WBGene00021061		W06E11.1
mv_K08C9.7	mv_K08C9.7		WBGene00009378	F34H10.1		F34H10.1	100	FALSE	FALSE	TRUE							WBGene00012354		W09C5.8
mv_F35F10.14	mv_F35F10.14		WBGene00018063	F35F10.14		F35F10.14	100	FALSE	FALSE	FALSE							WBGene00022464		Y110A7A.19
sjj_K09C6.6	sjj_K09C6.6		WBGene00018312	F41H8.1		F41H8.1	15.1717	FALSE	FALSE	FALSE							WBGene00012489		Y19D2B.1
sjj_F42C5.9	sjj_F42C5.9		WBGene00018349	F42C5.9.1		F42C5.9	100	TRUE	TRUE	TRUE							WBGene00021312		Y32H12A.4
mv_F44G4.2	mv_F44G4.2		WBGene00009712	F44G4.2		F44G4.2	100	TRUE	TRUE	TRUE							WBGene00012652		Y39A1A.14
sjj_F32E10.1	sjj_F45E4.5		WBGene00018470	F45E4.5		F45E4.5	100	FALSE	FALSE	FALSE							WBGene00021465		Y39G10AR.7
mv_G_YK8501	mv_G_YK8501		WBGene00009734	F45G2.8		F45G2.8	100	FALSE	FALSE	FALSE							WBGene00021466		Y39G10AR.8
sjj_F49H12.e	sjj_F49H12.e		WBGene00018656	F49H12.5		F49H12.5	100	FALSE	FALSE	FALSE							WBGene00012887		Y45F10D.7
sjj_F52C12.3	sjj_F52C12.3		WBGene00018680	F52C12.3		F52C12.3	100	FALSE	TRUE	FALSE							WBGene00012950		Y47H9C.7
sjj_M7.1	sjj_M7.1		WBGene00018669	F52C6.12.2		F52C6.12	3.50472	TRUE	TRUE	FALSE							WBGene00013021		Y48G10A.4
sjj_F52C6.13	sjj_F52C6.13		WBGene00018670	F52C6.13		F52C6.13	100	FALSE	FALSE	TRUE							WBGene00021660		Y48G1A.4
sjj_F53F4.10	sjj_F53F4.10		WBGene00009992	F53F4.10		F53F4.10	100	FALSE	FALSE	TRUE							WBGene00021778		Y51H7BR.7
sjj_B0035.12	sjj_F54D1.6		WBGene00010047	F54D1.6		F54D1.6	100	FALSE	FALSE	FALSE							WBGene00013129		Y52B11A.10
sjj_F56A8.6	sjj_F56A8.6		WBGene00010141	F56A8.5		F56A8.5	68.8604	TRUE	FALSE	FALSE							WBGene00021844		Y54E10BR.5
mv_F48E8.1	mv_F59C6.5		WBGene00010326	F59C6.5		F59C6.5	100	TRUE	FALSE	FALSE							WBGene00013210		Y54G9A.7
sjj_Y53G8B_93.d	sjj_Y53G8B_93.d		WBGene00019168	H06I04.3a		H06I04.3	100	TRUE	FALSE	FALSE							WBGene00021959		Y57E12AL.6
sjj_K07C5.4	sjj_K07C5.4		WBGene00010627	K07C5.4		K07C5.4	100	TRUE	TRUE	FALSE							WBGene00013365		Y60A3A.19
sjj_K07C5.6	sjj_K07C5.6		WBGene00010629	K07C5.6		K07C5.6	100	FALSE	FALSE	FALSE							WBGene00235279		Y67D8C.22
mv_Y23H5A.1	mv_K08C9.5		WBGene00010652	K08C9.5		K08C9.5	100	FALSE	FALSE	TRUE							WBGene00022185		Y71H2AM.20
mv_K08C9.7	mv_K08C9.7		WBGene00010654	K08C9.7		K08C9.7	100	FALSE	FALSE	TRUE							WBGene00022170		Y71H2AM.5
sjj_K08F4.2	sjj_K08F4.2		WBGene00010677	K08F4.2		K08F4.2	100	FALSE	TRUE	FALSE							WBGene00013877		ZC376.6
sjj_K09C6.6	sjj_K09C6.6		WBGene00044778	K09C6.10		K09C6.10	10.2784	FALSE	FALSE	FALSE							WBGene00013958		ZK265.6
sjj_K09C6.6	sjj_K09C6.6		WBGene00019560	K09C6.6		K09C6.6	100	FALSE	FALSE	FALSE							WBGene00014036		ZK643.5
sjj_K12H4.4	sjj_K12H4.4		WBGene00019679	K12H4.4		K12H4.4	100	TRUE	TRUE	FALSE							WBGene00022791		ZK686.1
sjj_R08D7.3	sjj_R08D7.7		WBGene00011147	R08D7.7		R08D7.7	100	TRUE	TRUE	FALSE							WBGene00022793		ZK686.3
sjj_R186.3	sjj_R186.3		WBGene00011306	R186.3		R186.3	100	TRUE	TRUE	FALSE							WBGene00014086		ZK809.3
sjj_R186.3	sjj_R186.3		WBGene00011309	R186.8.1		R186.8	10.2801	TRUE	TRUE	FALSE
mv_G_YK819	mv_G_YK819		WBGene00020171	T02H6.1a		T02H6.1	100	FALSE	FALSE	TRUE
sjj_T02H6.11	sjj_T02H6.11		WBGene00020181	T02H6.11.2		T02H6.11	100	TRUE	TRUE	FALSE
sjj_T04A8.6	sjj_T04A8.6		WBGene00011408	T04A8.6		T04A8.6	100	TRUE	FALSE	FALSE
sjj_W03G1.5	sjj_T07A9.10		WBGene00020298	T07A9.10		T07A9.10	100	FALSE	FALSE	TRUE
mv_T08D2.4	mv_T08D2.6		WBGene00011607	T08D2.2		T08D2.2	22.3512	FALSE	FALSE	FALSE
mv_T08D2.4	mv_T08D2.6		WBGene00011611	T08D2.6		T08D2.6	100	FALSE	FALSE	FALSE
mv_T09A5.5	mv_T09A5.5		WBGene00011634	T09A5.5		T09A5.5	100	FALSE	FALSE	FALSE
mv_G_YK3613	mv_G_YK3613		WBGene00011722	T11G6.8		T11G6.8	100	FALSE	TRUE	TRUE
sjj_T19A5.1	sjj_T19A5.1		WBGene00020553	T19A5.1		T19A5.1	100	TRUE	TRUE	FALSE
sjj_T20H4.5	sjj_T20H4.5		WBGene00020636	T20H4.5		T20H4.5	100	TRUE	TRUE	TRUE
mv_T26E3.7	mv_T26E3.7		WBGene00012040	T26E3.7		T26E3.7	100	FALSE	FALSE	FALSE
mv_T26G10.1	mv_T26G10.1		WBGene00012059	T26G10.1		T26G10.1	100	TRUE	TRUE	TRUE
sjj_T26G10.1	sjj_T26G10.1		WBGene00012059	T26G10.1		T26G10.1	100	FALSE	FALSE	TRUE
sjj_T27E9.2	sjj_T27E9.2		WBGene00012094	T27E9.2		T27E9.2	100	TRUE	TRUE	FALSE
mv_T28D6.6		Used T28D6.6a transcript as query	WBGene00012126	T28D6.6a		T28D6.6	100	FALSE	FALSE	TRUE
sjj_W04A4.6	sjj_W04A4.6		WBGene00012234	W04A4.5		W04A4.5	100	TRUE	FALSE	FALSE
sjj_W10C4.b	sjj_W04A8.2		WBGene00012237	W04A8.2		W04A8.2	100	FALSE	FALSE	FALSE
sjj_W06E11.1	sjj_W06E11.1		WBGene00021061	W06E11.1		W06E11.1	100	FALSE	FALSE	TRUE
sjj_W09C5.8	sjj_W09C5.8		WBGene00012354	W09C5.8		W09C5.8	100	TRUE	TRUE	FALSE
sjj_AC8.6	sjj_AC8.6		WBGene00022464	Y110A7A.19		Y110A7A.19	100	FALSE	FALSE	FALSE
sjj_Y19D2B.1	sjj_Y19D2B.1		WBGene00012489	Y19D2B.1		Y19D2B.1	33.9109	TRUE	TRUE	FALSE
mv_Y32H12A.4	mv_Y32H12A.4		WBGene00021312	Y32H12A.4.2		Y32H12A.4	100	TRUE	TRUE	TRUE
mv_Y39A1A.14	mv_Y39A1A.14		WBGene00012652	Y39A1A.14		Y39A1A.14	100	FALSE	TRUE	TRUE
sjj_Y39G10A_246.h	sjj_Y39G10A_246.h		WBGene00021465	Y39G10AR.7		Y39G10AR.7	5.52963	TRUE	TRUE	FALSE
sjj_Y39G10A_246.h	sjj_Y39G10A_246.h		WBGene00021466	Y39G10AR.8		Y39G10AR.8	100	TRUE	TRUE	FALSE
sjj_Y45F10D.8	sjj_Y45F10D.8		WBGene00012887	Y45F10D.7		Y45F10D.7	100	TRUE	FALSE	TRUE
sjj_Y47H9C.7	sjj_Y47H9C.7		WBGene00012950	Y47H9C.7		Y47H9C.7	100	TRUE	FALSE	TRUE
sjj_Y48G10A.b	sjj_Y48G10A.b		WBGene00013021	Y48G10A.4a		Y48G10A.4	100	TRUE	TRUE	FALSE
sjj_Y48G1A_54.d	sjj_Y48G1A_54.d		WBGene00021660	Y48G1A.4		Y48G1A.4	100	TRUE	FALSE	FALSE
mv_Y51H7BR.7	mv_Y51H7BR.7		WBGene00021778	Y51H7BR.7		Y51H7BR.7	100	FALSE	FALSE	TRUE
mv_Y52B11A.10	mv_Y52B11A.10		WBGene00013129	Y52B11A.10		Y52B11A.10	100	FALSE	FALSE	FALSE
mv_Y54E10BR.d	mv_Y54E10BR.d		WBGene00021844	Y54E10BR.5		Y54E10BR.5	100	FALSE	TRUE	FALSE
mv_G_YK7085	mv_G_YK7085		WBGene00013210	Y54G9A.7		Y54G9A.7	100	TRUE	TRUE	TRUE
mv_Y57E12AL.a	mv_Y57E12AL.a		WBGene00021959	Y57E12AL.6.1		Y57E12AL.6	100	FALSE	FALSE	FALSE
mv_T08D2.4	mv_T08D2.6		WBGene00013365	Y60A3A.19b		Y60A3A.19	100	FALSE	FALSE	FALSE
sjj_Y67D8A_384.c	sjj_Y67D8A_384.c		WBGene00235279	Y67D8C.22a		Y67D8C.22	100	FALSE	FALSE	FALSE
sjj_Y71H2_388.c	sjj_Y71H2_388.c		WBGene00022185	Y71H2AM.20a.1		Y71H2AM.20	9.17599	FALSE	FALSE	FALSE
sjj_Y71H2_388.c	sjj_Y71H2_388.c		WBGene00022170	Y71H2AM.5.2		Y71H2AM.5	100	FALSE	FALSE	FALSE
sjj_W10C4.b	sjj_W04A8.2		WBGene00022219	Y73B3A.18a		Y73B3A.18	1.30032	FALSE	FALSE	FALSE
mv_ZC376.6	mv_ZC376.6		WBGene00013877	ZC376.6a		ZC376.6	100	TRUE	TRUE	FALSE
sjj_ZK265.6	sjj_ZK265.6		WBGene00013958	ZK265.6		ZK265.6	100	FALSE	FALSE	FALSE
mv_G_YK4633	mv_G_YK4633		WBGene00014036	ZK643.5		ZK643.5	100	FALSE	FALSE	FALSE
sjj_ZK686.1	sjj_ZK686.1		WBGene00022791	ZK686.1.2		ZK686.1	100	FALSE	TRUE	TRUE
sjj_ZK686.3	sjj_ZK686.3		WBGene00022793	ZK686.3.1		ZK686.3	100	TRUE	TRUE	FALSE
mv_ZK809.3	mv_ZK809.3		WBGene00014086	ZK809.3		ZK809.3	100	TRUE	TRUE	TRUE
sjj_ZK809.3	sjj_ZK809.3		WBGene00014086	ZK809.3		ZK809.3	100	FALSE	FALSE	TRUE
sjj_D2013.7	sjj_D2013.7	No clear sequence or only vector	NA				NA	TRUE	TRUE	TRUE
sjj_F42A8.1	sjj_F42A8.1	No clear sequence or only vector	NA				NA	TRUE	TRUE	FALSE
mv_Y46G5A.4		No clear sequence or only vector	NA				NA	FALSE	FALSE	FALSE
mv_Y48A6C.4		No clear sequence or only vector	NA				NA	FALSE	FALSE	FALSE
mv_Y50D7_164.a		No clear sequence or only vector	NA				NA	FALSE	FALSE	FALSE
mv_Y51H7BR.3		No clear sequence or only vector	NA				NA	FALSE	FALSE	FALSE
sjj_R07G3.3		No clear sequence or only vector	NA				NA	TRUE	TRUE	FALSE
sjj_T07E3.1		No clear sequence or only vector	NA				NA	FALSE	FALSE	FALSE
sjj_C18E9.6	sjj_H05L03.6	does not hit any gene	NA				NA	FALSE	TRUE	FALSE
sjj_K05F1.5		Not enough to assign to another clone, but not expected clone	NA				NA	FALSE	FALSE	TRUE
mv_BAA20377		Not enough to assign to another clone, but not expected clone	NA				NA	FALSE	FALSE	FALSE
mv_W03F9.10		Sequence corresponds to nothing in Genbank	NA				NA	TRUE	TRUE	TRUE
sjj_T05B4.10		Sequence corresponds to nothing in Genbank	NA				NA	TRUE	TRUE	TRUE
sjj_Y43E12A.3		Clear sequence; doesn't correspond to any known clone; doesn't target a gene WS240	NA				NA	FALSE	FALSE	FALSE

[truncated: 3 more sheets: 278 targets of 288 clones , venn, compare I-clones with Dunbar]
