# Supplementary material for: A quantitative genome-wide RNAi screen in C. elegans for antifungal innate immunity genes
Source: BMC Biol. 2016 Apr 29;14:35. doi: 10.1186/s12915-016-0256-3 (PMC4850687; doi:10.1186/s12915-016-0256-3)
Supplement: Additional file 6: Table S4. — Results for final 360 Nipi clone candidates in the first and second round of screening; identification of clones provoking severe developmental effect. (XLSX 1068 kb) [file 12915_2016_256_MOESM6_ESM.xlsx]

## Sheet: Notes
Sheet: Results 360 clones
Clone	The clone name
Plate_Name	The lab name for the plate containing the clone of interest
Col	The column of the plate containing the clone of interest
Row	The row of the plate containing the clone of interest
(No_of_worms/Plate_average)%	The number of worms analysed from the well of interest, expressed as a percentage of the average number of worms analysed from all wells on the same plate
TOF	The average "Time of Flight" (a measure of size) of the worms analysed from the well of interest, expressed in arbitrary units
EXT	The average "Extinction" (a measure of optical density) of the worms analysed from the well of interest, expressed in arbitrary units
Green	The average green fluorescence of the worms analysed from the well of interest, expressed as a percentage of the truncated mean of average green fluorescence for all wells on the same plate
Red	The average red fluorescence of the worms analysed from the well of interest, expressed as a percentage of the truncated mean of average red fluorescence for all wells on the same plate
(TOF/Plate_average)%	The average TOF of the worms analysed from the well of interest, expressed as a percentage of the truncated mean of average TOF for all wells on the same plate
(EXT/Plate_average)%	The average EXT of the worms analysed from the well of interest, expressed as a percentage of the truncated mean of average EXT for all wells on the same plate
Relative Green/Red	The average ratio of Green to Red fluorescence, expressed as a percentage of the truncated mean of average Green to Red fluorescence for all wells on the same plate
For each of the above, there are 6 values corresponding to duplicate and quadruplicate independent analyses in the first and second rounds of screening.
Sheet: Further statistics
Clone	The clone name
Plate_Name	The lab name for the plate containing the clone of interest
Col	The column of the plate containing the clone of interest
Row	The row of the plate containing the clone of interest
NumOfWorms	The number of worms analysed from the well of interest
Percent_LT_300_TOF	% worms with a TOF < 300
Percent_LT_400_TOF	% worms with a TOF < 400
mean_TOF	mean TOF
median_TOF	median TOF
min_TOF	minimum TOF
Q25_TOF	25th percentile for TOF
Q50_TOF	50th percentile for TOF
Q75_TOF	75th percentile for TOF
max_TOF	maximum TOF
number_btw_TOF_400_to_800	number of worms with a TOF between 400 and 800
avg_Green_for_TOF_400to800	average green signal for worms with a TOF between 400 and 800
median_Green_for_TOF_400to800	median green signal for worms with a TOF between 400 and 800
min_Green_for_TOF_400to800	minimum green signal for worms with a TOF between 400 and 800
max_Green_for_TOF_400to800	maximum green signal for worms with a TOF between 400 and 800
Q25_Green_for_TOF_400to800	25th percentile for green signal for worms with a TOF between 400 and 800
Q50_Green_for_TOF_400to800	50th percentile for green signal for worms with a TOF between 400 and 800
Q75_Green_for_TOF_400to800	75th percentile for green signal for worms with a TOF between 400 and 800
Sheet: Below threshold 1
A clone was excluded when in at least 2 experiments it fulfils the criterion: [median_Green_400to800] > 350 – 8.75*[Percent_LT_300_TOF]
The results for individual experiments fulfilling this criterion are listed on this sheet
Such experiments are represented by the red dots on adjacent graph
Sheet: Below threshold 2
A clone was excluded when in at least 1 experiment the median TOF was less than 320
The results for individual experiments fulfilling this criterion are listed on this sheet
Sheet: 63 excluded clones
Clones excluded on the basis of the 2 thresholds

## Sheet: Results 360 clones
Clone	Plate_Name	Col	Row	Round	(No_of_worms/plate_avg)%	Tof	Ext	Green	Red	(TOF/Plate_average)%	(EXT/Plate_average)%	Relative Green/Red
mv_AAA87454	Scr11-08-08_PlqVal1M015D01	3	E	Round_2	94.47	559	413	0.65	1.37	109.21	118.07	0.47
mv_AAA87454	Scr11-08-08_PlqVal1M015D02	3	E	Round_2	88.71	571	427	0.64	1.3	117.16	132.88	0.53
mv_AAA87454	Scr11-08-15_PlqVal1M015D03	3	E	Round_2	86.24	528	373	0.41	1.07	97.87	98.57	0.39
mv_AAA87454	Scr11-08-15_PlqVal1M015D04	3	E	Round_2	65.84	516	367	0.53	0.94	102.35	108.5	1.01
mv_AAA87454	Scr21-03-11_mvPCRp-F001D02	6	F	Round_1	102.343	512	315	0.665742	1.346	107.3	107.911	0.521082
mv_AAA87454	Scr18-04-11_mvPCRp-F001D04	6	F	Round_1	121.488	563	362	0.685714	1.23473	104.71	112.252	0.6531
mv_AAB84234	Scr11-08-08_PlqVal1M015D01	6	E	Round_2	92.28	483	325	0.55	0.94	94.36	92.91	0.56
mv_AAB84234	Scr11-08-08_PlqVal1M015D02	6	E	Round_2	113.35	470	308	0.62	0.8	96.44	95.85	0.74
mv_AAB84234	Scr11-08-15_PlqVal1M015D03	6	E	Round_2	107.8	522	380	0.88	1.17	96.76	100.42	0.74
mv_AAB84234	Scr11-08-15_PlqVal1M015D04	6	E	Round_2	74.54	488	320	0.57	0.73	96.8	94.61	0.77
mv_AAB84234	Scr14-03-11_mvPCRp-F005D01	11	A	Round_1	155.358	471	297	0.684292	0.772556	82.9193	74.1326	0.820155
mv_AAB84234	Scr21-03-11_mvPCRp-F005D02	11	A	Round_1	84.4466	477	275	0.669487	1.03152	93.7314	92.0544	0.605755
mv_AAD13737	Scr11-08-08_PlqVal1M015D01	7	D	Round_2	92.28	574	446	0.43	1.08	112.14	127.5	0.38
mv_AAD13737	Scr11-08-08_PlqVal1M015D02	7	D	Round_2	102.26	517	363	0.54	0.93	106.08	112.96	0.55
mv_AAD13737	Scr11-08-15_PlqVal1M015D03	7	D	Round_2	120.48	461	284	0.68	0.88	85.45	75.05	0.71
mv_AAD13737	Scr11-08-15_PlqVal1M015D04	7	D	Round_2	172.68	442	234	0.57	0.61	87.67	69.18	0.87
mv_AAD13737	Scr14-03-11_mvPCRp-F005D01	7	G	Round_1	103.572	526	353	0.456195	0.727444	92.602	88.1105	0.70406
mv_AAD13737	Scr21-03-11_mvPCRp-F005D02	7	G	Round_1	88.8449	509	303	0.695741	0.801348	100.019	101.427	0.872287
mv_B0412.1	Scr11-08-08_PlqVal1M016D02	4	C	Round_2	102.17	549	347	0.39	0.64	113.26	108.82	0.58
mv_B0412.1	Scr11-08-15_PlqVal1M016D03	4	C	Round_2	116.21	502	312	0.24	0.58	95.54	89.48	0.38
mv_B0412.1	Scr11-09-12_PlqVal1M016D04	4	C	Round_2	84.13	472	287	0.61	0.81	89.73	78.2	0.58
mv_B0412.1	Scr11-09-12_PlqVal1M016D05	4	C	Round_2	111.12	505	302	0.26	0.64	95.55	81.02	0.41
mv_B0412.1	Scr28-03-11_mvPCRp-F014D01	10	E	Round_1	104.01	466	275	0.403034	0.702679	97.7708	95.493	0.559334
mv_B0412.1	Scr04-04-11_mvPCRp-F014D02	10	E	Round_1	94.7919	444	230	0.378325	0.86321	99.3289	92.8629	0.572063
mv_BAA20377	Scr11-08-08_PlqVal1M015D01	6	G	Round_2	93.37	557	425	0.73	1.27	108.82	121.5	0.57
mv_BAA20377	Scr11-08-08_PlqVal1M015D02	6	G	Round_2	105.95	536	402	0.79	1.11	109.98	125.1	0.69
mv_BAA20377	Scr11-08-15_PlqVal1M015D03	6	G	Round_2	54.53	598	461	0.72	1.17	110.84	121.82	0.65
mv_BAA20377	Scr11-08-15_PlqVal1M015D04	6	G	Round_2	70.81	551	388	0.72	0.97	109.3	114.71	0.99
mv_BAA20377	Scr14-03-11_mvPCRp-F005D01	5	C	Round_1	110.046	567	415	0.410575	1.12218	99.82	103.586	0.572985
mv_BAA20377	Scr21-03-11_mvPCRp-F005D02	5	C	Round_1	116.994	565	347	0.564469	1.09972	111.024	116.156	0.525492
mv_C04H5.6	Scr11-08-08_PlqVal1M015D01	8	A	Round_2	101.06	507	332	0.68	0.8	99.05	94.91	0.82
mv_C04H5.6	Scr11-08-08_PlqVal1M015D02	8	A	Round_2	97.33	524	360	0.44	0.66	107.52	112.03	0.65
mv_C04H5.6	Scr11-08-15_PlqVal1M015D03	8	A	Round_2	103.99	555	398	0.95	0.98	102.87	105.17	0.95
mv_C04H5.6	Scr11-08-15_PlqVal1M015D04	8	A	Round_2	86.96	479	317	0.38	0.52	95.01	93.72	0.86
mv_C04H5.6	Scr14-03-11_mvPCRp-F007D01	1	A	Round_1	143.755	466	327	0.645195	0.67961	89.4342	91.3625	0.938066
mv_C04H5.6	Scr21-03-11_mvPCRp-F007D02	1	A	Round_1	129.926	489	323	0.596774	0.747626	96.6264	101.722	0.826188
mv_C06B8.8	Scr11-08-08_PlqVal1M015D01	4	E	Round_2	84.59	548	409	0.75	1.12	107.06	116.93	0.69
mv_C06B8.8	Scr11-08-08_PlqVal1M015D02	4	E	Round_2	88.71	502	344	0.81	0.98	103.01	107.05	0.84
mv_C06B8.8	Scr11-08-15_PlqVal1M015D03	4	E	Round_2	76.09	606	438	0.51	0.95	112.33	115.74	0.54
mv_C06B8.8	Scr11-08-15_PlqVal1M015D04	4	E	Round_2	95.66	468	305	0.59	0.56	92.83	90.17	1.24
mv_C06B8.8	Scr14-03-11_mvPCRp-F002D01	2	D	Round_1	82.3209	526	325	0.532925	0.694694	99.1946	94.7925	0.810091
mv_C06B8.8	Scr21-03-11_mvPCRp-F002D02	2	D	Round_1	111.533	489	294	0.375326	0.695154	100.417	98.2012	0.570075
mv_C06H5.7	Scr11-08-08_PlqVal1M017D02	5	B	Round_2	75.46	538	383	0.54	0.96	105.36	111.58	0.54
mv_C06H5.7	Scr11-09-12_PlqVal1M017D04	5	B	Round_2	101.72	588	496	0.5	1.21	98.99	112.45	0.4
mv_C06H5.7	Scr11-09-12_PlqVal1M017D05	5	B	Round_2	89.88	568	443	0.64	1	97.12	99.62	0.67
mv_C06H5.7	Scr11-09-12_PlqVal1M017D06	5	B	Round_2	76.35	560	425	0.45	1.19	103.04	111.42	0.38
mv_C06H5.7	Scr11-04-11_mvPCRp-F035D01	11	H	Round_1	84.8214	634	542	0.713516	1.06118	101.269	107.943	0.696426
mv_C06H5.7	Scr18-04-11_mvPCRp-F035D02	11	H	Round_1	88.4215	580	347	0.65102	1.19416	118.352	122.512	0.527605
mv_C32B5.11	Scr11-08-08_PlqVal1M018D02	6	B	Round_2	99.88	543	384	0.72	0.9	110.23	115.61	0.78
mv_C32B5.11	Scr11-08-15_PlqVal1M018D03	6	B	Round_2	55.97	585	438	0.69	1.04	110.57	122.27	0.63
mv_C32B5.11	Scr11-08-15_PlqVal1M018D04	6	B	Round_2	85.28	675	539	0.58	0.97	116.7	126.16	0.6
mv_C32B5.11	Scr11-09-12_PlqVal1M018D05	6	B	Round_2	67.53	590	383	0.63	0.77	105.84	98.09	0.82
mv_C32B5.11	Scr18-04-11_mvPCRp-F052D02	4	G	Round_1	103.854	613	487	0.612691	1.01569	99.2394	111.801	0.596515
mv_C32B5.11	Scr02-05-11_mvPCRp-F052D04	4	G	Round_1	83.9528	576	399	0.680412	0.958777	105.89	111.709	0.700594
mv_C34F6.1	Scr11-08-08_PlqVal1M018D02	3	F	Round_2	64.54	274	141	0.26	0.33	55.62	42.45	0.65
mv_C34F6.1	Scr11-08-15_PlqVal1M018D03	3	F	Round_2	59.7	288	142	0.16	0.53	54.43	39.64	0.28
mv_C34F6.1	Scr11-08-15_PlqVal1M018D04	3	F	Round_2	79.95	395	205	0.6	0.63	68.29	47.98	0.9
mv_C34F6.1	Scr11-09-12_PlqVal1M018D05	3	F	Round_2	65.84	542	342	1.82	1.32	97.23	87.59	1.37
mv_C34F6.1	Scr18-04-11_mvPCRp-F048D01	5	E	Round_1	106.632	437	218	0.752923	0.994767	81.0489	66.9105	0.79603
mv_C34F6.1	Scr25-04-11_mvPCRp-F048D03	5	E	Round_1	83.9506	633	505	0.69396	1.30334	129.428	171.972	0.559896
mv_C47A4.2	Scr11-08-08_PlqVal1M017D02	3	E	Round_2	102.1	545	384	0.6	1.02	106.73	111.87	0.57
mv_C47A4.2	Scr11-09-12_PlqVal1M017D04	3	E	Round_2	71.58	612	421	0.28	0.9	103.03	95.45	0.32
mv_C47A4.2	Scr11-09-12_PlqVal1M017D05	3	E	Round_2	99.69	560	385	0.51	0.92	95.76	86.58	0.56
mv_C47A4.2	Scr11-09-12_PlqVal1M017D06	3	E	Round_2	99.25	562	368	0.35	0.99	103.4	96.48	0.42
mv_C47A4.2	Scr28-03-11_mvPCRp-F031D01	5	G	Round_1	105.709	497	278	0.515243	0.936954	94.8775	86.3382	0.529056
mv_C47A4.2	Scr02-05-11_mvPCRp-F031D04	5	G	Round_1	98.6448	553	346	0.60537	0.971266	102.358	100.847	0.715622
mv_C56C10.8	Scr11-08-08_PlqVal1M015D01	3	A	Round_2	213.11	449	288	0.14	0.58	87.72	82.33	0.2
mv_C56C10.8	Scr11-08-08_PlqVal1M015D02	3	A	Round_2	81.31	478	312	0.06	0.58	98.08	97.09	0.09
mv_C56C10.8	Scr11-08-15_PlqVal1M015D03	3	A	Round_2	213.06	452	268	0.08	0.51	83.78	70.82	0.14
mv_C56C10.8	Scr11-08-15_PlqVal1M015D04	3	A	Round_2	180.14	376	198	0.11	0.43	74.58	58.54	0.29
mv_C56C10.8	Scr21-03-11_mvPCRp-F001D02	1	E	Round_1	110.642	356	198	0.23301	0.480151	74.6071	67.83	0.477311
mv_C56C10.8	Scr18-04-11_mvPCRp-F001D04	1	E	Round_1	109.241	508	291	0.704762	0.71186	94.4805	90.2355	0.868907
mv_D1007.5	Scr11-08-08_PlqVal1M016D02	6	D	Round_2	48.65	294	228	0.26	0.42	60.65	71.5	0.55
mv_D1007.5	Scr11-08-15_PlqVal1M016D03	6	D	Round_2	130.11	513	340	0.32	0.72	97.63	97.51	0.39
mv_D1007.5	Scr11-09-12_PlqVal1M016D04	6	D	Round_2	80.83	550	368	0.77	1.13	104.55	100.27	0.49
mv_D1007.5	Scr11-09-12_PlqVal1M016D05	6	D	Round_2	75.48	549	373	0.26	0.85	103.88	100.07	0.31
mv_D1007.5	Scr28-03-11_mvPCRp-F020D01	6	D	Round_1	89.7307	464	277	0.35693	0.789323	90.3713	89.0496	0.509305
mv_D1007.5	Scr04-04-11_mvPCRp-F020D02	6	D	Round_1	97.8024	407	212	0.314685	0.736884	94.9156	92.0031	0.479956
mv_E01A2.6	Scr11-08-08_PlqVal1M016D02	5	B	Round_2	131.36	566	370	0.83	1.03	116.77	116.03	0.85
mv_E01A2.6	Scr11-08-15_PlqVal1M016D03	5	B	Round_2	97.27	482	272	0.72	0.8	91.73	78.01	0.92
mv_E01A2.6	Scr11-09-12_PlqVal1M016D04	5	B	Round_2	90.73	534	382	0.66	1.21	101.51	104.08	0.52
mv_E01A2.6	Scr11-09-12_PlqVal1M016D05	5	B	Round_2	127.89	513	371	0.37	0.99	97.07	99.53	0.46
mv_E01A2.6	Scr04-04-11_mvPCRp-F017D02	4	D	Round_1	116.876	455	235	0.613486	0.897503	104.02	98.5885	0.676716
mv_E01A2.6	Scr11-04-11_mvPCRp-F017D03	4	D	Round_1	99.9707	672	576	0.564706	0.935006	105.867	108.023	0.554162
mv_F10E9.4	Scr11-08-08_PlqVal1M015D01	9	G	Round_2	87.88	535	377	0.7	1.1	104.52	107.78	0.62
mv_F10E9.4	Scr11-08-08_PlqVal1M015D02	9	G	Round_2	97.33	506	336	0.75	1.03	103.83	104.56	0.74
mv_F10E9.4	Scr11-08-15_PlqVal1M015D03	9	G	Round_2	53.26	590	443	0.68	1.04	109.36	117.07	0.61
mv_F10E9.4	Scr11-08-15_PlqVal1M015D04	9	G	Round_2	88.2	548	389	0.57	0.91	108.7	115.01	0.57
mv_F10E9.4	Scr28-04-11_mvPCRp-F008D01	12	G	Round_1	90.6456	542	359	0.436232	1.16542	103.923	116.807	0.413416
mv_F10E9.4	Scr04-04-11_mvPCRp-F008D02	12	G	Round_1	86.5116	489	263	0.760897	1.22066	103.174	111.859	0.678855
mv_F12F6.2	Scr11-08-08_PlqVal1M015D01	6	F	Round_2	68.11	543	390	0.9	1.33	106.08	111.49	0.66
mv_F12F6.2	Scr11-08-08_PlqVal1M015D02	6	F	Round_2	98.56	514	367	0.76	1	105.47	114.21	0.77
mv_F12F6.2	Scr11-08-15_PlqVal1M015D03	6	F	Round_2	96.38	582	432	0.68	1.06	107.88	114.16	0.58
mv_F12F6.2	Scr11-08-15_PlqVal1M015D04	6	F	Round_2	75.78	600	462	0.51	1.23	119.02	136.59	0.39
mv_F12F6.2	Scr14-03-11_mvPCRp-F005D01	4	C	Round_1	79.837	595	439	0.547434	1.12218	104.749	109.577	0.468125
mv_F12F6.2	Scr21-03-11_mvPCRp-F005D02	4	C	Round_1	112.595	561	332	0.682614	1.08267	110.238	111.135	0.645129
mv_F26F4.10	Scr11-08-08_PlqVal1M015D01	7	G	Round_2	83.49	393	247	0.53	0.39	76.78	70.61	1.54
mv_F26F4.10	Scr11-08-08_PlqVal1M015D02	7	G	Round_2	108.42	401	254	0.35	0.3	82.28	79.04	1.18
mv_F26F4.10	Scr11-08-15_PlqVal1M015D03	7	G	Round_2	92.58	392	231	0.37	0.3	72.66	61.04	1.15
mv_F26F4.10	Scr11-08-15_PlqVal1M015D04	7	G	Round_2	88.2	396	235	0.32	0.23	78.55	69.48	1.35
mv_F26F4.10	Scr14-03-11_mvPCRp-F006D01	10	B	Round_1	169.107	365	215	0.338624	0.269152	71.2268	64.251	1.17711
mv_F26F4.10	Scr21-03-11_mvPCRp-F006D02	10	B	Round_1	85.5632	430	242	0.502281	0.431457	82.3328	75.0024	1.24041
mv_F27C1.6	Scr11-08-08_PlqVal1M016D02	6	F	Round_2	142.31	461	303	0.41	0.76	95.11	95.02	0.65
mv_F27C1.6	Scr11-08-15_PlqVal1M016D03	6	F	Round_2	116.21	503	359	0.42	0.85	95.73	102.96	0.53
mv_F27C1.6	Scr11-09-12_PlqVal1M016D04	6	F	Round_2	61.04	520	348	0.36	1.1	98.85	94.82	0.3
mv_F27C1.6	Scr11-09-12_PlqVal1M016D05	6	F	Round_2	100.64	465	310	0.22	0.93	87.98	83.17	0.27
mv_F27C1.6	Scr28-03-11_mvPCRp-F020D01	11	G	Round_1	97.9953	452	261	0.785247	0.894566	88.0341	83.906	0.930852
mv_F27C1.6	Scr04-04-11_mvPCRp-F020D02	11	G	Round_1	85.2278	362	191	0.734266	1.06848	84.4212	82.8896	0.784372
mv_F27C8.2	Scr11-08-08_PlqVal1M017D02	2	E	Round_2	82.86	534	378	0.89	0.96	104.57	110.12	0.89
mv_F27C8.2	Scr11-09-12_PlqVal1M017D04	2	E	Round_2	88.54	625	475	0.77	1.06	105.21	107.69	0.73
mv_F27C8.2	Scr11-09-12_PlqVal1M017D05	2	E	Round_2	116.03	598	494	0.94	1.06	102.25	111.09	0.83
mv_F27C8.2	Scr11-09-12_PlqVal1M017D06	2	E	Round_2	108.42	563	431	0.67	1.06	103.59	113	0.71
mv_F27C8.2	Scr28-03-11_mvPCRp-F030D01	11	C	Round_1	70.8408	264	192	0.548258	0.686785	67.0334	76.2157	0.763276
mv_F27C8.2	Scr02-05-11_mvPCRp-F030D04	11	C	Round_1	73.9427	565	385	0.776944	1.01746	107.179	116.564	0.76411
mv_F27C8.3	Scr11-08-08_PlqVal1M018D02	6	E	Round_2	87.59	537	385	0.84	1.08	109.01	115.92	0.76
mv_F27C8.3	Scr11-08-15_PlqVal1M018D03	6	E	Round_2	53.48	616	458	0.67	1.1	116.43	127.86	0.69
mv_F27C8.3	Scr11-08-15_PlqVal1M018D04	6	E	Round_2	78.62	639	490	0.74	1.04	110.47	114.69	0.69
mv_F27C8.3	Scr11-09-12_PlqVal1M018D05	6	E	Round_2	75.97	587	431	0.85	1.04	105.3	110.38	0.83
mv_F27C8.3	Scr18-04-11_mvPCRp-F052D02	9	G	Round_1	98.9858	605	497	0.525164	1.01072	97.9443	114.097	0.596515
mv_F27C8.3	Scr02-05-11_mvPCRp-F052D04	9	G	Round_1	71.3599	584	432	0.57732	1.02696	107.361	120.948	0.565145
mv_F33D11.10	Scr11-08-08_PlqVal1M015D01	7	F	Round_2	75.8	373	202	0.21	0.35	72.87	57.75	0.5
mv_F33D11.10	Scr11-08-08_PlqVal1M015D02	7	F	Round_2	105.95	379	213	0.16	0.35	77.77	66.28	0.45
mv_F33D11.10	Scr11-08-15_PlqVal1M015D03	7	F	Round_2	125.55	359	192	0.16	0.3	66.54	50.74	0.38
mv_F33D11.10	Scr11-08-15_PlqVal1M015D04	7	F	Round_2	121.75	383	204	0.06	0.22	75.97	60.31	0.21
mv_F33D11.10	Scr14-03-11_mvPCRp-F006D01	7	B	Round_1	197.291	424	250	0.296296	0.403727	82.7401	74.7105	0.712673
mv_F33D11.10	Scr21-03-11_mvPCRp-F006D02	7	B	Round_1	77.1009	495	268	0.489402	0.738456	94.7784	83.0605	0.659632
mv_F33D4.5	Scr11-08-08_PlqVal1M018D02	6	G	Round_2	81.44	547	376	0.66	0.87	111.04	113.21	0.71
mv_F33D4.5	Scr11-08-15_PlqVal1M018D03	6	G	Round_2	47.26	562	372	0.77	0.94	106.22	103.85	0.78
mv_F33D4.5	Scr11-08-15_PlqVal1M018D04	6	G	Round_2	74.62	582	398	0.71	0.82	100.62	93.16	0.83
mv_F33D4.5	Scr11-09-12_PlqVal1M018D05	6	G	Round_2	155.32	581	384	0.65	0.89	104.22	98.34	0.69
mv_F33D4.5	Scr18-04-11_mvPCRp-F053D02	3	H	Round_1	103.026	580	349	0.714597	0.717408	96.1475	86.0754	0.936181
mv_F33D4.5	Scr25-04-11_mvPCRp-F053D03	3	H	Round_1	94.2869	495	326	0.653308	0.863314	95.7698	102.519	0.737262
mv_F35F10.14	Scr11-08-08_PlqVal1M018D02	4	F	Round_2	35.34	568	452	0.82	1.17	115.31	136.09	0.71
mv_F35F10.14	Scr11-08-15_PlqVal1M018D03	4	F	Round_2	89.55	582	372	0.73	1.02	110	103.85	0.69
mv_F35F10.14	Scr11-08-15_PlqVal1M018D04	4	F	Round_2	93.28	632	504	0.78	1.1	109.26	117.97	0.71
mv_F35F10.14	Scr11-09-12_PlqVal1M018D05	4	F	Round_2	32.08	554	359	0.78	1.02	99.38	91.94	0.85
mv_F35F10.14	Scr18-04-11_mvPCRp-F050D02	7	E	Round_1	77.5572	621	417	0.766565	0.911337	104.04	109.71	0.903705
mv_F35F10.14	Scr25-04-11_mvPCRp-F050D03	7	E	Round_1	90.0714	595	429	0.673756	1.02105	116.903	133.446	0.666808
mv_F44G4.2	Scr11-08-08_PlqVal1M015D01	3	H	Round_2	196.64	403	219	0.18	0.53	78.73	62.61	0.3
mv_F44G4.2	Scr11-08-08_PlqVal1M015D02	3	H	Round_2	102.26	450	285	0.14	0.56	92.34	88.69	0.24
mv_F44G4.2	Scr11-08-15_PlqVal1M015D03	3	H	Round_2	218.13	331	155	0.49	0.55	61.35	40.96	0.91
mv_F44G4.2	Scr11-08-15_PlqVal1M015D04	3	H	Round_2	65.84	433	285	0.21	0.55	85.89	84.26	0.37
mv_F44G4.2	Scr14-03-11_mvPCRp-F002D01	6	B	Round_1	186.184	413	210	0.202144	0.531973	77.8847	61.2505	0.417659
mv_F44G4.2	Scr21-03-11_mvPCRp-F002D02	6	B	Round_1	120.742	467	288	0.0973067	0.703144	95.8994	96.1971	0.155005
mv_F45F2.3	Scr11-08-08_PlqVal1M015D01	3	F	Round_2	120.84	453	274	0.48	0.85	88.5	78.33	0.48
mv_F45F2.3	Scr11-08-08_PlqVal1M015D02	3	F	Round_2	107.19	472	304	0.49	0.83	96.85	94.6	0.59
mv_F45F2.3	Scr11-08-15_PlqVal1M015D03	3	F	Round_2	96.38	477	288	0.35	0.71	88.41	76.11	0.47
mv_F45F2.3	Scr11-08-15_PlqVal1M015D04	3	F	Round_2	114.29	385	201	0.34	0.46	76.37	59.42	0.76
mv_F45F2.3	Scr21-03-11_mvPCRp-F001D02	12	F	Round_1	94.0453	376	191	0.366158	0.637577	78.7985	65.432	0.577359
mv_F45F2.3	Scr18-04-11_mvPCRp-F001D04	12	F	Round_1	72.011	514	292	0.590476	0.71186	95.5964	90.5456	0.758164
mv_F53G12.1	Scr11-08-08_PlqVal1M015D01	2	H	Round_2	158.19	267	126	0.32	0.26	52.16	36.02	1.02
mv_F53G12.1	Scr11-08-08_PlqVal1M015D02	2	H	Round_2	65.3	285	137	0.16	0.23	58.48	42.63	0.41
mv_F53G12.1	Scr11-08-15_PlqVal1M015D03	2	H	Round_2	275.2	307	149	0.16	0.23	56.9	39.37	0.48
mv_F53G12.1	Scr11-08-15_PlqVal1M015D04	2	H	Round_2	36.03	324	178	0.17	0.21	64.27	52.63	0.73
mv_F53G12.1	Scr21-03-11_mvPCRp-F001D02	2	D	Round_1	39.6466	253	103	0.249653	0.204654	53.0213	35.2853	0.906683
mv_F53G12.1	Scr18-04-11_mvPCRp-F001D04	2	D	Round_1	59.7642	503	309	0.780952	0.869351	93.5506	95.817	0.863228
mv_G_YK2975	Scr11-08-08_PlqVal1M015D01	9	D	Round_2	97.77	438	273	0.4	0.75	85.57	78.05	0.61
mv_G_YK2975	Scr11-08-08_PlqVal1M015D02	9	D	Round_2	112.11	443	281	0.27	0.73	90.9	87.45	0.43
mv_G_YK2975	Scr11-08-15_PlqVal1M015D03	9	D	Round_2	78.63	469	303	0.35	0.72	86.93	80.07	0.47
mv_G_YK2975	Scr11-08-15_PlqVal1M015D04	9	D	Round_2	85.72	419	254	0.57	0.59	83.11	75.09	1.05
mv_G_YK2975	Scr28-04-11_mvPCRp-F008D01	2	G	Round_1	124.785	446	257	0.727054	0.881941	85.5164	83.6196	0.850373
mv_G_YK2975	Scr04-04-11_mvPCRp-F008D02	2	G	Round_1	103.438	382	166	0.643836	0.82292	80.598	70.6028	0.837828
mv_G_YK3216	Scr11-08-08_PlqVal1M015D01	8	C	Round_2	88.98	541	382	0.25	1.03	105.69	109.21	0.24
mv_G_YK3216	Scr11-08-08_PlqVal1M015D02	8	C	Round_2	87.47	503	328	0.32	0.95	103.21	102.07	0.33
mv_G_YK3216	Scr11-08-15_PlqVal1M015D03	8	C	Round_2	130.62	433	236	0.37	0.63	80.26	62.36	0.6
mv_G_YK3216	Scr11-08-15_PlqVal1M015D04	8	C	Round_2	88.2	588	424	0.44	0.87	116.63	125.35	0.48
mv_G_YK3216	Scr14-03-11_mvPCRp-F007D01	2	F	Round_1	69.2155	586	373	0.358442	0.821195	112.465	104.215	0.40389
mv_G_YK3216	Scr21-03-11_mvPCRp-F007D02	2	F	Round_1	85.1243	528	340	0.483871	0.924032	104.333	107.076	0.546288
mv_G_YK3613	Scr11-08-08_PlqVal1M015D01	8	H	Round_2	108.75	428	266	0.58	0.53	83.61	76.05	1.1
mv_G_YK3613	Scr11-08-08_PlqVal1M015D02	8	H	Round_2	91.17	409	252	0.51	0.47	83.92	78.42	1
mv_G_YK3613	Scr11-08-15_PlqVal1M015D03	8	H	Round_2	64.68	458	302	0.53	0.51	84.89	79.81	1.06
mv_G_YK3613	Scr11-08-15_PlqVal1M015D04	8	H	Round_2	77.02	449	267	0.44	0.45	89.06	78.94	0.97
mv_G_YK3613	Scr28-04-11_mvPCRp-F008D01	6	C	Round_1	82.4051	407	204	0.791681	0.587961	78.0385	66.3751	1.35501
mv_G_YK3613	Scr04-04-11_mvPCRp-F008D02	6	C	Round_1	114.722	373	165	0.790162	0.630905	78.6991	70.1774	1.22022
mv_G_YK3630	Scr11-08-08_PlqVal1M015D01	8	E	Round_2	88.98	555	392	0.46	0.78	108.42	112.07	0.62
mv_G_YK3630	Scr11-08-08_PlqVal1M015D02	8	E	Round_2	70.23	530	357	0.46	0.62	108.75	111.1	0.76
mv_G_YK3630	Scr14-03-11_mvPCRp-F007D01	11	F	Round_1	101.161	483	328	0.406234	0.665451	92.6969	91.6419	0.564577
mv_G_YK3630	Scr21-03-11_mvPCRp-F007D02	11	F	Round_1	87.3644	537	337	0.387097	0.722425	106.111	106.131	0.581034
mv_G_YK4633	Scr11-08-08_PlqVal1M015D01	9	F	Round_2	79.09	565	381	0.7	0.95	110.38	108.92	0.69
mv_G_YK4633	Scr11-08-08_PlqVal1M015D02	9	F	Round_2	110.88	522	334	0.8	0.88	107.11	103.94	0.88
mv_G_YK4633	Scr11-08-15_PlqVal1M015D03	9	F	Round_2	83.7	585	454	0.84	1.05	108.43	119.97	0.77
mv_G_YK4633	Scr11-08-15_PlqVal1M015D04	9	F	Round_2	98.14	617	484	0.76	0.92	122.39	143.09	0.78
mv_G_YK4633	Scr28-04-11_mvPCRp-F008D01	8	G	Round_1	103.595	593	386	0.613957	1.07093	113.702	125.592	0.570838
mv_G_YK4633	Scr04-04-11_mvPCRp-F008D02	8	G	Round_1	88.3923	463	227	0.790162	1.1658	97.6882	96.5472	0.719673
mv_G_YK7085	Scr11-08-08_PlqVal1M015D01	8	D	Round_2	95.57	541	378	0.5	0.83	105.69	108.06	0.55
mv_G_YK7085	Scr11-08-08_PlqVal1M015D02	8	D	Round_2	81.31	523	337	0.56	0.76	107.31	104.87	0.68
mv_G_YK7085	Scr11-08-15_PlqVal1M015D03	8	D	Round_2	126.82	430	222	0.58	0.7	79.7	58.66	0.75
mv_G_YK7085	Scr11-08-15_PlqVal1M015D04	8	D	Round_2	99.39	533	351	0.61	0.72	105.73	103.77	0.78
mv_G_YK7085	Scr14-03-11_mvPCRp-F007D01	10	F	Round_1	125.12	503	311	0.692987	0.722085	96.5352	86.8922	0.786065
mv_G_YK7085	Scr21-03-11_mvPCRp-F007D02	10	F	Round_1	61.6031	524	324	0.483871	0.814828	103.542	102.037	0.567522
mv_G_YK819	Scr11-08-08_PlqVal1M016D02	3	C	Round_2	86.36	615	442	0.49	0.93	126.88	138.61	0.51
mv_G_YK819	Scr11-08-15_PlqVal1M016D03	3	C	Round_2	102.32	524	378	0.41	0.82	99.73	108.41	0.48
mv_G_YK819	Scr11-09-12_PlqVal1M016D04	3	C	Round_2	87.43	527	346	0.59	0.99	100.18	94.27	0.47
mv_G_YK819	Scr11-09-12_PlqVal1M016D05	3	C	Round_2	88.06	542	381	0.51	0.93	102.55	102.22	0.58
mv_G_YK819	Scr28-03-11_mvPCRp-F012D01	9	G	Round_1	101.29	483	313	0.569343	1.09319	106.071	116.696	0.553811
mv_G_YK819	Scr04-04-11_mvPCRp-F012D02	9	G	Round_1	92.8367	449	269	0.537715	1.10885	100.331	108.222	0.493621
mv_G_YK8501	Scr11-08-08_PlqVal1M015D01	8	F	Round_2	76.9	518	355	0.58	0.95	101.2	101.49	0.52
mv_G_YK8501	Scr11-08-08_PlqVal1M015D02	8	F	Round_2	85.01	515	352	0.69	0.83	105.67	109.54	0.76
mv_G_YK8501	Scr11-08-15_PlqVal1M015D03	8	F	Round_2	96.38	501	294	0.68	0.8	92.86	77.69	0.75
mv_G_YK8501	Scr11-08-15_PlqVal1M015D04	8	F	Round_2	64.6	615	454	0.46	0.82	121.99	134.22	0.5
mv_G_YK8501	Scr14-03-11_mvPCRp-F007D01	4	G	Round_1	101.161	546	354	0.645195	0.807036	104.788	98.9062	0.625378
mv_G_YK8501	Scr21-03-11_mvPCRp-F007D02	4	G	Round_1	106.405	499	318	0.467742	0.84843	98.6024	100.148	0.55787
mv_H14E04.5	Scr11-08-08_PlqVal1M016D02	4	B	Round_2	251.78	467	244	0.46	0.65	96.34	76.52	0.71
mv_H14E04.5	Scr11-08-15_PlqVal1M016D03	4	B	Round_2	111.16	533	334	0.62	0.81	101.44	95.79	0.71
mv_H14E04.5	Scr11-09-12_PlqVal1M016D04	4	B	Round_2	128.67	565	368	0.61	0.97	107.4	100.27	0.52
mv_H14E04.5	Scr11-09-12_PlqVal1M016D05	4	B	Round_2	113.22	511	318	0.37	0.85	96.69	85.32	0.45
mv_H14E04.5	Scr28-03-11_mvPCRp-F014D01	10	D	Round_1	87.9258	508	294	0.468039	0.885986	106.583	102.091	0.509803
mv_H14E04.5	Scr04-04-11_mvPCRp-F014D02	10	D	Round_1	118.955	456	247	0.662069	0.86321	102.013	99.7266	0.828364
mv_K02D10.5	Scr11-08-08_PlqVal1M015D01	2	G	Round_2	86.78	372	199	0.54	0.65	72.67	56.89	0.72
mv_K02D10.5	Scr11-08-08_PlqVal1M015D02	2	G	Round_2	108.42	362	190	0.52	0.71	74.28	59.13	0.72
mv_K02D10.5	Scr11-08-15_PlqVal1M015D03	2	G	Round_2	92.58	422	246	0.49	0.8	78.22	65.01	0.55
mv_K02D10.5	Scr11-08-15_PlqVal1M015D04	2	G	Round_2	100.63	390	214	0.53	0.62	77.36	63.27	0.82
mv_K02D10.5	Scr21-03-11_mvPCRp-F001D02	7	C	Round_1	109.72	303	134	0.166436	0.432923	63.4998	45.9051	0.335577
mv_K02D10.5	Scr18-04-11_mvPCRp-F001D04	7	C	Round_1	90.6261	449	238	0.628571	0.71186	83.5074	73.8008	0.758164
mv_K06C4.8	Scr11-04-11_mvPCRp-F039D01	11	B	Round_1	75.8545	672	514	0.935593	1.03723	105.262	105.684	0.841626
mv_K06C4.8	Scr18-04-11_mvPCRp-F039D02	11	B	Round_1	110.032	480	257	0.983895	0.978327	92.2375	83.281	1.01767
mv_K08C9.7	Scr11-08-08_PlqVal1M018D02	5	C	Round_2	89.13	525	371	0.69	1.15	106.58	111.7	0.55
mv_K08C9.7	Scr11-08-15_PlqVal1M018D03	5	C	Round_2	124.38	497	317	0.65	0.97	93.94	88.49	0.58
mv_K08C9.7	Scr11-08-15_PlqVal1M018D04	5	C	Round_2	81.28	571	401	0.54	0.93	98.72	93.86	0.6
mv_K08C9.7	Scr11-09-12_PlqVal1M018D05	5	C	Round_2	102.99	543	334	0.39	1.01	97.41	85.54	0.42
mv_K08C9.7	Scr25-04-11_mvPCRp-F051D03	10	H	Round_1	99.0221	464	262	0.764082	0.938438	92.7169	86.2019	0.813439
mv_K08C9.7	Scr25-04-11_mvPCRp-F051D04	10	H	Round_1	103.463	509	325	0.675217	1.11438	110.124	121.789	0.595108
mv_K08E4.1	Scr11-08-08_PlqVal1M016D02	2	E	Round_2	63.25	480	337	0.58	0.96	99.03	105.68	0.62
mv_K08E4.1	Scr11-08-15_PlqVal1M016D03	2	E	Round_2	72	529	342	0.51	0.81	100.68	98.08	0.6
mv_K08E4.1	Scr11-09-12_PlqVal1M016D04	2	E	Round_2	155.06	484	321	0.97	1.06	92.01	87.46	0.75
mv_K08E4.1	Scr11-09-12_PlqVal1M016D05	2	E	Round_2	161.44	520	354	0.73	1.02	98.39	94.97	0.64
mv_K08E4.1	Scr28-03-11_mvPCRp-F012D01	6	C	Round_1	105.041	355	182	0.481752	0.810681	77.9613	67.8551	0.640594
mv_K08E4.1	Scr04-04-11_mvPCRp-F012D02	6	C	Round_1	130.659	358	168	0.215086	0.73161	79.9963	67.5886	0.321791
mv_M01D1.8	Scr11-08-08_PlqVal1M016D02	7	H	Round_2	87.58	504	326	0.75	1.25	103.98	102.23	0.6
mv_M01D1.8	Scr11-08-15_PlqVal1M016D03	7	H	Round_2	72	515	351	0.42	1.05	98.01	100.66	0.42
mv_M01D1.8	Scr11-09-12_PlqVal1M016D04	7	H	Round_2	108.87	513	320	0.61	1.14	97.52	87.19	0.56
mv_M01D1.8	Scr11-09-12_PlqVal1M016D05	7	H	Round_2	31.45	393	228	1.1	1.11	74.36	61.17	1.26
mv_M01D1.8	Scr28-04-11_mvPCRp-F026D01	5	B	Round_1	94.7779	464	273	0.415985	0.868173	88.8446	73.2006	0.515575
mv_M01D1.8	Scr04-04-11_mvPCRp-F026D02	5	B	Round_1	92.5427	394	195	0.768384	0.883139	85.6949	79.0274	0.910619
mv_R119.4	Scr11-08-08_PlqVal1M016D02	7	C	Round_2	88.79	483	328	0.54	1.28	99.64	102.86	0.43
mv_R119.4	Scr11-08-15_PlqVal1M016D03	7	C	Round_2	69.48	424	212	0.41	0.85	80.7	60.8	0.45
mv_R119.4	Scr11-09-12_PlqVal1M016D04	7	C	Round_2	72.58	511	347	0.59	1.23	97.14	94.55	0.42
mv_R119.4	Scr11-09-12_PlqVal1M016D05	7	C	Round_2	92.25	500	315	0.29	1.02	94.61	84.51	0.38
mv_R119.4	Scr28-03-11_mvPCRp-F021D01	3	D	Round_1	120.036	427	234	0.576687	0.916928	91.9258	88.5199	0.694559
mv_R119.4	Scr04-04-11_mvPCRp-F021D02	3	D	Round_1	53.457	415	203	0.784912	0.92982	95.2579	87.6246	0.738707
mv_T08D2.6	Scr11-04-11_mvPCRp-F034D01	9	B	Round_1	117.748	650	544	0.654152	1.03125	106.207	115.58	0.574667
mv_T08D2.6	Scr18-04-11_mvPCRp-F034D02	9	B	Round_1	106.207	539	344	1.05816	1.06854	101.463	108.4	1.00319
mv_T08H4.3	Scr11-08-08_PlqVal1M016D02	8	B	Round_2	69.33	366	193	0.22	0.55	75.51	60.52	0.33
mv_T08H4.3	Scr11-08-15_PlqVal1M016D03	8	B	Round_2	103.58	322	159	0.13	0.48	61.28	45.6	0.3
mv_T08H4.3	Scr11-09-12_PlqVal1M016D04	8	B	Round_2	65.98	399	224	0.18	0.71	75.85	61.03	0.2
mv_T08H4.3	Scr11-09-12_PlqVal1M016D05	8	B	Round_2	96.44	342	190	0.22	0.73	64.71	50.97	0.26
mv_T08H4.3	Scr28-04-11_mvPCRp-F026D01	12	E	Round_1	103.507	406	208	0.346654	0.7169	77.739	55.7719	0.496241
mv_T08H4.3	Scr04-04-11_mvPCRp-F026D02	12	E	Round_1	110.004	330	153	0.624312	0.844741	71.7749	62.0061	0.816226
mv_T09A5.5	Scr11-08-08_PlqVal1M015D01	10	H	Round_2	184.55	465	271	0.76	0.89	90.84	77.47	0.82
mv_T09A5.5	Scr11-08-08_PlqVal1M015D02	10	H	Round_2	131.83	422	241	0.65	0.75	86.59	75	0.82
mv_T09A5.5	Scr11-08-15_PlqVal1M015D03	10	H	Round_2	92.58	588	441	0.62	0.96	108.99	116.54	0.6
mv_T09A5.5	Scr11-08-15_PlqVal1M015D04	10	H	Round_2	171.44	532	328	0.95	0.78	105.53	96.97	1.12
mv_T09A5.5	Scr28-03-11_mvPCRp-F011D01	2	H	Round_1	67.0732	439	271	0.574468	0.881725	87.9227	83.8901	0.733102
mv_T09A5.5	Scr04-04-11_mvPCRp-F011D02	2	H	Round_1	93.2893	420	226	0.564706	0.898985	88.0792	84.0995	0.683041
mv_T18H9.6	Scr11-08-08_PlqVal1M017D02	8	E	Round_2	155.36	521	335	0.78	1	102.03	97.6	0.76
mv_T18H9.6	Scr11-09-12_PlqVal1M017D04	8	E	Round_2	107.38	636	492	0.48	1.08	107.07	111.54	0.45
mv_T18H9.6	Scr11-09-12_PlqVal1M017D05	8	E	Round_2	63.74	575	468	0.6	1.11	98.32	105.24	0.84
mv_T18H9.6	Scr11-09-12_PlqVal1M017D06	8	E	Round_2	87.04	569	414	0.53	0.99	104.69	108.54	0.55
mv_T18H9.6	Scr11-04-11_mvPCRp-F041D01	3	D	Round_1	41.1593	663	497	0.615811	0.952972	107.712	111.082	0.672552
mv_T18H9.6	Scr18-04-11_mvPCRp-F041D02	3	D	Round_1	77.7861	584	357	0.595246	0.949798	111.615	117.883	0.662953
mv_T21C9.12	Scr11-08-08_PlqVal1M017D02	9	D	Round_2	109.49	490	323	0.27	0.63	95.96	94.1	0.34
mv_T21C9.12	Scr11-09-12_PlqVal1M017D04	9	D	Round_2	131.87	533	343	0.17	0.59	89.73	77.76	0.25
mv_T21C9.12	Scr11-09-12_PlqVal1M017D05	9	D	Round_2	197.74	547	389	0.26	0.57	93.53	87.48	0.37
mv_T21C9.12	Scr11-09-12_PlqVal1M017D06	9	D	Round_2	90.09	474	312	0.37	0.73	87.21	81.8	0.42
mv_T21C9.12	Scr11-04-11_mvPCRp-F044D01	3	G	Round_1	84.4835	543	373	0.381425	0.651534	87.2809	74.3601	0.470695
mv_T21C9.12	Scr25-04-11_mvPCRp-F044D03	3	G	Round_1	110.837	384	186	0.17755	0.651661	79.5882	63.226	0.285554
mv_T22F3.4	Scr11-08-08_PlqVal1M015D01	3	D	Round_2	186.75	361	188	0.15	0.39	70.53	53.75	0.35
mv_T22F3.4	Scr11-08-08_PlqVal1M015D02	3	D	Round_2	108.42	365	196	0.19	0.42	74.89	60.99	0.44
mv_T22F3.4	Scr11-08-15_PlqVal1M015D03	3	D	Round_2	323.39	348	181	0.06	0.25	64.5	47.83	0.2
mv_T22F3.4	Scr11-08-15_PlqVal1M015D04	3	D	Round_2	155.29	294	150	0.11	0.22	58.32	44.35	0.37
mv_T22F3.4	Scr21-03-11_mvPCRp-F001D02	1	F	Round_1	96.8114	297	138	0.133148	0.338467	62.2424	47.2755	0.337661
mv_T22F3.4	Scr18-04-11_mvPCRp-F001D04	1	F	Round_1	107.282	475	268	0.72381	0.730759	88.343	83.1035	0.860388
mv_T25D3.2	Scr11-08-08_PlqVal1M016D02	8	A	Round_2	62.03	427	264	0.57	0.84	88.09	82.79	0.67
mv_T25D3.2	Scr11-08-15_PlqVal1M016D03	8	A	Round_2	116.21	443	269	0.34	0.69	84.31	77.15	0.47
mv_T25D3.2	Scr11-09-12_PlqVal1M016D04	8	A	Round_2	70.93	488	303	0.38	0.87	92.77	82.56	0.36
mv_T25D3.2	Scr11-09-12_PlqVal1M016D05	8	A	Round_2	194.98	468	293	0.4	0.8	88.55	78.61	0.5
mv_T25D3.2	Scr28-04-11_mvPCRp-F026D01	8	E	Round_1	117.225	477	296	0.254213	0.835287	91.3337	79.3677	0.3029
mv_T25D3.2	Scr04-04-11_mvPCRp-F026D02	8	E	Round_1	101.273	387	193	0.528264	0.870339	84.1724	78.2168	0.614483
mv_T26E3.7	Scr11-08-08_PlqVal1M015D01	10	E	Round_2	81.29	450	276	0.55	1.03	87.91	78.9	0.5
mv_T26E3.7	Scr11-08-08_PlqVal1M015D02	10	E	Round_2	213.14	462	286	0.52	0.96	94.8	89	0.49
mv_T26E3.7	Scr11-08-15_PlqVal1M015D03	10	E	Round_2	121.75	503	312	0.49	0.82	93.23	82.45	0.6
mv_T26E3.7	Scr11-08-15_PlqVal1M015D04	10	E	Round_2	137.9	419	224	0.4	0.56	83.11	66.22	0.66
mv_T26E3.7	Scr28-03-11_mvPCRp-F010D01	8	D	Round_1	137.922	429	204	0.528108	0.676218	86.5681	69.6423	0.764105
mv_T26E3.7	Scr04-04-11_mvPCRp-F010D02	8	D	Round_1	117.77	380	166	0.400268	0.765348	84.755	72.3815	0.608195
mv_T26G10.1	Scr11-08-08_PlqVal1M015D01	7	E	Round_2	61.52	483	345	0.21	0.9	94.36	98.63	0.22
mv_T26G10.1	Scr11-08-08_PlqVal1M015D02	7	E	Round_2	64.07	456	312	0.26	0.84	93.57	97.09	0.29
mv_T26G10.1	Scr11-08-15_PlqVal1M015D03	7	E	Round_2	114.14	467	293	0.43	0.88	86.56	77.43	0.5
mv_T26G10.1	Scr11-08-15_PlqVal1M015D04	7	E	Round_2	85.72	488	328	0.32	0.75	96.8	96.97	0.5
mv_T26G10.1	Scr14-03-11_mvPCRp-F006D01	8	A	Round_1	78.1892	475	311	0.479718	0.947015	92.6923	92.9399	0.571206
mv_T26G10.1	Scr21-03-11_mvPCRp-F006D02	8	A	Round_1	74.2801	525	350	0.425007	0.904401	100.523	108.475	0.501927
mv_T28D6.6	Scr11-08-08_PlqVal1M016D02	3	F	Round_2	86.36	501	331	0.51	0.84	103.36	103.8	0.54
mv_T28D6.6	Scr11-08-15_PlqVal1M016D03	3	F	Round_2	90.95	513	315	0.56	0.7	97.63	90.34	0.73
mv_T28D6.6	Scr11-09-12_PlqVal1M016D04	3	F	Round_2	89.08	533	344	0.64	0.96	101.32	93.73	0.56
mv_T28D6.6	Scr11-09-12_PlqVal1M016D05	3	F	Round_2	129.99	519	350	0.51	0.91	98.2	93.9	0.53
mv_T28D6.6	Scr28-03-11_mvPCRp-F013D01	1	C	Round_1	98.5604	434	246	0.396947	0.723367	84.1714	73.4671	0.524527
mv_T28D6.6	Scr04-04-11_mvPCRp-F013D02	1	C	Round_1	173.543	432	223	0.460064	0.754098	91.5052	85.969	0.624559
mv_W03F9.10	Scr11-08-08_PlqVal1M016D02	2	D	Round_2	47.44	428	256	0.75	0.67	88.3	80.28	1.13
mv_W03F9.10	Scr11-08-15_PlqVal1M016D03	2	D	Round_2	208.43	359	188	0.42	0.49	68.32	53.92	0.75
mv_W03F9.10	Scr11-09-12_PlqVal1M016D04	2	D	Round_2	164.96	347	194	0.51	0.5	65.96	52.86	0.85
mv_W03F9.10	Scr11-09-12_PlqVal1M016D05	2	D	Round_2	69.19	401	257	0.37	0.73	75.87	68.95	0.48
mv_W03F9.10	Scr28-03-11_mvPCRp-F012D01	4	C	Round_1	123.798	346	173	0.467153	0.675567	75.9848	64.4996	0.617756
mv_W03F9.10	Scr04-04-11_mvPCRp-F012D02	4	C	Round_1	125.501	367	183	0.394324	0.640159	82.0074	73.6233	0.540484
mv_W07E6.4	Scr11-08-08_PlqVal1M016D02	3	B	Round_2	172.72	375	185	0.52	0.48	77.36	58.01	1.08
mv_W07E6.4	Scr11-08-15_PlqVal1M016D03	3	B	Round_2	85.9	490	327	0.52	0.72	93.26	93.78	0.73
mv_W07E6.4	Scr11-09-12_PlqVal1M016D04	3	B	Round_2	95.68	510	356	0.77	0.92	96.95	97	0.66
mv_W07E6.4	Scr11-09-12_PlqVal1M016D05	3	B	Round_2	102.73	554	422	0.44	0.87	104.82	113.22	0.46
mv_W07E6.4	Scr28-03-11_mvPCRp-F012D01	5	F	Round_1	88.7847	369	188	0.744526	0.626435	81.0358	70.092	1.12247
mv_W07E6.4	Scr04-04-11_mvPCRp-F012D02	5	F	Round_1	77.3639	386	187	0.466019	0.685885	86.253	75.2326	0.734184
mv_W09H1.2	Scr11-08-08_PlqVal1M018D02	6	A	Round_2	101.42	384	218	0.18	0.53	77.95	65.64	0.3
mv_W09H1.2	Scr11-08-15_PlqVal1M018D03	6	A	Round_2	203.98	410	236	0.16	0.55	77.49	65.88	0.29
mv_W09H1.2	Scr11-08-15_PlqVal1M018D04	6	A	Round_2	86.61	411	216	0.26	0.44	71.05	50.56	0.51
mv_W09H1.2	Scr11-09-12_PlqVal1M018D05	6	A	Round_2	209.35	400	208	0.24	0.61	71.75	53.27	0.43
mv_W09H1.2	Scr18-04-11_mvPCRp-F052D02	3	G	Round_1	136.308	456	233	0.332604	0.49291	73.8225	53.4902	0.572535
mv_W09H1.2	Scr02-05-11_mvPCRp-F052D04	3	G	Round_1	110.538	439	249	0.268041	0.51987	80.7047	69.7133	0.537122
mv_W10D5.2	Scr11-08-08_PlqVal1M016D02	5	E	Round_2	65.68	497	311	0.55	0.78	102.53	97.53	0.69
mv_W10D5.2	Scr11-08-15_PlqVal1M016D03	5	E	Round_2	87.16	500	318	0.52	0.64	95.16	91.2	0.81
mv_W10D5.2	Scr11-09-12_PlqVal1M016D04	5	E	Round_2	49.49	510	327	0.64	0.87	96.95	89.1	0.62
mv_W10D5.2	Scr11-09-12_PlqVal1M016D05	5	E	Round_2	94.35	521	317	0.44	0.82	98.58	85.05	0.49
mv_W10D5.2	Scr04-04-11_mvPCRp-F017D02	6	G	Round_1	91.7026	407	216	0.380784	0.993236	93.0463	90.6175	0.494523
mv_W10D5.2	Scr11-04-11_mvPCRp-F017D03	6	G	Round_1	123.907	469	303	0.683591	0.588708	73.8861	56.8247	1.03307
mv_Y32H12A.4	Scr11-08-08_PlqVal1M016D02	5	F	Round_2	121.63	411	212	0.28	0.55	84.79	66.48	0.46
mv_Y32H12A.4	Scr11-08-15_PlqVal1M016D03	5	F	Round_2	85.9	405	213	0.46	0.49	77.08	61.09	0.93
mv_Y32H12A.4	Scr11-09-12_PlqVal1M016D04	5	F	Round_2	100.63	468	250	0.51	0.74	88.96	68.12	0.59
mv_Y32H12A.4	Scr11-09-12_PlqVal1M016D05	5	F	Round_2	92.25	440	258	0.22	0.6	83.25	69.22	0.38
mv_Y32H12A.4	Scr04-04-11_mvPCRp-F017D02	7	H	Round_1	89.9045	384	191	0.698105	0.969303	87.7882	80.1294	0.76174
mv_Y32H12A.4	Scr11-04-11_mvPCRp-F017D03	7	H	Round_1	125.315	467	275	0.772755	0.577164	73.5711	51.5736	1.22463
mv_Y37A1B.13	Scr11-08-08_PlqVal1M017D02	3	D	Round_2	99.14	533	381	0.97	0.95	104.38	111	1.01
mv_Y37A1B.13	Scr11-09-12_PlqVal1M017D04	3	D	Round_2	64.05	524	372	0.63	0.73	88.21	84.34	1.04
mv_Y37A1B.13	Scr11-09-12_PlqVal1M017D05	3	D	Round_2	191.21	604	463	0.77	0.88	103.28	104.12	1.03
mv_Y37A1B.13	Scr11-09-12_PlqVal1M017D06	3	D	Round_2	181.71	593	429	0.77	1.06	109.11	112.47	0.75
mv_Y37A1B.13	Scr28-03-11_mvPCRp-F031D01	9	B	Round_1	118.348	572	367	0.762559	1.08196	109.195	113.979	0.707104
mv_Y37A1B.13	Scr02-05-11_mvPCRp-F031D04	9	B	Round_1	80.0596	555	376	0.781123	0.979712	102.728	109.591	0.800074
mv_Y39A1A.14	Scr11-08-08_PlqVal1M015D01	10	A	Round_2	137.32	493	348	0.51	0.86	96.31	99.49	0.61
mv_Y39A1A.14	Scr11-08-08_PlqVal1M015D02	10	A	Round_2	103.49	489	351	0.69	0.91	100.34	109.23	0.74
mv_Y39A1A.14	Scr11-08-15_PlqVal1M015D03	10	A	Round_2	88.77	572	425	0.62	0.94	106.02	112.31	0.61
mv_Y39A1A.14	Scr11-08-15_PlqVal1M015D04	10	A	Round_2	140.38	472	281	0.97	0.74	93.63	83.08	1.32
mv_Y39A1A.14	Scr28-03-11_mvPCRp-F009D01	10	G	Round_1	97.7656	472	294	0.719561	0.93231	86.5294	84.03	0.80047
mv_Y39A1A.14	Scr04-04-11_mvPCRp-F009D02	10	G	Round_1	96.0447	434	239	0.595691	0.952162	94.3543	99.934	0.691926
mv_Y39B6A.f	Scr11-08-08_PlqVal1M017D02	8	B	Round_2	97.66	512	347	0.79	0.77	100.27	101.09	1
mv_Y39B6A.f	Scr11-09-12_PlqVal1M017D04	8	B	Round_2	109.26	587	399	0.67	0.83	98.82	90.46	0.76
mv_Y39B6A.f	Scr11-09-12_PlqVal1M017D05	8	B	Round_2	158.52	579	398	0.94	0.86	99	89.5	1.02
mv_Y39B6A.f	Scr11-09-12_PlqVal1M017D06	8	B	Round_2	113	513	323	0.75	0.8	94.39	84.68	0.87
mv_Y39B6A.f	Scr18-04-11_mvPCRp-F040D02	8	D	Round_1	106.464	551	361	0.555315	0.932973	102.163	107.942	0.564859
mv_Y39B6A.f	Scr25-04-11_mvPCRp-F040D03	8	D	Round_1	84.6312	557	408	0.487035	0.878017	111.159	126.901	0.523889
mv_Y41E3.2	Scr11-08-08_PlqVal1M016D02	6	G	Round_2	81.49	488	346	0.71	0.87	100.68	108.5	0.8
mv_Y41E3.2	Scr11-08-15_PlqVal1M016D03	6	G	Round_2	109.9	456	323	0.61	0.68	86.79	92.63	0.88
mv_Y41E3.2	Scr11-09-12_PlqVal1M016D04	6	G	Round_2	87.43	561	429	0.56	1.01	106.64	116.89	0.44
mv_Y41E3.2	Scr11-09-12_PlqVal1M016D05	6	G	Round_2	121.6	521	402	0.29	0.9	98.58	107.85	0.41
mv_Y41E3.2	Scr28-03-11_mvPCRp-F021D01	8	A	Round_1	105.032	434	268	0.500807	0.765786	93.4327	101.382	0.589859
mv_Y41E3.2	Scr04-04-11_mvPCRp-F021D02	8	A	Round_1	81.5923	435	259	0.495734	0.723193	99.8486	111.797	0.713906
mv_Y43H11AL.c	Scr11-08-08_PlqVal1M016D02	8	E	Round_2	109.47	477	307	0.12	0.59	98.41	96.27	0.2
mv_Y43H11AL.c	Scr11-08-15_PlqVal1M016D03	8	E	Round_2	90.95	467	285	0.13	0.5	88.88	81.74	0.24
mv_Y43H11AL.c	Scr11-09-12_PlqVal1M016D04	8	E	Round_2	95.68	489	287	0.18	0.7	92.96	78.2	0.26
mv_Y43H11AL.c	Scr11-09-12_PlqVal1M016D05	8	E	Round_2	117.41	481	298	0.18	0.63	91.01	79.95	0.26
mv_Y43H11AL.c	Scr28-04-11_mvPCRp-F027D01	1	E	Round_1	117.293	467	275	0.707304	0.591506	83.3153	67.7021	1.15671
mv_Y43H11AL.c	Scr04-04-11_mvPCRp-F027D02	1	E	Round_1	127.322	416	210	0.495957	0.717257	89.2643	84.7429	0.746937
mv_Y46G5A.4	Scr11-08-08_PlqVal1M016D02	7	G	Round_2	87.58	457	283	0.71	0.91	94.28	88.75	0.78
mv_Y46G5A.4	Scr11-08-15_PlqVal1M016D03	7	G	Round_2	106.11	532	356	0.49	0.85	101.25	102.1	0.6
mv_Y46G5A.4	Scr11-09-12_PlqVal1M016D04	7	G	Round_2	92.38	498	337	0.66	1.05	94.67	91.82	0.5
mv_Y46G5A.4	Scr11-09-12_PlqVal1M016D05	7	G	Round_2	83.86	525	333	0.51	0.89	99.34	89.34	0.59
mv_Y46G5A.4	Scr28-04-11_mvPCRp-F026D01	1	B	Round_1	98.5191	436	277	0.785749	0.703746	83.4833	74.2731	1.15038
mv_Y46G5A.4	Scr04-04-11_mvPCRp-F026D02	1	B	Round_1	89.0506	385	192	0.672336	0.793545	83.7374	77.8116	0.960592
mv_Y48A6C.4	Scr11-08-08_PlqVal1M016D02	3	H	Round_2	64.46	526	372	0.75	0.86	108.52	116.66	0.85
mv_Y48A6C.4	Scr11-08-15_PlqVal1M016D03	3	H	Round_2	78.32	529	363	0.79	0.83	100.68	104.11	0.86
mv_Y48A6C.4	Scr11-09-12_PlqVal1M016D04	3	H	Round_2	89.08	550	394	1.07	0.93	104.55	107.35	0.89
mv_Y48A6C.4	Scr11-09-12_PlqVal1M016D05	3	H	Round_2	94.35	549	400	0.58	0.89	103.88	107.32	0.6
mv_Y48A6C.4	Scr28-03-11_mvPCRp-F014D01	5	B	Round_1	43.9629	530	377	0.494041	0.957273	111.199	130.912	0.523092
mv_Y48A6C.4	Scr04-04-11_mvPCRp-F014D02	5	B	Round_1	105.944	481	286	0.425616	0.908642	107.606	115.473	0.520803
mv_Y50D7_164.a	Scr11-08-08_PlqVal1M015D01	3	B	Round_2	98.87	556	405	0.72	1.08	108.62	115.78	0.64
mv_Y50D7_164.a	Scr11-08-08_PlqVal1M015D02	3	B	Round_2	118.28	540	387	0.52	0.9	110.8	120.43	0.58
mv_Y50D7_164.a	Scr11-08-15_PlqVal1M015D03	3	B	Round_2	107.8	604	474	0.49	1.02	111.95	125.26	0.47
mv_Y50D7_164.a	Scr11-08-15_PlqVal1M015D04	3	B	Round_2	103.11	436	242	0.46	0.62	86.48	71.55	0.73
mv_Y50D7_164.a	Scr21-03-11_mvPCRp-F001D02	8	E	Round_1	116.174	520	334	0.682386	0.944559	108.977	114.42	0.733684
mv_Y50D7_164.a	Scr18-04-11_mvPCRp-F001D04	8	E	Round_1	113.16	598	386	0.780952	0.995344	111.219	119.694	0.803597
mv_Y51H7BR.3	Scr11-08-08_PlqVal1M018D02	6	C	Round_2	87.59	532	395	0.71	0.98	108	118.93	0.69
mv_Y51H7BR.3	Scr11-08-15_PlqVal1M018D03	6	C	Round_2	59.7	601	443	0.65	1.09	113.59	123.67	0.64
mv_Y51H7BR.3	Scr11-08-15_PlqVal1M018D04	6	C	Round_2	95.94	617	451	0.65	0.94	106.67	105.56	0.68
mv_Y51H7BR.3	Scr11-09-12_PlqVal1M018D05	6	C	Round_2	77.66	601	474	0.78	1.1	107.81	121.39	0.76
mv_Y51H7BR.3	Scr18-04-11_mvPCRp-F052D02	6	G	Round_1	40.568	638	481	0.73523	0.950969	103.287	110.424	0.746394
mv_Y51H7BR.3	Scr02-05-11_mvPCRp-F052D04	6	G	Round_1	93.7473	583	414	0.783505	1.03974	107.177	115.909	0.784665
mv_Y51H7BR.7	Scr11-08-08_PlqVal1M018D02	4	B	Round_2	43.03	551	391	0.57	0.85	111.86	117.72	0.62
mv_Y51H7BR.7	Scr11-08-15_PlqVal1M018D03	4	B	Round_2	84.58	580	428	0.73	0.96	109.62	119.48	0.72
mv_Y51H7BR.7	Scr11-08-15_PlqVal1M018D04	4	B	Round_2	71.96	618	468	0.82	0.94	106.84	109.54	0.94
mv_Y51H7BR.7	Scr11-09-12_PlqVal1M018D05	4	B	Round_2	97.92	573	426	0.7	1.01	102.79	109.1	0.71
mv_Y51H7BR.7	Scr11-04-11_mvPCRp-F049D01	8	G	Round_1	103.525	652	528	0.614525	0.92129	95.8604	94.569	0.733223
mv_Y51H7BR.7	Scr18-04-11_mvPCRp-F049D02	8	G	Round_1	111.453	593	411	0.7471	1.04147	118.546	144.663	0.695187
mv_Y52B11A.10	Scr11-08-08_PlqVal1M016D02	7	A	Round_2	81.49	492	323	0.65	0.83	101.5	101.29	0.8
mv_Y52B11A.10	Scr11-08-15_PlqVal1M016D03	7	A	Round_2	83.37	502	328	0.63	0.77	95.54	94.07	0.87
mv_Y52B11A.10	Scr11-09-12_PlqVal1M016D04	7	A	Round_2	87.43	538	386	0.61	1.01	102.27	105.17	0.49
mv_Y52B11A.10	Scr11-09-12_PlqVal1M016D05	7	A	Round_2	88.06	521	364	0.62	0.95	98.58	97.66	0.75
mv_Y52B11A.10	Scr28-03-11_mvPCRp-F021D01	6	B	Round_1	107.175	487	292	0.637391	1.04792	104.843	110.461	0.641472
mv_Y52B11A.10	Scr04-04-11_mvPCRp-F021D02	6	B	Round_1	78.7788	472	274	0.454423	1.03313	108.341	118.272	0.439327
mv_Y53H1C.2	Scr11-08-08_PlqVal1M018D02	4	D	Round_2	133.69	445	272	0.44	0.81	90.34	81.89	0.5
mv_Y53H1C.2	Scr11-08-15_PlqVal1M018D03	4	D	Round_2	263.68	384	194	0.53	0.89	72.58	54.16	0.54
mv_Y53H1C.2	Scr11-08-15_PlqVal1M018D04	4	D	Round_2	159.9	459	283	0.52	0.81	79.35	66.24	0.63
mv_Y53H1C.2	Scr11-09-12_PlqVal1M018D05	4	D	Round_2	168.83	444	255	0.97	0.95	79.65	65.3	0.98
mv_Y53H1C.2	Scr18-04-11_mvPCRp-F050D02	12	C	Round_1	134.082	462	245	0.472987	0.686315	77.4018	64.4578	0.600698
mv_Y53H1C.2	Scr25-04-11_mvPCRp-F050D03	12	C	Round_1	108.892	433	234	0.490004	0.768721	85.074	72.7885	0.61942
mv_Y54E10BL.5	Scr11-08-08_PlqVal1M015D01	10	C	Round_2	95.57	520	321	0.65	0.87	101.59	91.77	0.7
mv_Y54E10BL.5	Scr11-08-08_PlqVal1M015D02	10	C	Round_2	88.71	497	310	0.7	0.8	101.98	96.47	0.83
mv_Y54E10BL.5	Scr11-08-15_PlqVal1M015D03	10	C	Round_2	88.77	551	369	0.64	0.83	102.13	97.51	0.69
mv_Y54E10BL.5	Scr11-08-15_PlqVal1M015D04	10	C	Round_2	98.14	563	374	0.65	0.69	111.68	110.57	0.91
mv_Y54E10BL.5	Scr28-03-11_mvPCRp-F010D01	10	C	Round_1	116.607	483	279	0.346002	0.848138	97.4647	95.2461	0.423498
mv_Y54E10BL.5	Scr04-04-11_mvPCRp-F010D02	10	C	Round_1	89.5712	439	218	0.400268	0.810368	97.9143	95.0552	0.493782
mv_Y54E10BR.d	Scr11-08-08_PlqVal1M015D01	2	F	Round_2	82.39	388	216	0.3	0.65	75.8	61.75	0.36
mv_Y54E10BR.d	Scr11-08-08_PlqVal1M015D02	2	F	Round_2	98.56	369	195	0.41	0.72	75.71	60.68	0.48
mv_Y54E10BR.d	Scr11-08-15_PlqVal1M015D03	2	F	Round_2	116.67	420	241	0.19	0.62	77.85	63.69	0.32
mv_Y54E10BR.d	Scr11-08-15_PlqVal1M015D04	2	F	Round_2	72.05	383	216	0.11	0.5	75.97	63.86	0.23
mv_Y54E10BR.d	Scr21-03-11_mvPCRp-F001D02	3	C	Round_1	108.798	398	209	0.316227	0.692676	83.409	71.5983	0.368926
mv_Y54E10BR.d	Scr18-04-11_mvPCRp-F001D04	3	C	Round_1	90.6261	517	310	0.514286	0.806354	96.1544	96.1271	0.709891
mv_Y54G11A.9	Scr11-08-08_PlqVal1M018D02	5	F	Round_2	43.03	339	266	0.38	0.53	68.82	80.09	0.65
mv_Y54G11A.9	Scr11-08-15_PlqVal1M018D03	5	F	Round_2	90.8	409	228	0.79	0.9	77.3	63.65	0.8
mv_Y54G11A.9	Scr11-08-15_PlqVal1M018D04	5	F	Round_2	86.61	647	532	0.65	1.11	111.85	124.52	0.59
mv_Y54G11A.9	Scr11-09-12_PlqVal1M018D05	5	F	Round_2	62.47	607	463	0.61	1.12	108.89	118.57	0.5
mv_Y54G11A.9	Scr18-04-11_mvPCRp-F052D02	11	E	Round_1	66.5314	636	517	0.612691	1.10531	102.963	118.689	0.575532
mv_Y54G11A.9	Scr02-05-11_mvPCRp-F052D04	11	E	Round_1	74.1583	564	388	0.762887	1.03122	103.684	108.63	0.733288
mv_Y57E12AL.a	Scr11-08-08_PlqVal1M017D02	5	D	Round_2	133.17	497	317	0.61	0.7	97.33	92.35	0.89
mv_Y57E12AL.a	Scr11-09-12_PlqVal1M017D04	5	D	Round_2	79.12	592	396	0.67	0.81	99.66	89.78	0.8
mv_Y57E12AL.a	Scr11-09-12_PlqVal1M017D05	5	D	Round_2	63.74	562	408	0.85	0.84	96.1	91.75	0.95
mv_Y57E12AL.a	Scr11-09-12_PlqVal1M017D06	5	D	Round_2	74.82	470	275	0.56	0.7	86.48	72.1	0.78
mv_Y57E12AL.a	Scr11-04-11_mvPCRp-F036D01	4	E	Round_1	340.951	428	246	0.2495	0.428869	69.0857	50.3475	0.537556
mv_Y57E12AL.a	Scr18-04-11_mvPCRp-F036D02	4	E	Round_1	88.568	455	249	0.389137	0.638642	82.5412	72.3903	0.631404
mv_Y62E10A.4	Scr11-08-08_PlqVal1M017D02	2	D	Round_2	109.49	538	387	0.83	0.97	105.36	112.75	0.81
mv_Y62E10A.4	Scr11-09-12_PlqVal1M017D04	2	D	Round_2	97.96	624	482	0.67	1.02	105.05	109.28	0.78
mv_Y62E10A.4	Scr11-09-12_PlqVal1M017D05	2	D	Round_2	71.91	633	496	1.11	1.11	108.24	111.54	0.95
mv_Y62E10A.4	Scr11-09-12_PlqVal1M017D06	2	D	Round_2	160.33	555	398	0.85	1.02	102.12	104.34	0.86
mv_Y62E10A.4	Scr28-03-11_mvPCRp-F030D01	10	C	Round_1	84.7943	318	213	0.685323	0.77446	80.7448	84.5518	0.869487
mv_Y62E10A.4	Scr02-05-11_mvPCRp-F030D04	10	C	Round_1	66.967	580	392	0.757994	1.03427	110.024	118.683	0.746744
mv_Y74C10AR.b	Scr11-08-08_PlqVal1M016D02	5	H	Round_2	72.98	513	375	0.9	1.02	105.83	117.6	0.79
mv_Y74C10AR.b	Scr11-08-15_PlqVal1M016D03	5	H	Round_2	74.53	509	342	0.39	0.72	96.87	98.08	0.46
mv_Y74C10AR.b	Scr11-09-12_PlqVal1M016D04	5	H	Round_2	84.13	492	338	0.46	0.81	93.53	92.09	0.49
mv_Y74C10AR.b	Scr11-09-12_PlqVal1M016D05	5	H	Round_2	48.22	511	332	0.4	0.86	96.69	89.07	0.47
mv_Y74C10AR.b	Scr28-03-11_mvPCRp-F018D01	10	D	Round_1	84.0961	467	307	0.418875	0.606611	94.7242	95.1016	0.666142
mv_Y74C10AR.b	Scr04-04-11_mvPCRp-F018D02	10	D	Round_1	124.63	413	217	0.283636	0.703364	92.5188	88.3198	0.420639
mv_Y74C9A.2	Scr11-08-08_PlqVal1M015D01	10	F	Round_2	79.09	529	325	0.25	0.78	103.35	92.91	0.31
mv_Y74C9A.2	Scr11-08-08_PlqVal1M015D02	10	F	Round_2	102.26	505	302	0.27	0.74	103.62	93.98	0.34
mv_Y74C9A.2	Scr11-08-15_PlqVal1M015D03	10	F	Round_2	95.11	515	338	0.6	0.75	95.46	89.32	0.75
mv_Y74C9A.2	Scr11-08-15_PlqVal1M015D04	10	F	Round_2	77.02	522	322	0.51	0.6	103.54	95.2	0.82
mv_Y74C9A.2	Scr28-03-11_mvPCRp-F010D01	9	H	Round_1	50.1534	405	196	0.655582	0.802292	81.7251	66.9112	0.899744
mv_Y74C9A.2	Scr04-04-11_mvPCRp-F010D02	9	H	Round_1	122.746	400	184	0.677376	0.795362	89.2158	80.2301	0.929354
mv_ZC376.6	Scr11-08-08_PlqVal1M018D02	2	C	Round_2	82.98	366	186	0.2	0.89	74.3	56	0.22
mv_ZC376.6	Scr11-08-15_PlqVal1M018D03	2	C	Round_2	90.8	411	222	0.16	0.91	77.68	61.97	0.17
mv_ZC376.6	Scr11-08-15_PlqVal1M018D04	2	C	Round_2	123.92	400	210	0.17	0.82	69.15	49.15	0.2
mv_ZC376.6	Scr11-09-12_PlqVal1M018D05	2	C	Round_2	92.86	425	216	0.15	0.81	76.24	55.32	0.18
mv_ZC376.6	Scr25-04-11_mvPCRp-F045D03	2	G	Round_1	115.739	344	167	0.111472	1.00201	75.7067	67.9927	0.118277
mv_ZC376.6	Scr25-04-11_mvPCRp-F045D04	2	G	Round_1	126.656	480	299	0.252325	0.961127	91.0042	91.0978	0.257891
mv_ZK637.11	Scr28-03-11_mvPCRp-F012D01	7	H	Round_1	86.2837	456	254	1.35766	1.06862	100.142	94.6988	1.28005
mv_ZK637.11	Scr04-04-11_mvPCRp-F012D02	7	H	Round_1	56.7335	499	282	1.07543	1.0174	111.503	113.452	1.03098
mv_ZK652.4	Scr11-08-08_PlqVal1M015D01	3	C	Round_2	83.49	358	194	0.28	0.45	69.94	55.46	0.58
mv_ZK652.4	Scr11-08-08_PlqVal1M015D02	3	C	Round_2	99.79	389	219	0.24	0.58	79.82	68.15	0.46
mv_ZK652.4	Scr11-08-15_PlqVal1M015D03	3	C	Round_2	100.19	321	158	0.19	0.27	59.5	41.75	0.6
mv_ZK652.4	Scr11-08-15_PlqVal1M015D04	3	C	Round_2	69.57	214	94	0.04	0.15	42.45	27.79	0.3
mv_ZK652.4	Scr21-03-11_mvPCRp-F001D02	10	E	Round_1	92.2013	284	127	0.249653	0.346338	59.518	43.5071	0.629467
mv_ZK652.4	Scr18-04-11_mvPCRp-F001D04	10	E	Round_1	94.5451	595	393	0.780952	1.05834	110.661	121.864	0.735447
mv_ZK809.3	Scr11-08-08_PlqVal1M015D01	4	D	Round_2	93.37	477	302	0.28	0.65	93.19	86.34	0.38
mv_ZK809.3	Scr11-08-08_PlqVal1M015D02	4	D	Round_2	105.95	480	290	0.34	0.65	98.49	90.25	0.46
mv_ZK809.3	Scr11-08-15_PlqVal1M015D03	4	D	Round_2	69.75	532	339	0.33	0.7	98.61	89.58	0.46
mv_ZK809.3	Scr11-08-15_PlqVal1M015D04	4	D	Round_2	178.89	318	156	0.19	0.47	63.08	46.12	0.48
mv_ZK809.3	Scr14-03-11_mvPCRp-F002D01	9	C	Round_1	98.4773	469	277	0.147014	0.613333	88.4454	80.7924	0.255081
mv_ZK809.3	Scr21-03-11_mvPCRp-F002D02	9	C	Round_1	99.2539	486	304	0.0834057	0.671183	99.8011	101.541	0.134338
sjj_AC8.6	Scr11-08-08_PlqVal1M007D01	6	E	Round_2	114.32	583	414	0.57	0.77	102.99	103.1	0.66
sjj_AC8.6	Scr11-08-08_PlqVal1M007D02	6	E	Round_2	96.39	559	370	0.89	0.79	100.4	94.5	1.08
sjj_AC8.6	Scr11-08-15_PlqVal1M007D04	6	E	Round_2	91.73	484	261	0.66	0.73	104.44	97.14	0.94
sjj_AC8.6	Scr11-09-12_PlqVal1M007D05	6	E	Round_2	92	546	351	0.85	0.89	104.33	97.33	0.9
sjj_AC8.6	Scr22-11-10_IV-2F3D02	2	G	Round_1	120.929	498	279	0.687585	0.761124	95.3501	82.246	0.868702
sjj_AC8.6	Scr14-02-11_IV-2F3D03	2	G	Round_1	109.839	489	291	0.700958	0.864163	100.489	103.105	0.777256
sjj_B0035.12	Scr11-08-08_PlqVal1M008D01	8	F	Round_2	128.79	549	387	0.82	0.86	102.07	102.54	1.01
sjj_B0035.12	Scr11-08-08_PlqVal1M008D02	8	F	Round_2	97.79	388	198	0.27	0.5	75.67	58.34	0.5
sjj_B0035.12	Scr11-08-15_PlqVal1M008D03	8	F	Round_2	36.82	566	425	0.56	0.63	107.72	122.81	0.96
sjj_B0035.12	Scr11-09-12_PlqVal1M008D04	8	F	Round_2	102.73	540	361	0.74	0.94	101.61	95.71	0.88
sjj_B0035.12	Scr29-11-10_IV-6F2D01	1	C	Round_1	101.514	651	538	0.617996	1.15512	110.239	123.572	0.506664
sjj_B0035.12	Scr06-12-10_IV-6F2D02	1	C	Round_1	92.9442	587	414	0.778947	0.915954	104.275	111.783	0.884475
sjj_B0035.9	Scr11-08-08_PlqVal1M008D01	8	B	Round_2	87.12	556	389	0.61	0.86	103.37	103.07	0.66
sjj_B0035.9	Scr11-08-08_PlqVal1M008D02	8	B	Round_2	91.44	465	281	1.16	0.94	90.69	82.79	1.3
sjj_B0035.9	Scr11-08-15_PlqVal1M008D03	8	B	Round_2	84.55	606	444	0.49	0.67	115.33	128.3	0.71
sjj_B0035.9	Scr11-09-12_PlqVal1M008D04	8	B	Round_2	102.73	499	308	0.67	0.96	93.9	81.65	0.62
sjj_B0035.9	Scr29-11-10_IV-6F1D01	1	C	Round_1	119.107	437	218	0.503262	0.605739	73.0571	51.3017	0.75328
sjj_B0035.9	Scr06-12-10_IV-6F1D02	1	C	Round_1	130.472	479	260	0.474407	0.750631	82.2879	64.7654	0.620495
sjj_B0286.4	Scr11-08-08_PlqVal1M003D01	4	E	Round_2	81.32	555	387	0.12	0.94	104.34	104.28	0.13
sjj_B0286.4	Scr11-08-08_PlqVal1M003D02	4	E	Round_2	121.86	557	373	0.16	0.93	103.08	99.41	0.17
sjj_B0286.4	Scr11-08-15_PlqVal1M003D03	4	E	Round_2	83.56	592	447	0.21	1.15	102.18	103.66	0.17
sjj_B0286.4	Scr11-08-15_PlqVal1M003D04	4	E	Round_2	46.87	591	420	0.19	0.81	104.39	103.65	0.2
sjj_B0286.4	Scr25-10-10_II-3F1D01	12	C	Round_1	59.4106	513	319	0.262591	0.813121	98.9802	97.3126	0.307376
sjj_B0286.4	Scr18-10-10_II-3F1D02	12	C	Round_1	98.4112	543	318	0.251246	1.05194	99.1953	95.6871	0.222008
sjj_B0365.3	Scr11-08-08_PlqVal1M009D02	6	D	Round_2	111.68	569	453	0.63	0.92	107.12	120.08	0.71
sjj_B0365.3	Scr11-08-15_PlqVal1M009D03	6	D	Round_2	125.4	424	245	0.74	1.14	82.14	76.46	0.69
sjj_B0365.3	Scr11-09-12_PlqVal1M009D04	6	D	Round_2	93.13	484	303	0.54	1.01	91.47	82.52	0.51
sjj_B0365.3	Scr11-09-12_PlqVal1M009D05	6	D	Round_2	84.2	516	327	0.39	1.08	94.79	83.05	0.36
sjj_B0365.3	Scr14-02-11_S-2F1D01	5	C	Round_1	116.549	409	242	0.679823	1.14291	97.8126	99.583	0.575875
sjj_B0365.3	Scr21-02-11_S-2F1D02	5	C	Round_1	125.85	406	224	0.399507	0.848787	90.8113	81.9904	0.473456
sjj_B0365.3	Scr10-01-11_V-8F3D01	2	H	Round_1	137.697	331	160	1.26787	0.857904	55.9961	36.0761	1.47426
sjj_B0365.3	Scr07-02-11_V-8F3D02	2	H	Round_1	108.919	357	170	0.247496	0.535497	72.3394	54.6352	0.419484
sjj_B0491.5	Scr11-08-08_PlqVal1M004D01	5	G	Round_2	124	526	339	0.22	0.55	97.45	94.28	0.38
sjj_B0491.5	Scr11-08-08_PlqVal1M004D02	5	G	Round_2	102.41	482	307	0.22	0.55	91.22	84.59	0.41
sjj_B0491.5	Scr11-08-15_PlqVal1M004D03	5	G	Round_2	77.57	455	284	0.32	0.58	101.38	97.23	0.45
sjj_B0491.5	Scr11-09-12_PlqVal1M004D05	5	G	Round_2	80.81	474	287	0.26	0.66	88.85	81.78	0.36
sjj_B0491.5	Scr18-10-10_II-7F1D02	12	B	Round_1	127.858	411	235	0.383912	0.606923	95.5735	96.3491	0.649671
sjj_B0491.5	Scr14-02-11_II-7F1D03	12	B	Round_1	42.7003	449	265	0.388889	0.716213	97.8569	100.072	0.493166
sjj_B0511.10	Scr11-08-08_PlqVal1M002D01	3	A	Round_2	85.16	440	296	0.19	0.44	92.52	95.37	0.34
sjj_B0511.10	Scr11-08-08_PlqVal1M002D02	3	A	Round_2	194.52	401	241	0.12	0.25	78.72	69.84	0.48
sjj_B0511.10	Scr11-09-12_PlqVal1M002D05	3	A	Round_2	205.9	473	316	0.16	0.48	86.79	85.42	0.33
sjj_B0511.10	Scr11-09-12_PlqVal1M002D07	3	A	Round_2	211.95	477	331	0.23	0.55	87.52	88.85	0.34
sjj_B0511.10	Scr27-09-10_I-5F1D01	3	F	Round_1	79.7225	353	196	0.270462	0.452903	74.7271	68.8884	0.615319
sjj_B0511.10	Scr21-02-11_I-5F1D03	3	F	Round_1	133.618	434	267	0.15776	0.459006	87.4957	78.9856	0.339279
sjj_B0511.8	Scr11-08-08_PlqVal1M002D01	3	G	Round_2	101.97	517	363	0.67	0.82	108.71	116.96	0.79
sjj_B0511.8	Scr11-08-08_PlqVal1M002D02	3	G	Round_2	92.91	553	378	0.49	0.72	108.56	109.54	0.65
sjj_B0511.8	Scr11-09-12_PlqVal1M002D05	3	G	Round_2	75.95	557	350	0.58	0.75	102.21	94.61	0.73
sjj_B0511.8	Scr11-09-12_PlqVal1M002D07	3	G	Round_2	110.5	551	354	1.13	1.01	101.09	95.02	1
sjj_B0511.8	Scr27-09-10_I-5F4D01	7	E	Round_1	116.565	486	310	0.695389	0.820089	99.8297	102.43	0.852361
sjj_B0511.8	Scr21-02-11_I-5F4D03	7	E	Round_1	119.984	508	336	0.618102	0.877042	99.794	101.732	0.667396
sjj_C01F6.8	Scr11-08-08_PlqVal1M008D01	5	D	Round_2	106.06	494	313	0.61	0.73	91.84	82.93	0.79
sjj_C01F6.8	Scr11-08-08_PlqVal1M008D02	5	D	Round_2	111.76	492	303	0.63	0.8	95.95	89.27	0.82
sjj_C01F6.8	Scr11-08-15_PlqVal1M008D03	5	D	Round_2	72.27	585	407	0.74	0.97	111.33	117.61	0.74
sjj_C01F6.8	Scr11-09-12_PlqVal1M008D04	5	D	Round_2	235.49	550	385	0.83	1.18	103.49	102.07	0.7
sjj_C01F6.8	Scr29-11-10_IV-4F4D01	6	F	Round_1	110.766	549	344	0.655691	0.804348	87.2181	76.0667	0.765481
sjj_C01F6.8	Scr06-12-10_IV-4F4D02	6	F	Round_1	115.422	572	358	0.490144	1.02956	99.795	93.1837	0.496719
sjj_C02F5.1	Scr11-08-08_PlqVal1M006D01	6	B	Round_2	108.96	533	386	0.45	0.74	102.72	107.17	0.56
sjj_C02F5.1	Scr11-08-08_PlqVal1M006D02	6	B	Round_2	101.35	508	330	0.74	0.78	100.48	93.54	1.03
sjj_C02F5.1	Scr11-08-15_PlqVal1M006D03	6	B	Round_2	72.91	522	376	0.53	0.82	100.84	110.34	0.62
sjj_C02F5.1	Scr11-08-15_PlqVal1M006D04	6	B	Round_2	204.62	398	197	0.39	0.62	73.71	52.99	0.66
sjj_C02F5.1	Scr01-11-10_III-4F2D01	11	E	Round_1	120.945	579	412	0.74067	0.824487	99.2102	96.3367	0.869296
sjj_C02F5.1	Scr08-11-10_III-4F2D02	11	E	Round_1	93.7273	543	357	0.542891	0.856116	93.3997	91.2094	0.568371
sjj_C04G2.6	Scr11-08-08_PlqVal1M008D01	5	E	Round_2	98.48	524	372	0.27	0.72	97.42	98.57	0.37
sjj_C04G2.6	Scr11-08-08_PlqVal1M008D02	5	E	Round_2	179.07	470	256	0.44	0.67	91.66	75.43	0.63
sjj_C04G2.6	Scr11-08-15_PlqVal1M008D03	5	E	Round_2	94.09	530	350	0.4	0.76	100.87	101.14	0.53
sjj_C04G2.6	Scr11-09-12_PlqVal1M008D04	5	E	Round_2	94.83	524	372	0.3	1.09	98.6	98.62	0.28
sjj_C04G2.6	Scr29-11-10_IV-5F1D01	3	C	Round_1	82.0432	467	283	0.541638	0.508146	78.804	66.6766	1.09561
sjj_C04G2.6	Scr06-12-10_IV-5F1D02	3	C	Round_1	124.605	526	344	0.622881	0.751099	87.9205	85.9375	0.79684
sjj_C04H5.6	Scr11-08-08_PlqVal1M008D01	6	G	Round_2	107.95	512	353	0.32	0.6	95.19	93.53	0.49
sjj_C04H5.6	Scr11-08-08_PlqVal1M008D02	6	G	Round_2	100.33	471	283	1.07	1.14	91.86	83.38	0.95
sjj_C04H5.6	Scr11-08-15_PlqVal1M008D03	6	G	Round_2	100.91	545	353	0.59	0.76	103.72	102	0.72
sjj_C04H5.6	Scr11-09-12_PlqVal1M008D04	6	G	Round_2	94.83	497	354	0.56	0.92	93.52	93.85	0.54
sjj_C04H5.6	Scr29-11-10_IV-5F3D01	3	D	Round_1	110.565	486	304	0.4019	0.516636	81.1522	75.5642	0.738313
sjj_C04H5.6	Scr06-12-10_IV-5F3D02	3	D	Round_1	149.458	522	306	0.476574	0.697418	95.0104	88.9446	0.643439
sjj_C06E1.10	Scr11-08-08_PlqVal1M006D01	6	H	Round_2	87.87	513	381	0.45	0.71	98.87	105.78	0.67
sjj_C06E1.10	Scr11-08-08_PlqVal1M006D02	6	H	Round_2	125.48	436	237	0.47	0.71	86.24	67.18	0.65
sjj_C06E1.10	Scr11-08-15_PlqVal1M006D03	6	H	Round_2	118.48	548	378	0.59	0.81	105.87	110.93	0.68
sjj_C06E1.10	Scr11-08-15_PlqVal1M006D04	6	H	Round_2	104.22	545	378	0.62	0.84	100.93	101.67	0.71
sjj_C06E1.10	Scr01-11-10_III-4F3D01	10	D	Round_1	95.782	446	335	0.748663	0.812296	88.5113	88.5444	0.880891
sjj_C06E1.10	Scr08-11-10_III-4F3D02	10	D	Round_1	154.877	564	389	0.397817	0.965831	96.789	100.292	0.420432
sjj_C08B11.5	Scr11-08-08_PlqVal1M004D01	3	B	Round_2	112.33	398	252	0.53	0.52	73.73	70.08	1.01
sjj_C08B11.5	Scr11-08-08_PlqVal1M004D02	3	B	Round_2	117.7	421	246	0.48	0.51	79.68	67.78	0.97
sjj_C08B11.5	Scr11-08-15_PlqVal1M004D03	3	B	Round_2	99.12	490	263	0.26	0.43	109.18	90.04	0.55
sjj_C08B11.5	Scr11-09-12_PlqVal1M004D05	3	B	Round_2	98.13	493	306	0.3	0.59	92.41	87.19	0.57
sjj_C08B11.5	Scr18-10-10_II-5F3D02	4	G	Round_1	172.463	383	218	0.571263	0.665498	89.4608	91.9504	0.871857
sjj_C08B11.5	Scr14-02-11_II-5F3D03	4	G	Round_1	109.677	380	204	0.577933	0.624748	75.8705	66.7545	0.876065
sjj_C09H10.3	Scr11-08-08_PlqVal1M004D01	6	B	Round_2	112.33	485	294	0.19	0.48	89.85	81.76	0.42
sjj_C09H10.3	Scr11-08-08_PlqVal1M004D02	6	B	Round_2	136.04	502	330	0.24	0.57	95.01	90.92	0.39
sjj_C09H10.3	Scr11-08-15_PlqVal1M004D03	6	B	Round_2	94.81	472	253	0.24	0.47	105.17	86.62	0.44
sjj_C09H10.3	Scr11-09-12_PlqVal1M004D05	6	B	Round_2	77.93	501	298	0.12	0.59	93.91	84.91	0.19
sjj_C09H10.3	Scr18-10-10_II-7F1D02	10	F	Round_1	111.876	433	234	0.40585	0.796586	100.689	95.9391	0.520642
sjj_C09H10.3	Scr14-02-11_II-7F1D03	10	F	Round_1	30.7442	399	226	0.375	0.618102	86.9597	85.3444	0.499795
sjj_C14A4.4	Scr11-08-08_PlqVal1M004D01	7	E	Round_2	118.16	535	358	0.42	0.71	99.12	99.56	0.6
sjj_C14A4.4	Scr11-08-08_PlqVal1M004D02	7	E	Round_2	113.11	545	399	0.46	0.85	103.15	109.93	0.49
sjj_C14A4.4	Scr11-08-15_PlqVal1M004D03	7	E	Round_2	87.27	493	346	0.53	0.94	109.85	118.46	0.58
sjj_C14A4.4	Scr11-09-12_PlqVal1M004D05	7	E	Round_2	150.08	489	329	0.39	0.92	91.66	93.74	0.42
sjj_C14A4.4	Scr25-10-10_II-7F4D01	3	F	Round_1	77.9106	415	263	0.79803	0.819617	86.3308	80.0495	1.02986
sjj_C14A4.4	Scr18-10-10_II-7F4D02	3	F	Round_1	88.0059	525	313	0.452218	0.833801	103.49	101.565	0.584921
sjj_C14B9.4	Scr11-08-08_PlqVal1M006D01	6	A	Round_2	63.26	508	351	0.49	0.78	97.91	97.45	0.63
sjj_C14B9.4	Scr11-08-08_PlqVal1M006D02	6	A	Round_2	96.53	462	328	0.64	0.77	91.38	92.97	0.87
sjj_C14B9.4	Scr11-08-15_PlqVal1M006D03	6	A	Round_2	118.48	455	296	0.66	0.72	87.9	86.86	1.03
sjj_C14B9.4	Scr11-08-15_PlqVal1M006D04	6	A	Round_2	97.86	451	303	0.79	0.77	83.52	81.5	1.07
sjj_C14B9.4	Scr01-11-10_III-4F2D01	3	C	Round_1	85.468	565	373	0.678947	0.869357	96.8114	87.2175	0.808978
sjj_C14B9.4	Scr08-11-10_III-4F2D02	3	C	Round_1	108.307	535	357	0.641598	0.999844	92.0237	91.2094	0.59809
sjj_C14C10.3	Scr11-08-08_PlqVal1M012D01	7	H	Round_2	92.81	492	312	0.29	0.65	94.69	89.71	0.39
sjj_C14C10.3	Scr11-08-08_PlqVal1M012D02	7	H	Round_2	105.49	473	311	0.19	0.6	96.51	93.72	0.28
sjj_C14C10.3	Scr11-08-15_PlqVal1M012D03	7	H	Round_2	86.08	471	302	0.23	0.73	93.79	94.65	0.35
sjj_C14C10.3	Scr11-08-15_PlqVal1M012D04	7	H	Round_2	96.03	498	311	0.17	0.62	97.1	94.65	0.26
sjj_C14C10.3	Scr10-01-11_V-8F1D01	3	G	Round_1	116.244	456	252	0.526662	0.472875	72.8507	50.6558	0.9859
sjj_C14C10.3	Scr17-01-11_V-8F1D02	3	G	Round_1	72.9744	518	313	0.357143	0.690269	90.0087	76.8853	0.508187
sjj_C15F1.e	Scr11-08-08_PlqVal1M004D01	2	H	Round_2	88.99	513	344	0.16	0.54	95.04	95.67	0.25
sjj_C15F1.e	Scr11-08-08_PlqVal1M004D02	2	H	Round_2	85.6	529	384	0.24	0.63	100.12	105.8	0.32
sjj_C15F1.e	Scr11-08-15_PlqVal1M004D03	2	H	Round_2	91.58	476	351	0.21	0.66	106.06	120.17	0.27
sjj_C15F1.e	Scr11-09-12_PlqVal1M004D05	2	H	Round_2	49.07	508	338	0.17	0.64	95.23	96.31	0.23
sjj_C15F1.e	Scr25-10-10_II-5F2D01	7	D	Round_1	116.786	448	278	0.15733	0.665493	89.5817	87.5465	0.222409
sjj_C15F1.e	Scr18-10-10_II-5F2D02	7	D	Round_1	82.5576	310	197	0.262811	0.723892	99.6195	108.208	0.388474
sjj_C16A3.4	Scr11-08-08_PlqVal1M006D01	2	F	Round_2	87.87	519	392	0.45	0.74	100.03	108.84	0.62
sjj_C16A3.4	Scr11-08-08_PlqVal1M006D02	2	F	Round_2	94.11	493	346	0.48	0.79	97.51	98.08	0.65
sjj_C16A3.4	Scr11-08-15_PlqVal1M006D03	2	F	Round_2	94.18	507	356	0.66	0.8	97.95	104.47	0.82
sjj_C16A3.4	Scr11-08-15_PlqVal1M006D04	2	F	Round_2	109.3	484	317	0.81	0.69	89.63	85.26	1.19
sjj_C16A3.4	Scr01-11-10_III-3F1D01	7	F	Round_1	84.838	233	152	0.773674	0.533196	83.3237	71.4502	1.64591
sjj_C16A3.4	Scr08-11-10_III-3F1D02	7	F	Round_1	83.3185	561	383	0.60881	0.932039	96.2511	100.783	0.720178
sjj_C16A3.5	Scr11-08-08_PlqVal1M006D01	2	G	Round_2	117.74	506	328	0.21	0.59	97.52	91.07	0.29
sjj_C16A3.5	Scr11-08-08_PlqVal1M006D02	2	G	Round_2	102.56	508	350	0.24	0.68	100.48	99.21	0.33
sjj_C16A3.5	Scr11-08-15_PlqVal1M006D03	2	G	Round_2	98.74	463	294	0.16	0.6	89.45	86.28	0.26
sjj_C16A3.5	Scr11-08-15_PlqVal1M006D04	2	G	Round_2	109.3	442	273	0.3	0.67	81.85	73.43	0.4
sjj_C16A3.5	Scr01-11-10_III-3F1D01	11	F	Round_1	84.838	233	151	0.366477	0.62674	83.3237	70.9801	0.50514
sjj_C16A3.5	Scr08-11-10_III-3F1D02	11	F	Round_1	164.699	514	298	0.225485	0.776699	88.1873	78.4163	0.339666
sjj_C16A3.8	Scr11-08-08_PlqVal1M006D01	3	H	Round_2	124.77	457	288	0.66	0.92	88.08	79.96	0.76
sjj_C16A3.8	Scr11-08-08_PlqVal1M006D02	3	H	Round_2	125.48	540	362	0.64	0.94	106.81	102.61	0.68
sjj_C16A3.8	Scr11-08-15_PlqVal1M006D03	3	H	Round_2	124.56	537	364	0.72	0.99	103.74	106.82	0.69
sjj_C16A3.8	Scr11-08-15_PlqVal1M006D04	3	H	Round_2	78.8	601	450	0.49	0.98	111.3	121.04	0.5
sjj_C16A3.8	Scr08-11-10_III-3F2D02	11	F	Round_1	90.0983	580	375	0.788916	0.939621	100.772	99.6134	0.882261
sjj_C16A3.8	Scr07-02-11_III-3F2D03	11	F	Round_1	97.2053	535	349	0.782465	0.905799	105.641	111.879	0.933833
sjj_C17E4.5	Scr11-08-08_PlqVal1M002D01	2	C	Round_2	95.25	489	328	0.25	0.58	102.82	105.68	0.38
sjj_C17E4.5	Scr11-08-08_PlqVal1M002D02	2	C	Round_2	79.84	446	264	0.17	0.42	87.55	76.5	0.35
sjj_C17E4.5	Scr11-09-12_PlqVal1M002D05	2	C	Round_2	75.95	568	380	0.28	0.56	104.23	102.72	0.45
sjj_C17E4.5	Scr11-09-12_PlqVal1M002D07	2	C	Round_2	94.2	558	394	0.61	0.86	102.38	105.76	0.65
sjj_C17E4.5	Scr27-09-10_I-4F3D01	2	F	Round_1	115.438	471	296	0.408057	0.636113	99.1227	104.434	0.638344
sjj_C17E4.5	Scr07-02-11_I-4F3D03	2	F	Round_1	110.775	476	289	0.643698	0.688555	94.8207	90.8083	0.967425
sjj_C17G1.6	Scr11-08-08_PlqVal1M014D01	4	C	Round_2	86.06	583	437	0.53	0.79	103.71	107.64	0.61
sjj_C17G1.6	Scr11-08-08_PlqVal1M014D02	4	C	Round_2	96.78	507	338	0.88	0.9	98.46	95.76	0.93
sjj_C17G1.6	Scr11-08-15_PlqVal1M014D03	4	C	Round_2	97.39	520	324	0.63	0.94	98.5	95.66	0.65
sjj_C17G1.6	Scr11-08-15_PlqVal1M014D04	4	C	Round_2	91.52	584	400	0.65	0.88	100.63	97.46	0.68
sjj_C17G1.6	Scr24-01-11_X-4F4D01	4	F	Round_1	89.8925	545	372	0.612142	0.933333	92.5904	93.6626	0.531794
sjj_C17G1.6	Scr31-01-11_X-4F4D02	4	F	Round_1	113.149	521	309	0.496241	0.80678	99.6999	94.0412	0.651711
sjj_C17G10.1	Scr11-08-08_PlqVal1M003D01	6	C	Round_2	57.4	612	449	0.56	0.96	115.06	120.99	0.63
sjj_C17G10.1	Scr11-08-08_PlqVal1M003D02	6	C	Round_2	89.74	507	336	1.08	0.98	93.82	89.55	1.11
sjj_C17G10.1	Scr11-08-15_PlqVal1M003D03	6	C	Round_2	89.53	594	449	0.73	1.1	102.52	104.12	0.66
sjj_C17G10.1	Scr11-08-15_PlqVal1M003D04	6	C	Round_2	96.34	675	563	0.5	1.11	119.23	138.94	0.46
sjj_C17G10.1	Scr25-10-10_II-4F2D01	6	B	Round_1	131.303	554	378	0.667702	0.839117	106.721	110.611	0.807856
sjj_C17G10.1	Scr18-10-10_II-4F2D02	6	B	Round_1	89.129	463	242	0.706827	0.872809	92.5411	86.9366	0.816563
sjj_C17H12.1	Scr11-08-08_PlqVal1M008D01	2	F	Round_2	134.47	464	302	0.14	0.47	86.27	80.02	0.23
sjj_C17H12.1	Scr11-08-08_PlqVal1M008D02	2	F	Round_2	121.92	472	313	0.26	0.63	92.05	92.22	0.39
sjj_C17H12.1	Scr11-08-15_PlqVal1M008D03	2	F	Round_2	68.18	481	323	0.25	0.55	91.54	93.34	0.52
sjj_C17H12.1	Scr11-09-12_PlqVal1M008D04	2	F	Round_2	85.35	474	334	0.23	0.64	89.19	88.55	0.28
sjj_C17H12.1	Scr15-11-10_IV-3F2D01	3	D	Round_1	115.686	471	304	0.544041	0.644502	78.4802	75.2735	0.657015
sjj_C17H12.1	Scr22-11-10_IV-3F2D02	3	D	Round_1	133.92	473	321	0.189569	0.497877	89.1983	85.3882	0.28609
sjj_C18A3.7	Scr11-08-08_PlqVal1M003D01	6	G	Round_2	111.61	485	325	0.18	0.45	91.18	87.58	0.43
sjj_C18A3.7	Scr11-08-08_PlqVal1M003D02	6	G	Round_2	105.24	505	353	0.17	0.47	93.45	94.08	0.37
sjj_C18A3.7	Scr11-08-15_PlqVal1M003D03	6	G	Round_2	102.96	513	361	0.34	0.54	88.54	83.72	0.59
sjj_C18A3.7	Scr11-08-15_PlqVal1M003D04	6	G	Round_2	104.15	530	361	0.17	0.53	93.61	89.09	0.29
sjj_C18A3.7	Scr25-10-10_II-4F2D01	6	E	Round_1	90.172	467	304	0.434783	0.559411	89.9612	88.9572	0.91719
sjj_C18A3.7	Scr18-10-10_II-4F2D02	6	E	Round_1	87.9406	418	194	0.331325	0.483726	83.5468	69.693	0.677049
sjj_C18B12.5	Scr11-08-08_PlqVal1M014D01	8	D	Round_2	110.92	578	431	0.72	0.95	102.82	106.16	0.74
sjj_C18B12.5	Scr11-08-08_PlqVal1M014D02	8	D	Round_2	72.58	553	381	0.94	0.99	107.4	107.94	0.99
sjj_C18B12.5	Scr11-08-15_PlqVal1M014D03	8	D	Round_2	105.28	442	242	0.78	0.91	83.72	71.45	0.87
sjj_C18B12.5	Scr11-08-15_PlqVal1M014D04	8	D	Round_2	75.37	614	488	0.53	1.11	105.8	118.91	0.5
sjj_C18B12.5	Scr24-01-11_X-6F4D01	12	H	Round_1	89.4013	418	229	0.477778	0.384838	70.4834	54.4019	1.12932
sjj_C18B12.5	Scr31-01-11_X-6F4D02	12	H	Round_1	105.603	541	364	0.62	1.17347	100.98	103.24	0.533403
sjj_C18E9.2	Scr11-08-08_PlqVal1M004D01	3	E	Round_2	65.65	613	453	0.5	0.85	113.57	125.98	0.55
sjj_C18E9.2	Scr11-08-08_PlqVal1M004D02	3	E	Round_2	62.67	610	423	0.67	0.94	115.45	116.55	0.68
sjj_C18E9.2	Scr11-08-15_PlqVal1M004D03	3	E	Round_2	86.19	475	323	0.74	0.92	105.84	110.58	0.78
sjj_C18E9.2	Scr11-09-12_PlqVal1M004D05	3	E	Round_2	103.9	637	468	0.44	1.02	119.41	133.35	0.42
sjj_C18E9.2	Scr25-10-10_II-6F1D01	6	A	Round_1	68.7251	525	330	0.565282	0.937864	105.222	105.845	0.623869
sjj_C18E9.2	Scr18-10-10_II-6F1D02	6	A	Round_1	105	540	314	0.729127	0.944186	124.814	140.074	0.800463
sjj_C18E9.4	Scr11-08-08_PlqVal1M004D01	3	H	Round_2	105.03	492	301	0.49	0.64	91.15	83.71	0.66
sjj_C18E9.4	Scr11-08-08_PlqVal1M004D02	3	H	Round_2	87.13	544	344	0.59	0.75	102.96	94.78	0.71
sjj_C18E9.4	Scr11-08-15_PlqVal1M004D03	3	H	Round_2	70.03	494	320	0.43	0.66	110.07	109.56	0.62
sjj_C18E9.4	Scr11-09-12_PlqVal1M004D05	3	H	Round_2	118.33	530	308	0.5	0.76	99.35	87.76	0.62
sjj_C18E9.4	Scr25-10-10_II-6F2D01	2	A	Round_1	94.9416	483	264	0.589035	0.416222	88.7052	74.7422	1.5033
sjj_C18E9.4	Scr18-10-10_II-6F2D02	2	A	Round_1	116.556	424	234	0.745436	0.883553	94.6846	96.6431	0.872304
sjj_C18E9.6	Scr11-08-08_PlqVal1M004D01	4	B	Round_2	90.45	539	380	0.23	0.56	99.86	105.68	0.33
sjj_C18E9.6	Scr11-08-08_PlqVal1M004D02	4	B	Round_2	97.83	440	248	0.24	0.5	83.27	68.33	0.44
sjj_C18E9.6	Scr11-08-15_PlqVal1M004D03	4	B	Round_2	82.96	591	460	0.26	0.71	131.68	157.49	0.31
sjj_C18E9.6	Scr11-09-12_PlqVal1M004D05	4	B	Round_2	96.69	572	404	0.23	0.69	107.22	115.11	0.26
sjj_C18E9.6	Scr25-10-10_II-6F2D01	10	A	Round_1	102.724	464	288	0.124947	0.394877	85.2158	81.5369	0.371515
sjj_C18E9.6	Scr18-10-10_II-6F2D02	10	A	Round_1	115.413	359	171	0.212982	0.595438	80.1693	70.6238	0.354722
sjj_C23G10.8	Scr11-08-08_PlqVal1M006D01	2	H	Round_2	114.23	384	232	0.69	0.83	74.01	64.41	0.91
sjj_C23G10.8	Scr11-08-08_PlqVal1M006D02	2	H	Round_2	92.91	483	330	0.66	1.07	95.53	93.54	0.66
sjj_C23G10.8	Scr11-08-15_PlqVal1M006D03	2	H	Round_2	104.81	509	380	0.82	1.24	98.33	111.52	0.67
sjj_C23G10.8	Scr11-08-15_PlqVal1M006D04	2	H	Round_2	71.17	507	346	0.69	1.03	93.89	93.06	0.67
sjj_C23G10.8	Scr08-11-10_III-3F2D02	11	B	Round_1	103.203	495	321	0.537897	0.891572	86.0039	85.269	0.621664
sjj_C23G10.8	Scr07-02-11_III-3F2D03	11	B	Round_1	95.9903	502	318	0.655087	0.991251	99.1246	101.941	0.672909
sjj_C26C6.5	Scr11-08-08_PlqVal1M001D01	7	F	Round_2	246.21	489	274	0.41	0.65	93.81	79.03	0.61
sjj_C26C6.5	Scr11-08-08_PlqVal1M001D02	7	F	Round_2	101.83	565	398	0.39	0.86	108.68	118.26	0.48
sjj_C26C6.5	Scr11-08-15_PlqVal1M001D03	7	F	Round_2	86.7	598	463	0.53	0.96	140.89	153.08	0.59
sjj_C26C6.5	Scr11-08-15_PlqVal1M001D04	7	F	Round_2	87.77	481	326	0.47	0.53	123.12	113.61	0.87
sjj_C26C6.5	Scr13-09-10_I-3F4D01	6	H	Round_1	100.943	524	377	0.695956	0.706409	103.143	112.221	1.0014
sjj_C26C6.5	Scr20-09-10_I-3F4D02	6	H	Round_1	87.9375	547	361	0.630137	0.733333	106.531	115.6	0.916617
sjj_C27H6.2	Scr11-08-08_PlqVal1M012D01	3	E	Round_2	127.14	557	429	0.35	0.78	107.2	123.35	0.41
sjj_C27H6.2	Scr11-08-08_PlqVal1M012D02	3	E	Round_2	65.12	539	408	0.46	0.72	109.98	122.95	0.58
sjj_C27H6.2	Scr11-08-15_PlqVal1M012D03	3	E	Round_2	96.27	453	255	0.24	0.67	90.21	79.92	0.38
sjj_C27H6.2	Scr11-08-15_PlqVal1M012D04	3	E	Round_2	108.46	449	272	0.33	0.61	87.54	82.78	0.48
sjj_C27H6.2	Scr20-12-10_V-6F1D02	12	H	Round_1	110.404	412	211	0.761879	0.711115	80.7633	67.324	1.10816
sjj_C27H6.2	Scr21-02-11_V-6F1D03	12	H	Round_1	78.1687	443	246	0.624877	0.90915	92.5588	81.6002	0.710344
sjj_C28H8.11	Scr11-08-08_PlqVal1M006D01	5	C	Round_2	115.99	526	391	0.82	0.86	101.37	108.56	0.91
sjj_C28H8.11	Scr11-08-08_PlqVal1M006D02	5	C	Round_2	91.7	589	495	0.43	0.89	116.5	140.31	0.46
sjj_C28H8.11	Scr11-08-15_PlqVal1M006D03	5	C	Round_2	62.28	570	413	0.57	0.76	110.12	121.2	0.73
sjj_C28H8.11	Scr11-08-15_PlqVal1M006D04	5	C	Round_2	105.49	583	447	0.27	0.75	107.97	120.23	0.38
sjj_C28H8.11	Scr01-11-10_III-3F4D01	5	E	Round_1	118.719	685	534	0.549099	0.809389	107.12	113.055	0.626192
sjj_C28H8.11	Scr08-11-10_III-3F4D02	5	E	Round_1	130.62	627	441	0.673607	1.11986	103.775	108.761	0.553016
sjj_C29E4.2	Scr11-08-08_PlqVal1M006D01	6	C	Round_2	126.53	546	396	0.47	0.71	105.23	109.95	0.65
sjj_C29E4.2	Scr11-08-08_PlqVal1M006D02	6	C	Round_2	112.21	541	407	0.61	0.87	107.01	115.37	0.77
sjj_C29E4.2	Scr11-08-15_PlqVal1M006D03	6	C	Round_2	101.78	551	386	0.55	0.75	106.45	113.28	0.74
sjj_C29E4.2	Scr11-08-15_PlqVal1M006D04	6	C	Round_2	137.26	463	291	0.64	0.71	85.74	78.27	0.86
sjj_C29E4.2	Scr01-11-10_III-4F2D01	9	G	Round_1	108.044	570	399	0.761244	0.701094	97.6681	93.297	1.07509
sjj_C29E4.2	Scr08-11-10_III-4F2D02	9	G	Round_1	87.4788	512	353	0.641598	0.793626	88.0675	90.1875	0.876703
sjj_C29H12.6	Scr11-08-08_PlqVal1M003D01	6	F	Round_2	103.64	560	439	0.29	0.94	105.28	118.29	0.32
sjj_C29H12.6	Scr11-08-08_PlqVal1M003D02	6	F	Round_2	124.08	602	476	0.26	0.96	111.4	126.86	0.28
sjj_C29H12.6	Scr11-08-15_PlqVal1M003D03	6	F	Round_2	96.99	590	451	0.23	1.15	101.83	104.59	0.21
sjj_C29H12.6	Scr11-08-15_PlqVal1M003D04	6	F	Round_2	113.26	607	475	0.19	1.1	107.21	117.22	0.18
sjj_C29H12.6	Scr25-10-10_II-4F2D01	12	D	Round_1	137.631	455	273	0.279503	0.735226	87.6496	79.8859	0.455558
sjj_C29H12.6	Scr18-10-10_II-4F2D02	12	D	Round_1	92.6941	494	281	0.39759	0.925388	98.7372	100.947	0.457521
sjj_C30C11.4	Scr11-08-08_PlqVal1M006D01	6	E	Round_2	98.41	520	351	0.49	0.74	100.22	97.45	0.65
sjj_C30C11.4	Scr11-08-08_PlqVal1M006D02	6	E	Round_2	106.18	531	365	0.69	0.93	105.03	103.46	0.73
sjj_C30C11.4	Scr11-08-15_PlqVal1M006D03	6	E	Round_2	100.26	487	318	0.51	0.69	94.08	93.32	0.73
sjj_C30C11.4	Scr11-08-15_PlqVal1M006D04	6	E	Round_2	90.24	522	342	0.64	0.93	96.67	91.99	0.66
sjj_C30C11.4	Scr01-11-10_III-4F3D01	2	B	Round_1	74.4971	588	411	0.802139	1.02117	116.692	108.632	0.784919
sjj_C30C11.4	Scr08-11-10_III-4F3D02	2	B	Round_1	79.1985	549	346	0.472408	0.819122	94.2148	89.2057	0.671906
sjj_C30F12.1	Scr11-08-08_PlqVal1M001D01	5	G	Round_2	82.07	517	305	0.48	0.69	99.19	87.97	0.66
sjj_C30F12.1	Scr11-08-08_PlqVal1M001D02	5	G	Round_2	106.6	520	324	0.33	0.79	100.02	96.27	0.36
sjj_C30F12.1	Scr11-08-15_PlqVal1M001D03	5	G	Round_2	62.28	355	236	0.61	0.8	83.64	78.03	0.78
sjj_C30F12.1	Scr11-08-15_PlqVal1M001D04	5	G	Round_2	95.08	263	191	0.44	0.59	67.32	66.57	0.73
sjj_C30F12.1	Scr13-09-10_I-3F1D01	7	G	Round_1	62.4635	418	256	0.565015	0.930624	78.5494	70.4743	0.588113
sjj_C30F12.1	Scr20-09-10_I-3F1D02	7	G	Round_1	107.277	597	418	0.333333	1.48342	112.81	123.951	0.204056
sjj_C33A12.1	Scr11-08-08_PlqVal1M008D01	4	D	Round_2	104.17	608	416	0.55	0.68	113.04	110.22	0.76
sjj_C33A12.1	Scr11-08-08_PlqVal1M008D02	4	D	Round_2	72.39	597	453	0.39	0.98	116.43	133.47	0.45
sjj_C33A12.1	Scr11-08-15_PlqVal1M008D03	4	D	Round_2	75	567	383	0.56	0.82	107.91	110.67	0.68
sjj_C33A12.1	Scr11-09-12_PlqVal1M008D04	4	D	Round_2	128.02	547	365	0.65	0.97	102.93	96.77	0.7
sjj_C33A12.1	Scr29-11-10_IV-4F2D01	12	F	Round_1	89.1514	533	300	0.658135	0.693021	88.4986	72.129	0.971172
sjj_C33A12.1	Scr06-12-10_IV-4F2D02	12	F	Round_1	120.568	539	342	0.540707	0.738693	91.6791	86.0525	0.67334
sjj_C33D9.3	Scr11-08-08_PlqVal1M008D01	3	D	Round_2	96.59	594	454	0.58	0.92	110.43	120.29	0.63
sjj_C33D9.3	Scr11-08-08_PlqVal1M008D02	3	D	Round_2	116.84	532	414	0.5	0.85	103.76	121.98	0.58
sjj_C33D9.3	Scr11-08-15_PlqVal1M008D03	3	D	Round_2	287.73	403	202	0.32	0.67	76.7	58.37	0.5
sjj_C33D9.3	Scr11-09-12_PlqVal1M008D04	3	D	Round_2	161.21	596	467	0.88	1.28	112.15	123.81	0.75
sjj_C33D9.3	Scr29-11-10_IV-4F1D01	6	A	Round_1	80.1975	678	495	0.565608	0.876494	111.875	125.505	0.662131
sjj_C33D9.3	Scr06-12-10_IV-4F1D02	6	A	Round_1	36.3712	542	371	0.586442	0.644334	98.4323	106.36	0.856199
sjj_C34D4.14	Scr11-08-08_PlqVal1M008D01	2	A	Round_2	113.64	540	393	1.06	1.09	100.4	104.13	0.98
sjj_C34D4.14	Scr11-08-08_PlqVal1M008D02	2	A	Round_2	129.54	429	247	0.33	0.75	83.67	72.77	0.42
sjj_C34D4.14	Scr11-08-15_PlqVal1M008D03	2	A	Round_2	62.73	603	460	0.38	1.05	114.76	132.92	0.45
sjj_C34D4.14	Scr11-09-12_PlqVal1M008D04	2	A	Round_2	109.05	530	383	0.6	1.04	99.73	101.54	0.63
sjj_C34D4.14	Scr15-11-10_IV-3F1D01	6	C	Round_1	92.0908	653	499	0.775087	1.24108	110.454	118.847	0.56
sjj_C34D4.14	Scr22-11-10_IV-3F1D02	6	C	Round_1	120.577	544	395	0.731721	1.08895	102.013	109.433	0.720516
sjj_C36B1.4	Scr11-08-08_PlqVal1M001D01	8	A	Round_2	92.91	246	121	0.18	0.31	47.19	34.9	0.34
sjj_C36B1.4	Scr11-08-08_PlqVal1M001D02	8	A	Round_2	71.6	298	151	0.11	0.31	57.32	44.87	0.29
sjj_C36B1.4	Scr11-08-15_PlqVal1M001D03	8	A	Round_2	20.76	284	168	0.24	0.45	66.91	55.55	0.62
sjj_C36B1.4	Scr11-08-15_PlqVal1M001D04	8	A	Round_2	30.72	243	119	0.09	0.27	62.2	41.47	0.37
sjj_C36B1.4	Scr27-09-10_I-4F1D01	7	D	Round_1	147.046	474	260	0.476739	0.736169	94.5175	87.3546	0.651934
sjj_C36B1.4	Scr21-02-11_I-4F1D03	7	D	Round_1	142.629	310	146	0.367472	0.5509	68.7043	55.1058	0.638888
sjj_C37A2.7	Scr11-08-08_PlqVal1M001D01	6	C	Round_2	122.33	430	251	0.33	0.41	82.49	72.39	0.83
sjj_C37A2.7	Scr11-08-08_PlqVal1M001D02	6	C	Round_2	58.87	527	340	0.59	0.73	101.37	101.02	0.79
sjj_C37A2.7	Scr11-08-15_PlqVal1M001D03	6	C	Round_2	53.73	319	180	0.35	0.34	75.15	59.51	1.09
sjj_C37A2.7	Scr11-08-15_PlqVal1M001D04	6	C	Round_2	83.38	310	176	0.66	0.41	79.35	61.34	1.73
sjj_C37A2.7	Scr13-09-10_I-3F2D01	11	D	Round_1	116.477	488	324	0.582906	0.955275	92.7163	85.7382	0.593887
sjj_C37A2.7	Scr20-09-10_I-3F2D02	11	D	Round_1	102.774	534	335	0.470459	0.957822	105.512	105.773	0.49758
sjj_C37C3.2	Scr11-08-08_PlqVal1M011D01	10	A	Round_2	128.59	378	213	0.32	0.35	70.19	58.24	0.77
sjj_C37C3.2	Scr11-08-08_PlqVal1M011D02	10	A	Round_2	80.6	339	175	0.33	0.25	67.62	48.99	0.99
sjj_C37C3.2	Scr11-08-15_PlqVal1M011D03	10	A	Round_2	98.49	364	211	0.28	0.37	68.87	61.44	0.65
sjj_C37C3.2	Scr11-09-12_PlqVal1M011D05	10	A	Round_2	123.45	312	175	0.38	0.37	57.28	45.76	0.87
sjj_C37C3.2	Scr13-12-10_V-5F3D01	6	G	Round_1	103.546	405	230	0.505263	0.51028	82.8401	74.0379	0.830746
sjj_C37C3.2	Scr20-12-10_V-5F3D02	6	G	Round_1	106.685	395	216	0.170279	0.354112	72.8782	64.3594	0.336878
sjj_C37H5.5	Scr11-08-08_PlqVal1M011D01	5	C	Round_2	66.37	567	422	0.45	0.79	105.28	115.38	0.56
sjj_C37H5.5	Scr11-08-08_PlqVal1M011D02	5	C	Round_2	113.49	523	395	0.66	0.85	104.32	110.59	0.74
sjj_C37H5.5	Scr11-08-15_PlqVal1M011D03	5	C	Round_2	155.2	453	250	0.32	0.7	85.71	72.79	0.51
sjj_C37H5.5	Scr11-09-12_PlqVal1M011D05	5	C	Round_2	125.44	535	386	0.55	0.97	98.22	100.94	0.61
sjj_C37H5.5	Scr13-12-10_V-3F3D01	8	E	Round_1	105.95	456	272	0.285598	0.764844	91.3947	86.2461	0.414986
sjj_C37H5.5	Scr20-12-10_V-3F3D02	8	E	Round_1	98.3364	480	284	0.722605	0.690909	83.3502	72.5403	1.01752
sjj_C41D11.2	Scr11-08-08_PlqVal1M001D01	2	F	Round_2	103.75	495	354	0.08	0.51	94.96	102.1	0.13
sjj_C41D11.2	Scr11-08-08_PlqVal1M001D02	2	F	Round_2	111.37	447	271	0.12	0.51	85.98	80.52	0.22
sjj_C41D11.2	Scr11-08-15_PlqVal1M001D03	2	F	Round_2	87.92	295	216	0.06	0.43	69.5	71.42	0.12
sjj_C41D11.2	Scr11-08-15_PlqVal1M001D04	2	F	Round_2	84.84	328	261	0.03	0.44	83.95	90.96	0.1
sjj_C41D11.2	Scr13-09-10_I-1F2D01	12	H	Round_1	129.666	470	290	0.174442	0.522939	86.3533	80.5196	0.323846
sjj_C41D11.2	Scr20-09-10_I-1F2D02	12	H	Round_1	105.306	459	280	0.224574	0.589238	90.9221	89.7833	0.332726
sjj_C42C1.3	Scr11-08-08_PlqVal1M009D02	2	A	Round_2	81.08	609	468	0.64	1.03	114.65	124.06	0.63
sjj_C42C1.3	Scr11-08-15_PlqVal1M009D03	2	A	Round_2	84.51	439	236	0.37	0.65	85.05	73.65	0.51
sjj_C42C1.3	Scr11-09-12_PlqVal1M009D04	2	A	Round_2	45.61	411	247	0.29	0.56	77.68	67.26	0.59
sjj_C42C1.3	Scr11-09-12_PlqVal1M009D05	2	A	Round_2	231.55	413	246	0.35	0.7	75.87	62.48	0.43
sjj_C42C1.3	Scr29-11-10_IV-6F3D01	2	B	Round_1	113.09	427	221	0.381453	0.499922	69.8071	49.3124	0.696352
sjj_C42C1.3	Scr06-12-10_IV-6F3D02	2	B	Round_1	82.7688	395	204	0.297872	0.670732	81.4765	74.1379	0.378186
sjj_C46C2.1	Scr11-08-08_PlqVal1M008D01	4	H	Round_2	102.27	560	417	0.25	0.96	104.11	110.49	0.25
sjj_C46C2.1	Scr11-08-08_PlqVal1M008D02	4	H	Round_2	86.36	499	299	0.46	0.82	97.32	88.09	0.52
sjj_C46C2.1	Scr11-08-15_PlqVal1M008D03	4	H	Round_2	92.73	473	305	0.79	0.81	90.02	88.13	0.98
sjj_C46C2.1	Scr11-09-12_PlqVal1M008D04	4	H	Round_2	90.09	541	424	0.28	1.21	101.8	112.41	0.28
sjj_C46C2.1	Scr06-12-10_IV-4F3D02	6	H	Round_1	119.844	633	487	0.282005	1.12601	116.749	144.256	0.254839
sjj_C46C2.1	Scr14-02-11_IV-4F3D03	6	H	Round_1	89.4067	511	340	0.770642	1.27022	105.599	115.095	0.611597
sjj_C47B2.3	Scr11-08-08_PlqVal1M002D01	5	B	Round_2	93.01	495	336	0.83	0.83	104.08	108.26	0.95
sjj_C47B2.3	Scr11-08-08_PlqVal1M002D02	5	B	Round_2	72.58	514	374	0.37	0.62	100.9	108.38	0.5
sjj_C47B2.3	Scr11-09-12_PlqVal1M002D05	5	B	Round_2	82.7	540	371	0.81	0.87	99.09	100.29	0.83
sjj_C47B2.3	Scr11-09-12_PlqVal1M002D07	5	B	Round_2	108.69	536	358	0.67	0.89	98.34	96.09	0.66
sjj_C47B2.3	Scr27-09-10_I-6F3D01	10	D	Round_1	117.047	433	244	0.538668	0.710846	82.7496	80.4577	0.715263
sjj_C47B2.3	Scr21-02-11_I-6F3D03	10	D	Round_1	95.4996	431	278	0.20603	0.575929	89.0718	93.4511	0.258744
sjj_C47B2.4	Scr11-08-08_PlqVal1M002D01	5	H	Round_2	94.13	392	232	0.36	0.52	82.43	74.75	0.63
sjj_C47B2.4	Scr11-08-08_PlqVal1M002D02	5	H	Round_2	113.23	404	240	0.36	0.5	79.31	69.55	0.67
sjj_C47B2.4	Scr11-09-12_PlqVal1M002D05	5	H	Round_2	113.07	436	228	0.23	0.49	80	61.63	0.45
sjj_C47B2.4	Scr11-09-12_PlqVal1M002D07	5	H	Round_2	90.58	386	216	0.43	0.67	70.82	57.98	0.51
sjj_C47B2.4	Scr27-09-10_I-6F4D01	2	D	Round_1	138.642	405	208	0.508211	0.635663	78.6335	69.9944	0.818439
sjj_C47B2.4	Scr21-02-11_I-6F4D03	2	D	Round_1	80.1619	434	261	0.251079	0.582495	90.5087	82.8509	0.437645
sjj_C47D12.6	Scr11-08-08_PlqVal1M004D01	6	C	Round_2	126.92	384	212	0.24	0.29	71.14	58.96	0.8
sjj_C47D12.6	Scr11-08-08_PlqVal1M004D02	6	C	Round_2	103.94	378	225	0.27	0.28	71.54	61.99	0.94
sjj_C47D12.6	Scr11-08-15_PlqVal1M004D03	6	C	Round_2	87.27	377	208	0.22	0.28	84	71.21	0.71
sjj_C47D12.6	Scr11-09-12_PlqVal1M004D05	6	C	Round_2	83.7	382	225	0.21	0.32	71.61	64.11	0.67
sjj_C47D12.6	Scr18-10-10_II-7F1D02	12	H	Round_1	85.2386	330	166	0.537477	0.550024	76.7378	68.0594	1.01752
sjj_C47D12.6	Scr14-02-11_II-7F1D03	12	H	Round_1	59.7804	340	169	0.555556	0.451312	74.101	63.8195	1.12951
sjj_C47E12.4	Scr11-08-08_PlqVal1M008D01	7	H	Round_2	75.76	465	316	0.42	0.61	86.45	83.73	0.71
sjj_C47E12.4	Scr11-08-08_PlqVal1M008D02	7	H	Round_2	96.52	550	390	1.33	1.23	107.27	114.91	1.06
sjj_C47E12.4	Scr11-08-15_PlqVal1M008D03	7	H	Round_2	148.64	453	247	0.36	0.6	86.21	71.37	0.61
sjj_C47E12.4	Scr11-09-12_PlqVal1M008D04	7	H	Round_2	74.28	442	269	0.37	0.78	83.17	71.32	0.44
sjj_C47E12.4	Scr29-11-10_IV-5F4D01	5	G	Round_1	113.651	448	274	0.63591	0.692126	77.796	67.5026	0.792194
sjj_C47E12.4	Scr06-12-10_IV-5F4D02	5	G	Round_1	138.39	537	324	0.616803	0.775346	94.757	87.1614	0.732428
sjj_C49H3.5	Scr11-08-08_PlqVal1M008D01	4	A	Round_2	83.33	575	403	0.26	0.7	106.9	106.78	0.34
sjj_C49H3.5	Scr11-08-08_PlqVal1M008D02	4	A	Round_2	104.14	501	289	1.07	0.92	97.71	85.15	1.2
sjj_C49H3.5	Scr11-08-15_PlqVal1M008D03	4	A	Round_2	216.82	442	244	0.31	0.53	84.12	70.51	0.59
sjj_C49H3.5	Scr11-09-12_PlqVal1M008D04	4	A	Round_2	154.89	523	365	0.42	0.81	98.41	96.77	0.49
sjj_C49H3.5	Scr29-11-10_IV-4F2D01	5	B	Round_1	97.5619	585	374	0.329068	0.673407	97.1326	89.9208	0.437146
sjj_C49H3.5	Scr06-12-10_IV-4F2D02	5	B	Round_1	90.4257	602	395	0.180236	0.568226	102.395	99.3881	0.361984
sjj_C52A11.2	Scr11-08-08_PlqVal1M004D01	6	D	Round_2	132.75	551	385	0.61	0.99	102.08	107.07	0.64
sjj_C52A11.2	Scr11-08-08_PlqVal1M004D02	6	D	Round_2	96.3	608	475	0.42	1.08	115.07	130.87	0.4
sjj_C52A11.2	Scr11-08-15_PlqVal1M004D03	6	D	Round_2	76.49	383	244	0.77	1.04	85.34	83.54	0.84
sjj_C52A11.2	Scr11-09-12_PlqVal1M004D05	6	D	Round_2	90.91	616	454	0.55	1.2	115.47	129.36	0.45
sjj_C52A11.2	Scr25-10-10_II-7F2D01	10	A	Round_1	96.385	527	410	0.698507	0.938184	102.81	110.754	0.817267
sjj_C52A11.2	Scr18-10-10_II-7F2D02	10	A	Round_1	111.318	491	318	0.715851	0.896755	112.312	122.549	0.809732
sjj_C52E4.6	Scr11-08-08_PlqVal1M012D01	8	F	Round_2	119.51	490	320	0.68	0.71	94.31	92.01	0.97
sjj_C52E4.6	Scr11-08-08_PlqVal1M012D02	8	F	Round_2	98.98	449	290	0.55	0.56	91.62	87.39	0.9
sjj_C52E4.6	Scr11-08-15_PlqVal1M012D03	8	F	Round_2	63.43	508	308	0.63	0.7	101.16	96.53	0.96
sjj_C52E4.6	Scr11-08-15_PlqVal1M012D04	8	F	Round_2	84.74	493	333	0.79	0.7	96.12	101.34	1.1
sjj_C52E4.6	Scr10-01-11_V-8F3D01	5	C	Round_1	120.485	465	288	0.367016	0.420959	78.6652	64.937	0.831264
sjj_C52E4.6	Scr07-02-11_V-8F3D02	5	C	Round_1	63.325	451	276	0.618739	0.825558	91.3867	88.7018	0.75023
sjj_C53A5.3	Scr11-08-08_PlqVal1M013D01	2	B	Round_2	84.46	586	444	0.3	0.88	108.78	122.55	0.34
sjj_C53A5.3	Scr11-08-15_PlqVal1M013D03	2	B	Round_2	70.6	564	380	0.51	0.91	99.57	95.55	0.52
sjj_C53A5.3	Scr11-08-15_PlqVal1M013D04	2	B	Round_2	112.55	496	303	0.67	0.81	104.45	104.58	0.77
sjj_C53A5.3	Scr11-09-12_PlqVal1M013D06	2	B	Round_2	92.25	565	436	0.46	0.91	98.26	99.54	0.54
sjj_C53A5.3	Scr10-01-11_V-9F2D01	10	C	Round_1	74.2574	624	528	0.366146	0.822846	100.951	103.292	0.336921
sjj_C53A5.3	Scr17-01-11_V-9F2D02	10	C	Round_1	84.286	566	363	0.324088	0.720114	100.312	98.0057	0.46263
sjj_C53D6.1	Scr11-08-08_PlqVal1M008D01	5	C	Round_2	83.33	570	413	0.91	1	105.97	109.43	0.9
sjj_C53D6.1	Scr11-08-08_PlqVal1M008D02	5	C	Round_2	73.66	574	478	0.4	1.01	111.95	140.83	0.36
sjj_C53D6.1	Scr11-08-15_PlqVal1M008D03	5	C	Round_2	98.18	597	463	0.65	1.02	113.62	133.79	0.74
sjj_C53D6.1	Scr11-09-12_PlqVal1M008D04	5	C	Round_2	85.35	580	457	0.79	1.38	109.14	121.16	0.61
sjj_C53D6.1	Scr29-11-10_IV-4F4D01	6	D	Round_1	92.6405	654	465	0.771402	1.0942	103.899	102.823	0.683893
sjj_C53D6.1	Scr06-12-10_IV-4F4D02	6	D	Round_1	81.1074	646	482	0.554076	1.00281	112.706	125.46	0.536231
sjj_C56E6.1	Scr11-08-08_PlqVal1M004D01	2	G	Round_2	91.9	500	344	0.48	0.71	92.63	95.67	0.69
sjj_C56E6.1	Scr11-08-08_PlqVal1M004D02	2	G	Round_2	85.6	534	382	0.39	0.75	101.06	105.25	0.55
sjj_C56E6.1	Scr11-08-15_PlqVal1M004D03	2	G	Round_2	80.8	477	332	0.4	0.68	106.28	113.67	0.56
sjj_C56E6.1	Scr11-09-12_PlqVal1M004D05	2	G	Round_2	111.12	516	321	0.35	0.73	96.73	91.46	0.47
sjj_C56E6.1	Scr25-10-10_II-5F2D01	5	C	Round_1	94.6915	444	262	0.642431	0.640845	88.7818	82.5079	1.01783
sjj_C56E6.1	Scr18-10-10_II-5F2D02	5	C	Round_1	64.8667	222	133	0.788434	0.600676	71.3404	73.0539	1.29618
sjj_D1014.3	Scr11-08-08_PlqVal1M011D01	9	D	Round_2	80.89	367	194	0.22	0.52	68.15	53.04	0.3
sjj_D1014.3	Scr11-08-08_PlqVal1M011D02	9	D	Round_2	85.53	302	191	0.22	0.54	60.24	53.47	0.27
sjj_D1014.3	Scr11-08-15_PlqVal1M011D03	9	D	Round_2	89.54	300	161	0.12	0.49	56.76	46.88	0.17
sjj_D1014.3	Scr11-09-12_PlqVal1M011D05	9	D	Round_2	67.7	370	186	0.08	0.61	67.93	48.64	0.1
sjj_D1014.3	Scr13-12-10_V-5F2D01	12	D	Round_1	113.6	467	261	0.576271	0.727654	95.3979	84.1548	0.747439
sjj_D1014.3	Scr20-12-10_V-5F2D02	12	D	Round_1	98.1937	509	277	0.687277	0.693284	86.7797	71.122	0.995349
sjj_D1043.1	Scr11-08-08_PlqVal1M004D01	7	F	Round_2	74.4	524	336	0.81	0.85	97.08	93.44	0.9
sjj_D1043.1	Scr11-08-08_PlqVal1M004D02	7	F	Round_2	105.47	565	384	0.6	0.87	106.93	105.8	0.66
sjj_D1043.1	Scr11-08-15_PlqVal1M004D03	7	F	Round_2	62.49	503	359	0.85	1.07	112.08	122.91	0.78
sjj_D1043.1	Scr11-09-12_PlqVal1M004D05	7	F	Round_2	109.67	533	337	0.65	0.92	99.91	96.02	0.63
sjj_D1043.1	Scr25-10-10_II-7F4D01	4	F	Round_1	102.776	477	312	0.70936	1.0346	99.2284	94.9637	0.668244
sjj_D1043.1	Scr18-10-10_II-7F4D02	4	F	Round_1	78.8624	535	342	0.648834	0.958392	105.462	110.975	0.686556
sjj_D1054.14	Scr11-08-08_PlqVal1M012D01	5	F	Round_2	127.14	538	394	0.27	0.51	103.54	113.29	0.48
sjj_D1054.14	Scr11-08-08_PlqVal1M012D02	5	F	Round_2	119.82	439	267	0.31	0.58	89.58	80.46	0.47
sjj_D1054.14	Scr11-08-15_PlqVal1M012D03	5	F	Round_2	90.61	512	350	0.21	0.6	101.96	109.69	0.31
sjj_D1054.14	Scr11-08-15_PlqVal1M012D04	5	F	Round_2	110.72	532	371	0.29	0.53	103.73	112.91	0.56
sjj_D1054.14	Scr13-12-10_V-7F1D01	7	H	Round_1	81.283	553	394	0.309617	0.515835	93.0109	92.5205	0.651611
sjj_D1054.14	Scr13-12-10_V-7F1D02	7	H	Round_1	81.283	553	394	0.309617	0.515835	93.0109	92.5205	0.651611
sjj_D2013.7	Scr11-08-08_PlqVal1M004D01	3	G	Round_2	147.34	385	215	0.13	0.29	71.33	59.79	0.33
sjj_D2013.7	Scr11-08-08_PlqVal1M004D02	3	G	Round_2	114.64	381	226	0.1	0.26	72.11	62.27	0.36
sjj_D2013.7	Scr11-08-15_PlqVal1M004D03	3	G	Round_2	200.39	388	211	0.06	0.26	86.45	72.24	0.2
sjj_D2013.7	Scr11-09-12_PlqVal1M004D05	3	G	Round_2	101.02	394	216	0.08	0.31	73.86	61.55	0.2
sjj_D2013.7	Scr25-10-10_II-6F1D01	6	G	Round_1	70.2191	362	182	0.131461	0.293592	72.5532	58.3749	0.37777
sjj_D2013.7	Scr18-10-10_II-6F1D02	6	G	Round_1	60	339	151	0.140217	0.325581	78.3553	67.3606	0.36269
sjj_D2030.4	Scr11-08-08_PlqVal1M001D01	7	B	Round_2	102.2	494	296	0.63	0.61	94.77	85.37	1.02
sjj_D2030.4	Scr11-08-08_PlqVal1M001D02	7	B	Round_2	116.15	522	336	0.61	0.8	100.41	99.83	0.73
sjj_D2030.4	Scr11-08-15_PlqVal1M001D03	7	B	Round_2	108.68	303	229	0.77	0.85	71.39	75.71	0.83
sjj_D2030.4	Scr11-08-15_PlqVal1M001D04	7	B	Round_2	125.8	497	301	0.25	0.72	127.21	104.9	0.32
sjj_D2030.4	Scr13-09-10_I-3F4D01	4	A	Round_1	104.485	448	271	0.629037	0.654297	88.1833	80.6678	0.985857
sjj_D2030.4	Scr20-09-10_I-3F4D02	4	A	Round_1	105.277	483	269	0.642255	0.751667	94.0663	86.1399	0.881793
sjj_D2096.8	Scr11-08-08_PlqVal1M008D01	4	F	Round_2	128.79	577	413	0.58	0.85	107.27	109.43	0.65
sjj_D2096.8	Scr11-08-08_PlqVal1M008D02	4	F	Round_2	107.95	556	381	0.51	1.04	108.44	112.25	0.47
sjj_D2096.8	Scr11-08-15_PlqVal1M008D03	4	F	Round_2	40.91	483	286	0.49	0.62	91.92	82.64	0.76
sjj_D2096.8	Scr11-09-12_PlqVal1M008D04	4	F	Round_2	86.93	583	399	0.58	1.03	109.7	105.78	0.55
sjj_D2096.8	Scr06-12-10_IV-4F3D02	3	B	Round_1	162.214	470	221	0.394808	0.630027	86.6854	65.463	0.570839
sjj_D2096.8	Scr14-02-11_IV-4F3D03	3	B	Round_1	98.6557	496	315	0.507923	0.862792	102.499	106.633	0.579627
sjj_E02A10.1	Scr11-08-08_PlqVal1M012D01	9	G	Round_2	101.71	525	354	0.33	0.69	101.04	101.79	0.45
sjj_E02A10.1	Scr11-08-08_PlqVal1M012D02	9	G	Round_2	100.28	471	315	0.34	0.66	96.11	94.92	0.48
sjj_E02A10.1	Scr11-08-15_PlqVal1M012D03	9	G	Round_2	95.14	533	347	0.45	0.78	106.14	108.75	0.53
sjj_E02A10.1	Scr11-08-15_PlqVal1M012D04	9	G	Round_2	61.01	513	332	0.41	0.66	100.02	101.04	0.6
sjj_E02A10.1	Scr10-01-11_V-8F3D01	7	F	Round_1	120.485	373	213	0.500477	0.500888	63.1013	48.0263	0.903674
sjj_E02A10.1	Scr07-02-11_V-8F3D02	7	F	Round_1	94.9875	460	282	0.350619	0.728871	93.2104	90.6301	0.422173
sjj_E03A3.3	Scr11-08-08_PlqVal1M005D02	5	E	Round_2	99.45	484	318	0.2	0.67	93.24	90.6	0.26
sjj_E03A3.3	Scr11-09-12_PlqVal1M005D05	5	E	Round_2	118.48	434	233	0.26	0.7	86.78	71.41	0.44
sjj_E03A3.3	Scr11-09-12_PlqVal1M005D07	5	E	Round_2	88.14	410	228	0.4	0.76	77	63.59	0.41
sjj_E03A3.3	Scr11-09-12_PlqVal1M005D08	5	E	Round_2	81.64	372	181	0.22	0.59	74.53	55.3	0.45
sjj_E03A3.3	Scr01-11-10_III-2F1D01	1	B	Round_1	82.7263	321	194	0.758621	0.862803	72.4732	65.6885	0.968605
sjj_E03A3.3	Scr08-11-10_III-2F1D02	1	B	Round_1	117.292	453	244	0.491803	0.793819	77.2904	65.016	0.600715
sjj_E04A4.7	Scr11-08-08_PlqVal1M007D01	5	H	Round_2	96.2	553	381	0.38	0.68	97.69	94.88	0.51
sjj_E04A4.7	Scr11-08-08_PlqVal1M007D02	5	H	Round_2	111.86	510	358	0.46	0.64	91.6	91.44	0.71
sjj_E04A4.7	Scr11-08-15_PlqVal1M007D04	5	H	Round_2	90.55	510	342	0.28	0.74	110.05	127.28	0.37
sjj_E04A4.7	Scr11-09-12_PlqVal1M007D05	5	H	Round_2	162	499	329	0.25	0.67	95.35	91.23	0.36
sjj_E04A4.7	Scr15-11-10_IV-2F1D01	7	H	Round_1	84.2877	553	334	0.295858	0.760708	90.4352	79.4741	0.443874
sjj_E04A4.7	Scr22-11-10_IV-2F1D02	7	H	Round_1	79.4045	507	337	0.298954	0.879162	94.8572	95.0769	0.308115
sjj_EEED8.5	Scr11-08-08_PlqVal1M004D01	2	B	Round_2	88.99	445	285	0.4	0.36	82.44	79.26	1.08
sjj_EEED8.5	Scr11-08-08_PlqVal1M004D02	2	B	Round_2	67.26	477	326	0.38	0.4	90.28	89.82	1.02
sjj_EEED8.5	Scr11-08-15_PlqVal1M004D03	2	B	Round_2	79.73	524	337	0.32	0.36	116.76	115.38	0.86
sjj_EEED8.5	Scr11-09-12_PlqVal1M004D05	2	B	Round_2	82.26	455	279	0.26	0.38	85.29	79.5	0.72
sjj_EEED8.5	Scr25-10-10_II-4F4D01	3	E	Round_1	87.6238	365	210	0.592949	0.368734	66.7422	53.6901	1.7208
sjj_EEED8.5	Scr18-10-10_II-4F4D02	3	E	Round_1	88.9886	455	261	0.490066	0.560863	100.436	102.155	0.881299
sjj_F01G4.6	Scr11-08-08_PlqVal1M008D01	7	B	Round_2	77.65	539	343	0.26	0.51	100.21	90.88	0.52
sjj_F01G4.6	Scr11-08-08_PlqVal1M008D02	7	B	Round_2	101.6	516	347	1.06	1.16	100.64	102.24	0.93
sjj_F01G4.6	Scr11-08-15_PlqVal1M008D03	7	B	Round_2	84.55	499	298	0.47	0.51	94.97	86.11	0.91
sjj_F01G4.6	Scr11-09-12_PlqVal1M008D04	7	B	Round_2	93.25	493	301	0.44	0.72	92.77	79.8	0.57
sjj_F01G4.6	Scr29-11-10_IV-5F3D01	8	G	Round_1	96.5493	480	258	0.594812	0.575923	80.1503	64.1302	1.01627
sjj_F01G4.6	Scr06-12-10_IV-5F3D02	8	G	Round_1	95.9675	469	263	0.563224	0.598959	85.3637	76.4458	0.893132
sjj_F08B1.1	Scr11-08-08_PlqVal1M003D01	5	H	Round_2	86.1	417	247	0.06	0.28	78.4	66.56	0.28
sjj_F08B1.1	Scr11-08-08_PlqVal1M003D02	5	H	Round_2	115.22	467	270	0.11	0.38	86.42	71.96	0.19
sjj_F08B1.1	Scr11-08-15_PlqVal1M003D03	5	H	Round_2	70.13	432	229	0.13	0.31	74.56	53.1	0.33
sjj_F08B1.1	Scr11-08-15_PlqVal1M003D04	5	H	Round_2	62.49	445	234	0.12	0.33	78.6	57.75	0.44
sjj_F08B1.1	Scr25-10-10_II-4F1D01	11	D	Round_1	50.4822	381	200	0.229804	0.427413	75.6284	59.0132	0.511064
sjj_F08B1.1	Scr18-10-10_II-4F1D02	11	D	Round_1	96.2925	317	148	0.18051	0.39138	82.8109	73.6232	0.326388
sjj_F08B4.1	Scr11-08-08_PlqVal1M008D01	4	G	Round_2	136.36	522	368	0.66	1.05	97.05	97.51	0.63
sjj_F08B4.1	Scr11-08-08_PlqVal1M008D02	4	G	Round_2	116.84	459	286	0.51	0.66	89.52	84.26	0.57
sjj_F08B4.1	Scr11-08-15_PlqVal1M008D03	4	G	Round_2	79.09	572	393	0.81	1.12	108.86	113.56	0.76
sjj_F08B4.1	Scr11-09-12_PlqVal1M008D04	4	G	Round_2	132.76	549	382	0.63	1.37	103.3	101.27	0.45
sjj_F08B4.1	Scr06-12-10_IV-4F3D02	11	F	Round_1	111.371	562	363	0.338406	1.08579	103.654	107.525	0.326194
sjj_F08B4.1	Scr14-02-11_IV-4F3D03	11	F	Round_1	86.3237	490	294	0.613011	1.10246	101.259	99.5237	0.557387
sjj_F08G2.2	Scr11-08-08_PlqVal1M005D02	2	A	Round_2	94.15	432	254	0.6	0.67	83.22	72.36	0.81
sjj_F08G2.2	Scr11-09-12_PlqVal1M005D05	2	A	Round_2	202.62	437	256	0.51	0.86	87.38	78.46	0.56
sjj_F08G2.2	Scr11-09-12_PlqVal1M005D07	2	A	Round_2	136.41	426	233	0.68	0.75	80	64.98	0.86
sjj_F08G2.2	Scr11-09-12_PlqVal1M005D08	2	A	Round_2	140.69	409	219	0.54	0.75	81.94	66.91	0.75
sjj_F08G2.2	Scr08-11-10_II-8F2D02	4	F	Round_1	95.5679	486	233	0.462668	0.821172	79.8207	60.7198	0.520083
sjj_F08G2.2	Scr21-02-11_II-8F2D03	4	F	Round_1	64.831	421	209	0.383459	0.71552	78.833	60.8658	0.652103
sjj_F09B12.1	Scr11-08-08_PlqVal1M015D01	2	D	Round_2	154.89	429	261	0.69	0.8	83.81	74.62	0.85
sjj_F09B12.1	Scr11-08-08_PlqVal1M015D02	2	D	Round_2	109.65	549	422	0.32	0.87	112.65	131.32	0.39
sjj_F09B12.1	Scr11-08-15_PlqVal1M015D03	2	D	Round_2	207.98	444	236	0.51	0.59	82.3	62.36	0.79
sjj_F09B12.1	Scr11-08-15_PlqVal1M015D04	2	D	Round_2	198.77	323	150	0.13	0.47	64.07	44.35	0.31
sjj_F09B12.1	Scr14-03-11_X-7F3D04	9	A	Round_1	81.3492	547	399	0.538751	0.99968	102.778	108.969	0.524654
sjj_F09B12.1	Scr14-03-11_X-7F3D05	9	A	Round_1	125.581	521	352	0.536456	0.85562	95.5253	95.0067	0.657606
sjj_F09D1.1	Scr11-08-08_PlqVal1M003D01	3	H	Round_2	68.56	510	361	0.59	0.81	95.88	97.28	0.65
sjj_F09D1.1	Scr11-08-08_PlqVal1M003D02	3	H	Round_2	84.2	476	291	0.59	0.71	88.09	77.56	0.79
sjj_F09D1.1	Scr11-08-15_PlqVal1M003D03	3	H	Round_2	326.79	319	165	0.26	0.8	55.06	38.26	0.35
sjj_F09D1.1	Scr11-08-15_PlqVal1M003D04	3	H	Round_2	102.85	541	369	0.77	0.88	95.56	91.06	0.82
sjj_F09D1.1	Scr25-10-10_II-2F2D01	10	E	Round_1	100.581	526	335	0.555507	0.831109	90.5885	88.208	0.674697
sjj_F09D1.1	Scr18-10-10_II-2F2D02	10	E	Round_1	107.859	400	243	0.636145	0.593116	71.2104	68.6286	1.06228
sjj_F09E5.1	Scr11-08-08_PlqVal1M003D01	6	E	Round_2	100.45	598	474	0.39	0.92	112.43	127.73	0.43
sjj_F09E5.1	Scr11-08-08_PlqVal1M003D02	6	E	Round_2	93.06	594	444	0.53	0.94	109.92	118.34	0.52
sjj_F09E5.1	Scr11-08-15_PlqVal1M003D03	6	E	Round_2	65.66	621	508	0.42	1.2	107.18	117.8	0.35
sjj_F09E5.1	Scr11-08-15_PlqVal1M003D04	6	E	Round_2	82.02	637	473	0.27	1	112.51	116.73	0.29
sjj_F09E5.1	Scr25-10-10_II-4F2D01	7	D	Round_1	145.541	513	337	0.60559	0.839117	98.8225	98.6137	0.726868
sjj_F09E5.1	Scr18-10-10_II-4F2D02	7	D	Round_1	65.3612	571	337	0.552209	0.883325	114.127	121.065	0.586776
sjj_F09G2.4	Scr11-08-08_PlqVal1M011D01	9	A	Round_2	70.52	473	293	0.3	0.59	87.83	80.11	0.43
sjj_F09G2.4	Scr11-08-08_PlqVal1M011D02	9	A	Round_2	115.14	431	277	0.32	0.54	85.97	77.55	0.51
sjj_F09G2.4	Scr11-08-15_PlqVal1M011D03	9	A	Round_2	125.35	340	186	0.36	0.62	64.33	54.16	0.56
sjj_F09G2.4	Scr11-09-12_PlqVal1M011D05	9	A	Round_2	153.31	379	204	0.43	0.62	69.58	53.35	0.58
sjj_F09G2.4	Scr13-12-10_V-5F1D01	9	G	Round_1	120.577	458	300	0.5	0.863912	102.115	112.446	0.567861
sjj_F09G2.4	Scr20-12-10_V-5F1D02	9	G	Round_1	102.048	538	341	0.497022	0.760259	88.4441	85.0374	0.63909
sjj_F10C1.5	Scr11-08-08_PlqVal1M003D01	6	H	Round_2	110.01	415	254	0.15	0.27	78.02	68.44	0.46
sjj_F10C1.5	Scr11-08-08_PlqVal1M003D02	6	H	Round_2	109.68	420	248	0.12	0.27	77.72	66.1	0.33
sjj_F10C1.5	Scr11-08-15_PlqVal1M003D03	6	H	Round_2	86.55	399	241	0.08	0.22	68.87	55.89	0.31
sjj_F10C1.5	Scr11-08-15_PlqVal1M003D04	6	H	Round_2	88.53	417	233	0.13	0.26	73.65	57.5	0.49
sjj_F10C1.5	Scr25-10-10_II-4F3D01	10	E	Round_1	105.791	374	204	0.183666	0.308488	72.7522	58.7834	0.543419
sjj_F10C1.5	Scr18-10-10_II-4F3D02	10	E	Round_1	166.989	367	175	0.243325	0.403212	81.8922	74.239	0.524765
sjj_F11A3.2	Scr11-08-08_PlqVal1M012D01	4	G	Round_2	101.71	520	389	0.08	0.49	100.08	111.85	0.14
sjj_F11A3.2	Scr11-08-08_PlqVal1M012D02	4	G	Round_2	97.68	485	350	0.06	0.47	98.96	105.47	0.1
sjj_F11A3.2	Scr11-08-15_PlqVal1M012D03	4	G	Round_2	61.16	445	289	0.05	0.45	88.62	90.57	0.11
sjj_F11A3.2	Scr11-08-15_PlqVal1M012D04	4	G	Round_2	108.46	454	286	0.07	0.41	88.52	87.04	0.16
sjj_F11A3.2	Scr13-12-10_V-6F4D01	6	F	Round_1	141.952	523	377	0.318315	0.632539	84.4151	75.768	0.444485
sjj_F11A3.2	Scr20-12-10_V-6F4D02	6	F	Round_1	125.266	481	283	0.710611	0.836419	101.593	103.306	0.817601
sjj_F11E6.5	Scr11-08-08_PlqVal1M009D02	4	D	Round_2	114.74	557	388	0.54	0.82	104.86	102.85	0.6
sjj_F11E6.5	Scr11-08-15_PlqVal1M009D03	4	D	Round_2	121.31	566	357	0.54	0.77	109.65	111.42	0.68
sjj_F11E6.5	Scr11-09-12_PlqVal1M009D04	4	D	Round_2	108.33	417	244	0.43	0.66	78.81	66.45	0.61
sjj_F11E6.5	Scr11-09-12_PlqVal1M009D05	4	D	Round_2	108.49	417	238	0.47	0.65	76.6	60.45	0.66
sjj_F11E6.5	Scr29-11-10_IV-8F2D01	7	E	Round_1	202.814	480	260	0.60056	0.449757	85.8896	62.1778	1.23855
sjj_F11E6.5	Scr06-12-10_IV-8F2D02	7	E	Round_1	119.005	439	215	0.462636	0.522686	82.0036	70.3916	0.873377
sjj_F11G11.10	Scr11-08-08_PlqVal1M003D01	5	F	Round_2	106.83	553	486	0.76	1.22	103.97	130.96	0.62
sjj_F11G11.10	Scr11-08-08_PlqVal1M003D02	5	F	Round_2	118.54	499	349	0.81	0.95	92.34	93.02	0.87
sjj_F11G11.10	Scr11-08-15_PlqVal1M003D03	5	F	Round_2	94.01	556	455	0.83	1.25	95.96	105.51	0.63
sjj_F11G11.10	Scr11-08-15_PlqVal1M003D04	5	F	Round_2	108.06	574	479	0.67	1.17	101.39	118.21	0.59
sjj_F11G11.10	Scr25-10-10_II-4F1D01	5	D	Round_1	104.57	488	388	0.757	1.14959	96.8679	114.486	0.680835
sjj_F11G11.10	Scr18-10-10_II-4F1D02	5	D	Round_1	41.2682	497	348	0.696252	0.96066	129.833	173.114	0.690108
sjj_F13B10.1	Scr11-08-08_PlqVal1M005D02	5	C	Round_2	111.39	531	362	0.68	0.98	102.29	103.13	0.67
sjj_F13B10.1	Scr11-09-12_PlqVal1M005D05	5	C	Round_2	85.85	510	373	0.51	1.21	101.97	114.32	0.44
sjj_F13B10.1	Scr11-09-12_PlqVal1M005D07	5	C	Round_2	98.63	568	432	0.53	1.22	106.67	120.48	0.5
sjj_F13B10.1	Scr11-09-12_PlqVal1M005D08	5	C	Round_2	85.11	560	415	0.54	1.24	112.19	126.79	0.51
sjj_F13B10.1	Scr01-11-10_III-1F4D01	4	G	Round_1	127.117	698	600	0.627306	1.26698	107.017	119.172	0.474453
sjj_F13B10.1	Scr08-11-10_III-1F4D02	4	G	Round_1	95.9298	700	521	0.798503	1.3444	113.785	123.653	0.559659
sjj_F19F10.9	Scr11-08-08_PlqVal1M011D01	8	E	Round_2	149.34	553	409	0.23	0.68	102.69	111.82	0.3
sjj_F19F10.9	Scr11-08-08_PlqVal1M011D02	8	E	Round_2	146.39	479	339	0.33	0.65	95.54	94.91	0.5
sjj_F19F10.9	Scr11-08-15_PlqVal1M011D03	8	E	Round_2	98.49	486	301	0.22	0.66	91.95	87.64	0.3
sjj_F19F10.9	Scr11-09-12_PlqVal1M011D05	8	E	Round_2	133.4	522	354	0.2	0.82	95.83	92.57	0.23
sjj_F19F10.9	Scr13-12-10_V-5F1D01	2	B	Round_1	79.9175	379	185	0.242424	0.769881	84.5011	69.3419	0.374151
sjj_F19F10.9	Scr20-12-10_V-5F1D02	2	B	Round_1	100.847	585	383	0.404981	0.924406	96.1706	95.5112	0.418352
sjj_F20D12.2	Scr11-08-08_PlqVal1M008D01	3	F	Round_2	125	557	413	0.25	0.66	103.56	109.43	0.37
sjj_F20D12.2	Scr11-08-08_PlqVal1M008D02	3	F	Round_2	118.11	484	327	0.49	0.8	94.39	96.34	0.62
sjj_F20D12.2	Scr11-08-15_PlqVal1M008D03	3	F	Round_2	73.64	525	356	0.32	0.65	99.92	102.87	0.56
sjj_F20D12.2	Scr11-09-12_PlqVal1M008D04	3	F	Round_2	64.8	583	411	0.32	0.8	109.7	108.96	0.38
sjj_F20D12.2	Scr29-11-10_IV-4F1D01	5	C	Round_1	125.8	538	337	0.435083	0.575476	88.7738	85.4447	0.771206
sjj_F20D12.2	Scr06-12-10_IV-4F1D02	5	C	Round_1	93.1104	489	316	0.379462	0.669768	88.807	90.5922	0.481729
sjj_F20G4.1	Scr11-08-08_PlqVal1M001D01	7	D	Round_2	120.78	432	246	0.14	0.54	82.88	70.95	0.2
sjj_F20G4.1	Scr11-08-08_PlqVal1M001D02	7	D	Round_2	163.88	471	249	0.16	0.57	90.6	73.98	0.2
sjj_F20G4.1	Scr11-08-15_PlqVal1M001D03	7	D	Round_2	47.63	456	254	0.1	0.63	107.43	83.98	0.15
sjj_F20G4.1	Scr11-08-15_PlqVal1M001D04	7	D	Round_2	109.71	358	212	0.09	0.54	91.63	73.88	0.16
sjj_F20G4.1	Scr13-09-10_I-3F4D01	4	F	Round_1	139.904	435	252	0.414897	0.694828	85.6244	75.0121	0.61061
sjj_F20G4.1	Scr20-09-10_I-3F4D02	4	F	Round_1	101.562	474	283	0.690727	0.935	92.3136	90.623	0.728816
sjj_F23H11.5	Scr11-08-08_PlqVal1M005D02	4	C	Round_2	68.95	479	297	0.31	0.53	92.27	84.62	0.56
sjj_F23H11.5	Scr11-09-12_PlqVal1M005D05	4	C	Round_2	96.16	460	268	0.22	0.53	91.98	82.14	0.42
sjj_F23H11.5	Scr11-09-12_PlqVal1M005D07	4	C	Round_2	90.24	526	330	0.28	0.65	98.78	92.03	0.37
sjj_F23H11.5	Scr11-09-12_PlqVal1M005D08	4	C	Round_2	69.48	488	309	0.25	0.7	97.76	94.41	0.34
sjj_F23H11.5	Scr01-11-10_III-1F1D01	11	D	Round_1	123.07	531	316	0.446443	0.585708	84.3535	69.4982	0.744643
sjj_F23H11.5	Scr08-11-10_III-1F1D02	11	D	Round_1	110.321	499	287	0.524868	0.706386	82.6959	71.1082	0.810867
sjj_F25G6.2	Scr11-08-08_PlqVal1M012D01	3	H	Round_2	88.99	485	304	0.26	0.63	93.34	87.41	0.33
sjj_F25G6.2	Scr11-08-08_PlqVal1M012D02	3	H	Round_2	83.35	396	259	0.27	0.67	80.8	78.05	0.32
sjj_F25G6.2	Scr11-08-15_PlqVal1M012D03	3	H	Round_2	84.95	444	275	0.26	0.73	88.42	86.19	0.27
sjj_F25G6.2	Scr11-08-15_PlqVal1M012D04	3	H	Round_2	122.02	216	89	0.1	0.31	42.11	27.09	0.28
sjj_F25G6.2	Scr13-12-10_V-6F2D01	5	E	Round_1	130.435	471	273	0.3053	0.533956	82.3027	64.2122	0.43476
sjj_F25G6.2	Scr20-12-10_V-6F2D02	5	E	Round_1	124.183	437	226	0.169511	0.6453	91.1287	82.012	0.242448
sjj_F25H2.9	Scr11-08-08_PlqVal1M002D01	2	H	Round_2	110.94	420	269	0.52	0.6	88.31	86.67	0.9
sjj_F25H2.9	Scr11-08-08_PlqVal1M002D02	2	H	Round_2	114.68	406	234	0.54	0.49	79.7	67.81	1.12
sjj_F25H2.9	Scr11-09-12_PlqVal1M002D05	2	H	Round_2	67.51	536	341	0.74	0.71	98.35	92.18	1.02
sjj_F25H2.9	Scr11-09-12_PlqVal1M002D07	2	H	Round_2	103.26	546	355	1.04	0.9	100.18	95.29	1.16
sjj_F25H2.9	Scr27-09-10_I-5F1D01	3	D	Round_1	232.081	462	278	0.631077	0.74765	97.8015	97.7091	0.876897
sjj_F25H2.9	Scr21-02-11_I-5F1D03	3	D	Round_1	98.126	516	346	0.77127	0.814864	104.027	102.356	1.00795
sjj_F26F4.11	Scr11-08-08_PlqVal1M005D02	6	D	Round_2	114.04	546	390	0.21	0.76	105.18	111.11	0.26
sjj_F26F4.11	Scr11-09-12_PlqVal1M005D05	6	D	Round_2	66.97	474	335	0.4	1	94.78	102.67	0.41
sjj_F26F4.11	Scr11-09-12_PlqVal1M005D07	6	D	Round_2	62.96	544	381	0.5	1.08	102.16	106.25	0.49
sjj_F26F4.11	Scr11-09-12_PlqVal1M005D08	6	D	Round_2	66	494	324	0.37	0.98	98.97	98.99	0.37
sjj_F26F4.11	Scr01-11-10_III-2F3D01	6	C	Round_1	141.368	577	363	0.595251	0.898477	93.0226	90.2213	0.632525
sjj_F26F4.11	Scr08-11-10_III-2F3D02	6	C	Round_1	112.354	557	367	0.477735	0.89317	95.2084	92.3933	0.53349
sjj_F27C1.6	Scr11-08-08_PlqVal1M001D01	4	F	Round_2	109.94	545	367	0.53	0.77	104.56	105.85	0.67
sjj_F27C1.6	Scr11-08-08_PlqVal1M001D02	4	F	Round_2	105.01	549	366	0.4	0.86	105.6	108.75	0.43
sjj_F27C1.6	Scr11-08-15_PlqVal1M001D03	4	F	Round_2	84.26	448	318	0.57	0.96	105.55	105.14	0.59
sjj_F27C1.6	Scr11-08-15_PlqVal1M001D04	4	F	Round_2	86.3	268	223	0.35	0.63	68.6	77.72	0.57
sjj_F27C1.6	Scr13-09-10_I-2F3D01	3	H	Round_1	99.1011	479	295	0.632241	0.8	88.7165	84.6674	0.840092
sjj_F27C1.6	Scr20-09-10_I-2F3D02	3	H	Round_1	116.62	523	340	0.617143	0.88766	101.987	107.286	0.704697
sjj_F27D9.3	Scr11-08-08_PlqVal1M014D01	2	C	Round_2	87.97	595	462	0.73	1	105.84	113.8	0.72
sjj_F27D9.3	Scr11-08-08_PlqVal1M014D02	2	C	Round_2	129.51	566	442	0.78	0.95	109.92	125.23	0.8
sjj_F27D9.3	Scr11-08-15_PlqVal1M014D03	2	C	Round_2	107.91	562	357	0.95	1.05	106.46	105.4	0.89
sjj_F27D9.3	Scr11-08-15_PlqVal1M014D04	2	C	Round_2	72.68	622	498	0.72	1.06	107.18	121.34	0.72
sjj_F27D9.3	Scr24-01-11_X-3F4D01	8	H	Round_1	76.7496	635	489	0.623482	1.15155	107.346	116.258	0.535333
sjj_F27D9.3	Scr31-01-11_X-3F4D02	8	H	Round_1	97.0775	571	371	0.421296	1.18291	104.795	108.387	0.348519
sjj_F28D1.1	Scr11-08-08_PlqVal1M008D01	8	H	Round_2	79.55	516	373	0.39	0.67	95.93	98.83	0.55
sjj_F28D1.1	Scr11-08-08_PlqVal1M008D02	8	H	Round_2	45.72	479	296	1.5	1.22	93.42	87.21	1.28
sjj_F28D1.1	Scr11-08-15_PlqVal1M008D03	8	H	Round_2	80.45	523	375	0.4	0.75	99.53	108.36	0.53
sjj_F28D1.1	Scr11-09-12_PlqVal1M008D04	8	H	Round_2	83.77	514	343	0.32	0.91	96.72	90.93	0.42
sjj_F28D1.1	Scr29-11-10_IV-6F2D01	2	D	Round_1	104.955	503	331	0.737608	0.782328	85.1772	76.0267	0.93564
sjj_F28D1.1	Scr06-12-10_IV-6F2D02	2	D	Round_1	142.415	526	354	0.512465	0.810267	93.4391	95.5827	0.664143
sjj_F28E10.4	Scr11-08-08_PlqVal1M007D01	6	F	Round_2	107.35	525	350	0.32	0.69	92.74	87.16	0.37
sjj_F28E10.4	Scr11-08-08_PlqVal1M007D02	6	F	Round_2	89.25	513	343	0.32	0.63	92.14	87.61	0.38
sjj_F28E10.4	Scr11-08-15_PlqVal1M007D04	6	F	Round_2	104.67	472	298	0.13	0.58	101.85	110.91	0.19
sjj_F28E10.4	Scr11-09-12_PlqVal1M007D05	6	F	Round_2	130	465	286	0.15	0.58	88.85	79.31	0.22
sjj_F28E10.4	Scr15-11-10_IV-2F4D01	11	D	Round_1	56.8504	517	310	0.640959	0.734767	84.2924	69.639	0.990211
sjj_F28E10.4	Scr22-11-10_IV-2F4D02	11	D	Round_1	119.642	490	295	0.342618	0.632322	89.805	82.0131	0.466237
sjj_F29C4.2	Scr11-08-08_PlqVal1M007D01	3	H	Round_2	101.78	390	260	0.74	0.74	68.89	64.75	0.95
sjj_F29C4.2	Scr11-08-08_PlqVal1M007D02	3	H	Round_2	60.69	514	324	0.75	0.76	92.32	82.76	0.94
sjj_F29C4.2	Scr11-08-15_PlqVal1M007D04	3	H	Round_2	56.45	524	317	0.6	0.88	113.07	117.98	0.65
sjj_F29C4.2	Scr11-09-12_PlqVal1M007D05	3	H	Round_2	70	490	298	0.75	0.82	93.63	82.64	1.02
sjj_F29C4.2	Scr15-11-10_IV-1F2D01	9	B	Round_1	179.058	531	278	0.557283	0.613252	83.3105	62.0315	0.879818
sjj_F29C4.2	Scr22-11-10_IV-1F2D02	9	B	Round_1	119.987	461	243	0.404996	0.492552	81.424	66.7308	0.729047
sjj_F32E10.1	Scr11-08-08_PlqVal1M008D01	3	A	Round_2	77.65	536	386	0.25	0.68	99.65	102.28	0.34
sjj_F32E10.1	Scr11-08-08_PlqVal1M008D02	3	A	Round_2	109.22	423	227	0.91	0.71	82.5	66.88	1.29
sjj_F32E10.1	Scr11-08-15_PlqVal1M008D03	3	A	Round_2	72.27	526	378	0.47	0.74	100.11	109.23	0.72
sjj_F32E10.1	Scr11-09-12_PlqVal1M008D04	3	A	Round_2	143.82	506	351	0.46	0.95	95.21	93.05	0.53
sjj_F32E10.1	Scr07-02-11_IV-3F4D01	8	C	Round_1	116.727	532	317	0.352	0.881743	97.2537	95.1173	0.391337
sjj_F32E10.1	Scr22-11-10_IV-3F4D02	8	C	Round_1	132.663	541	332	0.509871	0.921435	106.104	112.136	0.518557
sjj_F32E10.4	Scr11-08-08_PlqVal1M008D01	2	C	Round_2	87.12	458	306	0.14	0.5	85.15	81.08	0.37
sjj_F32E10.4	Scr11-08-08_PlqVal1M008D02	2	C	Round_2	86.36	495	307	1.17	1.14	96.54	90.45	1.06
sjj_F32E10.4	Scr11-08-15_PlqVal1M008D03	2	C	Round_2	90	501	325	0.31	0.81	95.35	93.91	0.39
sjj_F32E10.4	Scr11-09-12_PlqVal1M008D04	2	C	Round_2	107.47	461	267	0.3	0.84	86.74	70.79	0.38
sjj_F32E10.4	Scr15-11-10_IV-3F1D01	8	D	Round_1	113.644	513	310	0.470588	0.754882	86.7734	73.8331	0.55619
sjj_F32E10.4	Scr22-11-10_IV-3F1D02	8	D	Round_1	92.4975	476	277	0.377663	0.70423	89.2614	76.7415	0.462717
sjj_F33A8.1	Scr11-08-08_PlqVal1M004D01	6	H	Round_2	118.16	342	163	0.33	0.31	63.36	45.33	1.03
sjj_F33A8.1	Scr11-08-08_PlqVal1M004D02	6	H	Round_2	103.94	349	175	0.39	0.39	66.05	48.22	0.91
sjj_F33A8.1	Scr11-08-15_PlqVal1M004D03	6	H	Round_2	91.58	364	179	0.26	0.31	81.1	61.28	0.81
sjj_F33A8.1	Scr11-09-12_PlqVal1M004D05	6	H	Round_2	137.09	354	172	0.23	0.36	66.36	49.01	0.58
sjj_F33A8.1	Scr25-10-10_II-7F2D01	10	E	Round_1	89.2454	340	173	0.399147	0.404707	66.3292	46.7328	0.849958
sjj_F33A8.1	Scr18-10-10_II-7F2D02	10	E	Round_1	120.499	380	188	0.438276	0.571681	86.9217	72.4505	0.729899
sjj_F33A8.5	Scr11-08-08_PlqVal1M004D01	7	C	Round_2	68.56	595	410	0.64	0.79	110.23	114.02	0.72
sjj_F33A8.5	Scr11-08-08_PlqVal1M004D02	7	C	Round_2	87.13	602	438	0.71	0.91	113.93	120.68	0.77
sjj_F33A8.5	Scr11-08-15_PlqVal1M004D03	7	C	Round_2	103.43	447	303	0.93	0.88	99.6	103.74	1.03
sjj_F33A8.5	Scr11-09-12_PlqVal1M004D05	7	C	Round_2	101.02	571	388	0.65	0.88	107.04	110.55	0.74
sjj_F33A8.5	Scr25-10-10_II-7F4D01	2	E	Round_1	101.118	515	363	0.724138	0.927108	107.133	110.487	0.8057
sjj_F33A8.5	Scr18-10-10_II-7F4D02	2	E	Round_1	85.72	514	326	0.629172	0.843385	101.322	105.784	0.75293
sjj_F33D4.5	Scr11-08-08_PlqVal1M008D01	3	B	Round_2	66.29	532	353	0.57	0.68	98.91	93.53	0.8
sjj_F33D4.5	Scr11-08-08_PlqVal1M008D02	3	B	Round_2	135.89	481	303	0.5	0.65	93.81	89.27	0.74
sjj_F33D4.5	Scr11-08-15_PlqVal1M008D03	3	B	Round_2	106.36	541	353	0.77	0.8	102.96	102	0.89
sjj_F33D4.5	Scr11-09-12_PlqVal1M008D04	3	B	Round_2	83.77	549	361	0.74	0.96	103.3	95.71	0.75
sjj_F33D4.5	Scr07-02-11_IV-3F4D01	8	E	Round_1	110.584	511	305	0.528	0.926389	93.4148	91.5166	0.596789
sjj_F33D4.5	Scr22-11-10_IV-3F4D02	8	E	Round_1	112.254	526	287	0.490987	0.772013	103.163	96.9371	0.601641
sjj_F35G12.8	Scr11-08-08_PlqVal1M005D02	6	E	Round_2	92.82	531	375	0.51	0.66	102.29	106.84	0.79
sjj_F35G12.8	Scr11-09-12_PlqVal1M005D05	6	E	Round_2	89.29	499	327	0.51	0.7	99.77	100.22	0.76
sjj_F35G12.8	Scr11-09-12_PlqVal1M005D07	6	E	Round_2	98.63	510	337	0.74	0.88	95.78	93.98	0.78
sjj_F35G12.8	Scr11-09-12_PlqVal1M005D08	6	E	Round_2	81.64	514	348	0.52	0.77	102.97	106.32	0.57
sjj_F35G12.8	Scr01-11-10_III-2F3D01	11	C	Round_1	121.173	550	342	0.768865	0.730964	88.6697	85.0019	1.04694
sjj_F35G12.8	Scr08-11-10_III-2F3D02	11	C	Round_1	108.73	516	337	0.523233	0.823117	88.2003	84.8407	0.697061
sjj_F36A2.3	Scr11-08-08_PlqVal1M009D02	5	A	Round_2	107.09	508	333	1	0.87	95.63	88.27	1.11
sjj_F36A2.3	Scr11-08-15_PlqVal1M009D03	5	A	Round_2	137.67	275	121	0.29	0.41	53.28	37.76	0.75
sjj_F36A2.3	Scr11-09-12_PlqVal1M009D04	5	A	Round_2	51.31	436	242	0.34	0.54	82.4	65.9	0.6
sjj_F36A2.3	Scr11-09-12_PlqVal1M009D05	5	A	Round_2	108.49	454	293	0.39	0.59	83.4	74.42	0.58
sjj_F36A2.3	Scr27-09-10_I-4F3D01	7	E	Round_1	88.5025	378	188	0.709242	0.761544	79.5507	66.3294	0.857837
sjj_F36A2.3	Scr07-02-11_I-4F3D03	7	E	Round_1	37.3139	227	101	0.500654	0.277838	45.2191	31.7358	1.64377
sjj_F36A2.3	Scr14-02-11_S-1F1D01	3	B	Round_1	148.88	395	213	0.697885	0.6017	88.0954	79.5403	1.24627
sjj_F36A2.3	Scr21-02-11_S-1F1D02	3	B	Round_1	23.6308	368	212	0.561262	0.708747	82.2498	76.9157	0.727095
sjj_F36F2.3	Scr11-08-08_PlqVal1M001D01	7	G	Round_2	111.49	464	296	0.07	0.35	89.02	85.37	0.14
sjj_F36F2.3	Scr11-08-08_PlqVal1M001D02	7	G	Round_2	90.69	532	350	0.08	0.43	102.33	103.99	0.12
sjj_F36F2.3	Scr11-08-15_PlqVal1M001D03	7	G	Round_2	83.04	472	290	0.06	0.46	111.2	95.88	0.1
sjj_F36F2.3	Scr11-08-15_PlqVal1M001D04	7	G	Round_2	115.56	460	277	0.13	0.54	117.74	96.54	0.14
sjj_F36F2.3	Scr27-09-10_I-4F1D01	2	A	Round_1	122.538	488	288	0.321281	0.627681	97.3091	96.762	0.537112
sjj_F36F2.3	Scr21-02-11_I-4F1D03	2	A	Round_1	53.9678	443	241	0.321538	0.223338	98.1807	90.9623	1.32474
sjj_F37C12.13	Scr11-08-08_PlqVal1M006D01	2	E	Round_2	98.41	534	388	0.37	0.71	102.92	107.73	0.56
sjj_F37C12.13	Scr11-08-08_PlqVal1M006D02	2	E	Round_2	82.05	545	421	0.32	0.87	107.8	119.34	0.41
sjj_F37C12.13	Scr11-08-15_PlqVal1M006D03	2	E	Round_2	77.47	540	404	0.35	0.81	104.32	118.56	0.43
sjj_F37C12.13	Scr11-08-15_PlqVal1M006D04	2	E	Round_2	92.78	434	249	0.84	0.67	80.37	66.97	1.24
sjj_F37C12.13	Scr01-11-10_III-3F1D01	8	D	Round_1	119.047	274	199	0.570076	0.542551	97.9859	93.5433	1.065
sjj_F37C12.13	Scr08-11-10_III-3F1D02	8	D	Round_1	158.886	576	403	0.315679	0.932039	98.8246	106.046	0.464354
sjj_F38H4.9	Scr11-08-08_PlqVal1M008D01	8	C	Round_2	71.97	447	305	0.44	0.78	83.1	80.81	0.56
sjj_F38H4.9	Scr11-08-08_PlqVal1M008D02	8	C	Round_2	73.66	474	289	0.43	0.62	92.44	85.15	0.7
sjj_F38H4.9	Scr11-08-15_PlqVal1M008D03	8	C	Round_2	62.73	433	267	0.63	0.79	82.41	77.15	0.82
sjj_F38H4.9	Scr11-09-12_PlqVal1M008D04	8	C	Round_2	112.21	467	296	0.67	0.97	87.87	78.47	0.68
sjj_F38H4.9	Scr29-11-10_IV-6F1D01	11	D	Round_1	129.032	483	271	0.671016	0.839957	80.7473	63.7741	0.63267
sjj_F38H4.9	Scr06-12-10_IV-6F1D02	11	D	Round_1	141.475	423	268	0.640449	0.883807	72.6676	66.7582	0.613363
sjj_F39B2.6	Scr11-08-08_PlqVal1M002D01	7	F	Round_2	129.99	336	182	0.29	0.47	70.65	58.64	0.53
sjj_F39B2.6	Scr11-08-08_PlqVal1M002D02	7	F	Round_2	117.59	385	210	0.2	0.38	75.58	60.85	0.44
sjj_F39B2.6	Scr11-09-12_PlqVal1M002D05	7	F	Round_2	69.19	423	249	0.37	0.57	77.62	67.31	0.61
sjj_F39B2.6	Scr11-09-12_PlqVal1M002D07	7	F	Round_2	123.18	376	208	0.29	0.64	68.99	55.83	0.51
sjj_F39B2.6	Scr27-09-10_I-7F3D01	11	D	Round_1	107.359	524	313	0.345103	0.71875	102.958	101.496	0.520414
sjj_F39B2.6	Scr21-02-11_I-7F3D03	11	D	Round_1	84.8023	314	147	0.118135	0.343546	65.0618	52.1423	0.323545
sjj_F39H11.5	Scr11-08-08_PlqVal1M002D01	2	F	Round_2	78.44	235	109	0.13	0.28	49.41	35.12	0.39
sjj_F39H11.5	Scr11-08-08_PlqVal1M002D02	2	F	Round_2	94.36	245	127	0.11	0.3	48.09	36.8	0.28
sjj_F39H11.5	Scr11-09-12_PlqVal1M002D05	2	F	Round_2	84.38	470	295	0.79	0.84	86.24	79.74	0.88
sjj_F39H11.5	Scr11-09-12_PlqVal1M002D07	2	F	Round_2	110.5	427	239	0.35	0.61	78.34	64.15	0.55
sjj_F39H11.5	Scr27-09-10_I-4F4D01	3	C	Round_1	123.044	453	274	0.582919	0.773494	95.3	96.2209	0.713884
sjj_F39H11.5	Scr07-02-11_I-4F4D03	3	C	Round_1	115.693	493	313	0.555749	0.804865	96.7076	94.2126	0.695572
sjj_F42A8.1	Scr11-08-08_PlqVal1M004D01	4	G	Round_2	138.59	429	257	0.07	0.28	79.48	71.47	0.27
sjj_F42A8.1	Scr11-08-08_PlqVal1M004D02	4	G	Round_2	107	425	258	0.07	0.29	80.43	71.09	0.27
sjj_F42A8.1	Scr11-08-15_PlqVal1M004D03	4	G	Round_2	186.39	313	140	0.11	0.27	69.74	47.93	0.47
sjj_F42A8.1	Scr11-09-12_PlqVal1M004D05	4	G	Round_2	67.83	422	231	0.05	0.3	79.11	65.82	0.19
sjj_F42A8.1	Scr25-10-10_II-6F2D01	10	G	Round_1	107.393	434	246	0.249894	0.608324	79.7062	69.6461	0.321353
sjj_F42A8.1	Scr18-10-10_II-6F2D02	10	G	Round_1	95.9872	426	217	0.212982	0.509004	95.1313	89.6221	0.388187
sjj_F42C5.9	Scr11-08-08_PlqVal1M008D01	3	C	Round_2	81.44	534	365	0.4	0.9	99.28	96.71	0.43
sjj_F42C5.9	Scr11-08-08_PlqVal1M008D02	3	C	Round_2	102.87	471	294	0.41	0.97	91.86	86.62	0.42
sjj_F42C5.9	Scr11-08-15_PlqVal1M008D03	3	C	Round_2	150	444	267	0.32	0.81	84.5	77.15	0.44
sjj_F42C5.9	Scr11-09-12_PlqVal1M008D04	3	C	Round_2	72.7	535	337	0.42	1.15	100.67	89.34	0.41
sjj_F42C5.9	Scr07-02-11_IV-3F4D01	10	F	Round_1	81.0947	579	355	0.682	1.038	105.846	106.519	0.70832
sjj_F42C5.9	Scr22-11-10_IV-3F4D02	10	F	Round_1	103.75	525	296	0.755365	1.22028	102.966	99.977	0.610236
sjj_F44F4.11	Scr11-08-08_PlqVal1M004D01	6	E	Round_2	87.53	525	337	0.4	0.67	97.26	93.72	0.53
sjj_F44F4.11	Scr11-08-08_PlqVal1M004D02	6	E	Round_2	94.77	547	382	0.5	0.77	103.52	105.25	0.68
sjj_F44F4.11	Scr11-08-15_PlqVal1M004D03	6	E	Round_2	101.27	426	271	0.48	0.67	94.92	92.78	0.68
sjj_F44F4.11	Scr11-09-12_PlqVal1M004D05	6	E	Round_2	116.89	458	296	0.26	0.73	85.85	84.34	0.29
sjj_F44F4.11	Scr25-10-10_II-7F2D01	2	D	Round_1	92.8152	444	272	0.0831557	0.466026	86.6181	73.4758	0.204317
sjj_F44F4.11	Scr18-10-10_II-7F2D02	2	D	Round_1	121.647	302	184	0.204529	0.60531	69.0799	70.909	0.323132
sjj_F45C12.4	Scr11-08-08_PlqVal1M003D01	4	C	Round_2	84.5	564	410	0.76	0.94	106.04	110.48	0.79
sjj_F45C12.4	Scr11-08-08_PlqVal1M003D02	4	C	Round_2	85.3	552	378	0.93	1.08	102.15	100.75	0.87
sjj_F45C12.4	Scr11-08-15_PlqVal1M003D03	4	C	Round_2	73.12	649	529	0.55	1.12	112.02	122.67	0.54
sjj_F45C12.4	Scr11-08-15_PlqVal1M003D04	4	C	Round_2	82.02	665	564	0.56	1.12	117.46	139.18	0.55
sjj_F45C12.4	Scr25-10-10_II-2F4D01	5	B	Round_1	96.1288	572	352	0.752137	0.739263	101.414	93.7474	1.03238
sjj_F45C12.4	Scr18-10-10_II-2F4D02	5	B	Round_1	111.591	549	324	0.748299	0.779203	103.605	103.941	0.928581
sjj_F45F2.2	Scr11-08-08_PlqVal1M012D01	3	G	Round_2	77.55	462	290	0.52	0.8	88.92	83.38	0.64
sjj_F45F2.2	Scr11-08-08_PlqVal1M012D02	3	G	Round_2	109.4	485	327	0.53	0.93	98.96	98.54	0.56
sjj_F45F2.2	Scr11-08-15_PlqVal1M012D03	3	G	Round_2	269.56	355	173	0.42	0.65	70.69	54.22	0.61
sjj_F45F2.2	Scr11-08-15_PlqVal1M012D04	3	G	Round_2	92.64	460	278	0.86	0.82	89.69	84.6	1.01
sjj_F45F2.2	Scr13-12-10_V-6F2D01	5	D	Round_1	176.812	469	268	0.636042	0.620543	81.9532	63.0362	1.05815
sjj_F45F2.2	Scr20-12-10_V-6F2D02	5	D	Round_1	104.779	485	273	0.59329	0.797493	101.138	99.0676	0.786223
sjj_F45F2.4	Scr11-08-08_PlqVal1M012D01	4	B	Round_2	100.44	446	259	0.37	0.66	85.84	74.47	0.53
sjj_F45F2.4	Scr11-08-08_PlqVal1M012D02	4	B	Round_2	123.73	453	262	0.31	0.72	92.43	78.95	0.36
sjj_F45F2.4	Scr11-08-15_PlqVal1M012D03	4	B	Round_2	103.07	397	212	0.39	0.65	79.06	66.44	0.7
sjj_F45F2.4	Scr11-08-15_PlqVal1M012D04	4	B	Round_2	122.02	342	177	0.48	0.55	66.68	53.87	0.89
sjj_F45F2.4	Scr20-12-10_V-6F3D02	1	D	Round_1	113.928	377	178	0.463682	0.618533	76.4592	62.5562	0.805476
sjj_F45F2.4	Scr21-02-11_V-6F3D03	1	D	Round_1	108.738	351	163	0.305085	0.579531	83.8993	63.1321	0.601688
sjj_F46A9.5	Scr11-08-08_PlqVal1M001D01	9	A	Round_2	80.52	592	426	0.15	0.46	113.57	122.87	0.31
sjj_F46A9.5	Scr11-08-08_PlqVal1M001D02	9	A	Round_2	68.41	564	401	0.22	0.61	108.48	119.15	0.33
sjj_F46A9.5	Scr11-08-15_PlqVal1M001D03	9	A	Round_2	52.51	371	298	0.06	0.54	87.41	98.53	0.11
sjj_F46A9.5	Scr11-08-15_PlqVal1M001D04	9	A	Round_2	182.85	359	199	0.06	0.55	91.89	69.35	0.19
sjj_F46A9.5	Scr27-09-10_I-4F2D01	10	G	Round_1	98.0769	523	348	0.316344	0.772035	108.373	124.467	0.408538
sjj_F46A9.5	Scr07-02-11_I-4F2D03	10	G	Round_1	109.657	508	328	0.36297	0.533876	99.3268	100.066	0.595203
sjj_F46F2.2	Scr11-08-08_PlqVal1M015D01	2	B	Round_2	79.09	568	406	0.44	1.23	110.96	116.07	0.35
sjj_F46F2.2	Scr11-08-08_PlqVal1M015D02	2	B	Round_2	110.88	559	390	0.39	1.16	114.7	121.37	0.36
sjj_F46F2.2	Scr11-08-15_PlqVal1M015D03	2	B	Round_2	93.85	589	412	0.58	1.2	109.17	108.87	0.44
sjj_F46F2.2	Scr11-08-15_PlqVal1M015D04	2	B	Round_2	96.9	554	390	0.65	1.11	109.89	115.3	0.55
sjj_F46F2.2	Scr21-03-11_X-7F2D06	9	C	Round_1	105.545	565	336	0.358734	1.03007	104.16	93.6122	0.355784
sjj_F46F2.2	Scr21-03-11_X-7F2D07	9	C	Round_1	125.329	558	332	0.409157	1.08256	104.316	95.8935	0.36539
sjj_F49H12.e	Scr11-08-08_PlqVal1M013D01	3	A	Round_2	97.35	582	405	0.91	1	108.03	111.79	0.88
sjj_F49H12.e	Scr11-08-15_PlqVal1M013D03	3	A	Round_2	287.33	442	225	0.77	0.8	78.03	56.58	0.92
sjj_F49H12.e	Scr11-08-15_PlqVal1M013D04	3	A	Round_2	200.51	410	215	0.78	0.89	86.34	74.2	0.89
sjj_F49H12.e	Scr11-09-12_PlqVal1M013D06	3	A	Round_2	193.73	553	404	1.22	0.94	96.17	92.23	1.36
sjj_F49H12.e	Scr24-01-11_X-1F1D01	6	H	Round_1	122.538	617	415	0.456376	1.21925	96.4665	93.5976	0.324253
sjj_F49H12.e	Scr31-01-11_X-1F1D02	6	H	Round_1	21.5273	555	342	0.65	0.91863	97.137	90.0761	0.67468
sjj_F52C12.3	Scr11-08-08_PlqVal1M007D01	3	E	Round_2	90.62	621	465	0.65	0.94	109.7	115.8	0.64
sjj_F52C12.3	Scr11-08-08_PlqVal1M007D02	3	E	Round_2	88.06	604	454	0.75	1.02	108.48	115.96	0.73
sjj_F52C12.3	Scr11-08-15_PlqVal1M007D04	3	E	Round_2	212.86	320	157	0.17	0.62	69.05	58.43	0.29
sjj_F52C12.3	Scr11-09-12_PlqVal1M007D05	3	E	Round_2	100	559	408	0.92	1.11	106.81	113.14	0.95
sjj_F52C12.3	Scr15-11-10_IV-1F1D01	6	E	Round_1	61.5165	605	424	0.782235	0.916275	96.7226	97.9952	0.852376
sjj_F52C12.3	Scr22-11-10_IV-1F1D02	6	E	Round_1	36.411	584	391	0.786798	0.906593	110.155	109.349	0.846061
sjj_F52C6.13	Scr11-08-08_PlqVal1M003D01	3	E	Round_2	122.77	510	331	0.43	0.93	95.88	89.19	0.45
sjj_F52C6.13	Scr11-08-08_PlqVal1M003D02	3	E	Round_2	97.49	517	361	0.47	0.99	95.67	96.21	0.45
sjj_F52C6.13	Scr11-08-15_PlqVal1M003D03	3	E	Round_2	126.84	481	325	0.57	1.11	83.02	75.37	0.47
sjj_F52C6.13	Scr11-08-15_PlqVal1M003D04	3	E	Round_2	110.66	514	341	0.4	1.01	90.79	84.15	0.4
sjj_F52C6.13	Scr25-10-10_II-2F2D01	11	A	Round_1	122.743	470	267	0.383108	0.908422	80.9441	70.3031	0.410685
sjj_F52C6.13	Scr18-10-10_II-2F2D02	11	A	Round_1	100.245	522	307	0.503614	1.10282	92.9295	86.7037	0.441253
sjj_F52D10.3	Scr11-08-08_PlqVal1M014D01	5	C	Round_2	57.37	539	347	0.64	0.89	95.88	85.47	0.7
sjj_F52D10.3	Scr11-08-08_PlqVal1M014D02	5	C	Round_2	106.74	520	343	0.76	0.86	100.99	97.18	0.91
sjj_F52D10.3	Scr11-08-15_PlqVal1M014D03	5	C	Round_2	105.28	489	269	0.62	0.85	92.63	79.42	0.75
sjj_F52D10.3	Scr11-08-15_PlqVal1M014D04	5	C	Round_2	88.83	576	395	0.58	1.04	99.25	96.25	0.6
sjj_F52D10.3	Scr24-01-11_X-5F2D01	2	C	Round_1	119.763	602	374	0.782165	0.963589	95.2011	79.803	0.807759
sjj_F52D10.3	Scr07-02-11_X-5F2D02	2	C	Round_1	92.9425	488	304	0.652129	0.904173	96.6951	97.5788	0.678579
sjj_F53B7.3	Scr11-08-08_PlqVal1M012D01	5	A	Round_2	129.68	459	311	0.33	0.45	88.34	89.42	0.78
sjj_F53B7.3	Scr11-08-08_PlqVal1M012D02	5	A	Round_2	168.01	274	129	0.17	0.24	55.91	38.87	0.8
sjj_F53B7.3	Scr11-08-15_PlqVal1M012D03	5	A	Round_2	67.96	466	313	0.24	0.58	92.8	98.1	0.41
sjj_F53B7.3	Scr11-08-15_PlqVal1M012D04	5	A	Round_2	105.07	411	234	0.31	0.44	80.13	71.21	0.73
sjj_F53B7.3	Scr13-12-10_V-7F1D01	6	C	Round_1	130.053	508	355	0.309617	0.496492	85.4422	83.3624	0.565819
sjj_F53B7.3	Scr13-12-10_V-7F1D02	6	C	Round_1	130.053	508	355	0.309617	0.496492	85.4422	83.3624	0.565819
sjj_F53F4.10	Scr11-08-08_PlqVal1M012D01	10	G	Round_2	86.45	521	323	0.42	0.62	100.27	92.87	0.65
sjj_F53F4.10	Scr11-08-08_PlqVal1M012D02	10	G	Round_2	63.82	472	303	0.47	0.63	96.31	91.31	0.75
sjj_F53F4.10	Scr11-08-15_PlqVal1M012D03	10	G	Round_2	103.07	522	316	0.52	0.79	103.95	99.04	0.61
sjj_F53F4.10	Scr11-08-15_PlqVal1M012D04	10	G	Round_2	89.26	502	330	0.29	0.65	97.88	100.43	0.41
sjj_F53F4.10	Scr17-01-11_V-9F1D02	5	A	Round_1	92.5429	474	232	0.527242	0.691295	88.0615	73.9628	0.751418
sjj_F53F4.10	Scr21-02-11_V-9F1D03	5	A	Round_1	98.408	273	132	0.302658	0.511959	59.9332	45.2777	0.591595
sjj_F54A3_31.e	Scr11-08-08_PlqVal1M005D02	2	F	Round_2	112.71	474	292	0.25	0.53	91.31	83.19	0.47
sjj_F54A3_31.e	Scr11-09-12_PlqVal1M005D05	2	F	Round_2	104.74	423	239	0.26	0.53	84.58	73.25	0.61
sjj_F54A3_31.e	Scr11-09-12_PlqVal1M005D07	2	F	Round_2	86.04	432	249	0.31	0.58	81.13	69.44	0.69
sjj_F54A3_31.e	Scr11-09-12_PlqVal1M005D08	2	F	Round_2	126.8	419	231	0.39	0.58	83.94	70.58	0.75
sjj_F54A3_31.e	Scr01-11-10_II-9F1D01	2	B	Round_1	125.334	542	324	0.492585	0.516714	85.7401	72.8246	1.01361
sjj_F54A3_31.e	Scr08-11-10_II-9F1D02	2	B	Round_1	107.958	556	326	0.397679	0.698902	93.4254	84.9872	0.622599
sjj_F54B3.3	Scr11-08-08_PlqVal1M004D01	5	F	Round_2	113.79	491	298	0.09	0.34	90.96	82.88	0.19
sjj_F54B3.3	Scr11-08-08_PlqVal1M004D02	5	F	Round_2	126.87	487	323	0.11	0.39	92.17	88.99	0.2
sjj_F54B3.3	Scr11-08-15_PlqVal1M004D03	5	F	Round_2	93.73	443	267	0.11	0.37	98.71	91.41	0.23
sjj_F54B3.3	Scr11-09-12_PlqVal1M004D05	5	F	Round_2	105.35	471	294	0.18	0.47	88.29	83.77	0.29
sjj_F54B3.3	Scr18-10-10_II-7F1D02	7	A	Round_1	163.818	424	221	0.219378	0.426743	98.5965	90.6091	0.442546
sjj_F54B3.3	Scr14-02-11_II-7F1D03	7	A	Round_1	20.4961	373	182	0.319444	0.588668	81.2931	68.7286	0.45472
sjj_F54C1.7	Scr11-08-08_PlqVal1M001D01	3	H	Round_2	94.46	406	227	0.3	0.71	77.89	65.47	0.42
sjj_F54C1.7	Scr11-08-08_PlqVal1M001D02	3	H	Round_2	97.05	414	232	0.33	0.78	79.63	68.93	0.38
sjj_F54C1.7	Scr11-08-15_PlqVal1M001D03	3	H	Round_2	72.05	295	178	0.14	0.42	69.5	58.85	0.31
sjj_F54C1.7	Scr11-08-15_PlqVal1M001D04	3	H	Round_2	109.71	415	271	0.28	0.92	106.22	94.45	0.31
sjj_F54C1.7	Scr13-09-10_I-2F2D01	7	A	Round_1	77.9565	419	251	0.396523	0.811321	82.4304	68.5278	0.449599
sjj_F54C1.7	Scr20-09-10_I-2F2D02	7	A	Round_1	93.0054	452	244	0.248881	0.923393	85.7542	74.6905	0.247346
sjj_F54C9.4	Scr11-08-08_PlqVal1M004D01	4	C	Round_2	103.58	518	343	0.94	0.87	95.97	95.39	1.05
sjj_F54C9.4	Scr11-08-08_PlqVal1M004D02	4	C	Round_2	120.75	486	290	0.79	0.83	91.98	79.9	0.96
sjj_F54C9.4	Scr11-08-15_PlqVal1M004D03	4	C	Round_2	79.73	625	480	0.43	0.9	139.26	164.34	0.48
sjj_F54C9.4	Scr11-09-12_PlqVal1M004D05	4	C	Round_2	86.59	574	420	0.52	0.87	107.6	119.67	0.59
sjj_F54C9.4	Scr25-10-10_II-6F2D01	11	A	Round_1	102.724	551	367	0.78538	0.747065	101.194	103.903	0.938977
sjj_F54C9.4	Scr18-10-10_II-6F2D02	11	A	Round_1	105.129	487	258	0.745436	1.0084	108.753	106.555	0.785297
sjj_F55F8.4	Scr11-08-08_PlqVal1M001D01	4	H	Round_2	82.07	497	296	0.7	0.8	95.35	85.37	0.82
sjj_F55F8.4	Scr11-08-08_PlqVal1M001D02	4	H	Round_2	116.15	484	300	0.45	0.71	93.1	89.14	0.58
sjj_F55F8.4	Scr11-08-15_PlqVal1M001D03	4	H	Round_2	74.49	495	337	0.75	0.88	116.62	111.42	0.81
sjj_F55F8.4	Scr11-08-15_PlqVal1M001D04	4	H	Round_2	109.71	453	339	0.41	0.76	115.95	118.14	0.52
sjj_F55F8.4	Scr13-09-10_I-2F4D01	10	D	Round_1	101.163	508	317	0.557758	0.909488	92.3501	84.2802	0.542568
sjj_F55F8.4	Scr20-09-10_I-2F4D02	10	D	Round_1	100.927	517	323	0.535546	0.733281	99.5035	100.502	0.743255
sjj_F56A3.3	Scr11-08-08_PlqVal1M001D01	3	F	Round_2	97.55	497	317	0.18	0.59	95.35	91.43	0.27
sjj_F56A3.3	Scr11-08-08_PlqVal1M001D02	3	F	Round_2	81.14	495	309	0.22	0.57	95.21	91.81	0.4
sjj_F56A3.3	Scr11-08-15_PlqVal1M001D03	3	F	Round_2	89.15	299	193	0.08	0.51	70.44	63.81	0.14
sjj_F56A3.3	Scr11-08-15_PlqVal1M001D04	3	F	Round_2	90.69	367	248	0.06	0.57	93.94	86.43	0.1
sjj_F56A3.3	Scr13-09-10_I-2F1D01	11	D	Round_1	107.143	529	351	0.528915	1.07436	96.2421	89.0085	0.43359
sjj_F56A3.3	Scr20-09-10_I-2F1D02	11	D	Round_1	66.2349	497	277	0.656888	0.994625	102.156	94.6002	0.625193
sjj_F56A8.6	Scr11-08-08_PlqVal1M007D01	2	A	Round_2	128.27	535	382	0.56	0.72	94.51	95.13	0.75
sjj_F56A8.6	Scr11-08-08_PlqVal1M007D02	2	A	Round_2	89.25	530	354	0.51	0.67	95.19	90.42	0.67
sjj_F56A8.6	Scr11-08-15_PlqVal1M007D04	2	A	Round_2	203.45	372	185	0.21	0.66	80.27	68.85	0.34
sjj_F56A8.6	Scr11-09-12_PlqVal1M007D05	2	A	Round_2	116	523	352	0.37	0.79	99.94	97.61	0.43
sjj_F56A8.6	Scr15-11-10_III-6F2D01	2	D	Round_1	142.73	573	371	0.35247	0.764982	90.9346	88.9787	0.464691
sjj_F56A8.6	Scr22-11-10_III-6F2D02	2	D	Round_1	56.7211	542	306	0.247956	0.609969	93.2626	82.577	0.466975
sjj_F56D2.1	Scr11-08-08_PlqVal1M005D02	6	C	Round_2	116.69	429	248	0.17	0.4	82.64	70.66	0.37
sjj_F56D2.1	Scr11-09-12_PlqVal1M005D05	6	C	Round_2	113.33	429	233	0.18	0.51	85.78	71.41	0.42
sjj_F56D2.1	Scr11-09-12_PlqVal1M005D07	6	C	Round_2	83.94	536	316	0.19	0.65	100.66	88.13	0.27
sjj_F56D2.1	Scr11-09-12_PlqVal1M005D08	6	C	Round_2	92.06	423	234	0.27	0.59	84.74	71.49	0.49
sjj_F56D2.1	Scr08-11-10_III-2F2D02	12	G	Round_1	209.226	462	237	0.437105	0.659076	78.5459	60.5564	0.69995
sjj_F56D2.1	Scr14-02-11_III-2F2D03	12	G	Round_1	98.0392	393	220	0.505747	0.673397	87.6928	83.6537	0.780836
sjj_F57B9.2	Scr11-08-08_PlqVal1M006D01	4	G	Round_2	123.02	442	257	0.13	0.58	85.19	71.36	0.16
sjj_F57B9.2	Scr11-08-08_PlqVal1M006D02	4	G	Round_2	113.42	426	260	0.05	0.62	84.26	73.7	0.05
sjj_F57B9.2	Scr11-08-15_PlqVal1M006D03	4	G	Round_2	88.1	482	276	0.16	0.8	93.12	81	0.18
sjj_F57B9.2	Scr11-08-15_PlqVal1M006D04	4	G	Round_2	90.24	455	271	0.17	0.8	84.26	72.89	0.17
sjj_F57B9.2	Scr08-11-10_III-3F3D02	2	F	Round_1	80.6517	451	245	0.19621	0.745105	80.1616	64.8148	0.251465
sjj_F57B9.2	Scr07-02-11_III-3F3D03	2	F	Round_1	112.437	392	192	0.200182	0.531298	76.088	58.8834	0.37673
sjj_F57B9.3	Scr11-08-08_PlqVal1M006D01	4	H	Round_2	128.29	412	244	0.13	0.31	79.4	67.75	0.33
sjj_F57B9.3	Scr11-08-08_PlqVal1M006D02	4	H	Round_2	72.39	343	199	0.08	0.29	67.84	56.41	0.28
sjj_F57B9.3	Scr11-08-15_PlqVal1M006D03	4	H	Round_2	115.45	427	256	0.16	0.46	82.49	75.13	0.23
sjj_F57B9.3	Scr11-08-15_PlqVal1M006D04	4	H	Round_2	123.28	393	217	0.15	0.35	72.78	58.37	0.3
sjj_F57B9.3	Scr08-11-10_III-3F3D02	6	F	Round_1	127.251	471	293	0.588629	0.850544	83.7164	77.5132	0.580305
sjj_F57B9.3	Scr07-02-11_III-3F3D03	6	F	Round_1	99.628	372	187	0.240218	0.403053	72.2059	57.35	0.439857
sjj_F57B9.5	Scr11-08-08_PlqVal1M006D01	5	E	Round_2	101.93	511	377	0.41	0.73	98.48	104.67	0.56
sjj_F57B9.5	Scr11-08-08_PlqVal1M006D02	5	E	Round_2	98.94	540	412	0.37	0.86	106.81	116.79	0.49
sjj_F57B9.5	Scr11-08-15_PlqVal1M006D03	5	E	Round_2	74.43	527	363	0.35	0.78	101.81	106.53	0.51
sjj_F57B9.5	Scr11-08-15_PlqVal1M006D04	5	E	Round_2	88.96	522	383	0.34	0.87	96.67	103.01	0.39
sjj_F57B9.5	Scr01-11-10_III-3F4D01	2	F	Round_1	174.122	620	429	0.65369	0.848396	96.955	90.825	0.727191
sjj_F57B9.5	Scr08-11-10_III-3F4D02	2	F	Round_1	128.513	569	401	0.350276	1.07877	94.1752	98.8958	0.3117
sjj_F58A4.4	Scr11-08-08_PlqVal1M006D01	8	E	Round_2	126.53	504	359	0.43	0.64	97.13	99.68	0.67
sjj_F58A4.4	Scr11-08-08_PlqVal1M006D02	8	E	Round_2	90.49	359	290	0.39	0.5	71.01	82.2	0.74
sjj_F58A4.4	Scr11-08-15_PlqVal1M006D03	8	E	Round_2	101.78	514	323	0.78	0.77	99.3	94.79	0.96
sjj_F58A4.4	Scr11-08-15_PlqVal1M006D04	8	E	Round_2	92.78	517	349	0.84	0.87	95.74	93.87	0.84
sjj_F58A4.4	Scr15-11-10_III-5F2D01	9	F	Round_1	137.808	607	393	0.561346	0.860479	94.8853	87.6736	0.605782
sjj_F58A4.4	Scr22-11-10_III-5F2D02	9	F	Round_1	34.701	485	287	0.442055	0.572959	86.2884	78.0996	1.05184
sjj_F58E6.1	Scr11-08-08_PlqVal1M012D01	4	A	Round_2	66.11	393	212	0.2	0.53	75.64	60.96	0.38
sjj_F58E6.1	Scr11-08-08_PlqVal1M012D02	4	A	Round_2	162.8	381	208	0.18	0.65	77.74	62.68	0.25
sjj_F58E6.1	Scr11-08-15_PlqVal1M012D03	4	A	Round_2	182.35	357	176	0.24	0.68	71.09	55.16	0.36
sjj_F58E6.1	Scr11-08-15_PlqVal1M012D04	4	A	Round_2	117.5	407	209	0.31	0.73	79.35	63.6	0.42
sjj_F58E6.1	Scr20-12-10_V-6F3D02	4	C	Round_1	67.2588	513	305	0.292321	0.952056	104.041	107.189	0.295451
sjj_F58E6.1	Scr21-02-11_V-6F3D03	4	C	Round_1	65.0485	436	272	0.305085	0.930949	104.217	105.349	0.340349
sjj_F58G6.4	Scr11-08-08_PlqVal1M008D01	6	E	Round_2	115.53	569	423	0.38	0.61	105.79	112.08	0.59
sjj_F58G6.4	Scr11-08-08_PlqVal1M008D02	6	E	Round_2	167.64	448	248	0.23	0.68	87.37	73.07	0.28
sjj_F58G6.4	Scr11-08-15_PlqVal1M008D03	6	E	Round_2	79.09	523	377	0.5	0.57	99.53	108.94	0.82
sjj_F58G6.4	Scr11-09-12_PlqVal1M008D04	6	E	Round_2	64.8	539	394	0.58	0.84	101.42	104.45	0.68
sjj_F58G6.4	Scr29-11-10_IV-5F3D01	9	A	Round_1	87.2058	538	358	0.739496	0.508167	89.8351	88.9868	1.63471
sjj_F58G6.4	Scr06-12-10_IV-5F3D02	9	A	Round_1	122.712	571	374	0.563224	0.828697	103.929	108.71	0.629034
sjj_F59A6.1	Scr11-08-08_PlqVal1M003D01	6	B	Round_2	43.05	560	430	0.78	0.99	105.28	115.87	0.85
sjj_F59A6.1	Scr11-08-08_PlqVal1M003D02	6	B	Round_2	128.51	466	284	0.75	0.98	86.24	75.69	0.75
sjj_F59A6.1	Scr11-08-15_PlqVal1M003D03	6	B	Round_2	73.12	630	517	0.44	1.17	108.74	119.89	0.39
sjj_F59A6.1	Scr11-08-15_PlqVal1M003D04	6	B	Round_2	84.62	635	502	0.5	1.25	112.16	123.88	0.42
sjj_F59A6.1	Scr25-10-10_II-4F1D01	1	G	Round_1	84.7379	547	455	0.392018	1.35593	108.579	134.255	0.306288
sjj_F59A6.1	Scr18-10-10_II-4F1D02	1	G	Round_1	75.0331	428	205	0.657571	1.186	111.808	101.978	0.563179
sjj_H06O01.1	Scr11-08-08_PlqVal1M001D01	7	A	Round_2	103.75	534	360	0.69	0.72	102.45	103.83	0.96
sjj_H06O01.1	Scr11-08-08_PlqVal1M001D02	7	A	Round_2	71.6	574	414	0.59	0.85	110.41	123.01	0.65
sjj_H06O01.1	Scr11-08-15_PlqVal1M001D03	7	A	Round_2	170.96	380	302	0.39	0.87	89.53	99.85	0.46
sjj_H06O01.1	Scr11-08-15_PlqVal1M001D04	7	A	Round_2	109.71	308	264	0.31	0.76	78.84	92.01	0.52
sjj_H06O01.1	Scr13-09-10_I-3F3D01	11	G	Round_1	40.5808	488	311	0.462827	0.932072	97.9566	90.0569	0.544017
sjj_H06O01.1	Scr20-09-10_I-3F3D02	11	G	Round_1	71.4286	541	323	0.675942	0.781032	100.558	98.0108	0.85233
sjj_H19N07.1	Scr11-08-08_PlqVal1M012D01	7	D	Round_2	94.08	440	280	0.31	0.42	84.68	80.51	0.72
sjj_H19N07.1	Scr11-08-08_PlqVal1M012D02	7	D	Round_2	96.38	403	259	0.44	0.44	82.23	78.05	0.97
sjj_H19N07.1	Scr11-08-15_PlqVal1M012D03	7	D	Round_2	108.73	470	305	0.32	0.58	93.59	95.59	0.58
sjj_H19N07.1	Scr11-08-15_PlqVal1M012D04	7	D	Round_2	122.02	370	226	0.12	0.31	72.14	68.78	0.35
sjj_H19N07.1	Scr13-12-10_V-7F4D01	2	D	Round_1	112.406	499	379	0.267363	0.331997	86.8007	82.9903	0.675863
sjj_H19N07.1	Scr20-12-10_V-7F4D02	2	D	Round_1	161.322	459	268	0.638812	0.821239	90.2667	86.181	0.76179
sjj_H23L24.c	Scr11-08-08_PlqVal1M008D01	4	E	Round_2	115.53	522	391	0.52	1.06	97.05	103.6	0.48
sjj_H23L24.c	Scr11-08-08_PlqVal1M008D02	4	E	Round_2	111.76	520	358	0.34	0.72	101.42	105.48	0.35
sjj_H23L24.c	Scr11-08-15_PlqVal1M008D03	4	E	Round_2	94.09	520	338	0.59	1	98.96	97.67	0.63
sjj_H23L24.c	Scr11-09-12_PlqVal1M008D04	4	E	Round_2	71.12	530	356	0.46	1.33	99.73	94.38	0.34
sjj_H23L24.c	Scr29-11-10_IV-4F2D01	11	G	Round_1	92.5156	554	339	0.559415	1.05915	91.9854	81.5058	0.479679
sjj_H23L24.c	Scr06-12-10_IV-4F2D02	11	G	Round_1	119.132	536	319	0.675883	1.12833	91.1688	80.2653	0.536647
sjj_K01C8.10	Scr11-08-08_PlqVal1M004D01	5	A	Round_2	105.03	492	316	0.29	0.54	91.15	87.88	0.54
sjj_K01C8.10	Scr11-08-08_PlqVal1M004D02	5	A	Round_2	114.64	401	222	0.45	0.48	75.89	61.17	0.88
sjj_K01C8.10	Scr11-08-15_PlqVal1M004D03	5	A	Round_2	88.35	481	333	0.21	0.6	107.17	114.01	0.3
sjj_K01C8.10	Scr11-09-12_PlqVal1M004D05	5	A	Round_2	73.6	545	359	0.38	0.64	102.16	102.29	0.59
sjj_K01C8.10	Scr25-10-10_II-6F3D01	9	D	Round_1	116.687	412	221	0.318151	0.512736	78.232	64.5835	0.603539
sjj_K01C8.10	Scr14-02-11_II-6F3D03	9	D	Round_1	121.88	394	203	0.647784	0.593294	81.7407	73.4994	1.0492
sjj_K01C8.6	Scr11-08-08_PlqVal1M004D01	4	D	Round_2	113.79	565	365	0.6	0.75	104.67	101.51	0.76
sjj_K01C8.6	Scr11-08-08_PlqVal1M004D02	4	D	Round_2	100.88	541	340	0.54	0.7	102.39	93.68	0.76
sjj_K01C8.6	Scr11-08-15_PlqVal1M004D03	4	D	Round_2	215.48	351	185	0.22	0.62	78.21	63.34	0.38
sjj_K01C8.6	Scr11-09-12_PlqVal1M004D05	4	D	Round_2	115.45	581	383	0.58	0.84	108.91	109.13	0.64
sjj_K01C8.6	Scr25-10-10_II-6F2D01	5	D	Round_1	196.109	544	353	0.535487	0.885806	99.9082	99.9393	0.584705
sjj_K01C8.6	Scr18-10-10_II-6F2D02	5	D	Round_1	59.4207	458	248	0.489858	0.7491	102.277	102.425	0.65367
sjj_K02B2.5	Scr11-08-08_PlqVal1M008D01	2	B	Round_2	102.27	517	319	0.22	0.45	96.12	84.52	0.44
sjj_K02B2.5	Scr11-08-08_PlqVal1M008D02	2	B	Round_2	113.03	515	309	0.71	0.75	100.44	91.04	0.91
sjj_K02B2.5	Scr11-08-15_PlqVal1M008D03	2	B	Round_2	105	472	298	0.27	0.46	89.83	86.11	0.6
sjj_K02B2.5	Scr11-09-12_PlqVal1M008D04	2	B	Round_2	85.35	521	348	0.32	0.68	98.03	92.26	0.49
sjj_K02B2.5	Scr15-11-10_IV-3F1D01	1	D	Round_1	109.725	485	274	0.525952	0.575758	82.0372	65.2589	0.887619
sjj_K02B2.5	Scr22-11-10_IV-3F1D02	1	D	Round_1	80.9353	481	286	0.401267	0.547734	90.199	79.235	0.661024
sjj_K04D7.1	Scr11-08-08_PlqVal1M008D01	6	B	Round_2	81.44	523	344	0.35	0.66	97.23	91.15	0.5
sjj_K04D7.1	Scr11-08-08_PlqVal1M008D02	6	B	Round_2	77.47	544	349	0.39	0.78	106.1	102.83	0.42
sjj_K04D7.1	Scr11-08-15_PlqVal1M008D03	6	B	Round_2	106.36	486	295	0.31	0.57	92.49	85.24	0.54
sjj_K04D7.1	Scr11-09-12_PlqVal1M008D04	6	B	Round_2	88.51	498	326	0.3	0.77	93.71	86.43	0.4
sjj_K04D7.1	Scr29-11-10_IV-5F1D01	7	F	Round_1	104.263	423	218	0.315955	0.433923	71.3793	51.3622	0.613742
sjj_K04D7.1	Scr06-12-10_IV-5F1D02	7	F	Round_1	165.385	467	259	0.244703	0.535358	78.0587	64.703	0.415402
sjj_K05F1.5	Scr11-08-08_PlqVal1M003D01	6	A	Round_2	103.64	524	366	0.43	0.64	98.52	98.62	0.71
sjj_K05F1.5	Scr11-08-08_PlqVal1M003D02	6	A	Round_2	171.72	354	181	0.41	0.56	65.51	48.24	0.75
sjj_K05F1.5	Scr11-08-15_PlqVal1M003D03	6	A	Round_2	73.12	552	418	0.5	0.79	95.27	96.93	0.6
sjj_K05F1.5	Scr11-08-15_PlqVal1M003D04	6	A	Round_2	109.36	549	416	0.35	0.8	96.97	102.66	0.48
sjj_K05F1.5	Scr25-10-10_II-4F1D01	10	F	Round_1	93.7526	436	278	0.784036	0.854827	86.5459	82.0284	0.946868
sjj_K05F1.5	Scr18-10-10_II-4F1D02	10	F	Round_1	127.556	449	259	0.747826	0.84206	117.294	128.841	0.947165
sjj_K07C11.1	Scr11-08-08_PlqVal1M012D01	2	D	Round_2	78.82	565	410	1.01	1.06	108.74	117.89	0.96
sjj_K07C11.1	Scr11-08-08_PlqVal1M012D02	2	D	Round_2	83.35	580	444	0.63	0.95	118.35	133.8	0.69
sjj_K07C11.1	Scr11-08-15_PlqVal1M012D03	2	D	Round_2	200.47	374	193	0.57	0.75	74.48	60.49	0.74
sjj_K07C11.1	Scr11-08-15_PlqVal1M012D04	2	D	Round_2	286.97	309	141	0.14	0.54	60.25	42.91	0.3
sjj_K07C11.1	Scr13-12-10_V-5F4D01	8	E	Round_1	74.9318	588	429	0.509342	0.945493	117.699	129.907	0.599281
sjj_K07C11.1	Scr20-12-10_V-5F4D02	8	E	Round_1	61.6633	605	442	0.704977	0.866007	104.008	111.103	0.930383
sjj_K07C5.4	Scr11-08-08_PlqVal1M012D01	7	E	Round_2	116.96	395	202	0.5	0.4	76.02	58.08	1.18
sjj_K07C5.4	Scr11-08-08_PlqVal1M012D02	7	E	Round_2	109.4	400	219	0.6	0.44	81.62	65.99	1.3
sjj_K07C5.4	Scr11-08-15_PlqVal1M012D03	7	E	Round_2	95.14	402	238	0.55	0.54	80.05	74.59	1.02
sjj_K07C5.4	Scr11-08-15_PlqVal1M012D04	7	E	Round_2	110.72	419	235	0.57	0.44	81.69	71.52	1.23
sjj_K07C5.4	Scr13-12-10_V-7F4D01	1	G	Round_1	128.018	460	302	0.757527	0.533066	80.0167	66.1295	1.46576
sjj_K07C5.4	Scr20-12-10_V-7F4D02	1	G	Round_1	107.059	375	181	0.523826	0.49105	73.7473	58.2043	1.00213
sjj_K07C5.6	Scr11-08-08_PlqVal1M009D02	6	C	Round_2	110.15	532	373	0.94	0.93	100.15	98.88	0.99
sjj_K07C5.6	Scr11-08-15_PlqVal1M009D03	6	C	Round_2	100.87	512	322	0.62	0.57	99.19	100.49	1.11
sjj_K07C5.6	Scr11-09-12_PlqVal1M009D04	6	C	Round_2	85.52	510	377	0.75	0.66	96.39	102.67	1
sjj_K07C5.6	Scr11-09-12_PlqVal1M009D05	6	C	Round_2	131.16	528	367	0.43	0.58	96.99	93.21	0.66
sjj_K07C5.6	Scr14-02-11_S-2F1D01	4	C	Round_1	112.945	439	265	0.654644	0.627898	104.987	109.048	1.0475
sjj_K07C5.6	Scr21-02-11_S-2F1D02	4	C	Round_1	78.0272	450	299	0.64365	0.642653	100.653	109.443	1.00241
sjj_K07C5.6	Scr13-12-10_V-7F4D01	9	G	Round_1	103.039	408	247	0.920915	0.50501	70.9713	54.086	1.86349
sjj_K07C5.6	Scr20-12-10_V-7F4D02	9	G	Round_1	83.5941	234	114	0.626036	0.482583	46.0183	36.6591	1.32986
sjj_K07F5.13	Scr11-08-08_PlqVal1M008D01	6	A	Round_2	75.76	542	400	0.44	0.74	100.77	105.98	0.53
sjj_K07F5.13	Scr11-08-08_PlqVal1M008D02	6	A	Round_2	80.01	438	249	0.37	0.93	85.42	73.36	0.39
sjj_K07F5.13	Scr11-08-15_PlqVal1M008D03	6	A	Round_2	120	478	314	0.59	0.76	90.97	90.74	0.8
sjj_K07F5.13	Scr11-09-12_PlqVal1M008D04	6	A	Round_2	104.31	526	380	0.6	1.09	98.98	100.74	0.56
sjj_K07F5.13	Scr29-11-10_IV-5F1D01	1	F	Round_1	94.0079	456	268	0.646956	0.662303	76.9478	63.1425	1.09561
sjj_K07F5.13	Scr06-12-10_IV-5F1D02	1	F	Round_1	77.0285	497	304	0.467161	1.03076	83.0732	75.9448	0.425852
sjj_K08F4.2	Scr11-08-08_PlqVal1M008D01	6	H	Round_2	106.06	542	414	0.65	0.96	100.77	109.69	0.67
sjj_K08F4.2	Scr11-08-08_PlqVal1M008D02	6	H	Round_2	85.09	524	376	0.39	0.97	102.2	110.78	0.33
sjj_K08F4.2	Scr11-08-15_PlqVal1M008D03	6	H	Round_2	80.45	615	438	0.84	1.13	117.04	126.57	0.8
sjj_K08F4.2	Scr11-09-12_PlqVal1M008D04	6	H	Round_2	72.7	546	408	0.42	1.07	102.74	108.17	0.47
sjj_K08F4.2	Scr29-11-10_IV-5F3D01	11	D	Round_1	77.8623	697	517	0.578736	1.16878	116.385	128.509	0.507265
sjj_K08F4.2	Scr06-12-10_IV-5F3D02	11	D	Round_1	81.8083	629	429	0.736524	1.21433	114.486	124.697	0.650642
sjj_K09A9.1	Scr11-08-08_PlqVal1M015D01	2	E	Round_2	153.79	373	208	0.15	0.44	72.87	59.46	0.29
sjj_K09A9.1	Scr11-08-08_PlqVal1M015D02	2	E	Round_2	94.87	540	425	0.09	0.83	110.8	132.26	0.11
sjj_K09A9.1	Scr11-08-15_PlqVal1M015D03	2	E	Round_2	143.31	411	205	0.23	0.42	76.18	54.17	0.44
sjj_K09A9.1	Scr11-08-15_PlqVal1M015D04	2	E	Round_2	157.77	447	238	0.15	0.43	88.67	70.36	0.3
sjj_K09A9.1	Scr14-03-11_X-7F3D04	5	F	Round_1	123.016	516	345	0.0868953	0.736459	96.9536	94.2211	0.131163
sjj_K09A9.1	Scr14-03-11_X-7F3D05	5	F	Round_1	111.628	493	313	0.153273	0.684496	90.3915	84.4804	0.205173
sjj_K09C6.6	Scr11-08-08_PlqVal1M009D02	7	B	Round_2	120.86	489	327	0.28	0.49	92.06	86.68	0.59
sjj_K09C6.6	Scr11-08-15_PlqVal1M009D03	7	B	Round_2	70.88	560	395	0.99	1.18	108.49	123.28	0.85
sjj_K09C6.6	Scr29-11-10_V-1F1D01	10	B	Round_1	89.404	642	490	0.705171	0.939203	104.993	104.344	0.758379
sjj_K09C6.6	Scr06-12-10_V-1F1D02	10	B	Round_1	88.4058	620	452	0.76314	1.05683	106.111	114.212	0.779121
sjj_K12H4.4	Scr11-08-08_PlqVal1M006D01	7	B	Round_2	117.74	413	235	0.32	0.57	79.6	65.25	0.51
sjj_K12H4.4	Scr11-08-08_PlqVal1M006D02	7	B	Round_2	88.08	404	247	0.48	0.75	79.91	70.01	0.54
sjj_K12H4.4	Scr11-08-15_PlqVal1M006D03	7	B	Round_2	86.58	394	230	0.21	0.68	76.12	67.5	0.27
sjj_K12H4.4	Scr11-08-15_PlqVal1M006D04	7	B	Round_2	100.4	421	246	0.22	0.71	77.96	66.17	0.27
sjj_K12H4.4	Scr08-11-10_III-4F4D02	11	A	Round_1	110.326	436	244	0.650387	0.95302	72.8111	60.0739	0.627901
sjj_K12H4.4	Scr07-03-11_III-4F4D03	11	A	Round_1	95.0652	400	234	0.304027	0.66024	83.5381	85.0218	0.351747
sjj_LLC1.3	Scr11-08-08_PlqVal1M009D02	3	B	Round_2	105.56	527	362	0.63	0.7	99.21	95.96	0.87
sjj_LLC1.3	Scr11-08-15_PlqVal1M009D03	3	B	Round_2	110.41	495	269	0.39	0.63	95.9	83.95	0.56
sjj_LLC1.3	Scr11-09-12_PlqVal1M009D04	3	B	Round_2	110.23	430	245	0.37	0.62	81.27	66.72	0.56
sjj_LLC1.3	Scr11-09-12_PlqVal1M009D05	3	B	Round_2	79.34	475	279	0.47	0.57	87.26	70.86	0.68
sjj_LLC1.3	Scr29-11-10_IV-7F3D01	10	B	Round_1	110.407	474	261	0.389446	0.49459	80.4754	57.5134	0.714825
sjj_LLC1.3	Scr06-12-10_IV-7F3D02	10	B	Round_1	78.7648	467	262	0.567271	0.526566	83.1585	66.8758	0.935866
sjj_M04G12.4	Scr11-08-08_PlqVal1M012D01	9	C	Round_2	48.31	606	457	0.5	1.14	116.63	131.4	0.48
sjj_M04G12.4	Scr11-08-08_PlqVal1M012D02	9	C	Round_2	113.31	522	385	0.68	1.26	106.51	116.02	0.54
sjj_M04G12.4	Scr11-08-15_PlqVal1M012D03	9	C	Round_2	78.15	572	399	0.37	1.35	113.91	125.05	0.29
sjj_M04G12.4	Scr11-08-15_PlqVal1M012D04	9	C	Round_2	74.57	541	334	0.5	1.23	105.48	101.65	0.43
sjj_M04G12.4	Scr10-01-11_V-8F3D01	4	D	Round_1	109.01	618	517	0.283603	1.43339	104.549	116.571	0.185369
sjj_M04G12.4	Scr07-02-11_V-8F3D02	4	D	Round_1	105.12	521	364	0.618739	1.40568	105.571	116.984	0.462508
sjj_M106.5	Scr11-08-08_PlqVal1M004D01	5	H	Round_2	93.36	505	315	0.61	0.63	93.56	87.6	0.9
sjj_M106.5	Scr11-08-08_PlqVal1M004D02	5	H	Round_2	119.22	485	329	0.71	0.76	91.79	90.65	0.86
sjj_M106.5	Scr11-08-15_PlqVal1M004D03	5	H	Round_2	146.53	410	227	0.63	0.7	91.35	77.72	0.82
sjj_M106.5	Scr11-09-12_PlqVal1M004D05	5	H	Round_2	116.89	480	261	0.67	0.73	89.98	74.37	0.83
sjj_M106.5	Scr18-10-10_II-7F1D02	6	C	Round_1	119.867	431	236	0.778793	0.872451	100.224	96.7591	0.903201
sjj_M106.5	Scr14-02-11_II-7F1D03	6	C	Round_1	27.3282	469	257	0.680556	0.853569	102.216	97.0509	0.804709
sjj_M7.1	Scr11-08-08_PlqVal1M008D01	7	A	Round_2	107.95	494	325	0.19	0.65	91.84	86.11	0.26
sjj_M7.1	Scr11-08-08_PlqVal1M008D02	7	A	Round_2	87.63	536	369	0.59	0.78	104.54	108.72	0.68
sjj_M7.1	Scr11-08-15_PlqVal1M008D03	7	A	Round_2	132.27	475	277	0.16	0.56	90.4	80.04	0.3
sjj_M7.1	Scr11-09-12_PlqVal1M008D04	7	A	Round_2	99.57	459	275	0.19	0.69	86.37	72.91	0.27
sjj_M7.1	Scr29-11-10_IV-5F3D01	4	E	Round_1	112.122	442	218	0.112532	0.431942	73.8051	54.1875	0.203253
sjj_M7.1	Scr06-12-10_IV-5F3D02	4	E	Round_1	155.75	432	219	0.1733	0.475886	78.6293	63.6564	0.252094
sjj_R07B7.9	Scr11-08-08_PlqVal1M009D02	7	A	Round_2	96.38	469	282	0.13	0.58	88.29	74.75	0.22
sjj_R07B7.9	Scr11-08-15_PlqVal1M009D03	7	A	Round_2	81.78	503	347	0.62	0.81	97.45	108.3	0.75
sjj_R07B7.9	Scr11-09-12_PlqVal1M009D04	7	A	Round_2	114.03	512	342	0.66	0.72	96.76	93.14	0.73
sjj_R07B7.9	Scr11-09-12_PlqVal1M009D05	7	A	Round_2	76.11	539	395	0.91	0.74	99.01	100.32	0.97
sjj_R07B7.9	Scr14-02-11_S-2F1D01	1	G	Round_1	109.34	435	282	0.679823	0.797218	104.03	116.043	0.840646
sjj_R07B7.9	Scr21-02-11_S-2F1D02	1	G	Round_1	95.6463	403	241	0.799014	0.848787	90.1402	88.2129	0.971192
sjj_R07E5.14	Scr11-08-08_PlqVal1M005D02	5	D	Round_2	135.26	493	330	0.24	0.52	94.97	94.02	0.41
sjj_R07E5.14	Scr11-09-12_PlqVal1M005D05	5	D	Round_2	61.82	485	290	0.28	0.64	96.98	88.88	0.58
sjj_R07E5.14	Scr11-09-12_PlqVal1M005D07	5	D	Round_2	35.68	505	323	0.43	0.64	94.84	90.08	0.67
sjj_R07E5.14	Scr11-09-12_PlqVal1M005D08	5	D	Round_2	163.28	533	356	0.39	0.71	106.78	108.77	0.54
sjj_R07E5.14	Scr01-11-10_III-2F1D01	3	A	Round_1	113.944	285	182	0.437666	0.482759	64.3454	61.6253	0.938336
sjj_R07E5.14	Scr08-11-10_III-2F1D02	3	A	Round_1	141.559	552	338	0.516393	0.686787	94.1817	90.0632	0.750894
sjj_R07G3.3	Scr11-08-08_PlqVal1M004D01	3	C	Round_2	56.89	463	281	0.27	0.85	85.78	78.15	0.34
sjj_R07G3.3	Scr11-08-08_PlqVal1M004D02	3	C	Round_2	85.6	575	391	0.37	0.87	108.82	107.73	0.38
sjj_R07G3.3	Scr11-08-15_PlqVal1M004D03	3	C	Round_2	96.97	413	213	0.08	0.57	92.02	72.92	0.15
sjj_R07G3.3	Scr11-09-12_PlqVal1M004D05	3	C	Round_2	85.14	605	427	0.41	0.98	113.41	121.67	0.42
sjj_R07G3.3	Scr18-10-10_II-5F3D02	10	H	Round_1	65.2565	366	185	0.571263	0.71108	85.49	78.0313	0.863012
sjj_R07G3.3	Scr14-02-11_II-5F3D03	10	H	Round_1	108.065	490	289	0.56042	1.07413	97.833	94.5688	0.571087
sjj_R08D7.3	Scr11-08-08_PlqVal1M006D01	6	G	Round_2	121.26	481	302	0.15	0.53	92.7	83.85	0.27
sjj_R08D7.3	Scr11-08-08_PlqVal1M006D02	6	G	Round_2	112.21	450	284	0.14	0.48	89.01	80.5	0.28
sjj_R08D7.3	Scr11-08-15_PlqVal1M006D03	6	G	Round_2	71.39	484	288	0.08	0.48	93.5	84.52	0.16
sjj_R08D7.3	Scr11-08-15_PlqVal1M006D04	6	G	Round_2	123.28	450	276	0.12	0.47	83.34	74.23	0.21
sjj_R08D7.3	Scr01-11-10_III-4F3D01	12	C	Round_1	86.9133	421	275	0.26738	0.510586	83.5499	72.6857	0.431877
sjj_R08D7.3	Scr08-11-10_III-4F3D02	12	C	Round_1	73.9186	497	315	0.298363	0.684639	85.291	81.2133	0.414538
sjj_R09B3.5	Scr11-08-08_PlqVal1M002D01	4	B	Round_2	108.7	491	320	0.77	0.81	103.24	103.1	0.9
sjj_R09B3.5	Scr11-08-08_PlqVal1M002D02	4	B	Round_2	87.1	509	338	0.69	0.74	99.92	97.95	0.93
sjj_R09B3.5	Scr11-09-12_PlqVal1M002D05	4	B	Round_2	65.82	557	365	0.67	0.78	102.21	98.67	0.8
sjj_R09B3.5	Scr11-09-12_PlqVal1M002D07	4	B	Round_2	76.08	581	402	1.19	0.99	106.6	107.9	1.12
sjj_R09B3.5	Scr27-09-10_I-5F4D01	12	H	Round_1	106.851	450	254	0.695389	0.697459	92.4349	83.9263	1.03777
sjj_R09B3.5	Scr21-02-11_I-5F4D03	12	H	Round_1	92.9607	463	286	0.647535	0.737337	90.954	86.5931	0.931692
sjj_R12B2.5	Scr11-08-08_PlqVal1M006D01	4	D	Round_2	91.38	444	246	0.17	0.44	85.57	68.3	0.32
sjj_R12B2.5	Scr11-08-08_PlqVal1M006D02	4	D	Round_2	111	470	276	0.26	0.61	92.96	78.24	0.39
sjj_R12B2.5	Scr11-08-15_PlqVal1M006D03	4	D	Round_2	200.51	402	217	0.31	0.5	77.66	63.68	0.57
sjj_R12B2.5	Scr11-08-15_PlqVal1M006D04	4	D	Round_2	199.54	436	248	0.22	0.55	80.74	66.7	0.38
sjj_R12B2.5	Scr08-11-10_III-3F3D02	9	C	Round_1	136.212	424	235	0.392419	0.562343	75.3626	62.1693	0.670574
sjj_R12B2.5	Scr07-02-11_III-3F3D03	9	C	Round_1	120.977	460	235	0.380346	0.61374	89.2869	72.0708	0.627204
sjj_R186.3	Scr11-08-08_PlqVal1M012D01	9	F	Round_2	99.17	519	355	0.42	0.79	99.89	102.07	0.48
sjj_R186.3	Scr11-08-08_PlqVal1M012D02	9	F	Round_2	117.22	462	291	0.62	0.89	94.27	87.69	0.63
sjj_R186.3	Scr11-08-15_PlqVal1M012D03	9	F	Round_2	92.87	523	346	0.42	1	104.15	108.44	0.37
sjj_R186.3	Scr11-08-15_PlqVal1M012D04	9	F	Round_2	82.48	514	352	0.31	0.83	100.22	107.12	0.33
sjj_R186.3	Scr10-01-11_V-8F3D01	2	F	Round_1	169.253	527	386	0.216873	0.820604	89.1539	87.0336	0.286743
sjj_R186.3	Scr07-02-11_V-8F3D02	2	F	Round_1	101.32	455	259	0.701237	0.914807	92.1973	83.2383	0.865857
sjj_R74.1	Scr11-08-08_PlqVal1M005D02	6	A	Round_2	106.08	419	261	0.52	0.47	80.71	74.36	1.18
sjj_R74.1	Scr11-09-12_PlqVal1M005D05	6	A	Round_2	78.99	397	242	0.24	0.51	79.38	74.17	0.66
sjj_R74.1	Scr11-09-12_PlqVal1M005D07	6	A	Round_2	123.82	462	289	0.62	0.64	86.76	80.6	1.05
sjj_R74.1	Scr11-09-12_PlqVal1M005D08	6	A	Round_2	163.28	400	236	0.64	0.53	80.13	72.1	1.29
sjj_R74.1	Scr08-11-10_III-2F2D02	1	D	Round_1	69.0841	491	290	0.437105	0.63083	83.4763	74.0985	0.765429
sjj_R74.1	Scr14-02-11_III-2F2D03	1	D	Round_1	101.716	366	189	0.616765	0.529988	81.6681	71.8662	1.13341
sjj_T02H6.11	Scr11-08-08_PlqVal1M003D01	2	D	Round_2	103.64	472	294	0.19	0.54	88.74	79.22	0.29
sjj_T02H6.11	Scr11-08-08_PlqVal1M003D02	2	D	Round_2	93.06	475	304	0.21	0.6	87.9	81.02	0.3
sjj_T02H6.11	Scr11-08-15_PlqVal1M003D03	2	D	Round_2	144.74	431	234	0.1	0.55	74.39	54.26	0.17
sjj_T02H6.11	Scr11-08-15_PlqVal1M003D04	2	D	Round_2	122.38	446	241	0.21	0.57	78.78	59.47	0.37
sjj_T02H6.11	Scr27-09-10_II-1F1D01	11	F	Round_1	97.0354	433	238	0.53377	0.817272	84.2487	75.6593	0.685164
sjj_T02H6.11	Scr21-02-11_II-1F1D03	11	F	Round_1	126.582	405	229	0.244898	0.776941	81.0969	71.235	0.362436
sjj_T03F1.9	Scr11-08-08_PlqVal1M001D01	3	A	Round_2	80.52	518	367	0.56	0.73	99.38	105.85	0.74
sjj_T03F1.9	Scr11-08-08_PlqVal1M001D02	3	A	Round_2	97.05	513	335	0.54	0.89	98.67	99.54	0.57
sjj_T03F1.9	Scr11-08-15_PlqVal1M001D03	3	A	Round_2	219.81	330	235	0.47	0.82	77.75	77.7	0.53
sjj_T03F1.9	Scr11-08-15_PlqVal1M001D04	3	A	Round_2	78.99	429	330	0.6	0.98	109.81	115.01	0.59
sjj_T03F1.9	Scr13-09-10_I-1F3D01	10	F	Round_1	148.983	463	312	0.623517	0.73913	82.6306	78.1783	0.843481
sjj_T03F1.9	Scr20-09-10_I-1F3D02	10	F	Round_1	133.014	406	230	0.760234	0.677091	84.5767	81.8906	1.13266
sjj_T04A8.6	Scr11-08-08_PlqVal1M005D02	6	F	Round_2	99.45	521	367	0.54	0.75	100.36	104.56	0.74
sjj_T04A8.6	Scr11-09-12_PlqVal1M005D05	6	F	Round_2	66.97	492	342	0.38	0.92	98.38	104.82	0.41
sjj_T04A8.6	Scr11-09-12_PlqVal1M005D07	6	F	Round_2	104.93	512	336	0.59	0.95	96.15	93.71	0.64
sjj_T04A8.6	Scr11-09-12_PlqVal1M005D08	6	F	Round_2	78.16	479	309	0.39	0.86	95.96	94.41	0.53
sjj_T04A8.6	Scr01-11-10_III-2F3D01	11	E	Round_1	145.407	546	343	0.768865	0.784264	88.0248	85.2504	0.997083
sjj_T04A8.6	Scr08-11-10_III-2F3D02	11	E	Round_1	119.602	552	359	0.409487	0.89317	94.3538	90.3793	0.450447
sjj_T05B4.10	Scr11-08-08_PlqVal1M009D02	5	G	Round_2	108.62	524	359	0.74	0.9	98.65	95.16	0.8
sjj_T05B4.10	Scr11-08-15_PlqVal1M009D03	5	G	Round_2	73.6	453	234	0.83	0.82	87.76	73.03	0.99
sjj_T05B4.10	Scr11-09-12_PlqVal1M009D04	5	G	Round_2	70.32	530	369	1.32	1.08	100.17	100.49	1.1
sjj_T05B4.10	Scr11-09-12_PlqVal1M009D05	5	G	Round_2	71.25	504	321	1.77	1.06	92.58	81.53	1.53
sjj_T05B4.10	Scr14-02-11_S-1F1D01	10	H	Round_1	90.9091	454	254	0.76435	0.912469	101.254	94.8508	0.806974
sjj_T05B4.10	Scr21-02-11_S-1F1D02	10	H	Round_1	106.339	229	106	0.247616	0.644315	51.1826	38.4579	0.39939
sjj_T05B4.10	Scr20-12-10_V-3F4D02	2	C	Round_1	68.084	361	162	0.403509	0.60982	65.7438	47.641	0.625617
sjj_T05B4.10	Scr07-02-11_V-3F4D03	2	C	Round_1	77.1123	265	121	0.352694	0.562975	51.7662	38.2508	0.536682
sjj_T05C12.10	Scr11-08-08_PlqVal1M004D01	5	D	Round_2	109.41	563	378	0.39	0.63	104.3	105.12	0.64
sjj_T05C12.10	Scr11-08-08_PlqVal1M004D02	5	D	Round_2	90.18	481	328	0.8	0.78	91.03	90.37	0.94
sjj_T05C12.10	Scr11-08-15_PlqVal1M004D03	5	D	Round_2	56.02	565	406	0.4	0.83	125.89	139	0.5
sjj_T05C12.10	Scr11-09-12_PlqVal1M004D05	5	D	Round_2	118.33	578	390	0.41	0.81	108.35	111.12	0.55
sjj_T05C12.10	Scr18-10-10_II-6F4D02	5	B	Round_1	47.2386	233	108	0.638032	0.510259	64.9621	55.1948	1.21221
sjj_T05C12.10	Scr14-02-11_II-6F4D03	5	B	Round_1	125.862	423	230	0.63814	0.677122	88.0791	81.8748	0.990732
sjj_T05E11.5	Scr11-08-08_PlqVal1M008D01	7	G	Round_2	123.11	406	234	0.47	0.63	75.48	62	0.73
sjj_T05E11.5	Scr11-08-08_PlqVal1M008D02	7	G	Round_2	127	556	378	1.17	1.18	108.44	111.37	0.98
sjj_T05E11.5	Scr11-08-15_PlqVal1M008D03	7	G	Round_2	88.64	423	242	0.38	0.65	80.5	69.93	0.65
sjj_T05E11.5	Scr11-09-12_PlqVal1M008D04	7	G	Round_2	159.63	446	261	0.58	0.86	83.92	69.19	0.63
sjj_T05E11.5	Scr29-11-10_IV-5F4D01	8	F	Round_1	112.05	427	245	0.654613	0.671769	74.1493	60.3582	0.932705
sjj_T05E11.5	Scr06-12-10_IV-5F4D02	8	F	Round_1	135.015	467	273	0.352459	0.73945	82.4051	73.4416	0.406905
sjj_T05H4.12	Scr11-08-08_PlqVal1M011D01	7	H	Round_2	47.7	438	273	0.49	0.66	81.33	74.64	0.81
sjj_T05H4.12	Scr11-08-08_PlqVal1M011D02	7	H	Round_2	129.94	368	203	0.1	0.24	73.4	56.83	0.22
sjj_T05H4.12	Scr11-08-15_PlqVal1M011D03	7	H	Round_2	107.44	364	194	0.08	0.34	68.87	56.49	0.19
sjj_T05H4.12	Scr11-09-12_PlqVal1M011D05	7	H	Round_2	131.41	359	172	0.18	0.31	65.91	44.98	0.36
sjj_T05H4.12	Scr13-12-10_V-4F2D01	8	A	Round_1	93.071	350	165	0.102059	0.291238	65.2845	45.6237	0.325446
sjj_T05H4.12	Scr20-12-10_V-4F2D02	8	A	Round_1	36.9418	413	191	0.184191	0.36053	87.4003	75.8091	0.3858
sjj_T06D8.8	Scr11-08-08_PlqVal1M004D01	7	B	Round_2	87.53	621	463	0.47	0.8	115.05	128.76	0.59
sjj_T06D8.8	Scr11-08-08_PlqVal1M004D02	7	B	Round_2	88.65	606	453	0.38	0.74	114.69	124.81	0.62
sjj_T06D8.8	Scr11-08-15_PlqVal1M004D03	7	B	Round_2	96.97	472	342	0.96	1.03	105.17	117.09	0.93
sjj_T06D8.8	Scr11-09-12_PlqVal1M004D05	7	B	Round_2	181.83	514	314	0.61	0.74	96.35	89.47	0.79
sjj_T06D8.8	Scr25-10-10_II-7F3D01	6	H	Round_1	42.1784	537	404	0.509179	0.9	105.14	106.342	0.588128
sjj_T06D8.8	Scr18-10-10_II-7F3D02	6	H	Round_1	108.692	504	324	0.68254	0.938169	106.655	114.874	0.714044
sjj_T07E3.1	Scr11-08-08_PlqVal1M006D01	5	D	Round_2	105.44	536	410	0.74	0.93	103.3	113.84	0.8
sjj_T07E3.1	Scr11-08-08_PlqVal1M006D02	5	D	Round_2	84.46	572	414	0.8	1.01	113.14	117.35	0.74
sjj_T07E3.1	Scr11-08-15_PlqVal1M006D03	5	D	Round_2	77.47	621	471	0.66	1.09	119.97	138.22	0.58
sjj_T07E3.1	Scr11-08-15_PlqVal1M006D04	5	D	Round_2	57.19	645	479	0.69	1.08	119.45	128.84	0.65
sjj_T07E3.1	Scr01-11-10_III-3F4D01	6	E	Round_1	71.2317	729	578	0.732132	1.09706	114	122.37	0.78274
sjj_T07E3.1	Scr08-11-10_III-3F4D02	6	E	Round_1	48.4558	570	369	0.619718	0.893836	94.3407	91.0039	0.625914
sjj_T08B2.9	Scr11-08-08_PlqVal1M001D01	4	C	Round_2	126.97	415	241	0.41	0.34	79.62	69.51	1.13
sjj_T08B2.9	Scr11-08-08_PlqVal1M001D02	4	C	Round_2	138.42	505	316	0.75	0.78	97.14	93.89	0.96
sjj_T08B2.9	Scr11-08-15_PlqVal1M001D03	4	C	Round_2	94.03	309	191	0.37	0.43	72.8	63.15	0.92
sjj_T08B2.9	Scr11-08-15_PlqVal1M001D04	4	C	Round_2	42.42	302	201	0.28	0.34	77.3	70.05	0.77
sjj_T08B2.9	Scr13-09-10_I-2F2D01	8	H	Round_1	133.097	378	222	0.782329	0.544119	74.3644	60.6102	1.49866
sjj_T08B2.9	Scr20-09-10_I-2F2D02	8	H	Round_1	66.8477	406	231	0.616276	0.537009	77.027	70.7111	1.27908
sjj_T09A5.11	Scr11-08-08_PlqVal1M004D01	3	A	Round_2	115.25	478	311	0.5	0.84	88.56	86.49	0.59
sjj_T09A5.11	Scr11-08-08_PlqVal1M004D02	3	A	Round_2	99.35	476	271	0.6	0.81	90.09	74.67	0.73
sjj_T09A5.11	Scr11-08-15_PlqVal1M004D03	3	A	Round_2	261.81	288	146	0.18	0.54	64.17	49.99	0.33
sjj_T09A5.11	Scr11-09-12_PlqVal1M004D05	3	A	Round_2	109.67	472	300	0.52	0.91	88.48	85.48	0.53
sjj_T09A5.11	Scr25-10-10_II-5F2D01	12	E	Round_1	118.364	460	261	0.550656	0.89554	91.9812	82.193	0.576102
sjj_T09A5.11	Scr18-10-10_II-5F2D02	12	E	Round_1	39.3131	339	188	0.545839	0.893313	108.939	103.264	0.624605
sjj_T09B4.9	Scr11-08-08_PlqVal1M001D01	3	G	Round_2	113.04	471	311	0.29	0.59	90.36	89.7	0.4
sjj_T09B4.9	Scr11-08-08_PlqVal1M001D02	3	G	Round_2	74.78	543	377	0.42	0.79	104.45	112.02	0.47
sjj_T09B4.9	Scr11-08-15_PlqVal1M001D03	3	G	Round_2	80.6	408	282	0.33	0.74	96.12	93.24	0.37
sjj_T09B4.9	Scr11-08-15_PlqVal1M001D04	3	G	Round_2	77.53	351	233	0.09	0.52	89.84	81.2	0.21
sjj_T09B4.9	Scr13-09-10_I-2F1D01	12	G	Round_1	40.1786	512	347	0.700455	1.03432	93.1492	87.9941	0.651422
sjj_T09B4.9	Scr20-09-10_I-2F1D02	12	G	Round_1	107.301	478	290	0.437926	1.07222	98.2506	99.04	0.381323
sjj_T10E9.7	Scr11-08-08_PlqVal1M001D01	5	H	Round_2	82.07	492	313	0.43	0.59	94.39	90.28	0.66
sjj_T10E9.7	Scr11-08-08_PlqVal1M001D02	5	H	Round_2	109.78	482	294	0.42	0.61	92.71	87.36	0.61
sjj_T10E9.7	Scr11-08-15_PlqVal1M001D03	5	H	Round_2	91.59	459	299	0.61	0.77	108.14	98.86	0.61
sjj_T10E9.7	Scr11-08-15_PlqVal1M001D04	5	H	Round_2	102.4	445	309	1.04	0.88	113.9	107.69	1.12
sjj_T10E9.7	Scr13-09-10_I-3F1D01	9	G	Round_1	150.303	447	265	0.553244	0.502837	83.999	72.9519	1.09262
sjj_T10E9.7	Scr20-09-10_I-3F1D02	9	G	Round_1	95.357	496	291	0.469136	0.895282	93.7252	86.2913	0.509268
sjj_T10F2.4	Scr11-08-08_PlqVal1M006D01	2	D	Round_2	115.99	486	304	0.52	0.58	93.67	84.4	0.86
sjj_T10F2.4	Scr11-08-08_PlqVal1M006D02	2	D	Round_2	84.46	474	295	0.43	0.55	93.75	83.62	0.85
sjj_T10F2.4	Scr11-08-15_PlqVal1M006D03	2	D	Round_2	176.21	511	327	0.53	0.66	98.72	95.96	0.75
sjj_T10F2.4	Scr11-08-15_PlqVal1M006D04	2	D	Round_2	184.28	397	208	0.39	0.48	73.52	55.95	0.72
sjj_T10F2.4	Scr08-11-10_III-2F4D02	10	G	Round_1	108.501	502	307	0.286885	0.679055	86.0017	80.6537	0.366786
sjj_T10F2.4	Scr07-02-11_III-2F4D03	10	G	Round_1	79.3921	459	256	0.330134	0.565353	89.1242	78.573	0.551418
sjj_T11G6.1	Scr11-08-08_PlqVal1M008D01	8	A	Round_2	100.38	477	313	0.21	0.47	88.68	82.93	0.5
sjj_T11G6.1	Scr11-08-08_PlqVal1M008D02	8	A	Round_2	92.71	485	286	1.21	1	94.59	84.26	1.2
sjj_T11G6.1	Scr11-08-15_PlqVal1M008D03	8	A	Round_2	84.55	476	315	0.32	0.56	90.59	91.02	0.62
sjj_T11G6.1	Scr11-09-12_PlqVal1M008D04	8	A	Round_2	126.44	471	320	0.26	0.59	88.63	84.84	0.47
sjj_T11G6.1	Scr29-11-10_IV-5F4D01	10	H	Round_1	110.45	411	226	0.523691	0.434275	71.3709	55.6774	1.15801
sjj_T11G6.1	Scr06-12-10_IV-5F4D02	10	H	Round_1	160.33	488	319	0.374488	0.545614	86.1107	85.8163	0.665079
sjj_T13F2.7	Scr11-08-08_PlqVal1M008D01	5	G	Round_2	128.79	540	384	0.53	0.88	100.4	101.75	0.55
sjj_T13F2.7	Scr11-08-08_PlqVal1M008D02	5	G	Round_2	76.2	451	256	0.71	0.95	87.96	75.43	0.79
sjj_T13F2.7	Scr11-08-15_PlqVal1M008D03	5	G	Round_2	72.27	531	312	0.72	0.97	101.06	90.16	0.69
sjj_T13F2.7	Scr11-09-12_PlqVal1M008D04	5	G	Round_2	167.53	548	419	0.63	1.25	103.12	111.08	0.47
sjj_T13F2.7	Scr29-11-10_IV-5F1D01	1	D	Round_1	102.554	523	361	0.692092	0.924941	88.2538	85.0539	0.859746
sjj_T13F2.7	Scr06-12-10_IV-5F1D02	1	D	Round_1	77.0285	576	373	0.489407	0.77507	96.278	93.1823	0.595671
sjj_T13H5.5	Scr11-08-08_PlqVal1M004D01	5	C	Round_2	109.41	516	348	0.82	0.81	95.6	96.78	0.97
sjj_T13H5.5	Scr11-08-08_PlqVal1M004D02	5	C	Round_2	79.48	484	275	0.33	0.63	91.6	75.77	0.52
sjj_T13H5.5	Scr11-08-15_PlqVal1M004D03	5	C	Round_2	94.81	359	207	0.74	0.82	79.99	70.87	0.81
sjj_T13H5.5	Scr11-09-12_PlqVal1M004D05	5	C	Round_2	86.59	581	368	0.61	0.86	108.91	104.86	0.66
sjj_T13H5.5	Scr25-10-10_II-6F3D01	9	H	Round_1	86.2469	487	296	0.359649	0.777116	92.4733	86.501	0.452248
sjj_T13H5.5	Scr14-02-11_II-6F3D03	9	H	Round_1	85.3157	495	293	0.537187	0.980751	102.695	106.085	0.540874
sjj_T19A5.1	Scr11-08-08_PlqVal1M012D01	3	F	Round_2	77.55	489	309	0.56	0.72	94.11	88.85	0.79
sjj_T19A5.1	Scr11-08-08_PlqVal1M012D02	3	F	Round_2	121.12	484	333	0.51	0.7	98.76	100.35	0.66
sjj_T19A5.1	Scr11-08-15_PlqVal1M012D03	3	F	Round_2	104.2	483	305	0.39	0.82	96.18	95.59	0.49
sjj_T19A5.1	Scr11-08-15_PlqVal1M012D04	3	F	Round_2	87	514	333	0.38	0.74	100.22	101.34	0.47
sjj_T19A5.1	Scr13-12-10_V-6F2D01	11	C	Round_1	104.348	580	408	0.139929	0.625354	101.349	95.9655	0.230032
sjj_T19A5.1	Scr20-12-10_V-6F2D02	11	C	Round_1	43.9813	295	144	0.391995	0.468756	61.5171	52.2554	0.722147
sjj_T19B4.4	Scr11-08-08_PlqVal1M001D01	4	E	Round_2	131.62	550	366	0.62	0.76	105.52	105.56	0.78
sjj_T19B4.4	Scr11-08-08_PlqVal1M001D02	4	E	Round_2	176.61	490	287	0.63	0.84	94.25	85.28	0.69
sjj_T19B4.4	Scr11-08-15_PlqVal1M001D03	4	E	Round_2	78.15	378	286	0.75	0.93	89.06	94.56	0.69
sjj_T19B4.4	Scr11-08-15_PlqVal1M001D04	4	E	Round_2	54.12	489	355	0.69	1.04	125.16	123.72	0.61
sjj_T19B4.4	Scr13-09-10_I-2F3D01	10	E	Round_1	141.573	530	330	0.770543	0.778947	98.1623	94.7127	0.977562
sjj_T19B4.4	Scr20-09-10_I-2F3D02	10	E	Round_1	121.38	513	304	0.788571	0.905532	100.037	95.926	0.846363
sjj_T20B12.8	Scr11-08-08_PlqVal1M006D01	4	B	Round_2	89.63	563	430	0.6	0.79	108.51	119.39	0.76
sjj_T20B12.8	Scr11-08-08_PlqVal1M006D02	4	B	Round_2	114.62	435	266	0.53	0.86	86.04	75.4	0.59
sjj_T20B12.8	Scr11-08-15_PlqVal1M006D03	4	B	Round_2	89.62	557	381	0.98	1.01	107.61	111.81	0.95
sjj_T20B12.8	Scr11-08-15_PlqVal1M006D04	4	B	Round_2	119.47	578	422	0.57	0.99	107.04	113.5	0.52
sjj_T20B12.8	Scr08-11-10_III-3F2D02	8	H	Round_1	67.1642	545	388	0.466178	0.870217	94.6911	103.067	0.562009
sjj_T20B12.8	Scr07-02-11_III-3F2D03	8	H	Round_1	109.356	484	287	0.764268	0.93998	95.5703	92.0036	0.794543
sjj_T20H4.5	Scr11-08-08_PlqVal1M006D01	4	F	Round_2	105.44	488	319	0.22	0.53	94.05	88.57	0.4
sjj_T20H4.5	Scr11-08-08_PlqVal1M006D02	4	F	Round_2	138.76	468	305	0.16	0.63	92.57	86.46	0.25
sjj_T20H4.5	Scr11-08-15_PlqVal1M006D03	4	F	Round_2	74.43	488	285	0.27	0.55	94.28	83.64	0.42
sjj_T20H4.5	Scr11-08-15_PlqVal1M006D04	4	F	Round_2	91.51	462	282	0.25	0.6	85.56	75.85	0.45
sjj_T20H4.5	Scr08-11-10_III-3F3D02	8	E	Round_1	112.912	509	304	0.465998	0.773222	90.4706	80.4233	0.531946
sjj_T20H4.5	Scr07-02-11_III-3F3D03	8	E	Round_1	132.363	476	268	0.400364	0.741985	92.3925	82.1914	0.492803
sjj_T21E12.4	Scr11-08-08_PlqVal1M001D01	2	A	Round_2	96	448	294	0.07	0.32	85.95	84.8	0.15
sjj_T21E12.4	Scr11-08-08_PlqVal1M001D02	2	A	Round_2	41.37	410	251	0.07	0.3	78.86	74.58	0.15
sjj_T21E12.4	Scr11-08-15_PlqVal1M001D03	2	A	Round_2	266.21	335	160	0.12	0.39	78.92	52.9	0.22
sjj_T21E12.4	Scr11-08-15_PlqVal1M001D04	2	A	Round_2	59.97	349	233	0.13	0.37	89.33	81.2	0.16
sjj_T21E12.4	Scr13-09-10_I-1F1D01	8	H	Round_1	136.889	494	293	0.551075	0.621084	86.6227	76.588	0.788227
sjj_T21E12.4	Scr20-09-10_I-1F1D02	8	H	Round_1	95.0589	492	278	0.638183	0.790196	93.9882	89.3821	0.801388
sjj_T22B11.5	Scr11-08-08_PlqVal1M007D01	5	G	Round_2	138.03	491	298	0.46	0.63	86.74	74.21	0.76
sjj_T22B11.5	Scr11-08-08_PlqVal1M007D02	5	G	Round_2	121.38	512	338	0.32	0.58	91.96	86.33	0.51
sjj_T22B11.5	Scr11-08-15_PlqVal1M007D04	5	G	Round_2	79.97	469	271	0.49	0.69	101.2	100.86	0.7
sjj_T22B11.5	Scr11-09-12_PlqVal1M007D05	5	G	Round_2	70	465	298	0.4	0.7	88.85	82.64	0.55
sjj_T22B11.5	Scr15-11-10_IV-2F1D01	3	G	Round_1	113.605	509	286	0.502959	0.769553	83.2396	68.0527	0.685438
sjj_T22B11.5	Scr22-11-10_IV-2F1D02	3	G	Round_1	55.9441	480	319	0.498256	0.926684	89.8057	89.9986	0.485052
sjj_T22D1.10	Scr11-08-08_PlqVal1M008D01	2	D	Round_2	113.64	558	430	0.25	0.66	103.74	113.93	0.36
sjj_T22D1.10	Scr11-08-08_PlqVal1M008D02	2	D	Round_2	107.95	485	312	0.67	0.75	94.59	91.92	0.87
sjj_T22D1.10	Scr11-08-15_PlqVal1M008D03	2	D	Round_2	165	477	294	0.25	0.56	90.78	84.96	0.45
sjj_T22D1.10	Scr11-09-12_PlqVal1M008D04	2	D	Round_2	200.72	482	309	0.3	0.8	90.7	81.92	0.39
sjj_T22D1.10	Scr15-11-10_IV-3F1D01	3	G	Round_1	96.0096	565	388	0.692042	0.818855	95.5691	92.4105	0.845714
sjj_T22D1.10	Scr22-11-10_IV-3F1D02	3	G	Round_1	113.97	537	351	0.731721	0.697709	100.7	97.2429	1.12374
sjj_T23B12.2	Scr11-08-08_PlqVal1M012D01	3	A	Round_2	38.14	567	414	0.54	0.81	109.13	119.04	0.68
sjj_T23B12.2	Scr11-08-08_PlqVal1M012D02	3	A	Round_2	89.87	512	346	0.53	0.71	104.47	104.27	0.71
sjj_T23B12.2	Scr11-08-15_PlqVal1M012D03	3	A	Round_2	120.06	437	232	0.49	0.64	87.02	72.71	0.72
sjj_T23B12.2	Scr11-08-15_PlqVal1M012D04	3	A	Round_2	167.21	410	211	0.36	0.55	79.94	64.21	0.58
sjj_T23B12.2	Scr20-12-10_V-6F1D02	1	C	Round_1	115.661	419	225	0.500664	0.704931	82.1355	71.791	0.702817
sjj_T23B12.2	Scr21-02-11_V-6F1D03	1	C	Round_1	140.052	420	219	0.443461	0.83268	87.7533	72.6441	0.533934
sjj_T23F6.4	Scr11-08-08_PlqVal1M008D01	8	E	Round_2	193.18	521	346	0.35	0.65	96.86	91.68	0.5
sjj_T23F6.4	Scr11-08-08_PlqVal1M008D02	8	E	Round_2	97.79	512	339	1.17	1.15	99.86	99.88	0.97
sjj_T23F6.4	Scr11-08-15_PlqVal1M008D03	8	E	Round_2	100.91	552	365	0.63	0.68	105.05	105.47	0.96
sjj_T23F6.4	Scr11-09-12_PlqVal1M008D04	8	E	Round_2	102.73	528	373	0.42	0.81	99.35	98.89	0.54
sjj_T23F6.4	Scr29-11-10_IV-6F2D01	4	B	Round_1	103.235	547	366	0.757543	0.714071	92.6281	84.0658	1.03697
sjj_T23F6.4	Scr06-12-10_IV-6F2D02	4	B	Round_1	130.422	472	265	0.799446	0.751552	83.8465	71.552	0.994641
sjj_T23G5.1	Scr11-08-08_PlqVal1M006D01	5	H	Round_2	94.9	541	392	0.58	1.06	104.27	108.84	0.54
sjj_T23G5.1	Scr11-08-08_PlqVal1M006D02	5	H	Round_2	102.56	386	202	0.35	0.65	76.35	57.26	0.57
sjj_T23G5.1	Scr11-08-15_PlqVal1M006D03	5	H	Round_2	112.41	493	333	0.92	1.01	95.24	97.72	0.89
sjj_T23G5.1	Scr11-08-15_PlqVal1M006D04	5	H	Round_2	101.67	494	333	0.79	0.96	91.48	89.57	0.79
sjj_T23G5.1	Scr01-11-10_III-4F1D01	8	H	Round_1	122.959	595	396	0.746234	0.933654	99.8965	96.3804	0.82967
sjj_T23G5.1	Scr08-11-10_III-4F1D02	8	H	Round_1	129.614	528	325	0.381818	0.917174	88.099	83.1029	0.4172
sjj_T26A5.3	Scr11-08-08_PlqVal1M006D01	5	F	Round_2	126.53	495	336	0.44	0.66	95.4	93.29	0.61
sjj_T26A5.3	Scr11-08-08_PlqVal1M006D02	5	F	Round_2	121.86	498	344	0.32	0.62	98.5	97.51	0.52
sjj_T26A5.3	Scr11-08-15_PlqVal1M006D03	5	F	Round_2	85.07	528	344	0.45	0.64	102	100.95	0.62
sjj_T26A5.3	Scr11-08-15_PlqVal1M006D04	5	F	Round_2	81.34	482	309	0.34	0.59	89.26	83.11	0.53
sjj_T26A5.3	Scr01-11-10_III-3F4D01	11	G	Round_1	140.485	541	333	0.549099	0.633859	84.6011	70.5005	0.80799
sjj_T26A5.3	Scr08-11-10_III-3F4D02	11	G	Round_1	128.513	502	299	0.323331	0.863014	83.086	73.7403	0.354433
sjj_T26G10.1	Scr11-08-08_PlqVal1M006D01	8	A	Round_2	98.41	490	350	0.37	0.77	94.44	97.18	0.53
sjj_T26G10.1	Scr11-08-08_PlqVal1M006D02	8	A	Round_2	60.33	509	378	0.4	0.91	100.68	107.15	0.43
sjj_T26G10.1	Scr11-08-15_PlqVal1M006D03	8	A	Round_2	94.18	480	310	0.66	0.76	92.73	90.97	0.89
sjj_T26G10.1	Scr11-08-15_PlqVal1M006D04	8	A	Round_2	109.3	417	239	0.69	0.75	77.22	64.28	0.88
sjj_T26G10.1	Scr15-11-10_III-5F2D01	1	B	Round_1	112.115	592	403	0.488127	0.960869	92.5405	89.9045	0.457491
sjj_T26G10.1	Scr22-11-10_III-5F2D02	1	B	Round_1	175.331	545	367	0.331541	1.03981	96.9633	99.8695	0.329989
sjj_T27C4.4	Scr11-08-08_PlqVal1M011D01	4	H	Round_2	56	463	288	0.4	0.5	85.97	78.74	0.86
sjj_T27C4.4	Scr11-08-08_PlqVal1M011D02	4	H	Round_2	115.14	484	333	0.84	0.75	96.54	93.23	1.18
sjj_T27C4.4	Scr11-08-15_PlqVal1M011D03	4	H	Round_2	74.61	608	474	0.58	1.06	115.03	138.01	0.57
sjj_T27C4.4	Scr11-09-12_PlqVal1M011D05	4	H	Round_2	105.53	552	376	0.78	0.87	101.34	98.33	1.13
sjj_T27C4.4	Scr13-12-10_V-3F3D01	3	B	Round_1	104.457	555	395	0.539463	0.759419	111.237	125.247	0.713892
sjj_T27C4.4	Scr20-12-10_V-3F3D02	3	B	Round_1	71.1645	663	480	0.454209	0.863636	115.128	122.603	0.518279
sjj_T27E4.5	Scr11-08-08_PlqVal1M012D01	3	D	Round_2	83.91	510	352	1.04	1.13	98.16	101.21	0.92
sjj_T27E4.5	Scr11-08-08_PlqVal1M012D02	3	D	Round_2	87.26	565	438	0.76	1.09	115.29	131.99	0.64
sjj_T27E4.5	Scr11-08-15_PlqVal1M012D03	3	D	Round_2	329.59	307	150	0.13	0.58	61.14	47.01	0.25
sjj_T27E4.5	Scr11-08-15_PlqVal1M012D04	3	D	Round_2	141.23	348	162	0.19	0.55	67.85	49.3	0.35
sjj_T27E4.5	Scr20-12-10_V-6F1D02	7	G	Round_1	90.6888	560	343	0.370056	0.84097	109.775	109.441	0.504498
sjj_T27E4.5	Scr21-02-11_V-6F1D03	7	G	Round_1	68.3976	509	333	0.745821	0.926144	106.349	110.459	0.907923
sjj_T27E9.2	Scr11-08-08_PlqVal1M007D01	2	F	Round_2	87.83	556	380	0.57	0.76	98.22	94.63	0.69
sjj_T27E9.2	Scr11-08-08_PlqVal1M007D02	2	F	Round_2	104.72	556	380	0.48	0.69	99.86	97.06	0.63
sjj_T27E9.2	Scr11-08-15_PlqVal1M007D04	2	F	Round_2	98.79	472	255	0.51	0.74	101.85	94.91	0.61
sjj_T27E9.2	Scr11-09-12_PlqVal1M007D05	2	F	Round_2	104	514	325	0.45	0.78	98.22	90.12	0.54
sjj_T27E9.2	Scr15-11-10_III-6F4D01	10	G	Round_1	128.324	548	331	0.594297	1.31117	90.0395	84.2471	0.383656
sjj_T27E9.2	Scr22-11-10_III-6F4D02	10	G	Round_1	111.754	453	265	0.172584	0.601436	92.1048	86.1532	0.322111
sjj_T27F7.3	Scr11-08-08_PlqVal1M004D01	2	C	Round_2	128.37	514	310	0.24	0.75	95.22	86.21	0.28
sjj_T27F7.3	Scr11-08-08_PlqVal1M004D02	2	C	Round_2	94.77	543	358	0.35	0.81	102.77	98.64	0.41
sjj_T27F7.3	Scr11-08-15_PlqVal1M004D03	2	C	Round_2	52.79	473	342	0.38	1.01	105.39	117.09	0.37
sjj_T27F7.3	Scr11-09-12_PlqVal1M004D05	2	C	Round_2	83.7	504	303	0.29	0.86	94.48	86.34	0.37
sjj_T27F7.3	Scr25-10-10_II-4F4D01	9	F	Round_1	108.416	423	250	0.203297	0.761257	77.3479	63.9168	0.281955
sjj_T27F7.3	Scr18-10-10_II-4F4D02	9	F	Round_1	52.0909	458	248	0.200482	0.841294	101.098	97.0671	0.251503
sjj_T28D9.10	Scr11-08-08_PlqVal1M004D01	3	D	Round_2	128.37	471	273	0.32	0.58	87.26	75.92	0.53
sjj_T28D9.10	Scr11-08-08_PlqVal1M004D02	3	D	Round_2	125.34	468	292	0.33	0.59	88.57	80.45	0.52
sjj_T28D9.10	Scr11-08-15_PlqVal1M004D03	3	D	Round_2	170.23	396	219	0.26	0.62	88.23	74.98	0.38
sjj_T28D9.10	Scr11-09-12_PlqVal1M004D05	3	D	Round_2	135.65	485	286	0.24	0.69	90.92	81.49	0.31
sjj_T28D9.10	Scr25-10-10_II-5F4D01	1	B	Round_1	55.2028	375	210	0.292196	0.539273	71.8215	56.4694	0.518699
sjj_T28D9.10	Scr18-10-10_II-5F4D02	1	B	Round_1	94.1255	414	215	0.538949	0.848313	103.478	100.02	0.700802
sjj_W01A8.4	Scr11-08-08_PlqVal1M001D01	6	D	Round_2	103.75	542	336	0.53	0.66	103.98	96.91	0.71
sjj_W01A8.4	Scr11-08-08_PlqVal1M001D02	6	D	Round_2	136.83	445	241	0.37	0.57	85.6	71.61	0.66
sjj_W01A8.4	Scr11-08-15_PlqVal1M001D03	6	D	Round_2	96.47	426	277	0.51	0.81	100.36	91.58	0.56
sjj_W01A8.4	Scr11-08-15_PlqVal1M001D04	6	D	Round_2	98.01	500	332	0.69	0.98	127.98	115.7	0.64
sjj_W01A8.4	Scr13-09-10_I-3F2D01	11	H	Round_1	120.564	459	309	0.506875	0.663588	87.2065	81.7688	0.781343
sjj_W01A8.4	Scr20-09-10_I-3F2D02	11	H	Round_1	98.8211	465	269	0.527832	0.693393	91.8781	84.9342	0.767641
sjj_W02B12.9	Scr11-08-08_PlqVal1M004D01	6	A	Round_2	96.28	548	386	0.35	0.55	101.52	107.35	0.66
sjj_W02B12.9	Scr11-08-08_PlqVal1M004D02	6	A	Round_2	120.75	507	305	0.44	0.5	95.95	84.04	0.87
sjj_W02B12.9	Scr11-08-15_PlqVal1M004D03	6	A	Round_2	82.96	351	233	0.85	0.76	78.21	79.77	1.03
sjj_W02B12.9	Scr11-09-12_PlqVal1M004D05	6	A	Round_2	54.84	573	403	0.71	0.78	107.41	114.83	0.87
sjj_W02B12.9	Scr18-10-10_II-7F1D02	8	D	Round_1	90.566	442	249	0.636197	0.9578	102.782	102.089	0.662121
sjj_W02B12.9	Scr14-02-11_II-7F1D03	8	D	Round_1	87.1086	478	293	0.652778	0.883002	104.177	110.646	0.727818
sjj_W02D9.1	Scr11-08-08_PlqVal1M002D01	6	B	Round_2	87.4	452	289	0.52	0.69	95.04	93.12	0.75
sjj_W02D9.1	Scr11-08-08_PlqVal1M002D02	6	B	Round_2	91.46	521	354	0.37	0.65	102.27	102.58	0.6
sjj_W02D9.1	Scr11-09-12_PlqVal1M002D05	6	B	Round_2	81.01	506	341	0.56	0.81	92.85	92.18	0.66
sjj_W02D9.1	Scr11-09-12_PlqVal1M002D07	6	B	Round_2	106.88	531	361	0.67	0.91	97.42	96.9	0.77
sjj_W02D9.1	Scr27-09-10_I-6F4D01	11	D	Round_1	93.5837	446	255	0.411409	0.850666	86.5939	85.8104	0.477217
sjj_W02D9.1	Scr21-02-11_I-6F4D03	11	D	Round_1	88.664	452	283	0.376619	0.708602	94.2625	89.8345	0.507483
sjj_W02F12.5	Scr11-08-08_PlqVal1M011D01	8	C	Round_2	112	468	294	0.32	0.55	86.9	80.38	0.56
sjj_W02F12.5	Scr11-08-08_PlqVal1M011D02	8	C	Round_2	144.74	489	330	0.86	0.74	97.54	92.39	1.17
sjj_W02F12.5	Scr11-08-15_PlqVal1M011D03	8	C	Round_2	126.84	473	280	0.62	0.7	89.49	81.53	0.87
sjj_W02F12.5	Scr11-09-12_PlqVal1M011D05	8	C	Round_2	105.53	495	312	1.06	0.93	90.87	81.59	1.08
sjj_W02F12.5	Scr13-12-10_V-4F3D01	4	F	Round_1	76.0707	406	239	0.287283	0.563591	90.2996	89.3506	0.498289
sjj_W02F12.5	Scr20-12-10_V-4F3D02	4	F	Round_1	123.789	489	283	0.385417	0.602983	82.272	69.3302	0.64152
sjj_W03G1.5	Scr11-08-08_PlqVal1M007D01	4	E	Round_2	132.45	479	293	0.19	0.61	84.62	72.96	0.33
sjj_W03G1.5	Scr11-08-08_PlqVal1M007D02	4	E	Round_2	97.58	465	277	0.23	0.56	83.52	70.75	0.47
sjj_W03G1.5	Scr11-08-15_PlqVal1M007D04	4	E	Round_2	107.02	407	215	0.36	0.62	87.82	80.02	0.64
sjj_W03G1.5	Scr11-09-12_PlqVal1M007D05	4	E	Round_2	92	403	213	0.27	0.73	77.01	59.07	0.45
sjj_W03G1.5	Scr07-02-11_IV-1F3D01	1	G	Round_1	107.091	401	222	0.636727	0.793968	76.2539	64.0903	0.794687
sjj_W03G1.5	Scr22-11-10_IV-1F3D02	1	G	Round_1	181.329	472	238	0.256972	0.68754	81.3052	64.1529	0.325907
sjj_W03H9.4	Scr11-08-08_PlqVal1M005D02	2	G	Round_2	107.41	480	333	0.55	0.6	92.47	94.87	0.84
sjj_W03H9.4	Scr11-09-12_PlqVal1M005D05	2	G	Round_2	75.55	482	315	0.36	0.6	96.38	96.54	0.52
sjj_W03H9.4	Scr11-09-12_PlqVal1M005D07	2	G	Round_2	96.54	511	333	0.5	0.6	95.96	92.87	0.65
sjj_W03H9.4	Scr11-09-12_PlqVal1M005D08	2	G	Round_2	95.53	518	345	0.25	0.55	103.77	105.41	0.38
sjj_W03H9.4	Scr01-11-10_II-9F2D01	5	C	Round_1	97.6618	597	424	0.71908	0.677459	94.4861	94.7042	0.960674
sjj_W03H9.4	Scr08-11-10_II-9F2D02	5	C	Round_1	148.877	547	374	0.38695	0.652174	89.3814	88.514	0.675249
sjj_W04A4.6	Scr11-08-08_PlqVal1M002D01	4	C	Round_2	109.82	450	296	0.24	0.77	94.62	95.37	0.29
sjj_W04A4.6	Scr11-08-08_PlqVal1M002D02	4	C	Round_2	82.75	487	307	0.36	0.72	95.6	88.96	0.45
sjj_W04A4.6	Scr11-09-12_PlqVal1M002D05	4	C	Round_2	70.88	474	299	0.18	0.8	86.98	80.82	0.2
sjj_W04A4.6	Scr11-09-12_PlqVal1M002D07	4	C	Round_2	112.31	492	327	0.35	0.98	90.27	87.77	0.28
sjj_W04A4.6	Scr27-09-10_I-6F1D01	8	H	Round_1	102.125	451	283	0.408951	0.785322	86.4503	85.3835	0.559759
sjj_W04A4.6	Scr21-02-11_I-6F1D03	8	H	Round_1	104.002	452	264	0.305423	0.783357	93.4233	88.7377	0.452439
sjj_W06B11.2	Scr11-08-08_PlqVal1M013D01	10	D	Round_2	73.01	642	507	0.58	1.02	119.17	139.94	0.55
sjj_W06B11.2	Scr11-08-15_PlqVal1M013D03	10	D	Round_2	106.72	640	471	0.55	1.06	112.99	118.43	0.51
sjj_W06B11.2	Scr11-08-15_PlqVal1M013D04	10	D	Round_2	91.85	435	230	0.78	0.78	91.61	79.38	1
sjj_W06B11.2	Scr11-09-12_PlqVal1M013D06	10	D	Round_2	88.56	590	444	0.61	1	102.61	101.37	0.62
sjj_W06B11.2	Scr24-01-11_X-3F2D01	9	H	Round_1	126.305	581	423	0.30983	0.895428	95.0955	95.1065	0.311594
sjj_W06B11.2	Scr31-01-11_X-3F2D02	9	H	Round_1	97.112	598	386	0.433057	1.15425	102.021	101.595	0.374691
sjj_W06E11.1	Scr11-08-08_PlqVal1M005D02	4	E	Round_2	112.71	504	348	0.58	0.72	97.09	99.15	0.77
sjj_W06E11.1	Scr11-09-12_PlqVal1M005D05	4	E	Round_2	154.54	481	271	0.71	0.78	96.18	83.06	0.86
sjj_W06E11.1	Scr11-09-12_PlqVal1M005D07	4	E	Round_2	102.83	507	314	0.93	0.84	95.21	87.57	1.05
sjj_W06E11.1	Scr11-09-12_PlqVal1M005D08	4	E	Round_2	76.43	514	336	0.86	0.9	102.97	102.66	0.88
sjj_W06E11.1	Scr08-11-10_III-1F2D02	9	G	Round_1	92.5434	511	325	0.59229	0.86087	86.1371	81.2783	0.673063
sjj_W06E11.1	Scr14-02-11_III-1F2D03	9	G	Round_1	91.5069	475	286	0.750718	0.892786	103.819	108.608	0.827217
sjj_W09C5.8	Scr11-08-08_PlqVal1M002D01	5	E	Round_2	124.38	459	278	0.21	0.53	96.51	89.57	0.37
sjj_W09C5.8	Scr11-08-08_PlqVal1M002D02	5	E	Round_2	101.62	493	313	0.15	0.48	96.78	90.7	0.26
sjj_W09C5.8	Scr11-09-12_PlqVal1M002D05	5	E	Round_2	86.07	517	320	0.25	0.62	94.87	86.5	0.31
sjj_W09C5.8	Scr11-09-12_PlqVal1M002D07	5	E	Round_2	105.07	488	292	0.26	0.62	89.54	78.38	0.36
sjj_W09C5.8	Scr27-09-10_I-6F3D01	4	G	Round_1	96.3915	487	257	0.404001	0.74595	93.0695	84.7443	0.618211
sjj_W09C5.8	Scr21-02-11_I-6F3D03	4	G	Round_1	100.335	446	257	0.250179	0.633522	92.1717	86.3918	0.470727
sjj_W10C4.b	Scr11-08-08_PlqVal1M005D02	4	D	Round_2	127.3	463	283	0.55	0.6	89.19	80.63	0.95
sjj_W10C4.b	Scr11-09-12_PlqVal1M005D05	4	D	Round_2	84.14	376	195	0.36	0.54	75.18	59.76	0.6
sjj_W10C4.b	Scr11-09-12_PlqVal1M005D07	4	D	Round_2	69.25	418	231	0.53	0.6	78.5	64.42	0.98
sjj_W10C4.b	Scr11-09-12_PlqVal1M005D08	4	D	Round_2	206.7	423	240	0.39	0.81	84.74	73.33	0.49
sjj_W10C4.b	Scr08-11-10_III-1F2D02	5	E	Round_1	133.476	456	236	0.569509	0.643478	76.866	59.0205	0.868955
sjj_W10C4.b	Scr14-02-11_III-1F2D03	5	E	Round_1	50.2644	346	159	0.518678	0.604208	75.6242	60.3797	0.880632
sjj_W10C6.1	Scr11-08-08_PlqVal1M004D01	7	D	Round_2	118.16	527	379	0.29	0.74	97.63	105.4	0.39
sjj_W10C6.1	Scr11-08-08_PlqVal1M004D02	7	D	Round_2	84.07	541	390	0.27	0.86	102.39	107.45	0.32
sjj_W10C6.1	Scr11-08-15_PlqVal1M004D03	7	D	Round_2	71.11	512	372	0.3	0.76	114.08	127.36	0.42
sjj_W10C6.1	Scr11-09-12_PlqVal1M004D05	7	D	Round_2	118.33	533	382	0.35	1.01	99.91	108.85	0.34
sjj_W10C6.1	Scr25-10-10_II-7F4D01	2	F	Round_1	94.4873	442	290	0.561576	0.886799	91.9475	88.2676	0.763406
sjj_W10C6.1	Scr18-10-10_II-7F4D02	2	F	Round_1	187.441	399	211	0.511203	0.747546	78.6526	68.4673	0.788192
sjj_W10D5.3	Scr11-08-08_PlqVal1M001D01	8	E	Round_2	109.94	530	349	0.77	0.83	101.68	100.66	0.95
sjj_W10D5.3	Scr11-08-08_PlqVal1M001D02	8	E	Round_2	116.15	545	356	0.73	0.95	104.83	105.78	0.74
sjj_W10D5.3	Scr11-08-15_PlqVal1M001D03	8	E	Round_2	76.93	593	417	0.77	1.1	139.71	137.87	0.73
sjj_W10D5.3	Scr11-08-15_PlqVal1M001D04	8	E	Round_2	102.4	306	215	0.91	0.85	78.32	74.93	1.1
sjj_W10D5.3	Scr27-09-10_I-4F2D01	6	B	Round_1	59.6154	551	351	0.485062	1.26957	114.175	125.54	0.381302
sjj_W10D5.3	Scr07-02-11_I-4F2D03	6	B	Round_1	59.3977	554	375	0.625115	1.27062	108.321	114.405	0.467165
sjj_Y106G6H.2	Scr11-08-08_PlqVal1M002D01	4	A	Round_2	81.8	511	343	0.57	0.64	107.45	110.51	0.86
sjj_Y106G6H.2	Scr11-08-08_PlqVal1M002D02	4	A	Round_2	206.14	458	267	0.48	0.37	89.91	77.37	1.18
sjj_Y106G6H.2	Scr11-09-12_PlqVal1M002D05	4	A	Round_2	87.76	543	381	0.83	0.81	99.64	102.99	0.91
sjj_Y106G6H.2	Scr11-09-12_PlqVal1M002D07	4	A	Round_2	85.14	602	425	0.75	0.9	110.45	114.08	0.84
sjj_Y106G6H.2	Scr27-09-10_I-5F4D01	5	H	Round_1	95.5183	436	237	0.564374	0.513514	89.5591	78.3092	1.14104
sjj_Y106G6H.2	Scr21-02-11_I-5F4D03	5	H	Round_1	121.065	519	324	0.573951	0.745098	101.955	98.0984	0.764368
sjj_Y110A2B.a	Scr11-08-08_PlqVal1M003D01	3	F	Round_2	94.07	584	437	0.83	0.97	109.8	117.76	0.85
sjj_Y110A2B.a	Scr11-08-08_PlqVal1M003D02	3	F	Round_2	96.38	595	431	0.74	0.96	110.11	114.87	0.73
sjj_Y110A2B.a	Scr11-08-15_PlqVal1M003D03	3	F	Round_2	94.01	647	501	0.68	1.14	111.67	116.18	0.6
sjj_Y110A2B.a	Scr11-08-15_PlqVal1M003D04	3	F	Round_2	111.96	640	465	0.35	1.03	113.04	114.75	0.35
sjj_Y110A2B.a	Scr25-10-10_II-2F2D01	8	C	Round_1	68.1906	597	379	0.747061	0.850437	102.816	99.7935	0.913285
sjj_Y110A2B.a	Scr18-10-10_II-2F2D02	8	C	Round_1	73.5977	648	440	0.768675	1.01942	115.361	124.266	0.746317
sjj_Y119D3_444.b	Scr11-08-08_PlqVal1M007D01	2	E	Round_2	115.72	553	408	0.42	0.85	97.69	101.6	0.5
sjj_Y119D3_444.b	Scr11-08-08_PlqVal1M007D02	2	E	Round_2	113.05	561	436	0.54	0.87	100.76	111.36	0.65
sjj_Y119D3_444.b	Scr11-08-15_PlqVal1M007D04	2	E	Round_2	101.14	462	280	0.62	0.88	99.69	104.21	0.73
sjj_Y119D3_444.b	Scr11-09-12_PlqVal1M007D05	2	E	Round_2	82	531	385	0.42	1.03	101.46	106.76	0.49
sjj_Y119D3_444.b	Scr15-11-10_III-6F4D01	12	F	Round_1	116.917	554	383	0.576288	1.35638	91.0254	97.4823	0.450753
sjj_Y119D3_444.b	Scr22-11-10_III-6F4D02	12	F	Round_1	130.621	492	345	0.327909	1.06314	100.034	112.162	0.319358
sjj_Y19D2B.1	Scr11-08-08_PlqVal1M004D01	6	G	Round_2	122.54	485	300	0.27	0.55	89.85	83.43	0.44
sjj_Y19D2B.1	Scr11-08-08_PlqVal1M004D02	6	G	Round_2	110.05	552	417	0.31	0.78	104.47	114.89	0.37
sjj_Y19D2B.1	Scr11-08-15_PlqVal1M004D03	6	G	Round_2	74.34	440	266	0.4	0.52	98.04	91.07	0.74
sjj_Y19D2B.1	Scr11-09-12_PlqVal1M004D05	6	G	Round_2	93.8	474	310	0.11	0.55	88.85	88.33	0.2
sjj_Y19D2B.1	Scr25-10-10_II-7F2D01	10	D	Round_1	130.298	431	277	0.282729	0.717435	84.082	74.8265	0.414082
sjj_Y19D2B.1	Scr18-10-10_II-7F2D02	10	D	Round_1	97.547	422	260	0.233747	0.638938	96.5289	100.198	0.395362
sjj_Y23H5A.7	Scr11-08-08_PlqVal1M001D01	3	C	Round_2	113.04	428	291	0.2	0.31	82.11	83.93	0.61
sjj_Y23H5A.7	Scr11-08-08_PlqVal1M001D02	3	C	Round_2	73.19	469	330	0.24	0.34	90.21	98.05	0.57
sjj_Y23H5A.7	Scr11-08-15_PlqVal1M001D03	3	C	Round_2	76.93	282	186	0.22	0.27	66.44	61.5	0.77
sjj_Y23H5A.7	Scr11-08-15_PlqVal1M001D04	3	C	Round_2	74.6	442	303	0.31	0.4	113.13	105.6	0.78
sjj_Y23H5A.7	Scr13-09-10_I-1F4D01	7	D	Round_1	123.264	428	278	0.293059	0.400742	73.8612	65.3563	0.701486
sjj_Y23H5A.7	Scr20-09-10_I-1F4D02	7	D	Round_1	138.397	452	276	0.305547	0.381021	84.0294	81.713	0.669212
sjj_Y37D8A.14	Scr11-08-08_PlqVal1M007D01	2	C	Round_2	100.38	554	357	0.36	0.75	97.87	88.9	0.47
sjj_Y37D8A.14	Scr11-08-08_PlqVal1M007D02	2	C	Round_2	107.1	596	411	0.41	0.81	107.05	104.98	0.54
sjj_Y37D8A.14	Scr11-08-15_PlqVal1M007D04	2	C	Round_2	97.61	503	284	0.73	0.83	108.54	105.7	0.86
sjj_Y37D8A.14	Scr11-09-12_PlqVal1M007D05	2	C	Round_2	104	533	322	0.8	0.85	101.85	89.29	1
sjj_Y37D8A.14	Scr15-11-10_III-6F2D01	7	H	Round_1	65.5786	509	276	0.550734	0.701234	80.7779	66.1944	0.848466
sjj_Y37D8A.14	Scr22-11-10_III-6F2D02	7	H	Round_1	167.697	620	327	0.362398	0.63053	106.684	88.244	0.567041
sjj_Y37E11A_93.e	Scr11-08-08_PlqVal1M009D02	4	G	Round_2	102.5	361	287	0.29	0.58	67.96	76.08	0.45
sjj_Y37E11A_93.e	Scr11-08-15_PlqVal1M009D03	4	G	Round_2	88.6	447	263	0.17	0.52	86.6	82.08	0.24
sjj_Y37E11A_93.e	Scr11-09-12_PlqVal1M009D04	4	G	Round_2	72.22	434	261	0.32	0.58	82.02	71.08	0.43
sjj_Y37E11A_93.e	Scr11-09-12_PlqVal1M009D05	4	G	Round_2	152.21	387	232	0.39	0.56	71.09	58.92	0.45
sjj_Y37E11A_93.e	Scr29-11-10_IV-8F3D01	3	F	Round_1	84.0731	435	312	0.250871	0.524684	74.1884	66.7074	0.507303
sjj_Y37E11A_93.e	Scr06-12-10_IV-8F3D02	3	F	Round_1	110.94	452	275	0.438462	0.544554	75.8177	61.8656	0.634068
sjj_Y38A10A.5	Scr11-08-08_PlqVal1M011D01	7	B	Round_2	95.41	597	458	0.14	0.63	110.86	125.22	0.2
sjj_Y38A10A.5	Scr11-08-08_PlqVal1M011D02	7	B	Round_2	136.52	498	359	0.44	0.71	99.33	100.51	0.63
sjj_Y38A10A.5	Scr11-08-15_PlqVal1M011D03	7	B	Round_2	107.44	451	264	0.69	0.93	85.33	76.87	0.68
sjj_Y38A10A.5	Scr11-09-12_PlqVal1M011D05	7	B	Round_2	63.71	540	355	1.28	1.1	99.14	92.84	1.09
sjj_Y38A10A.5	Scr13-12-10_V-4F1D01	10	D	Round_1	125.654	437	243	0.627119	0.637813	84.7775	72.5402	0.982849
sjj_Y38A10A.5	Scr20-12-10_V-4F1D02	10	D	Round_1	102.057	500	310	0.416231	0.576865	94.5537	99.6998	0.72191
sjj_Y38F2A_5743.j	Scr11-08-08_PlqVal1M009D02	4	C	Round_2	64.25	526	393	0.6	0.84	99.02	104.18	0.84
sjj_Y38F2A_5743.j	Scr11-08-15_PlqVal1M009D03	4	C	Round_2	114.5	558	367	0.74	1.05	108.1	114.54	0.73
sjj_Y38F2A_5743.j	Scr11-09-12_PlqVal1M009D04	4	C	Round_2	76.02	563	413	0.57	1.05	106.4	112.47	0.58
sjj_Y38F2A_5743.j	Scr11-09-12_PlqVal1M009D05	4	C	Round_2	66.39	605	470	0.75	1.11	111.14	119.37	0.69
sjj_Y38F2A_5743.j	Scr29-11-10_IV-8F1D01	7	H	Round_1	107.969	601	468	0.790232	1.03952	105.87	108.387	0.709008
sjj_Y38F2A_5743.j	Scr06-12-10_IV-8F1D02	7	H	Round_1	142.014	637	494	0.714633	1.03951	106.458	112.057	0.647224
sjj_Y39G10A_246.c	Scr11-08-08_PlqVal1M002D01	6	H	Round_2	105.33	302	162	0.07	0.2	63.5	52.2	0.3
sjj_Y39G10A_246.c	Scr11-08-08_PlqVal1M002D02	6	H	Round_2	97.26	333	187	0.07	0.17	65.37	54.19	0.34
sjj_Y39G10A_246.c	Scr11-09-12_PlqVal1M002D05	6	H	Round_2	84.38	378	217	0.12	0.3	69.36	58.66	0.33
sjj_Y39G10A_246.c	Scr11-09-12_PlqVal1M002D07	6	H	Round_2	123.18	479	316	0.41	0.76	87.88	84.82	0.41
sjj_Y39G10A_246.c	Scr11-10-10_I-7F2D01	6	E	Round_1	112.875	381	216	0.128686	0.323623	68.23	59.084	0.305112
sjj_Y39G10A_246.c	Scr21-02-11_I-7F2D03	6	E	Round_1	107.901	408	245	0.255822	0.516459	92.9037	91.2081	0.459749
sjj_Y39G10A_246.h	Scr11-08-08_PlqVal1M002D01	8	B	Round_2	90.77	348	189	0.04	0.21	73.17	60.9	0.22
sjj_Y39G10A_246.h	Scr11-08-08_PlqVal1M002D02	8	B	Round_2	95.81	370	225	0.15	0.27	72.63	65.2	0.31
sjj_Y39G10A_246.h	Scr11-09-12_PlqVal1M002D05	8	B	Round_2	97.89	463	291	0.25	0.62	84.96	78.66	0.35
sjj_Y39G10A_246.h	Scr11-09-12_PlqVal1M002D07	8	B	Round_2	68.84	355	194	0.06	0.25	65.13	52.07	0.24
sjj_Y39G10A_246.h	Scr27-09-10_I-7F4D01	2	E	Round_1	128.063	371	182	0.387719	0.549924	85.2412	76.7599	0.698116
sjj_Y39G10A_246.h	Scr21-02-11_I-7F4D03	2	E	Round_1	137.521	413	247	0.237947	0.557462	89.3058	86.7652	0.434183
sjj_Y41E3.2	Scr11-08-08_PlqVal1M009D02	3	D	Round_2	88.73	572	429	0.84	1.06	107.68	113.72	0.79
sjj_Y41E3.2	Scr11-08-15_PlqVal1M009D03	3	D	Round_2	338.04	340	172	0.19	0.44	65.87	53.68	0.49
sjj_Y41E3.2	Scr11-09-12_PlqVal1M009D04	3	D	Round_2	174.85	552	428	0.49	0.9	104.32	116.56	0.51
sjj_Y41E3.2	Scr11-09-12_PlqVal1M009D05	3	D	Round_2	228.32	453	273	0.79	0.65	83.21	69.34	1.07
sjj_Y41E3.2	Scr29-11-10_IV-7F3D01	6	F	Round_1	115.278	480	334	0.475989	0.503665	81.4941	73.5995	0.919657
sjj_Y41E3.2	Scr06-12-10_IV-7F3D02	6	F	Round_1	94.2595	484	339	0.469466	0.648456	86.1857	86.5301	0.687931
sjj_Y43E12A.3	Scr11-08-08_PlqVal1M008D01	5	H	Round_2	113.64	557	372	0.23	0.86	103.56	98.57	0.28
sjj_Y43E12A.3	Scr11-08-08_PlqVal1M008D02	5	H	Round_2	77.47	550	356	0.29	0.82	107.27	104.89	0.3
sjj_Y43E12A.3	Scr11-08-15_PlqVal1M008D03	5	H	Round_2	69.55	592	395	0.25	0.96	112.67	114.14	0.24
sjj_Y43E12A.3	Scr11-09-12_PlqVal1M008D04	5	H	Round_2	50.58	565	409	0.23	1.17	106.31	108.43	0.23
sjj_Y43E12A.3	Scr29-11-10_IV-5F1D01	12	D	Round_1	121.356	593	399	0.481456	1.022	100.066	94.0069	0.489472
sjj_Y43E12A.3	Scr06-12-10_IV-5F1D02	12	D	Round_1	144.995	598	384	0.556144	1.02277	99.9553	95.9303	0.530356
sjj_Y45F10D.8	Scr11-08-08_PlqVal1M009D02	3	F	Round_2	146.87	580	420	0.31	0.77	109.19	111.33	0.36
sjj_Y45F10D.8	Scr11-08-15_PlqVal1M009D03	3	F	Round_2	81.78	498	301	0.56	0.74	96.48	93.94	0.72
sjj_Y45F10D.8	Scr11-09-12_PlqVal1M009D04	3	F	Round_2	115.93	557	392	0.43	0.88	105.27	106.75	0.49
sjj_Y45F10D.8	Scr11-09-12_PlqVal1M009D05	3	F	Round_2	80.96	463	306	0.91	0.8	85.05	77.72	1.32
sjj_Y45F10D.8	Scr29-11-10_IV-7F4D01	11	C	Round_1	110.998	528	354	0.779097	0.789498	87.4552	77.5635	1.16022
sjj_Y45F10D.8	Scr06-12-10_IV-7F4D02	11	C	Round_1	86.2602	560	401	0.624757	0.8687	101.06	106.056	0.677624
sjj_Y45G12B.1	Scr11-08-08_PlqVal1M010D01	7	E	Round_2	117.06	547	347	0.8	0.74	103.95	99.7	1.1
sjj_Y45G12B.1	Scr11-08-08_PlqVal1M010D02	7	E	Round_2	187.93	490	295	0.48	0.6	98.66	85.96	0.77
sjj_Y45G12B.1	Scr11-08-15_PlqVal1M010D03	7	E	Round_2	90.32	510	291	0.52	0.67	96.07	79.58	0.74
sjj_Y45G12B.1	Scr11-08-15_PlqVal1M010D04	7	E	Round_2	66.59	544	318	0.74	0.82	105.98	98.52	0.81
sjj_Y45G12B.1	Scr13-12-10_V-2F1D01	7	H	Round_1	108.187	468	277	0.398408	0.732355	98.6458	93.2789	0.494383
sjj_Y45G12B.1	Scr20-12-10_V-2F1D02	7	H	Round_1	165.978	539	279	0.361916	0.585316	80.104	62.3444	0.541984
sjj_Y46G5.f	Scr11-08-08_PlqVal1M005D02	3	E	Round_2	110.06	356	187	0.33	0.38	68.58	53.28	0.78
sjj_Y46G5.f	Scr11-09-12_PlqVal1M005D05	3	E	Round_2	103.03	345	170	0.22	0.35	68.98	52.1	0.57
sjj_Y46G5.f	Scr11-09-12_PlqVal1M005D07	3	E	Round_2	136.41	375	202	0.25	0.37	70.42	56.33	0.62
sjj_Y46G5.f	Scr11-09-12_PlqVal1M005D08	3	E	Round_2	114.64	402	199	0.37	0.4	80.54	60.8	0.86
sjj_Y46G5.f	Scr01-11-10_II-9F3D01	2	E	Round_1	116.632	493	287	0.31968	0.472272	80.6957	66.8998	0.732278
sjj_Y46G5.f	Scr08-11-10_II-9F3D02	2	E	Round_1	168.297	434	220	0.485957	0.507443	74.7723	56.7289	0.870911
sjj_Y47D3B.5	Scr11-08-08_PlqVal1M007D01	2	D	Round_2	75.29	618	440	0.42	0.81	109.17	109.57	0.5
sjj_Y47D3B.5	Scr11-08-08_PlqVal1M007D02	2	D	Round_2	89.25	573	394	0.58	0.91	102.91	100.63	0.61
sjj_Y47D3B.5	Scr11-08-15_PlqVal1M007D04	2	D	Round_2	252.84	271	125	0.11	0.5	58.48	46.52	0.27
sjj_Y47D3B.5	Scr11-09-12_PlqVal1M007D05	2	D	Round_2	58	495	331	0.4	0.9	94.59	91.79	0.48
sjj_Y47D3B.5	Scr15-11-10_III-6F4D01	5	A	Round_1	62.736	651	398	0.594297	0.298404	106.963	101.3	1.76344
sjj_Y47D3B.5	Scr22-11-10_III-6F4D02	5	A	Round_1	81.2756	487	285	0.396943	0.771539	99.0178	92.6553	0.556124
sjj_Y47G6A_247.f	Scr11-08-08_PlqVal1M002D01	8	D	Round_2	72.84	438	290	0.07	0.42	92.1	93.44	0.09
sjj_Y47G6A_247.f	Scr11-08-08_PlqVal1M002D02	8	D	Round_2	91.46	489	300	0.02	0.29	95.99	86.93	0.07
sjj_Y47G6A_247.f	Scr11-09-12_PlqVal1M002D05	8	D	Round_2	111.39	463	262	0.05	0.39	84.96	70.82	0.11
sjj_Y47G6A_247.f	Scr11-09-12_PlqVal1M002D07	8	D	Round_2	110.5	453	258	0.06	0.38	83.11	69.25	0.14
sjj_Y47G6A_247.f	Scr27-09-10_I-7F4D01	10	H	Round_1	91.6996	334	164	0.19883	0.424625	76.7401	69.1683	0.389927
sjj_Y47G6A_247.f	Scr21-02-11_I-7F4D03	10	H	Round_1	103.979	416	235	0.304044	0.4909	89.9545	82.5499	0.542729
sjj_Y47G6A_247.g	Scr11-08-08_PlqVal1M002D01	6	C	Round_2	78.44	415	240	0.08	0.38	87.26	77.33	0.11
sjj_Y47G6A_247.g	Scr11-08-08_PlqVal1M002D02	6	C	Round_2	90	442	271	0.05	0.33	86.77	78.53	0.1
sjj_Y47G6A_247.g	Scr11-09-12_PlqVal1M002D05	6	C	Round_2	96.2	495	316	0.12	0.49	90.83	85.42	0.2
sjj_Y47G6A_247.g	Scr11-09-12_PlqVal1M002D07	6	C	Round_2	108.69	503	347	0.41	0.86	92.29	93.14	0.36
sjj_Y47G6A_247.g	Scr27-09-10_I-7F1D01	4	A	Round_1	116.512	458	239	0.49	0.645362	96.2833	91.0209	0.711159
sjj_Y47G6A_247.g	Scr21-02-11_I-7F1D03	4	A	Round_1	78.827	444	268	0.250917	0.579702	97.0601	93.126	0.387002
sjj_Y47H9C.7	Scr11-08-08_PlqVal1M002D01	3	B	Round_2	87.4	462	307	0.8	0.89	97.14	98.92	0.85
sjj_Y47H9C.7	Scr11-08-08_PlqVal1M002D02	3	B	Round_2	81.29	544	388	0.6	0.81	106.79	112.43	0.68
sjj_Y47H9C.7	Scr11-09-12_PlqVal1M002D05	3	B	Round_2	96.2	569	409	0.56	0.84	104.41	110.56	0.7
sjj_Y47H9C.7	Scr11-09-12_PlqVal1M002D07	3	B	Round_2	106.88	576	397	0.46	0.99	105.68	106.56	0.46
sjj_Y47H9C.7	Scr27-09-10_I-5F1D01	8	H	Round_1	92.1238	434	265	0.701197	0.891429	91.8741	93.14	0.830816
sjj_Y47H9C.7	Scr21-02-11_I-5F1D03	8	H	Round_1	84.5554	466	292	0.508337	0.78392	93.947	86.3813	0.688439
sjj_Y48B6A.3	Scr11-08-08_PlqVal1M005D02	3	D	Round_2	111.39	591	391	0.76	0.86	113.85	111.4	0.81
sjj_Y48B6A.3	Scr11-09-12_PlqVal1M005D05	3	D	Round_2	192.31	496	313	0.44	0.79	99.17	95.93	0.53
sjj_Y48B6A.3	Scr11-09-12_PlqVal1M005D07	3	D	Round_2	151.1	519	318	0.56	0.82	97.47	88.69	0.53
sjj_Y48B6A.3	Scr11-09-12_PlqVal1M005D08	3	D	Round_2	178.91	511	303	0.59	0.9	102.37	92.58	0.58
sjj_Y48B6A.3	Scr01-11-10_II-9F3D01	5	C	Round_1	100.205	545	331	0.31968	0.681574	89.2072	77.1562	0.374398
sjj_Y48B6A.3	Scr08-11-10_II-9F3D02	5	C	Round_1	156.131	543	341	0.263227	0.757378	93.5516	87.9298	0.330601
sjj_Y48G10A.b	Scr11-08-08_PlqVal1M002D01	4	F	Round_2	93.01	490	325	0.45	0.86	103.03	104.71	0.48
sjj_Y48G10A.b	Scr11-08-08_PlqVal1M002D02	4	F	Round_2	113.23	497	339	0.54	0.91	97.56	98.24	0.57
sjj_Y48G10A.b	Scr11-09-12_PlqVal1M002D05	4	F	Round_2	155.27	528	339	0.49	0.89	96.89	91.64	0.57
sjj_Y48G10A.b	Scr11-09-12_PlqVal1M002D07	4	F	Round_2	103.26	541	376	0.67	1.14	99.26	100.92	0.55
sjj_Y48G10A.b	Scr27-09-10_I-6F2D01	8	D	Round_1	117.348	477	298	0.679562	0.911661	95.3022	94.2371	0.788683
sjj_Y48G10A.b	Scr21-02-11_I-6F2D03	8	D	Round_1	112.31	479	285	0.535023	0.896646	101.542	99.6366	0.586052
sjj_Y48G1A_54.d	Scr11-08-08_PlqVal1M002D01	6	D	Round_2	84.04	451	340	0.31	0.58	94.83	109.55	0.56
sjj_Y48G1A_54.d	Scr11-08-08_PlqVal1M002D02	6	D	Round_2	97.26	546	414	0.34	0.73	107.18	119.97	0.44
sjj_Y48G1A_54.d	Scr11-09-12_PlqVal1M002D05	6	D	Round_2	96.2	574	423	0.81	0.91	105.33	114.34	0.87
sjj_Y48G1A_54.d	Scr11-09-12_PlqVal1M002D07	6	D	Round_2	112.31	576	419	0.87	1.08	105.68	112.47	0.73
sjj_Y48G1A_54.d	Scr27-09-10_I-7F1D01	8	B	Round_1	72.4263	518	321	0.78	0.954014	108.897	122.25	0.827642
sjj_Y48G1A_54.d	Scr21-02-11_I-7F1D03	8	B	Round_1	108.549	421	262	0.683052	0.866893	92.0322	91.0411	0.852931
sjj_Y51H7B_5.b	Scr11-08-08_PlqVal1M005D02	4	A	Round_2	104.76	454	278	0.76	0.72	87.46	79.2	1.14
sjj_Y51H7B_5.b	Scr11-09-12_PlqVal1M005D05	4	A	Round_2	77.27	482	311	0.75	1.06	96.38	95.32	0.71
sjj_Y51H7B_5.b	Scr11-09-12_PlqVal1M005D07	4	A	Round_2	214.06	521	338	0.96	1.03	97.84	94.26	0.87
sjj_Y51H7B_5.b	Scr11-09-12_PlqVal1M005D08	4	A	Round_2	34.74	505	322	1.06	1.03	101.17	98.38	0.95
sjj_Y51H7B_5.b	Scr01-11-10_II-9F4D01	10	G	Round_1	91.3218	569	361	0.261969	0.774392	96.6447	87.1132	0.378965
sjj_Y51H7B_5.b	Scr08-11-10_II-9F4D02	10	G	Round_1	117.98	471	280	0.46778	0.8506	78.8025	71.5231	0.624714
sjj_Y53C10A.3	Scr11-08-08_PlqVal1M002D01	4	H	Round_2	116.54	435	272	0.17	0.49	91.47	87.64	0.32
sjj_Y53C10A.3	Scr11-08-08_PlqVal1M002D02	4	H	Round_2	90	466	333	0.1	0.46	91.48	96.5	0.19
sjj_Y53C10A.3	Scr11-09-12_PlqVal1M002D05	4	H	Round_2	97.89	509	343	0.18	0.66	93.4	92.72	0.33
sjj_Y53C10A.3	Scr11-09-12_PlqVal1M002D07	4	H	Round_2	81.52	448	303	0.29	0.74	82.2	81.33	0.31
sjj_Y53C10A.3	Scr27-09-10_I-6F3D01	5	A	Round_1	113.604	497	292	0.501941	0.675743	94.9805	96.2854	0.765784
sjj_Y53C10A.3	Scr21-02-11_I-6F3D03	5	A	Round_1	91.873	484	314	0.235463	0.32636	100.025	105.553	0.701414
sjj_Y53F4C.b	Scr11-08-08_PlqVal1M005D02	3	B	Round_2	125.97	525	386	0.46	0.74	101.13	109.97	0.58
sjj_Y53F4C.b	Scr11-09-12_PlqVal1M005D05	3	B	Round_2	116.76	492	339	0.36	0.78	98.38	103.9	0.48
sjj_Y53F4C.b	Scr11-09-12_PlqVal1M005D07	3	B	Round_2	88.14	556	388	0.43	0.76	104.41	108.21	0.56
sjj_Y53F4C.b	Scr11-09-12_PlqVal1M005D08	3	B	Round_2	85.11	451	299	0.42	0.77	90.35	91.35	0.55
sjj_Y53F4C.b	Scr01-11-10_II-9F2D01	7	G	Round_1	119.025	555	384	0.5465	0.784682	87.8389	85.7699	0.696629
sjj_Y53F4C.b	Scr08-11-10_II-9F2D02	7	G	Round_1	76.8397	636	423	0.591806	1.01739	103.924	100.111	0.682923
sjj_Y53G8A_9248.d	Scr11-08-08_PlqVal1M007D01	3	D	Round_2	85.05	607	409	0.6	0.86	107.23	101.85	0.66
sjj_Y53G8A_9248.d	Scr11-08-08_PlqVal1M007D02	3	D	Round_2	166.6	477	262	0.57	0.7	85.67	66.92	0.78
sjj_Y53G8A_9248.d	Scr11-08-15_PlqVal1M007D04	3	D	Round_2	317.52	278	134	0.11	0.47	59.99	49.87	0.28
sjj_Y53G8A_9248.d	Scr11-09-12_PlqVal1M007D05	3	D	Round_2	156	514	339	0.6	0.95	98.22	94.01	0.72
sjj_Y53G8A_9248.d	Scr15-11-10_III-7F4D01	5	H	Round_1	113.663	614	381	0.658368	0.821101	102.048	92.8621	0.732103
sjj_Y53G8A_9248.d	Scr22-11-10_III-7F4D02	5	H	Round_1	135.333	514	325	0.763359	0.99359	100.034	94.4483	0.817353
sjj_Y53G8B_93.d	Scr11-08-08_PlqVal1M007D01	3	B	Round_2	108.75	579	439	0.39	0.75	102.28	109.32	0.53
sjj_Y53G8B_93.d	Scr11-08-08_PlqVal1M007D02	3	B	Round_2	91.63	573	461	0.43	0.8	102.91	117.75	0.53
sjj_Y53G8B_93.d	Scr11-08-15_PlqVal1M007D04	3	B	Round_2	74.09	473	290	0.64	0.84	102.07	107.93	0.8
sjj_Y53G8B_93.d	Scr11-09-12_PlqVal1M007D05	3	B	Round_2	114	490	351	0.47	0.79	93.63	97.33	0.76
sjj_Y53G8B_93.d	Scr15-11-10_III-7F2D01	7	A	Round_1	34.5298	622	432	0.639604	0.920507	101.634	101.589	0.852971
sjj_Y53G8B_93.d	Scr22-11-10_III-7F2D02	7	A	Round_1	106.219	544	396	0.634441	0.916926	104.593	115.95	0.686441
sjj_Y54E10B_159.c	Scr11-08-08_PlqVal1M002D01	7	B	Round_2	108.7	436	288	0.35	0.92	91.68	92.79	0.32
sjj_Y54E10B_159.c	Scr11-08-08_PlqVal1M002D02	7	B	Round_2	76.94	491	360	0.29	0.84	96.38	104.32	0.29
sjj_Y54E10B_159.c	Scr11-09-12_PlqVal1M002D05	7	B	Round_2	62.44	475	337	0.19	0.86	87.16	91.1	0.22
sjj_Y54E10B_159.c	Scr11-09-12_PlqVal1M002D07	7	B	Round_2	103.26	492	355	0.32	1.07	90.27	95.29	0.25
sjj_Y54E10B_159.c	Scr11-10-10_I-7F2D01	4	G	Round_1	98.0933	483	293	0.595174	0.853187	86.4963	80.1464	0.662437
sjj_Y54E10B_159.c	Scr21-02-11_I-7F2D03	4	G	Round_1	91.2255	449	307	0.323144	0.986568	102.24	114.289	0.326147
sjj_Y55F3A_750.c	Scr11-08-08_PlqVal1M009D02	4	E	Round_2	125.45	542	387	0.47	1.08	102.04	102.59	0.4
sjj_Y55F3A_750.c	Scr11-08-15_PlqVal1M009D03	4	E	Round_2	91.32	491	297	0.19	0.6	95.12	92.69	0.32
sjj_Y55F3A_750.c	Scr11-09-12_PlqVal1M009D04	4	E	Round_2	96.93	489	312	0.29	0.7	92.42	84.97	0.41
sjj_Y55F3A_750.c	Scr11-09-12_PlqVal1M009D05	4	E	Round_2	97.16	515	342	0.35	0.62	94.6	86.86	0.38
sjj_Y55F3A_750.c	Scr29-11-10_IV-8F2D01	2	H	Round_1	107.474	443	266	0.363976	0.467747	79.2689	63.6126	0.727031
sjj_Y55F3A_750.c	Scr06-12-10_IV-8F2D02	2	H	Round_1	130.672	487	268	0.143577	0.513352	90.9699	87.7439	0.297595
sjj_Y57G11C.12	Scr11-08-08_PlqVal1M009D02	2	F	Round_2	108.62	467	325	0.09	0.44	87.92	86.15	0.17
sjj_Y57G11C.12	Scr11-08-15_PlqVal1M009D03	2	F	Round_2	92.69	498	302	0.17	0.57	96.48	94.25	0.26
sjj_Y57G11C.12	Scr11-09-12_PlqVal1M009D04	2	F	Round_2	106.43	474	282	0.2	0.64	89.58	76.8	0.27
sjj_Y57G11C.12	Scr11-09-12_PlqVal1M009D05	2	F	Round_2	119.82	451	286	0.24	0.57	82.85	72.64	0.42
sjj_Y57G11C.12	Scr29-11-10_IV-7F1D01	10	E	Round_1	90.0071	440	265	0.286107	0.549004	73.8349	60.139	0.47029
sjj_Y57G11C.12	Scr06-12-10_IV-7F1D02	10	E	Round_1	111.323	480	285	0.216627	0.554026	84.4784	73.6654	0.373879
sjj_Y57G11C.17	Scr11-08-08_PlqVal1M009D02	3	C	Round_2	113.21	568	387	0.56	1.02	106.93	102.59	0.52
sjj_Y57G11C.17	Scr11-08-15_PlqVal1M009D03	3	C	Round_2	85.87	448	258	0.31	0.84	86.79	80.52	0.4
sjj_Y57G11C.17	Scr11-09-12_PlqVal1M009D04	3	C	Round_2	93.13	449	251	0.29	1	84.86	68.35	0.32
sjj_Y57G11C.17	Scr11-09-12_PlqVal1M009D05	3	C	Round_2	103.63	483	300	0.59	1.04	88.73	76.19	0.56
sjj_Y57G11C.17	Scr29-11-10_IV-7F3D01	6	E	Round_1	102.289	510	283	0.670712	0.716928	86.5874	62.3613	0.79425
sjj_Y57G11C.17	Scr06-12-10_IV-7F3D02	6	E	Round_1	108.463	476	259	0.410782	0.750844	84.7611	66.11	0.478409
sjj_Y65B4B_10.d	Scr11-08-08_PlqVal1M002D01	8	E	Round_2	125.5	470	306	0.35	0.85	98.83	98.59	0.4
sjj_Y65B4B_10.d	Scr11-08-08_PlqVal1M002D02	8	E	Round_2	344.05	522	337	0.26	0.82	102.47	97.66	0.29
sjj_Y65B4B_10.d	Scr11-09-12_PlqVal1M002D05	8	E	Round_2	92.82	504	323	0.25	0.79	92.48	87.31	0.32
sjj_Y65B4B_10.d	Scr11-09-12_PlqVal1M002D07	8	E	Round_2	121.37	530	349	0.35	1.02	97.24	93.68	0.38
sjj_Y65B4B_10.d	Scr27-09-10_I-8F2D01	9	A	Round_1	259.881	380	189	0.570175	0.954545	75.2475	60.8607	0.600572
sjj_Y65B4B_10.d	Scr11-10-10_I-8F2D02	9	A	Round_1	89.9628	487	294	0.566038	0.748593	80.1226	63.0164	0.84873
sjj_Y65B4B_13.b	Scr11-08-08_PlqVal1M003D01	2	A	Round_2	103.64	476	306	0.29	0.67	89.49	82.46	0.37
sjj_Y65B4B_13.b	Scr11-08-08_PlqVal1M003D02	2	A	Round_2	76.44	465	295	0.33	0.76	86.05	78.62	0.42
sjj_Y65B4B_13.b	Scr11-08-15_PlqVal1M003D03	2	A	Round_2	104.45	499	317	0.23	0.79	86.13	73.51	0.26
sjj_Y65B4B_13.b	Scr11-08-15_PlqVal1M003D04	2	A	Round_2	127.58	428	236	0.23	0.77	75.6	58.24	0.29
sjj_Y65B4B_13.b	Scr11-10-10_I-8F4D02	9	A	Round_1	110.492	453	284	0.220982	0.75	94.6767	87.4638	0.322917
sjj_Y65B4B_13.b	Scr21-02-11_I-8F4D03	9	A	Round_1	86.1359	381	175	0.631579	0.900531	103.285	90.7289	0.74809
sjj_Y67D8A_381.a	Scr11-08-08_PlqVal1M009D02	4	F	Round_2	94.85	576	388	0.43	0.75	108.44	102.85	0.53
sjj_Y67D8A_381.a	Scr11-08-15_PlqVal1M009D03	4	F	Round_2	64.06	529	329	0.95	1.01	102.48	102.68	0.92
sjj_Y67D8A_381.a	Scr11-09-12_PlqVal1M009D04	4	F	Round_2	112.13	562	376	0.66	0.97	106.21	102.39	0.64
sjj_Y67D8A_381.a	Scr11-09-12_PlqVal1M009D05	4	F	Round_2	71.25	504	292	1.54	0.78	92.58	74.16	1.72
sjj_Y67D8A_381.a	Scr29-11-10_IV-8F3D01	4	C	Round_1	115.144	543	373	0.710801	0.767947	92.6076	79.7495	0.888764
sjj_Y67D8A_381.a	Scr06-12-10_IV-8F3D02	4	C	Round_1	86.1029	593	445	0.738462	0.846535	99.4688	100.11	0.841436
sjj_Y67D8A_384.c	Scr11-08-08_PlqVal1M009D02	4	A	Round_2	130.04	552	381	0.33	0.73	103.92	101	0.46
sjj_Y67D8A_384.c	Scr11-08-15_PlqVal1M009D03	4	A	Round_2	166.29	331	158	0.48	0.66	64.13	49.31	0.77
sjj_Y67D8A_384.c	Scr11-09-12_PlqVal1M009D04	4	A	Round_2	98.83	539	369	1.12	1	101.87	100.49	1.09
sjj_Y67D8A_384.c	Scr11-09-12_PlqVal1M009D05	4	A	Round_2	95.54	581	470	1.18	1.05	106.73	119.37	1.16
sjj_Y67D8A_384.c	Scr29-11-10_IV-8F1D01	4	D	Round_1	142.851	576	464	0.756605	0.944583	101.466	107.461	0.759879
sjj_Y67D8A_384.c	Scr06-12-10_IV-8F1D02	4	D	Round_1	77.0504	651	505	0.735051	1.05152	108.798	114.553	0.671419
sjj_Y71F9A_279.b	Scr11-08-08_PlqVal1M003D01	2	B	Round_2	87.69	458	276	0.38	0.89	86.11	74.37	0.43
sjj_Y71F9A_279.b	Scr11-08-08_PlqVal1M003D02	2	B	Round_2	94.17	469	286	0.6	0.92	86.79	76.23	0.64
sjj_Y71F9A_279.b	Scr11-08-15_PlqVal1M003D03	2	B	Round_2	98.48	545	366	0.86	1.17	94.07	84.88	0.67
sjj_Y71F9A_279.b	Scr11-08-15_PlqVal1M003D04	2	B	Round_2	127.58	473	305	0.44	0.95	83.55	75.27	0.49
sjj_Y71F9A_279.b	Scr11-10-10_I-8F4D02	1	B	Round_1	138.904	491	298	0.723214	0.892045	102.619	91.7754	0.795139
sjj_Y71F9A_279.b	Scr21-02-11_I-8F4D03	1	B	Round_1	87.0824	341	163	0.651316	0.854111	92.4414	84.5075	0.798101
sjj_Y71H2_388.c	Scr11-08-08_PlqVal1M007D01	2	H	Round_2	71.1	517	318	0.51	0.62	91.33	79.19	0.77
sjj_Y71H2_388.c	Scr11-08-08_PlqVal1M007D02	2	H	Round_2	117.81	499	317	0.26	0.51	89.62	80.97	0.53
sjj_Y71H2_388.c	Scr11-08-15_PlqVal1M007D04	2	H	Round_2	70.56	485	289	0.41	0.66	104.66	107.56	0.65
sjj_Y71H2_388.c	Scr11-09-12_PlqVal1M007D05	2	H	Round_2	106	459	253	0.35	0.6	87.71	70.16	0.67
sjj_Y71H2_388.c	Scr15-11-10_III-7F1D01	7	F	Round_1	144.562	522	269	0.412955	0.625404	85.561	66.5243	0.664169
sjj_Y71H2_388.c	Scr22-11-10_III-7F1D02	7	F	Round_1	140.783	401	224	0.583333	0.455086	75.4844	61.8182	1.09248
sjj_Y71H2_388.d	Scr11-08-08_PlqVal1M007D01	3	A	Round_2	108.75	519	323	0.5	0.64	91.68	80.44	0.7
sjj_Y71H2_388.d	Scr11-08-08_PlqVal1M007D02	3	A	Round_2	80.92	518	325	0.6	0.67	93.04	83.01	0.83
sjj_Y71H2_388.d	Scr11-08-15_PlqVal1M007D04	3	A	Round_2	184.63	288	137	0.21	0.62	62.15	50.99	0.42
sjj_Y71H2_388.d	Scr11-09-12_PlqVal1M007D05	3	A	Round_2	200	511	340	0.6	0.86	97.64	94.28	0.61
sjj_Y71H2_388.d	Scr15-11-10_III-7F1D01	11	F	Round_1	124.622	506	294	0.527665	0.824176	82.9385	72.7068	0.618678
sjj_Y71H2_388.d	Scr22-11-10_III-7F1D02	11	F	Round_1	92.5695	462	266	0.5	0.631248	86.9671	73.4091	0.716818
sjj_Y77E11A_3670.c	Scr11-08-08_PlqVal1M007D01	4	B	Round_2	135.24	460	289	0.46	0.62	81.26	71.97	0.6
sjj_Y77E11A_3670.c	Scr11-08-08_PlqVal1M007D02	4	B	Round_2	85.68	445	281	0.26	0.48	79.92	71.77	0.44
sjj_Y77E11A_3670.c	Scr11-08-15_PlqVal1M007D04	4	B	Round_2	117.6	461	281	0.26	0.65	99.48	104.58	0.3
sjj_Y77E11A_3670.c	Scr11-09-12_PlqVal1M007D05	4	B	Round_2	76	402	239	0.22	0.55	76.81	66.28	0.41
sjj_Y77E11A_3670.c	Scr07-02-11_IV-1F3D01	6	B	Round_1	71.3938	494	306	0.702595	0.847494	93.9387	88.3407	0.774765
sjj_Y77E11A_3670.c	Scr22-11-10_IV-1F3D02	6	B	Round_1	186.995	495	301	0.299801	0.704946	85.2671	81.1346	0.391526
sjj_Y80D3A.a	Scr11-08-08_PlqVal1M010D01	5	B	Round_2	81.67	462	297	0.3	0.39	87.8	85.33	0.72
sjj_Y80D3A.a	Scr11-08-08_PlqVal1M010D02	5	B	Round_2	104.09	459	310	0.24	0.38	92.42	90.33	0.61
sjj_Y80D3A.a	Scr11-08-15_PlqVal1M010D03	5	B	Round_2	94.43	503	346	0.61	0.62	94.76	94.63	0.87
sjj_Y80D3A.a	Scr11-08-15_PlqVal1M010D04	5	B	Round_2	119.36	411	250	0.32	0.38	80.07	77.45	0.81
sjj_Y80D3A.a	Scr10-01-11_V-12F4D01	7	B	Round_1	136.709	475	306	0.583396	0.390793	79.1337	69.5586	1.26038
sjj_Y80D3A.a	Scr17-01-11_V-12F4D02	7	B	Round_1	80.8417	453	241	0.619009	0.618106	95.3038	90.955	0.964657
sjj_Y80D3A.d	Scr11-08-08_PlqVal1M010D01	3	F	Round_2	136.12	513	332	0.85	0.69	97.49	95.39	1.21
sjj_Y80D3A.d	Scr11-08-08_PlqVal1M010D02	3	F	Round_2	105.53	513	361	0.97	0.73	103.29	105.19	1.36
sjj_Y80D3A.d	Scr11-08-15_PlqVal1M010D03	3	F	Round_2	83.48	557	392	0.86	0.79	104.93	107.21	1.21
sjj_Y80D3A.d	Scr11-08-15_PlqVal1M010D04	3	F	Round_2	86.7	587	434	0.89	0.87	114.35	134.46	1.01
sjj_Y80D3A.d	Scr10-01-11_V-12F1D01	7	C	Round_1	113.302	633	502	0.621151	0.644959	104.643	107.69	0.920089
sjj_Y80D3A.d	Scr17-01-11_V-12F1D02	7	C	Round_1	112.101	525	282	0.306295	0.807498	109.817	109.18	0.354483
sjj_Y80D3A.h	Scr11-08-08_PlqVal1M010D01	4	A	Round_2	133.4	553	342	0.91	0.63	105.09	98.26	1.44
sjj_Y80D3A.h	Scr11-08-08_PlqVal1M010D02	4	A	Round_2	137.34	438	265	0.88	0.61	88.19	77.22	1.45
sjj_Y80D3A.h	Scr11-08-15_PlqVal1M010D03	4	A	Round_2	157.38	444	256	0.86	0.61	83.64	70.01	1.35
sjj_Y80D3A.h	Scr11-08-15_PlqVal1M010D04	4	A	Round_2	189.73	496	293	0.83	0.55	96.63	90.77	1.47
sjj_Y80D3A.h	Scr10-01-11_V-12F2D01	11	C	Round_1	80.9551	568	376	0.577821	0.610368	101.983	97.3754	0.799027
sjj_Y80D3A.h	Scr17-01-11_V-12F2D02	11	C	Round_1	95.532	549	318	0.743399	0.605405	101.866	99.1154	1.27284
sjj_Y80D3A.j	Scr11-08-08_PlqVal1M010D01	4	G	Round_2	108.9	505	299	0.81	0.61	95.97	85.91	1.31
sjj_Y80D3A.j	Scr11-08-08_PlqVal1M010D02	4	G	Round_2	98.3	492	310	0.77	0.61	99.07	90.33	1.27
sjj_Y80D3A.j	Scr11-08-15_PlqVal1M010D03	4	G	Round_2	56.11	555	415	0.82	0.79	104.55	113.5	1.07
sjj_Y80D3A.j	Scr11-08-15_PlqVal1M010D04	4	G	Round_2	90.47	435	232	0.97	0.61	84.74	71.88	1.55
sjj_Y80D3A.j	Scr10-01-11_V-12F3D01	7	C	Round_1	65.4088	647	502	0.43697	0.618949	110.23	112.084	0.729664
sjj_Y80D3A.j	Scr17-01-11_V-12F3D02	7	C	Round_1	130.737	448	235	0.76273	0.699878	93.5963	84.1198	1.02964
sjj_ZC101.2	Scr11-08-08_PlqVal1M005D02	3	G	Round_2	106.08	472	303	0.39	0.98	90.92	86.32	0.39
sjj_ZC101.2	Scr11-09-12_PlqVal1M005D05	3	G	Round_2	82.42	496	322	0.38	1.16	99.17	98.69	0.35
sjj_ZC101.2	Scr11-09-12_PlqVal1M005D07	3	G	Round_2	121.72	521	336	0.37	1.03	97.84	93.71	0.46
sjj_ZC101.2	Scr11-09-12_PlqVal1M005D08	3	G	Round_2	62.53	526	326	0.39	1.13	105.38	99.6	0.37
sjj_ZC101.2	Scr01-11-10_II-9F4D01	3	A	Round_1	126.328	627	409	0.445348	0.905762	106.496	98.6961	0.515098
sjj_ZC101.2	Scr08-11-10_II-9F4D02	3	A	Round_1	54.9219	582	366	0.556881	0.954562	97.3738	93.4909	0.604119
sjj_ZC64.3	Scr11-08-08_PlqVal1M013D01	6	E	Round_2	108.8	551	362	0.58	1.12	102.28	99.92	0.5
sjj_ZC64.3	Scr11-08-15_PlqVal1M013D03	6	E	Round_2	62.39	543	372	0.57	1.12	95.86	93.54	0.48
sjj_ZC64.3	Scr11-08-15_PlqVal1M013D04	6	E	Round_2	68.56	518	325	0.72	1.1	109.08	112.17	0.65
[truncated: 93 more rows]

## Sheet: Further statistics
Clone	Plate_Name	Col	Row	NumOfWorms	Percent_TOF_LT_300	Percent_TOF_LT_400	mean_TOF	median_TOF	min_TOF	Q25_TOF	Q50_TOF	Q75_TOF	max_TOF	number_btw_TOF_400_to_800	avg_Green_for_TOF_400to800	median_Green_for_TOF_400to800	min_Green_for_TOF_400to800	max_Green_for_TOF_400to800	Q25_Green_for_TOF_400to800	Q50_Green_for_TOF_400to800	Q75_Green_for_TOF_400to800
mv_AAA87454	Scr11-08-08_PlqVal1M015D01	E	3	104	18	21	503	567	103	423	567	619	933	80	276	191	2	729	60	191	472
mv_AAA87454	Scr11-08-08_PlqVal1M015D02	E	3	72	1	11	570	584	267	492	584	656	819	63	294	294	22	695	93	294	420
mv_AAA87454	Scr11-08-15_PlqVal1M015D03	E	3	75	22	28	515	576	134	353	576	655	973	51	138	112	21	566	79	112	165
mv_AAA87454	Scr11-08-15_PlqVal1M015D04	E	3	55	14	29	511	561	128	371	561	649	728	39	142	131	11	511	70	131	174
mv_AAB84234	Scr11-08-08_PlqVal1M015D01	E	6	84	5	10	482	470	217	425	470	520	781	75	198	160	17	843	110	160	271
mv_AAB84234	Scr11-08-08_PlqVal1M015D02	E	6	100	10	20	459	460	134	406	460	531	913	78	236	198	1	660	159	198	285
mv_AAB84234	Scr11-08-15_PlqVal1M015D03	E	6	89	4	7	512	490	134	453	490	567	867	80	216	185	18	501	127	185	314
mv_AAB84234	Scr11-08-15_PlqVal1M015D04	E	6	60	0	13	488	469	306	418	469	529	799	52	127	107	10	573	53	107	168
mv_AAD13737	Scr11-08-08_PlqVal1M015D01	D	7	88	6	12	562	583	116	504	583	654	856	73	177	132	24	788	79	132	255
mv_AAD13737	Scr11-08-08_PlqVal1M015D02	D	7	90	10	20	496	520	110	420	520	572	867	69	224	214	13	439	140	214	318
mv_AAD13737	Scr11-08-15_PlqVal1M015D03	D	7	96	7	21	461	473	139	422	473	516	761	75	177	177	39	462	134	177	205
mv_AAD13737	Scr11-08-15_PlqVal1M015D04	D	7	143	10	34	446	446	146	370	446	516	1017	92	145	146	7	334	97	146	186
mv_B0412.1	Scr11-08-08_PlqVal1M016D02	C	4	93	9	12	520	533	108	476	533	596	863	78	153	97	11	641	38	97	257
mv_B0412.1	Scr11-08-15_PlqVal1M016D03	C	4	92	4	14	502	503	238	445	503	557	821	78	94	61	6	492	26	61	143
mv_B0412.1	Scr11-09-12_PlqVal1M016D04	C	4	52	15	26	467	498	136	383	498	555	716	38	143	117	3	633	34	117	183
mv_B0412.1	Scr11-09-12_PlqVal1M016D05	C	4	54	7	20	498	506	126	432	506	566	775	43	42	21	5	242	11	21	51
mv_C04H5.6	Scr11-08-08_PlqVal1M015D01	A	8	94	7	17	507	500	170	441	500	584	896	77	264	215	6	948	108	215	383
mv_C04H5.6	Scr11-08-08_PlqVal1M015D02	A	8	79	3	11	523	510	179	446	510	630	822	69	187	146	22	850	66	146	229
mv_C04H5.6	Scr11-08-15_PlqVal1M015D03	A	8	83	4	9	550	552	113	499	552	627	837	72	254	234	31	654	128	234	347
mv_C04H5.6	Scr11-08-15_PlqVal1M015D04	A	8	71	9	26	474	482	140	397	482	554	763	52	77	35	10	391	17	35	118
mv_C06B8.8	Scr11-08-08_PlqVal1M015D01	E	4	82	6	12	550	552	118	489	552	643	950	69	295	270	27	714	154	270	439
mv_C06B8.8	Scr11-08-08_PlqVal1M015D02	E	4	73	8	17	507	502	114	429	502	612	896	59	368	361	36	867	230	361	486
mv_C06B8.8	Scr11-08-15_PlqVal1M015D03	E	4	62	4	8	602	625	140	541	625	690	886	55	169	137	27	768	97	137	206
mv_C06B8.8	Scr11-08-15_PlqVal1M015D04	E	4	78	14	24	463	465	110	408	465	538	739	59	138	135	28	376	66	135	184
mv_C06H5.7	Scr11-08-08_PlqVal1M017D02	B	5	52	5	11	533	543	239	470	543	606	802	45	233	233	6	808	121	233	331
mv_C06H5.7	Scr11-09-12_PlqVal1M017D04	B	5	57	3	15	587	614	151	511	614	678	1094	45	155	129	31	336	86	129	221
mv_C06H5.7	Scr11-09-12_PlqVal1M017D05	B	5	60	11	16	583	618	141	456	618	708	973	45	98	88	20	352	47	88	115
mv_C06H5.7	Scr11-09-12_PlqVal1M017D06	B	5	52	9	17	573	602	165	462	602	710	939	41	97	78	13	287	51	78	123
mv_C32B5.11	Scr11-08-08_PlqVal1M018D02	B	6	75	18	21	512	521	115	428	521	650	1001	55	342	345	11	890	200	345	460
mv_C32B5.11	Scr11-08-15_PlqVal1M018D03	B	6	47	14	17	567	597	147	524	597	693	810	38	238	246	89	472	168	246	294
mv_C32B5.11	Scr11-08-15_PlqVal1M018D04	B	6	69	2	4	679	692	138	624	692	774	938	54	206	176	42	586	115	176	241
mv_C32B5.11	Scr11-09-12_PlqVal1M018D05	B	6	41	4	9	579	610	165	514	610	668	847	36	157	86	8	698	46	86	225
mv_C34F6.1	Scr11-08-08_PlqVal1M018D02	F	3	52	71	84	251	208	115	162	208	302	726	8	137	118	2	485	27	118	167
mv_C34F6.1	Scr11-08-15_PlqVal1M018D03	F	3	52	69	84	282	259	147	198	259	314	635	8	103	64	3	395	4	64	142
mv_C34F6.1	Scr11-08-15_PlqVal1M018D04	F	3	61	11	60	403	383	169	346	383	446	907	23	179	180	6	372	144	180	203
mv_C34F6.1	Scr11-09-12_PlqVal1M018D05	F	3	41	7	12	523	526	124	441	526	619	818	35	434	438	140	756	346	438	536
mv_C47A4.2	Scr11-08-08_PlqVal1M017D02	E	3	71	7	14	559	548	212	485	548	644	1419	56	242	235	30	546	112	235	365
mv_C47A4.2	Scr11-09-12_PlqVal1M017D04	E	3	41	2	2	633	626	214	559	626	694	924	37	106	72	29	524	50	72	119
mv_C47A4.2	Scr11-09-12_PlqVal1M017D05	E	3	61	3	6	560	579	137	473	579	642	822	55	61	46	16	291	28	46	72
mv_C47A4.2	Scr11-09-12_PlqVal1M017D06	E	3	65	1	4	561	573	175	507	573	624	805	61	79	54	6	523	31	54	99
mv_C55B7.3	Scr11-08-08_PlqVal1M015D01	G	4	77	10	23	452	465	147	411	465	508	779	59	180	123	17	606	90	123	256
mv_C55B7.3	Scr11-08-08_PlqVal1M015D02	G	4	78	7	21	466	439	243	409	439	514	802	60	197	175	24	526	118	175	250
mv_C55B7.3	Scr11-08-15_PlqVal1M015D03	G	4	70	4	10	547	549	245	489	549	601	891	61	188	174	2	745	96	174	223
mv_C55B7.3	Scr11-08-15_PlqVal1M015D04	G	4	84	5	25	446	455	105	399	455	504	794	63	102	96	10	306	60	96	129
mv_C56C10.8	Scr11-08-08_PlqVal1M015D01	A	3	197	8	31	453	453	176	378	453	512	1104	132	52	19	4	587	10	19	29
mv_C56C10.8	Scr11-08-08_PlqVal1M015D02	A	3	66	6	21	477	474	140	416	474	546	785	52	27	16	5	362	11	16	21
mv_C56C10.8	Scr11-08-15_PlqVal1M015D03	A	3	169	9	33	449	451	125	378	451	526	784	113	17	13	2	255	8	13	20
mv_C56C10.8	Scr11-08-15_PlqVal1M015D04	A	3	147	28	57	373	367	115	284	367	456	713	62	24	14	3	301	8	14	21
mv_D1007.5	Scr11-08-08_PlqVal1M016D02	D	6	50	74	82	265	214	114	163	214	311	735	9	178	97	32	534	48	97	158
mv_D1007.5	Scr11-08-15_PlqVal1M016D03	D	6	108	7	12	508	502	121	447	502	571	875	92	129	61	4	679	42	61	143
mv_D1007.5	Scr11-09-12_PlqVal1M016D04	D	6	50	2	8	556	564	281	481	564	640	863	44	170	101	3	781	32	101	264
mv_D1007.5	Scr11-09-12_PlqVal1M016D05	D	6	36	2	8	548	558	295	505	558	610	791	33	39	28	8	170	18	28	52
mv_E01A2.6	Scr11-08-08_PlqVal1M016D02	B	5	115	6	13	581	591	142	496	591	671	1010	91	351	340	12	752	196	340	511
mv_E01A2.6	Scr11-08-15_PlqVal1M016D03	B	5	78	14	20	477	494	119	435	494	551	807	60	262	233	127	681	186	233	318
mv_E01A2.6	Scr11-09-12_PlqVal1M016D04	B	5	56	8	14	539	576	148	437	576	646	855	46	155	120	8	820	61	120	189
mv_E01A2.6	Scr11-09-12_PlqVal1M016D05	B	5	62	8	20	519	522	128	428	522	627	935	48	49	35	7	195	26	35	51
mv_F10E9.4	Scr11-08-08_PlqVal1M015D01	G	9	88	13	18	502	535	120	488	535	575	788	72	289	253	0	669	164	253	437
mv_F10E9.4	Scr11-08-08_PlqVal1M015D02	G	9	79	3	13	505	506	155	457	506	579	758	68	307	293	34	708	166	293	427
mv_F10E9.4	Scr11-08-15_PlqVal1M015D03	G	9	44	2	6	603	607	228	551	607	665	908	38	205	205	25	480	108	205	283
mv_F10E9.4	Scr11-08-15_PlqVal1M015D04	G	9	73	4	12	537	556	134	498	556	598	801	63	142	129	12	518	56	129	206
mv_F12F6.2	Scr11-08-08_PlqVal1M015D01	F	6	64	6	17	553	577	230	448	577	648	885	50	338	356	38	856	159	356	476
mv_F12F6.2	Scr11-08-08_PlqVal1M015D02	F	6	94	15	34	470	521	113	349	521	599	869	61	360	386	1	825	273	386	465
mv_F12F6.2	Scr11-08-15_PlqVal1M015D03	F	6	94	20	24	527	593	138	415	593	665	974	66	224	227	2	497	141	227	311
mv_F12F6.2	Scr11-08-15_PlqVal1M015D04	F	6	62	1	4	593	604	212	539	604	648	840	57	144	125	3	439	86	125	183
mv_F26F4.10	Scr11-08-08_PlqVal1M015D01	G	7	81	14	64	382	357	170	324	357	422	736	29	186	185	43	681	82	185	224
mv_F26F4.10	Scr11-08-08_PlqVal1M015D02	G	7	91	15	54	394	390	136	340	390	448	714	41	138	105	2	450	75	105	170
mv_F26F4.10	Scr11-08-15_PlqVal1M015D03	G	7	74	13	63	390	369	144	335	369	440	744	27	82	63	16	361	36	63	107
mv_F26F4.10	Scr11-08-15_PlqVal1M015D04	G	7	73	12	58	392	377	197	337	377	439	672	30	63	63	10	155	35	63	86
mv_F27C1.6	Scr11-08-08_PlqVal1M016D02	F	6	118	5	27	458	456	114	391	456	522	797	85	99	47	8	578	27	47	108
mv_F27C1.6	Scr11-08-15_PlqVal1M016D03	F	6	92	6	15	503	520	156	445	520	559	768	78	137	88	13	787	43	88	177
mv_F27C1.6	Scr11-09-12_PlqVal1M016D04	F	6	37	0	5	519	490	368	448	490	599	770	35	81	51	13	466	25	51	81
mv_F27C1.6	Scr11-09-12_PlqVal1M016D05	F	6	50	10	14	466	462	144	431	462	524	875	42	22	10	5	116	8	10	28
mv_F27C1.8	Scr11-08-08_PlqVal1M016D02	G	5	76	11	31	414	430	106	385	430	474	638	52	208	179	16	492	105	179	296
mv_F27C1.8	Scr11-08-15_PlqVal1M016D03	G	5	80	7	35	426	420	158	382	420	471	659	52	193	175	42	571	133	175	216
mv_F27C1.8	Scr11-09-12_PlqVal1M016D04	G	5	55	1	5	498	496	221	458	496	536	668	52	73	63	16	350	32	63	96
mv_F27C1.8	Scr11-09-12_PlqVal1M016D05	G	5	32	3	15	498	495	241	437	495	594	695	27	59	46	18	156	33	46	71
mv_F27C8.2	Scr11-08-08_PlqVal1M017D02	E	2	57	7	15	539	550	244	464	550	625	871	46	404	420	16	874	279	420	553
mv_F27C8.2	Scr11-09-12_PlqVal1M017D04	E	2	49	4	4	622	628	282	563	628	683	859	43	291	306	44	632	127	306	440
mv_F27C8.2	Scr11-09-12_PlqVal1M017D05	E	2	72	4	6	602	609	152	534	609	702	973	65	128	105	8	361	52	105	191
mv_F27C8.2	Scr11-09-12_PlqVal1M017D06	E	2	74	6	12	568	573	121	477	573	681	900	61	151	123	8	493	75	123	223
mv_F27C8.3	Scr11-08-08_PlqVal1M018D02	E	6	84	35	42	435	492	117	169	492	592	1113	45	439	433	50	814	331	433	548
mv_F27C8.3	Scr11-08-15_PlqVal1M018D03	E	6	46	4	4	616	625	107	569	625	685	888	40	212	206	67	389	137	206	293
mv_F27C8.3	Scr11-08-15_PlqVal1M018D04	E	6	63	3	3	633	618	114	552	618	739	965	52	234	226	68	548	131	226	324
mv_F27C8.3	Scr11-09-12_PlqVal1M018D05	E	6	47	8	12	601	638	152	495	638	711	1002	36	225	159	40	766	108	159	323
mv_F28H6.1	Scr11-08-08_PlqVal1M015D01	B	6	98	14	30	437	443	138	382	443	509	756	68	206	162	24	646	107	162	272
mv_F28H6.1	Scr11-08-08_PlqVal1M015D02	B	6	102	12	33	449	466	117	371	466	528	1058	66	292	291	1	815	154	291	441
mv_F28H6.1	Scr11-08-15_PlqVal1M015D03	B	6	67	2	5	603	595	140	512	595	674	1214	58	266	287	27	576	152	287	348
mv_F28H6.1	Scr11-08-15_PlqVal1M015D04	B	6	83	16	32	438	450	161	360	450	516	812	55	121	92	0	479	56	92	179
mv_F33D11.10	Scr11-08-08_PlqVal1M015D01	F	7	73	27	65	359	349	111	290	349	460	683	25	112	63	3	597	10	63	161
mv_F33D11.10	Scr11-08-08_PlqVal1M015D02	F	7	86	17	62	379	373	135	328	373	436	741	32	76	67	4	510	14	67	110
mv_F33D11.10	Scr11-08-15_PlqVal1M015D03	F	7	99	28	67	359	345	126	294	345	426	821	31	39	11	1	430	4	11	43
mv_F33D11.10	Scr11-08-15_PlqVal1M015D04	F	7	102	15	59	399	368	119	320	368	449	1093	38	19	4	1	235	3	4	6
mv_F33D4.5	Scr11-08-08_PlqVal1M018D02	G	6	54	3	5	554	562	236	478	562	603	934	49	312	313	16	827	129	313	422
mv_F33D4.5	Scr11-08-15_PlqVal1M018D03	G	6	40	5	10	582	577	170	523	577	650	1101	32	234	238	25	554	156	238	284
mv_F33D4.5	Scr11-08-15_PlqVal1M018D04	G	6	60	3	6	592	597	169	525	597	650	954	51	223	192	54	653	135	192	277
mv_F33D4.5	Scr11-09-12_PlqVal1M018D05	G	6	97	3	7	583	586	169	532	586	645	1013	82	158	119	7	808	79	119	219
mv_F35F10.14	Scr11-08-08_PlqVal1M018D02	F	4	24	8	12	553	578	205	510	578	665	720	21	436	433	175	713	374	433	509
mv_F35F10.14	Scr11-08-15_PlqVal1M018D03	F	4	72	0	1	581	576	312	511	576	643	814	68	217	207	4	627	149	207	259
mv_F35F10.14	Scr11-08-15_PlqVal1M018D04	F	4	76	2	5	627	619	148	587	619	690	915	67	267	235	58	665	149	235	387
mv_F35F10.14	Scr11-09-12_PlqVal1M018D05	F	4	19	5	21	553	589	157	475	589	662	804	14	194	199	59	277	169	199	221
mv_F37H8.5	Scr11-08-08_PlqVal1M015D01	F	4	86	20	52	402	397	172	332	397	466	712	41	162	90	7	878	69	90	198
mv_F37H8.5	Scr11-08-08_PlqVal1M015D02	F	4	64	10	32	440	441	177	379	441	491	698	43	139	79	20	525	45	79	194
mv_F37H8.5	Scr11-08-15_PlqVal1M015D03	F	4	62	12	30	448	452	157	385	452	509	788	43	117	72	5	461	39	72	162
mv_F37H8.5	Scr11-08-15_PlqVal1M015D04	F	4	67	16	46	410	423	128	355	423	458	689	36	123	113	6	325	56	113	185
mv_F44G4.2	Scr11-08-08_PlqVal1M015D01	H	3	180	19	46	401	408	111	342	408	468	686	96	52	7	2	810	4	7	22
mv_F44G4.2	Scr11-08-08_PlqVal1M015D02	H	3	83	2	14	449	438	164	410	438	476	720	71	53	24	6	470	15	24	56
mv_F44G4.2	Scr11-08-15_PlqVal1M015D03	H	3	173	35	77	334	336	109	267	336	389	897	38	99	64	5	482	21	64	148
mv_F44G4.2	Scr11-08-15_PlqVal1M015D04	H	3	53	11	26	432	437	199	399	437	493	618	39	50	13	4	529	8	13	34
mv_F45F2.3	Scr11-08-08_PlqVal1M015D01	F	3	113	12	30	446	446	108	370	446	537	760	78	185	119	9	576	52	119	312
mv_F45F2.3	Scr11-08-08_PlqVal1M015D02	F	3	87	12	25	472	482	191	403	482	561	786	65	184	115	4	652	42	115	282
mv_F45F2.3	Scr11-08-15_PlqVal1M015D03	F	3	76	10	28	477	498	140	382	498	575	766	54	99	73	9	443	47	73	130
mv_F45F2.3	Scr11-08-15_PlqVal1M015D04	F	3	92	26	53	385	393	155	293	393	456	683	43	100	54	3	415	25	54	150
mv_F48E8.1	Scr11-08-08_PlqVal1M015D01	B	5	78	1	3	484	476	294	442	476	519	718	75	115	67	8	588	28	67	152
mv_F48E8.1	Scr11-08-08_PlqVal1M015D02	B	5	91	15	35	425	433	143	374	433	481	751	59	102	57	7	546	20	57	120
mv_F48E8.1	Scr11-08-15_PlqVal1M015D03	B	5	77	7	15	502	502	128	447	502	569	961	63	84	57	7	413	27	57	105
mv_F48E8.1	Scr11-08-15_PlqVal1M015D04	B	5	74	4	18	486	467	186	432	467	550	855	59	94	63	13	290	42	63	131
mv_F53G12.1	Scr11-08-08_PlqVal1M015D01	H	2	147	68	93	265	260	105	197	260	309	623	9	82	12	2	631	7	12	25
mv_F53G12.1	Scr11-08-08_PlqVal1M015D02	H	2	56	62	91	280	273	131	220	273	342	479	5	193	94	21	442	32	94	377
mv_F53G12.1	Scr11-08-15_PlqVal1M015D03	H	2	219	52	82	306	294	111	245	294	372	579	39	19	4	1	254	2	4	8
mv_F53G12.1	Scr11-08-15_PlqVal1M015D04	H	2	29	51	79	324	290	164	240	290	364	725	6	22	12	3	73	11	12	22
mv_F58B3.5	Scr11-08-08_PlqVal1M016D02	C	2	97	9	13	504	506	111	441	506	559	950	80	134	111	15	591	40	111	172
mv_F58B3.5	Scr11-08-15_PlqVal1M016D03	C	2	79	3	10	517	504	199	439	504	588	960	68	149	105	9	448	59	105	213
mv_F58B3.5	Scr11-09-12_PlqVal1M016D04	C	2	46	2	17	493	483	241	408	483	580	701	38	216	155	10	669	87	155	336
mv_F58B3.5	Scr11-09-12_PlqVal1M016D05	C	2	42	7	19	500	506	255	430	506	577	726	34	116	95	4	311	48	95	167
mv_G_YK2975	Scr11-08-08_PlqVal1M015D01	D	9	93	15	36	424	429	112	355	429	492	835	58	102	42	8	574	13	42	133
mv_G_YK2975	Scr11-08-08_PlqVal1M015D02	D	9	95	8	28	435	443	111	391	443	478	794	68	77	47	1	439	16	47	96
mv_G_YK2975	Scr11-08-15_PlqVal1M015D03	D	9	62	9	17	469	472	160	422	472	528	793	51	72	45	7	401	25	45	76
mv_G_YK2975	Scr11-08-15_PlqVal1M015D04	D	9	69	14	42	419	425	151	354	425	490	816	39	127	115	11	357	46	115	189
mv_G_YK3216	Scr11-08-08_PlqVal1M015D01	C	8	97	19	26	490	536	117	392	536	603	961	69	95	86	7	356	52	86	117
mv_G_YK3216	Scr11-08-08_PlqVal1M015D02	C	8	71	1	9	503	487	152	437	487	562	750	64	125	104	25	547	77	104	138
mv_G_YK3216	Scr11-08-15_PlqVal1M015D03	C	8	108	16	39	433	427	139	343	427	521	916	63	91	80	8	328	52	80	119
mv_G_YK3216	Scr11-08-15_PlqVal1M015D04	C	8	71	1	2	588	590	247	527	590	641	811	68	114	96	25	440	66	96	135
mv_G_YK3613	Scr11-08-08_PlqVal1M015D01	H	8	100	13	41	432	430	112	365	430	502	886	58	165	144	5	712	66	144	199
mv_G_YK3613	Scr11-08-08_PlqVal1M015D02	H	8	76	22	44	402	418	118	327	418	481	693	42	155	117	10	623	39	117	239
mv_G_YK3613	Scr11-08-15_PlqVal1M015D03	H	8	52	13	36	453	451	120	345	451	532	845	31	124	95	2	435	41	95	171
mv_G_YK3613	Scr11-08-15_PlqVal1M015D04	H	8	63	7	33	455	441	119	353	441	548	862	41	91	67	6	381	36	67	124
mv_G_YK3630	Scr11-08-08_PlqVal1M015D01	E	8	84	4	7	540	547	138	498	547	596	782	78	189	161	14	648	90	161	270
mv_G_YK3630	Scr11-08-08_PlqVal1M015D02	E	8	59	1	10	535	523	238	488	523	606	874	51	209	201	0	573	94	201	292
mv_G_YK4633	Scr11-08-08_PlqVal1M015D01	F	9	74	2	5	569	567	207	495	567	632	981	69	295	300	2	690	118	300	444
mv_G_YK4633	Scr11-08-08_PlqVal1M015D02	F	9	90	1	5	522	519	256	446	519	585	773	85	342	361	12	779	218	361	429
mv_G_YK4633	Scr11-08-15_PlqVal1M015D03	F	9	75	10	12	558	577	131	506	577	631	994	63	243	244	19	504	169	244	300
mv_G_YK4633	Scr11-08-15_PlqVal1M015D04	F	9	80	0	2	622	616	325	568	616	678	1020	76	220	188	12	672	127	188	296
mv_G_YK7085	Scr11-08-08_PlqVal1M015D01	D	8	94	8	9	521	523	109	480	523	589	953	84	206	164	10	633	92	164	302
mv_G_YK7085	Scr11-08-08_PlqVal1M015D02	D	8	66	1	7	522	522	217	455	522	597	826	60	245	232	9	608	160	232	315
mv_G_YK7085	Scr11-08-15_PlqVal1M015D03	D	8	102	14	37	426	431	129	365	431	484	785	64	151	146	5	371	75	146	207
mv_G_YK7085	Scr11-08-15_PlqVal1M015D04	D	8	80	3	7	533	531	161	482	531	596	777	74	163	166	6	520	86	166	225
mv_G_YK819	Scr11-08-08_PlqVal1M016D02	C	3	78	2	6	622	615	114	548	615	707	1019	65	204	186	16	600	121	186	266
mv_G_YK819	Scr11-08-15_PlqVal1M016D03	C	3	82	1	12	529	532	148	486	532	576	897	71	165	149	15	535	68	149	235
mv_G_YK819	Scr11-09-12_PlqVal1M016D04	C	3	53	0	5	526	521	367	494	521	559	722	50	125	78	9	515	44	78	171
mv_G_YK819	Scr11-09-12_PlqVal1M016D05	C	3	43	9	16	532	540	115	471	540	624	776	36	84	58	10	460	36	58	93
mv_G_YK8501	Scr11-08-08_PlqVal1M015D01	F	8	80	18	25	488	506	116	407	506	572	864	58	221	100	6	666	35	100	393
mv_G_YK8501	Scr11-08-08_PlqVal1M015D02	F	8	72	5	13	510	508	154	455	508	574	855	61	293	336	2	778	104	336	440
mv_G_YK8501	Scr11-08-15_PlqVal1M015D03	F	8	80	6	16	503	493	132	454	493	570	1007	65	183	179	6	509	87	179	262
mv_G_YK8501	Scr11-08-15_PlqVal1M015D04	F	8	53	0	1	621	617	388	559	617	682	952	50	136	105	8	562	47	105	172
mv_H14E04.5	Scr11-08-08_PlqVal1M016D02	B	4	214	15	31	473	486	113	362	486	566	964	139	169	137	3	540	92	137	240
mv_H14E04.5	Scr11-08-15_PlqVal1M016D03	B	4	91	5	9	539	528	155	483	528	600	1122	79	249	255	7	649	164	255	330
mv_H14E04.5	Scr11-09-12_PlqVal1M016D04	B	4	81	4	9	570	578	123	512	578	653	1006	70	149	87	15	651	54	87	196
mv_H14E04.5	Scr11-09-12_PlqVal1M016D05	B	4	54	5	11	510	509	270	469	509	566	755	48	56	45	4	174	29	45	69
mv_K01G5.3	Scr11-08-08_PlqVal1M015D01	H	4	85	5	17	463	459	177	408	459	509	666	70	270	216	14	721	110	216	398
mv_K01G5.3	Scr11-08-08_PlqVal1M015D02	H	4	77	1	14	477	462	280	432	462	509	723	66	215	159	15	731	70	159	332
mv_K01G5.3	Scr11-08-15_PlqVal1M015D03	H	4	47	2	2	581	573	239	500	573	660	921	45	203	150	16	585	55	150	332
mv_K01G5.3	Scr11-08-15_PlqVal1M015D04	H	4	73	8	16	471	487	141	420	487	534	726	61	124	63	7	607	19	63	174
mv_K02D10.5	Scr11-08-08_PlqVal1M015D01	G	2	84	27	66	369	363	136	289	363	427	987	27	288	274	19	669	155	274	448
mv_K02D10.5	Scr11-08-08_PlqVal1M015D02	G	2	89	29	55	359	372	133	249	372	452	592	40	228	205	17	577	126	205	295
mv_K02D10.5	Scr11-08-15_PlqVal1M015D03	G	2	74	16	45	428	417	132	348	417	471	896	36	134	109	2	475	45	109	180
mv_K02D10.5	Scr11-08-15_PlqVal1M015D04	G	2	82	23	47	394	410	136	310	410	458	807	42	164	137	5	376	97	137	265
mv_K08C9.7	Scr11-08-08_PlqVal1M018D02	C	5	63	14	19	518	547	131	460	547	618	968	49	318	309	59	858	149	309	455
mv_K08C9.7	Scr11-08-15_PlqVal1M018D03	C	5	103	8	23	494	509	113	416	509	581	882	78	184	184	13	425	111	184	247
mv_K08C9.7	Scr11-08-15_PlqVal1M018D04	C	5	64	7	7	585	598	163	509	598	677	897	54	181	154	12	752	97	154	212
mv_K08C9.7	Scr11-09-12_PlqVal1M018D05	C	5	63	3	15	542	561	131	461	561	619	920	51	93	71	12	298	47	71	126
mv_K08E4.1	Scr11-08-08_PlqVal1M016D02	E	2	53	3	13	480	471	213	431	471	523	757	46	160	138	8	583	70	138	229
mv_K08E4.1	Scr11-08-15_PlqVal1M016D03	E	2	59	1	5	542	516	212	470	516	612	935	54	200	165	5	764	70	165	302
mv_K08E4.1	Scr11-09-12_PlqVal1M016D04	E	2	97	14	29	473	486	117	371	486	576	835	67	219	198	9	698	101	198	300
mv_K08E4.1	Scr11-09-12_PlqVal1M016D05	E	2	77	2	9	520	528	280	468	528	575	745	70	105	59	8	455	33	59	154
mv_M01D1.8	Scr11-08-08_PlqVal1M016D02	H	7	72	2	18	503	515	173	428	515	578	787	59	277	246	33	735	106	246	393
mv_M01D1.8	Scr11-08-15_PlqVal1M016D03	H	7	57	3	12	515	525	231	478	525	568	753	50	162	138	53	423	102	138	214
mv_M01D1.8	Scr11-09-12_PlqVal1M016D04	H	7	67	10	17	518	534	143	442	534	610	907	54	134	118	11	638	84	118	160
mv_M01D1.8	Scr11-09-12_PlqVal1M016D05	H	7	15	26	40	392	412	139	268	412	489	707	9	122	137	39	232	72	137	159
mv_R119.4	Scr11-08-08_PlqVal1M016D02	C	7	74	10	24	478	490	146	423	490	556	762	56	200	172	26	502	104	172	239
mv_R119.4	Scr11-08-15_PlqVal1M016D03	C	7	55	7	47	424	401	154	366	401	476	773	29	144	148	2	239	115	148	188
mv_R119.4	Scr11-09-12_PlqVal1M016D04	C	7	44	2	15	510	503	160	443	503	572	805	36	130	115	24	324	63	115	170
mv_R119.4	Scr11-09-12_PlqVal1M016D05	C	7	48	22	31	474	518	147	340	518	633	753	33	41	44	11	90	31	44	51
mv_T08D2.4	Scr11-08-08_PlqVal1M018D02	C	4	59	22	35	471	516	106	319	516	620	907	36	308	324	14	630	97	324	467
mv_T08D2.4	Scr11-08-15_PlqVal1M018D03	C	4	57	5	8	601	623	134	522	623	704	889	49	257	255	78	607	174	255	288
mv_T08D2.4	Scr11-08-15_PlqVal1M018D04	C	4	92	1	2	666	658	144	619	658	731	974	82	236	197	45	660	115	197	333
mv_T08D2.4	Scr11-09-12_PlqVal1M018D05	C	4	42	4	11	639	643	141	505	643	743	1229	30	160	143	27	452	80	143	183
mv_T08H4.3	Scr11-08-08_PlqVal1M016D02	B	8	57	28	59	365	356	116	296	356	440	653	23	74	20	4	673	14	20	50
mv_T08H4.3	Scr11-08-15_PlqVal1M016D03	B	8	82	43	79	321	310	123	260	310	390	574	17	28	28	6	68	16	28	34
mv_T08H4.3	Scr11-09-12_PlqVal1M016D04	B	8	40	20	52	398	394	146	348	394	445	616	19	43	23	3	172	14	23	46
mv_T08H4.3	Scr11-09-12_PlqVal1M016D05	B	8	46	39	60	342	332	138	255	332	430	600	18	21	19	8	49	15	19	24
mv_T09A5.5	Scr11-08-08_PlqVal1M015D01	H	10	174	10	22	454	455	109	408	455	521	734	134	279	269	6	780	130	269	385
mv_T09A5.5	Scr11-08-08_PlqVal1M015D02	H	10	108	12	37	420	412	147	367	412	473	721	68	252	238	8	787	128	238	346
mv_T09A5.5	Scr11-08-15_PlqVal1M015D03	H	10	77	5	9	592	608	142	529	608	675	922	66	186	163	6	567	83	163	254
mv_T09A5.5	Scr11-08-15_PlqVal1M015D04	H	10	138	4	10	531	535	149	492	535	598	797	123	253	247	15	718	148	247	350
mv_T18H9.6	Scr11-08-08_PlqVal1M017D02	E	8	112	7	17	528	549	121	428	549	624	1108	87	326	315	3	779	220	315	419
mv_T18H9.6	Scr11-09-12_PlqVal1M017D04	E	8	57	1	7	635	646	178	600	646	699	807	51	179	119	32	980	72	119	216
mv_T18H9.6	Scr11-09-12_PlqVal1M017D05	E	8	41	2	12	589	599	144	506	599	672	895	33	68	57	17	242	43	57	82
mv_T18H9.6	Scr11-09-12_PlqVal1M017D06	E	8	60	5	11	573	577	135	494	577	654	996	49	121	88	13	550	44	88	154
mv_T21C9.12	Scr11-08-08_PlqVal1M017D02	D	9	75	5	10	485	478	113	440	478	551	765	67	95	46	3	674	15	46	115
mv_T21C9.12	Scr11-09-12_PlqVal1M017D04	D	9	71	1	9	527	519	168	458	519	573	819	62	50	22	4	350	15	22	51
mv_T21C9.12	Scr11-09-12_PlqVal1M017D05	D	9	125	4	10	558	550	186	504	550	623	1300	106	34	16	4	225	10	16	39
mv_T21C9.12	Scr11-09-12_PlqVal1M017D06	D	9	59	6	15	473	463	148	431	463	507	763	50	61	31	3	351	15	31	86
mv_T22F3.4	Scr11-08-08_PlqVal1M015D01	D	3	171	21	68	360	359	114	314	359	411	700	54	57	22	1	271	7	22	85
mv_T22F3.4	Scr11-08-08_PlqVal1M015D02	D	3	89	26	61	364	383	136	296	383	435	788	34	58	25	3	238	12	25	91
mv_T22F3.4	Scr11-08-15_PlqVal1M015D03	D	3	259	32	71	347	340	115	277	340	415	956	74	20	5	1	366	3	5	13
mv_T22F3.4	Scr11-08-15_PlqVal1M015D04	D	3	128	53	83	290	293	112	217	293	357	755	21	6	5	2	13	4	5	8
mv_T25D3.2	Scr11-08-08_PlqVal1M016D02	A	8	52	7	25	437	434	211	394	434	478	951	38	171	140	14	445	86	140	219
mv_T25D3.2	Scr11-08-15_PlqVal1M016D03	A	8	92	9	32	442	444	145	381	444	495	847	61	114	72	12	508	36	72	184
mv_T25D3.2	Scr11-09-12_PlqVal1M016D04	A	8	43	2	13	488	472	244	415	472	536	785	37	63	55	7	199	27	55	95
mv_T25D3.2	Scr11-09-12_PlqVal1M016D05	A	8	95	10	17	460	469	135	424	469	508	792	78	51	42	6	297	23	42	65
mv_T26E3.7	Scr11-08-08_PlqVal1M015D01	E	10	74	10	27	450	456	126	389	456	517	728	54	150	94	8	516	56	94	248
mv_T26E3.7	Scr11-08-08_PlqVal1M015D02	E	10	214	24	37	419	445	100	304	445	516	1026	131	193	120	2	683	54	120	312
mv_T26E3.7	Scr11-08-15_PlqVal1M015D03	E	10	98	8	19	509	505	157	438	505	589	928	77	118	103	9	408	65	103	147
mv_T26E3.7	Scr11-08-15_PlqVal1M015D04	E	10	112	18	36	420	435	173	349	435	481	830	69	88	74	8	309	49	74	108
mv_T26G10.1	Scr11-08-08_PlqVal1M015D01	E	7	64	17	28	442	455	121	388	455	517	779	46	82	31	8	573	20	31	82
mv_T26G10.1	Scr11-08-08_PlqVal1M015D02	E	7	53	15	22	450	469	151	411	469	506	791	41	90	46	5	508	28	46	108
mv_T26G10.1	Scr11-08-15_PlqVal1M015D03	E	7	93	16	25	457	464	162	396	464	546	805	68	104	63	10	907	20	63	133
mv_T26G10.1	Scr11-08-15_PlqVal1M015D04	E	7	70	5	15	493	480	240	429	480	549	882	56	68	30	6	435	18	30	92
mv_T27C5.5	Scr11-08-08_PlqVal1M017D02	C	7	50	20	50	414	398	121	319	398	514	737	25	204	146	1	811	57	146	353
mv_T27C5.5	Scr11-09-12_PlqVal1M017D04	C	7	68	10	25	467	461	189	405	461	523	940	50	98	74	0	696	44	74	104
mv_T27C5.5	Scr11-09-12_PlqVal1M017D05	C	7	71	7	22	477	460	123	412	460	539	852	54	41	32	4	211	17	32	50
mv_T27C5.5	Scr11-09-12_PlqVal1M017D06	C	7	66	13	40	403	416	148	362	416	465	681	39	30	21	3	124	11	21	38
mv_T28D6.6	Scr11-08-08_PlqVal1M016D02	F	3	74	5	13	497	494	124	440	494	556	990	62	170	133	14	680	43	133	239
mv_T28D6.6	Scr11-08-15_PlqVal1M016D03	F	3	74	8	14	503	501	133	447	501	575	802	62	222	217	13	447	154	217	277
mv_T28D6.6	Scr11-09-12_PlqVal1M016D04	F	3	54	5	11	533	558	234	453	558	611	795	48	141	124	20	390	54	124	194
mv_T28D6.6	Scr11-09-12_PlqVal1M016D05	F	3	63	7	15	513	542	177	461	542	589	836	52	77	53	12	287	31	53	101
mv_W07E6.4	Scr11-08-08_PlqVal1M016D02	B	3	144	27	59	377	375	123	291	375	455	858	58	126	59	5	560	24	59	186
mv_W07E6.4	Scr11-08-15_PlqVal1M016D03	B	3	71	12	19	493	506	189	436	506	546	1347	56	185	180	19	487	54	180	287
mv_W07E6.4	Scr11-09-12_PlqVal1M016D04	B	3	60	8	18	523	531	133	466	531	603	962	47	162	100	10	522	63	100	251
mv_W07E6.4	Scr11-09-12_PlqVal1M016D05	B	3	49	2	6	554	535	274	501	535	603	778	46	62	34	5	342	13	34	84
mv_W09H1.2	Scr11-08-08_PlqVal1M018D02	A	6	71	26	59	368	379	139	288	379	433	644	29	90	39	4	511	24	39	63
mv_W09H1.2	Scr11-08-15_PlqVal1M018D03	A	6	169	23	43	410	418	129	325	418	479	882	95	36	18	1	387	9	18	45
mv_W09H1.2	Scr11-08-15_PlqVal1M018D04	A	6	67	16	52	409	397	172	329	397	478	830	31	92	22	5	519	11	22	62
mv_W09H1.2	Scr11-09-12_PlqVal1M018D05	A	6	124	25	45	400	418	136	295	418	494	703	68	47	29	2	391	12	29	50
mv_W10D5.2	Scr11-08-08_PlqVal1M016D02	E	5	57	3	15	503	494	150	432	494	554	868	46	190	177	9	718	61	177	266
mv_W10D5.2	Scr11-08-15_PlqVal1M016D03	E	5	70	14	28	496	508	156	366	508	603	803	49	246	218	7	715	121	218	327
mv_W10D5.2	Scr11-09-12_PlqVal1M016D04	E	5	30	3	20	509	520	168	457	520	599	752	24	142	110	19	308	71	110	220
mv_W10D5.2	Scr11-09-12_PlqVal1M016D05	E	5	46	6	8	515	520	200	446	520	588	754	42	68	45	3	243	26	45	92
mv_Y23H5A.1	Scr11-08-08_PlqVal1M018D02	B	5	72	2	15	497	497	146	442	497	561	793	61	232	185	19	734	93	185	308
mv_Y23H5A.1	Scr11-08-15_PlqVal1M018D03	B	5	91	2	6	516	501	132	460	501	570	804	84	137	124	14	499	83	124	165
mv_Y23H5A.1	Scr11-08-15_PlqVal1M018D04	B	5	87	0	5	570	560	308	481	560	656	1130	81	194	164	14	705	104	164	273
mv_Y23H5A.1	Scr11-09-12_PlqVal1M018D05	B	5	57	8	14	506	505	121	458	505	585	980	48	166	103	14	645	69	103	215
mv_Y32H12A.4	Scr11-08-08_PlqVal1M016D02	F	5	101	11	43	408	412	121	376	412	457	759	57	107	69	2	533	23	69	148
mv_Y32H12A.4	Scr11-08-15_PlqVal1M016D03	F	5	69	24	49	400	401	108	305	401	496	820	34	161	165	3	391	108	165	210
mv_Y32H12A.4	Scr11-09-12_PlqVal1M016D04	F	5	61	14	22	467	490	131	422	490	544	835	46	104	95	11	292	43	95	157
mv_Y32H12A.4	Scr11-09-12_PlqVal1M016D05	F	5	45	13	24	432	457	135	402	457	493	733	34	24	12	4	105	8	12	30
mv_Y37A1B.13	Scr11-08-08_PlqVal1M017D02	D	3	75	14	21	492	534	120	453	534	596	783	59	445	453	48	843	304	453	570
mv_Y37A1B.13	Scr11-09-12_PlqVal1M017D04	D	3	38	13	31	525	565	122	376	565	661	950	23	258	265	14	671	96	265	361
mv_Y37A1B.13	Scr11-09-12_PlqVal1M017D05	D	3	126	3	6	621	637	239	516	637	725	1038	105	109	88	8	421	61	88	128
mv_Y37A1B.13	Scr11-09-12_PlqVal1M017D06	D	3	121	4	9	599	625	142	530	625	688	1072	105	184	140	9	741	76	140	267
mv_Y39A1A.14	Scr11-08-08_PlqVal1M015D01	A	10	145	16	22	475	493	105	412	493	551	1083	107	165	130	2	708	82	130	214
mv_Y39A1A.14	Scr11-08-08_PlqVal1M015D02	A	10	84	7	21	488	487	125	416	487	560	807	65	275	253	3	778	153	253	366
mv_Y39A1A.14	Scr11-08-15_PlqVal1M015D03	A	10	75	6	8	553	553	138	495	553	648	852	67	182	138	7	774	83	138	254
mv_Y39A1A.14	Scr11-08-15_PlqVal1M015D04	A	10	113	10	23	472	483	142	404	483	576	755	86	216	206	12	566	105	206	303
mv_Y39B6A.f	Scr11-08-08_PlqVal1M017D02	B	8	68	10	19	501	518	169	441	518	573	833	53	337	331	48	718	199	331	487
mv_Y39B6A.f	Scr11-09-12_PlqVal1M017D04	B	8	58	0	1	586	577	317	527	577	636	809	56	232	203	22	544	107	203	359
mv_Y39B6A.f	Scr11-09-12_PlqVal1M017D05	B	8	101	1	3	584	578	129	524	578	648	941	94	131	99	5	409	55	99	176
mv_Y39B6A.f	Scr11-09-12_PlqVal1M017D06	B	8	74	4	10	513	506	149	453	506	583	772	66	156	151	5	499	32	151	240
mv_Y41E3.2	Scr11-08-08_PlqVal1M016D02	G	6	71	2	15	475	468	118	427	468	523	760	60	247	246	19	765	156	246	292
mv_Y41E3.2	Scr11-08-15_PlqVal1M016D03	G	6	88	9	19	453	459	146	409	459	524	667	71	215	195	4	483	142	195	274
mv_Y41E3.2	Scr11-09-12_PlqVal1M016D04	G	6	54	0	3	569	576	340	519	576	618	988	51	118	69	17	477	30	69	162
mv_Y41E3.2	Scr11-09-12_PlqVal1M016D05	G	6	59	1	5	521	520	189	484	520	576	725	56	42	30	8	133	23	30	53
mv_Y43H11AL.c	Scr11-08-08_PlqVal1M016D02	E	8	95	14	25	460	472	112	400	472	539	749	71	38	10	3	626	8	10	16
mv_Y43H11AL.c	Scr11-08-15_PlqVal1M016D03	E	8	73	5	24	472	461	181	400	461	521	850	54	42	10	3	569	5	10	29
mv_Y43H11AL.c	Scr11-09-12_PlqVal1M016D04	E	8	58	1	13	489	473	259	425	473	518	824	49	29	10	4	156	7	10	27
mv_Y43H11AL.c	Scr11-09-12_PlqVal1M016D05	E	8	58	3	18	483	482	208	417	482	525	885	45	21	7	3	230	5	7	13
mv_Y50D7_164.a	Scr11-08-08_PlqVal1M015D01	B	3	93	4	11	545	562	148	481	562	625	826	81	291	265	45	637	173	265	397
mv_Y50D7_164.a	Scr11-08-08_PlqVal1M015D02	B	3	115	18	20	477	525	104	446	525	579	833	90	220	189	32	652	104	189	313
mv_Y50D7_164.a	Scr11-08-15_PlqVal1M015D03	B	3	91	3	4	606	602	132	542	602	682	967	80	142	124	28	332	91	124	175
mv_Y50D7_164.a	Scr11-08-15_PlqVal1M015D04	B	3	83	16	33	435	462	131	367	462	514	773	55	118	107	4	362	76	107	153
mv_Y51H7BR.3	Scr11-08-08_PlqVal1M018D02	C	6	67	19	31	475	517	113	362	517	609	802	45	363	354	42	833	227	354	496
mv_Y51H7BR.3	Scr11-08-15_PlqVal1M018D03	C	6	48	2	8	601	607	162	547	607	690	796	44	207	194	27	425	160	194	264
mv_Y51H7BR.3	Scr11-08-15_PlqVal1M018D04	C	6	77	9	12	588	618	126	566	618	671	809	65	214	194	54	524	135	194	289
mv_Y51H7BR.3	Scr11-09-12_PlqVal1M018D05	C	6	49	10	14	604	658	159	538	658	733	1063	38	182	167	38	713	93	167	237
mv_Y51H7BR.7	Scr11-08-08_PlqVal1M018D02	B	4	29	10	24	540	573	154	400	573	663	829	20	286	241	36	569	183	241	379
mv_Y51H7BR.7	Scr11-08-15_PlqVal1M018D03	B	4	73	5	8	581	600	113	520	600	653	979	64	226	236	12	431	165	236	287
mv_Y51H7BR.7	Scr11-08-15_PlqVal1M018D04	B	4	67	7	8	636	635	158	540	635	740	1059	49	274	233	60	768	158	233	370
mv_Y51H7BR.7	Scr11-09-12_PlqVal1M018D05	B	4	62	1	16	594	623	138	467	623	711	955	46	170	145	9	645	67	145	230
mv_Y52B11A.10	Scr11-08-08_PlqVal1M016D02	A	7	67	4	13	491	496	207	443	496	539	798	58	210	149	38	683	97	149	293
mv_Y52B11A.10	Scr11-08-15_PlqVal1M016D03	A	7	67	5	11	509	519	173	461	519	558	960	58	223	197	22	572	123	197	311
mv_Y52B11A.10	Scr11-09-12_PlqVal1M016D04	A	7	53	5	7	538	542	180	509	542	601	703	49	140	104	9	658	46	104	193
mv_Y52B11A.10	Scr11-09-12_PlqVal1M016D05	A	7	43	6	11	513	546	146	478	546	578	790	38	72	63	7	219	25	63	98
mv_Y53H1C.2	Scr11-08-08_PlqVal1M018D02	D	4	88	13	31	451	441	162	388	441	515	1008	59	185	162	16	641	87	162	233
mv_Y53H1C.2	Scr11-08-15_PlqVal1M018D03	D	4	213	23	56	383	385	108	325	385	450	697	93	127	113	6	389	53	113	187
mv_Y53H1C.2	Scr11-08-15_PlqVal1M018D04	D	4	121	9	26	456	451	110	397	451	548	749	89	153	133	15	456	80	133	217
mv_Y53H1C.2	Scr11-09-12_PlqVal1M018D05	D	4	102	12	27	441	449	179	392	449	491	764	74	173	179	7	423	94	179	229
mv_Y54E10BL.5	Scr11-08-08_PlqVal1M015D01	C	10	94	7	11	499	512	104	467	512	565	879	82	239	195	21	718	113	195	352
mv_Y54E10BL.5	Scr11-08-08_PlqVal1M015D02	C	10	75	9	18	494	500	145	427	500	551	890	59	305	309	20	707	177	309	400
mv_Y54E10BL.5	Scr11-08-15_PlqVal1M015D03	C	10	76	11	18	519	546	118	453	546	618	819	60	184	166	36	463	101	166	266
mv_Y54E10BL.5	Scr11-08-15_PlqVal1M015D04	C	10	82	3	12	565	578	133	464	578	655	886	67	186	178	7	587	91	178	265
mv_Y54E10BR.d	Scr11-08-08_PlqVal1M015D01	F	2	76	18	64	385	360	136	322	360	468	738	27	165	114	2	622	44	114	271
mv_Y54E10BR.d	Scr11-08-08_PlqVal1M015D02	F	2	80	25	68	369	375	176	304	375	413	648	25	176	174	2	586	30	174	234
mv_Y54E10BR.d	Scr11-08-15_PlqVal1M015D03	F	2	92	14	39	420	427	145	337	427	496	719	56	55	26	3	277	12	26	82
mv_Y54E10BR.d	Scr11-08-15_PlqVal1M015D04	F	2	59	20	57	380	381	172	334	381	439	647	25	37	14	3	265	8	14	36
mv_Y54G11A.9	Scr11-08-08_PlqVal1M018D02	F	5	29	58	72	332	264	144	208	264	448	785	8	307	319	39	721	68	319	414
mv_Y54G11A.9	Scr11-08-15_PlqVal1M018D03	F	5	73	31	45	408	438	123	280	438	547	755	40	205	207	31	344	159	207	264
mv_Y54G11A.9	Scr11-08-15_PlqVal1M018D04	F	5	68	0	0	660	643	430	591	643	720	981	61	218	177	72	656	131	177	272
mv_Y54G11A.9	Scr11-09-12_PlqVal1M018D05	F	5	38	2	5	616	618	276	542	618	698	958	35	137	109	26	374	58	109	210
mv_Y57E12AL.a	Scr11-08-08_PlqVal1M017D02	D	5	93	6	17	502	497	134	413	497	581	887	75	256	217	28	810	145	217	343
mv_Y57E12AL.a	Scr11-09-12_PlqVal1M017D04	D	5	42	0	4	591	594	303	535	594	655	814	38	237	221	21	725	122	221	300
mv_Y57E12AL.a	Scr11-09-12_PlqVal1M017D05	D	5	39	5	12	562	568	253	488	568	644	790	34	109	68	23	381	45	68	147
mv_Y57E12AL.a	Scr11-09-12_PlqVal1M017D06	D	5	50	12	24	463	466	113	424	466	555	737	38	122	115	4	427	51	115	150
mv_Y62E10A.4	Scr11-08-08_PlqVal1M017D02	D	2	90	18	30	470	507	107	372	507	607	786	63	349	333	18	968	173	333	482
mv_Y62E10A.4	Scr11-09-12_PlqVal1M017D04	D	2	53	0	3	629	625	327	564	625	707	919	48	238	223	21	642	89	223	369
mv_Y62E10A.4	Scr11-09-12_PlqVal1M017D05	D	2	46	8	10	611	676	141	577	676	703	803	39	168	135	45	392	91	135	218
mv_Y62E10A.4	Scr11-09-12_PlqVal1M017D06	D	2	106	6	11	551	582	140	496	582	642	806	93	194	146	14	668	84	146	263
mv_Y74C10AR.b	Scr11-08-08_PlqVal1M016D02	H	5	62	4	20	501	518	144	429	518	591	715	49	345	404	19	776	76	404	528
mv_Y74C10AR.b	Scr11-08-15_PlqVal1M016D03	H	5	60	6	16	515	506	120	444	506	618	914	49	154	82	6	899	44	82	219
mv_Y74C10AR.b	Scr11-09-12_PlqVal1M016D04	H	5	51	9	23	492	508	125	413	508	594	754	39	109	74	6	433	44	74	121
mv_Y74C10AR.b	Scr11-09-12_PlqVal1M016D05	H	5	24	0	20	525	512	312	413	512	626	868	18	51	39	9	186	21	39	56
mv_Y74C9A.2	Scr11-08-08_PlqVal1M015D01	F	10	73	5	10	524	539	179	465	539	592	797	65	95	71	20	556	43	71	115
mv_Y74C9A.2	Scr11-08-08_PlqVal1M015D02	F	10	85	7	14	513	514	154	445	514	587	867	71	116	72	13	644	38	72	159
mv_Y74C9A.2	Scr11-08-15_PlqVal1M015D03	F	10	77	7	15	507	515	139	430	515	592	820	64	154	128	5	534	90	128	200
mv_Y74C9A.2	Scr11-08-15_PlqVal1M015D04	F	10	62	4	14	521	521	200	461	521	584	836	52	140	118	9	588	68	118	170
mv_ZC15.3	Scr11-08-08_PlqVal1M015D01	C	5	89	14	14	509	526	106	480	526	601	918	73	284	249	6	840	111	249	416
mv_ZC15.3	Scr11-08-08_PlqVal1M015D02	C	5	85	8	15	512	494	154	448	494	583	927	67	277	249	42	932	91	249	361
mv_ZC15.3	Scr11-08-15_PlqVal1M015D03	C	5	101	3	7	554	534	194	479	534	617	1183	88	157	149	2	400	62	149	236
mv_ZC15.3	Scr11-08-15_PlqVal1M015D04	C	5	80	8	28	435	435	131	386	435	498	724	57	99	66	3	391	13	66	167
mv_ZC376.6	Scr11-08-08_PlqVal1M018D02	C	2	54	22	59	366	362	140	306	362	429	619	22	109	24	3	587	5	24	95
mv_ZC376.6	Scr11-08-15_PlqVal1M018D03	C	2	74	18	50	414	396	148	341	396	501	748	37	78	9	3	549	6	9	24
mv_ZC376.6	Scr11-08-15_PlqVal1M018D04	C	2	93	17	46	399	417	133	332	417	465	797	50	57	9	3	576	5	9	29
mv_ZC376.6	Scr11-09-12_PlqVal1M018D05	C	2	55	20	38	424	428	137	337	428	528	725	34	41	7	2	469	5	7	17
mv_ZK256.1a	Scr11-08-08_PlqVal1M015D01	G	5	79	8	11	519	542	113	481	542	575	954	68	347	352	16	873	246	352	469
mv_ZK256.1a	Scr11-08-08_PlqVal1M015D02	G	5	77	5	10	519	529	187	467	529	585	712	69	323	337	37	934	221	337	434
mv_ZK256.1a	Scr11-08-15_PlqVal1M015D03	G	5	54	9	14	549	558	200	487	558	618	1397	44	167	168	25	406	80	168	229
mv_ZK256.1a	Scr11-08-15_PlqVal1M015D04	G	5	78	11	26	450	464	134	398	464	515	753	57	170	157	35	498	94	157	211
mv_ZK652.4	Scr11-08-08_PlqVal1M015D01	C	3	76	28	69	357	335	134	281	335	419	771	23	154	62	2	719	22	62	174
mv_ZK652.4	Scr11-08-08_PlqVal1M015D02	C	3	82	24	46	385	403	110	303	403	459	725	44	84	46	5	484	22	46	103
mv_ZK652.4	Scr11-08-15_PlqVal1M015D03	C	3	80	43	80	319	319	132	256	319	384	502	16	49	30	4	185	9	30	78
mv_ZK652.4	Scr11-08-15_PlqVal1M015D04	C	3	64	92	96	212	202	125	180	202	232	424	2	3	3	1	5	2	3	4
mv_ZK809.3	Scr11-08-08_PlqVal1M015D01	D	4	86	5	15	473	476	137	434	476	522	756	73	91	46	3	426	20	46	126
mv_ZK809.3	Scr11-08-08_PlqVal1M015D02	D	4	89	7	19	479	477	111	418	477	535	868	71	137	107	2	624	39	107	196
mv_ZK809.3	Scr11-08-15_PlqVal1M015D03	D	4	56	3	10	524	529	130	479	529	593	771	50	90	73	7	442	28	73	117
mv_ZK809.3	Scr11-08-15_PlqVal1M015D04	D	4	145	36	82	317	328	115	246	328	372	583	25	23	7	2	153	3	7	17
mv_ZK829.9	Scr11-08-08_PlqVal1M015D01	D	6	68	11	13	516	525	124	445	525	631	755	59	152	135	6	794	61	135	203
mv_ZK829.9	Scr11-08-08_PlqVal1M015D02	D	6	93	3	6	557	539	105	477	539	638	885	84	201	155	16	812	76	155	262
mv_ZK829.9	Scr11-08-15_PlqVal1M015D03	D	6	52	1	3	550	520	280	466	520	622	809	47	179	164	10	515	109	164	210
mv_ZK829.9	Scr11-08-15_PlqVal1M015D04	D	6	91	8	14	530	529	139	472	529	604	939	73	169	140	17	554	84	140	217
sjj_AC8.6	Scr11-08-08_PlqVal1M007D01	E	6	88	5	9	566	559	139	488	559	664	869	78	240	198	10	695	119	198	355
sjj_AC8.6	Scr11-08-08_PlqVal1M007D02	E	6	83	3	8	551	548	132	488	548	630	805	74	326	336	15	689	184	336	451
sjj_AC8.6	Scr11-08-15_PlqVal1M007D04	E	6	79	7	26	479	491	124	395	491	560	809	57	188	190	6	481	113	190	260
sjj_AC8.6	Scr11-09-12_PlqVal1M007D05	E	6	46	4	8	546	549	172	501	549	611	763	42	209	157	8	649	84	157	286
sjj_B0035.12	Scr11-08-08_PlqVal1M008D01	F	8	80	15	17	513	528	109	454	528	625	982	63	350	341	23	795	206	341	475
sjj_B0035.12	Scr11-08-08_PlqVal1M008D02	F	8	83	31	61	375	376	126	281	376	459	692	32	95	64	4	658	14	64	128
sjj_B0035.12	Scr11-08-15_PlqVal1M008D03	F	8	27	14	14	565	611	143	512	611	690	743	23	173	138	41	562	68	138	203
sjj_B0035.12	Scr11-09-12_PlqVal1M008D04	F	8	65	7	18	540	565	119	480	565	626	827	52	185	147	7	517	100	147	222
sjj_B0035.9	Scr11-08-08_PlqVal1M008D01	B	8	48	6	10	553	549	148	498	549	643	863	40	286	232	12	819	75	232	425
sjj_B0035.9	Scr11-08-08_PlqVal1M008D02	B	8	75	14	24	462	477	126	406	477	549	886	56	429	437	21	812	278	437	562
sjj_B0035.9	Scr11-08-15_PlqVal1M008D03	B	8	63	4	7	610	641	177	528	641	722	874	53	169	123	22	508	94	123	217
sjj_B0035.9	Scr11-09-12_PlqVal1M008D04	B	8	67	4	16	511	513	191	439	513	585	981	54	158	112	2	702	35	112	249
sjj_B0286.4	Scr11-08-08_PlqVal1M003D01	E	4	54	9	14	532	550	103	478	550	627	785	46	62	30	7	701	23	30	53
sjj_B0286.4	Scr11-08-08_PlqVal1M003D02	E	4	122	11	19	527	558	127	446	558	639	861	95	73	50	5	624	35	50	89
sjj_B0286.4	Scr11-08-15_PlqVal1M003D03	E	4	57	1	3	583	603	144	509	603	655	830	53	42	22	8	319	18	22	30
sjj_B0286.4	Scr11-08-15_PlqVal1M003D04	E	4	38	2	5	613	612	243	549	612	673	1168	34	61	29	4	636	17	29	50
sjj_B0365.3	Scr11-08-08_PlqVal1M009D02	D	6	148	51	56	370	277	105	150	277	595	858	64	290	254	6	666	117	254	455
sjj_B0365.3	Scr11-08-15_PlqVal1M009D03	D	6	92	18	42	424	420	130	331	420	495	841	52	168	143	29	447	105	143	202
sjj_B0365.3	Scr11-09-12_PlqVal1M009D04	D	6	50	10	18	476	478	141	422	478	573	669	41	96	87	9	356	39	87	129
sjj_B0365.3	Scr11-09-12_PlqVal1M009D05	D	6	53	5	11	509	501	151	449	501	563	791	47	52	40	7	198	24	40	72
sjj_B0491.5	Scr11-08-08_PlqVal1M004D01	G	5	90	6	14	505	510	117	446	510	599	818	76	88	38	9	533	17	38	110
sjj_B0491.5	Scr11-08-08_PlqVal1M004D02	G	5	69	5	15	478	483	159	424	483	533	794	58	78	56	9	313	26	56	106
sjj_B0491.5	Scr11-08-15_PlqVal1M004D03	G	5	72	6	19	455	464	192	421	464	515	657	58	88	61	9	286	26	61	114
sjj_B0491.5	Scr11-09-12_PlqVal1M004D05	G	5	57	5	12	467	474	121	437	474	507	737	50	84	68	8	271	17	68	138
sjj_B0511.10	Scr11-08-08_PlqVal1M002D01	A	3	80	12	26	431	435	139	395	435	500	755	59	73	16	3	622	9	16	49
sjj_B0511.10	Scr11-08-08_PlqVal1M002D02	A	3	136	16	55	397	384	117	329	384	464	667	61	54	25	3	431	13	25	79
sjj_B0511.10	Scr11-09-12_PlqVal1M002D05	A	3	123	5	17	476	472	147	414	472	527	967	101	44	16	5	781	9	16	34
sjj_B0511.10	Scr11-09-12_PlqVal1M002D07	A	3	119	7	21	480	473	191	417	473	535	1214	93	44	13	5	644	8	13	30
sjj_B0511.8	Scr11-08-08_PlqVal1M002D01	G	3	93	3	8	508	512	128	448	512	568	763	85	258	229	11	860	91	229	356
sjj_B0511.8	Scr11-08-08_PlqVal1M002D02	G	3	65	6	7	558	556	177	498	556	626	856	59	224	173	13	587	117	173	330
sjj_B0511.8	Scr11-09-12_PlqVal1M002D05	G	3	46	4	10	562	566	177	513	566	626	851	40	188	149	28	578	98	149	246
sjj_B0511.8	Scr11-09-12_PlqVal1M002D07	G	3	65	4	10	538	545	112	489	545	603	850	57	205	160	8	673	66	160	307
sjj_C01F6.8	Scr11-08-08_PlqVal1M008D01	D	5	58	12	13	482	489	128	441	489	583	830	49	236	200	12	913	123	200	330
sjj_C01F6.8	Scr11-08-08_PlqVal1M008D02	D	5	89	10	22	488	508	127	416	508	584	821	67	224	208	40	575	111	208	307
sjj_C01F6.8	Scr11-08-15_PlqVal1M008D03	D	5	54	0	3	590	589	301	532	589	643	861	51	244	209	9	551	152	209	343
sjj_C01F6.8	Scr11-09-12_PlqVal1M008D04	D	5	150	2	9	549	558	126	478	558	639	808	135	205	184	5	576	100	184	274
sjj_C02F5.1	Scr11-08-08_PlqVal1M006D01	B	6	70	15	17	490	508	107	461	508	581	799	58	202	161	14	572	113	161	308
sjj_C02F5.1	Scr11-08-08_PlqVal1M006D02	B	6	86	9	16	508	513	136	442	513	595	901	71	257	243	15	772	142	243	332
sjj_C02F5.1	Scr11-08-15_PlqVal1M006D03	B	6	49	4	10	516	528	247	479	528	562	706	44	140	132	16	404	58	132	210
sjj_C02F5.1	Scr11-08-15_PlqVal1M006D04	B	6	163	17	45	396	411	136	340	411	465	712	89	71	45	5	407	14	45	110
sjj_C04G2.6	Scr11-08-08_PlqVal1M008D01	E	5	55	9	16	504	522	120	468	522	580	744	46	101	72	11	730	46	72	117
sjj_C04G2.6	Scr11-08-08_PlqVal1M008D02	E	5	144	11	24	464	482	119	402	482	531	840	108	150	123	4	458	57	123	213
sjj_C04G2.6	Scr11-08-15_PlqVal1M008D03	E	5	70	1	8	535	532	211	453	532	581	888	61	106	74	7	341	33	74	177
sjj_C04G2.6	Scr11-09-12_PlqVal1M008D04	E	5	60	5	8	524	541	156	491	541	585	712	55	77	42	7	425	23	42	107
sjj_C04H5.6	Scr11-08-08_PlqVal1M008D01	G	6	59	3	10	513	507	229	469	507	559	884	51	120	69	9	607	42	69	161
sjj_C04H5.6	Scr11-08-08_PlqVal1M008D02	G	6	83	12	21	468	476	142	405	476	551	856	64	379	377	63	684	292	377	473
sjj_C04H5.6	Scr11-08-15_PlqVal1M008D03	G	6	74	5	9	544	532	144	485	532	633	805	66	189	138	10	720	62	138	256
sjj_C04H5.6	Scr11-09-12_PlqVal1M008D04	G	6	60	6	13	497	510	131	457	510	582	761	52	120	91	5	476	35	91	175
sjj_C06E1.10	Scr11-08-08_PlqVal1M006D01	H	6	51	7	19	520	537	158	441	537	598	925	40	196	142	26	826	95	142	221
sjj_C06E1.10	Scr11-08-08_PlqVal1M006D02	H	6	105	14	33	433	439	113	357	439	518	707	70	114	55	4	695	14	55	145
sjj_C06E1.10	Scr11-08-15_PlqVal1M006D03	H	6	78	2	7	547	538	244	486	538	612	815	71	165	148	11	427	91	148	218
sjj_C06E1.10	Scr11-08-15_PlqVal1M006D04	H	6	82	3	4	544	532	181	494	532	596	816	77	132	113	25	480	68	113	166
sjj_C08B11.5	Scr11-08-08_PlqVal1M004D01	B	3	79	30	54	392	374	106	256	374	501	740	36	192	133	15	748	59	133	294
sjj_C08B11.5	Scr11-08-08_PlqVal1M004D02	B	3	77	11	41	420	432	188	358	432	486	698	45	163	154	13	424	100	154	222
sjj_C08B11.5	Scr11-08-15_PlqVal1M004D03	B	3	102	13	26	501	492	111	393	492	596	1389	70	84	66	0	487	29	66	106
sjj_C08B11.5	Scr11-09-12_PlqVal1M004D05	B	3	68	5	22	492	480	157	416	480	562	826	51	91	81	7	332	22	81	138
sjj_C09H10.3	Scr11-08-08_PlqVal1M004D01	B	6	79	6	15	475	465	114	428	465	536	702	67	75	45	13	721	21	45	94
sjj_C09H10.3	Scr11-08-08_PlqVal1M004D02	B	6	94	6	9	500	485	112	433	485	565	908	83	98	56	5	790	34	56	94
sjj_C09H10.3	Scr11-08-15_PlqVal1M004D03	B	6	93	21	31	464	486	140	341	486	588	903	63	60	14	5	481	9	14	75
sjj_C09H10.3	Scr11-09-12_PlqVal1M004D05	B	6	55	5	10	495	484	149	444	484	549	737	49	36	29	5	132	19	29	43
sjj_C14A4.4	Scr11-08-08_PlqVal1M004D01	E	7	89	7	13	513	540	111	474	540	583	948	76	181	151	4	525	81	151	253
sjj_C14A4.4	Scr11-08-08_PlqVal1M004D02	E	7	106	31	37	429	490	100	179	490	582	829	64	181	156	7	586	82	156	251
sjj_C14A4.4	Scr11-08-15_PlqVal1M004D03	E	7	81	6	13	493	496	213	456	496	536	835	69	156	144	5	461	77	144	205
sjj_C14A4.4	Scr11-09-12_PlqVal1M004D05	E	7	106	14	26	490	522	133	384	522	578	933	76	130	97	17	492	64	97	169
sjj_C14B9.4	Scr11-08-08_PlqVal1M006D01	A	6	36	0	16	507	495	300	419	495	581	782	30	213	176	5	752	101	176	287
sjj_C14B9.4	Scr11-08-08_PlqVal1M006D02	A	6	90	14	27	432	460	106	388	460	504	725	65	181	162	4	630	84	162	231
sjj_C14B9.4	Scr11-08-15_PlqVal1M006D03	A	6	78	8	33	455	472	159	371	472	517	753	52	149	131	40	394	69	131	193
sjj_C14B9.4	Scr11-08-15_PlqVal1M006D04	A	6	78	11	21	451	454	154	403	454	509	754	61	151	135	20	468	76	135	199
sjj_C14C10.3	Scr11-08-08_PlqVal1M012D01	H	7	75	6	20	483	484	135	418	484	554	715	60	137	75	4	706	30	75	165
sjj_C14C10.3	Scr11-08-08_PlqVal1M012D02	H	7	82	4	23	471	463	143	404	463	539	752	63	69	37	8	448	18	37	82
sjj_C14C10.3	Scr11-08-15_PlqVal1M012D03	H	7	76	6	22	470	473	123	412	473	557	818	58	72	17	3	590	7	17	43
sjj_C14C10.3	Scr11-08-15_PlqVal1M012D04	H	7	88	2	11	508	478	140	432	478	573	957	75	37	14	2	423	8	14	27
sjj_C15F1.e	Scr11-08-08_PlqVal1M004D01	H	2	63	14	19	506	529	140	437	529	590	842	49	85	31	7	628	21	31	69
sjj_C15F1.e	Scr11-08-08_PlqVal1M004D02	H	2	56	0	8	528	512	365	452	512	607	817	50	105	47	5	646	28	47	86
sjj_C15F1.e	Scr11-08-15_PlqVal1M004D03	H	2	85	8	18	476	476	106	422	476	557	790	69	69	44	4	477	24	44	79
sjj_C15F1.e	Scr11-09-12_PlqVal1M004D05	H	2	36	5	13	507	500	146	450	500	570	856	30	59	38	6	256	11	38	85
sjj_C16A3.4	Scr11-08-08_PlqVal1M006D01	F	2	50	6	12	518	516	156	466	516	571	848	42	192	156	25	665	92	156	262
sjj_C16A3.4	Scr11-08-08_PlqVal1M006D02	F	2	82	7	14	478	501	116	423	501	537	799	70	148	92	13	1035	43	92	220
sjj_C16A3.4	Scr11-08-15_PlqVal1M006D03	F	2	62	3	17	507	507	163	435	507	577	768	51	150	126	10	422	81	126	198
sjj_C16A3.4	Scr11-08-15_PlqVal1M006D04	F	2	87	8	18	485	484	188	419	484	570	774	71	154	155	22	590	97	155	189
sjj_C16A3.5	Scr11-08-08_PlqVal1M006D01	G	2	69	4	13	495	492	114	425	492	552	728	60	83	31	6	617	14	31	71
sjj_C16A3.5	Scr11-08-08_PlqVal1M006D02	G	2	88	5	14	506	483	188	419	483	589	930	72	94	25	8	642	15	25	76
sjj_C16A3.5	Scr11-08-15_PlqVal1M006D03	G	2	66	4	16	468	446	152	412	446	515	863	53	45	17	4	665	9	17	37
sjj_C16A3.5	Scr11-08-15_PlqVal1M006D04	G	2	86	8	31	442	429	135	384	429	495	797	59	67	18	5	486	10	18	40
sjj_C16A3.8	Scr11-08-08_PlqVal1M006D01	H	3	71	14	19	456	466	123	415	466	520	771	57	278	271	8	678	206	271	372
sjj_C16A3.8	Scr11-08-08_PlqVal1M006D02	H	3	105	4	7	543	551	164	476	551	626	894	95	218	222	8	491	139	222	301
sjj_C16A3.8	Scr11-08-15_PlqVal1M006D03	H	3	86	10	13	527	548	138	487	548	609	915	72	199	189	4	535	140	189	235
sjj_C16A3.8	Scr11-08-15_PlqVal1M006D04	H	3	66	3	9	610	621	182	553	621	688	1025	56	132	129	7	325	54	129	193
sjj_C17E4.5	Scr11-08-08_PlqVal1M002D01	C	2	86	4	13	484	486	120	428	486	538	849	73	93	37	5	599	14	37	98
sjj_C17E4.5	Scr11-08-08_PlqVal1M002D02	C	2	56	16	33	441	432	157	367	432	518	735	37	66	12	4	783	7	12	39
sjj_C17E4.5	Scr11-09-12_PlqVal1M002D05	C	2	45	0	0	568	545	409	506	545	624	833	44	93	74	6	328	21	74	134
sjj_C17E4.5	Scr11-09-12_PlqVal1M002D07	C	2	52	0	9	557	548	335	491	548	625	839	46	109	103	6	336	66	103	135
sjj_C17G1.6	Scr11-08-08_PlqVal1M014D01	C	4	54	16	24	516	590	120	453	590	641	743	41	248	170	26	741	80	170	430
sjj_C17G1.6	Scr11-08-08_PlqVal1M014D02	C	4	75	10	22	495	500	126	414	500	594	929	56	351	358	5	844	164	358	486
sjj_C17G1.6	Scr11-08-15_PlqVal1M014D03	C	4	76	10	17	519	521	137	454	521	601	896	61	187	155	14	507	101	155	248
sjj_C17G1.6	Scr11-08-15_PlqVal1M014D04	C	4	73	5	9	583	596	101	513	596	682	995	62	170	159	3	388	100	159	248
sjj_C17G10.1	Scr11-08-08_PlqVal1M003D01	C	6	37	0	0	618	604	418	559	604	682	856	34	271	228	23	716	117	228	396
sjj_C17G10.1	Scr11-08-08_PlqVal1M003D02	C	6	92	18	23	464	486	102	401	486	582	753	70	439	433	44	915	334	433	538
sjj_C17G10.1	Scr11-08-15_PlqVal1M003D03	C	6	64	6	10	590	610	144	537	610	670	949	55	181	168	36	463	110	168	238
sjj_C17G10.1	Scr11-08-15_PlqVal1M003D04	C	6	76	0	1	685	682	372	613	682	736	1192	66	171	141	31	759	74	141	210
sjj_C17H12.1	Scr11-08-08_PlqVal1M008D01	F	2	76	14	23	445	450	132	405	450	515	799	58	67	14	3	491	8	14	56
sjj_C17H12.1	Scr11-08-08_PlqVal1M008D02	F	2	99	9	21	463	456	138	417	456	540	700	78	60	32	10	385	18	32	79
sjj_C17H12.1	Scr11-08-15_PlqVal1M008D03	F	2	50	8	24	480	481	189	412	481	559	795	38	71	49	5	306	16	49	100
sjj_C17H12.1	Scr11-09-12_PlqVal1M008D04	F	2	54	5	16	474	470	161	426	470	519	824	44	49	24	3	324	7	24	59
sjj_C18A3.7	Scr11-08-08_PlqVal1M003D01	G	6	71	11	16	479	478	110	445	478	543	843	58	58	21	7	491	13	21	82
sjj_C18A3.7	Scr11-08-08_PlqVal1M003D02	G	6	112	13	22	458	477	109	410	477	533	809	86	46	27	4	343	15	27	47
sjj_C18A3.7	Scr11-08-15_PlqVal1M003D03	G	6	70	4	12	518	512	113	462	512	578	894	60	71	37	4	289	10	37	105
sjj_C18A3.7	Scr11-08-15_PlqVal1M003D04	G	6	82	1	6	539	511	262	460	511	601	962	73	40	17	5	301	8	17	43
sjj_C18B12.5	Scr11-08-08_PlqVal1M014D01	D	8	64	10	15	560	594	114	486	594	679	886	50	351	286	40	915	121	286	558
sjj_C18B12.5	Scr11-08-08_PlqVal1M014D02	D	8	56	8	21	515	572	107	419	572	631	823	43	385	381	113	785	257	381	493
sjj_C18B12.5	Scr11-08-15_PlqVal1M014D03	D	8	80	15	27	441	458	129	385	458	529	849	57	216	205	21	518	166	205	254
sjj_C18B12.5	Scr11-08-15_PlqVal1M014D04	D	8	59	3	5	626	632	237	561	632	701	885	51	150	124	10	407	85	124	193
sjj_C18E9.2	Scr11-08-08_PlqVal1M004D01	E	3	51	7	17	596	624	199	535	624	704	930	35	249	219	29	687	102	219	363
sjj_C18E9.2	Scr11-08-08_PlqVal1M004D02	E	3	56	19	23	542	581	113	481	581	693	965	37	283	254	29	615	170	254	365
sjj_C18E9.2	Scr11-08-15_PlqVal1M004D03	E	3	80	3	15	474	471	267	436	471	500	815	67	219	213	39	547	159	213	274
sjj_C18E9.2	Scr11-09-12_PlqVal1M004D05	E	3	75	2	4	636	654	129	589	654	703	867	68	182	148	10	636	95	148	244
sjj_C18E9.4	Scr11-08-08_PlqVal1M004D01	H	3	74	6	16	493	499	154	446	499	558	863	61	223	181	6	623	40	181	379
sjj_C18E9.4	Scr11-08-08_PlqVal1M004D02	H	3	59	1	3	547	520	258	474	520	597	1055	55	227	162	9	886	76	162	358
sjj_C18E9.4	Scr11-08-15_PlqVal1M004D03	H	3	65	6	13	493	504	115	441	504	548	736	56	131	121	7	372	56	121	196
sjj_C18E9.4	Scr11-09-12_PlqVal1M004D05	H	3	83	6	10	534	531	200	483	531	598	907	73	188	163	10	993	104	163	244
sjj_C18E9.6	Scr11-08-08_PlqVal1M004D01	B	4	70	12	12	505	518	107	466	518	579	855	59	119	23	8	935	14	23	91
sjj_C18E9.6	Scr11-08-08_PlqVal1M004D02	B	4	65	13	30	436	451	128	373	451	521	679	45	90	31	2	678	8	31	108
sjj_C18E9.6	Scr11-08-15_PlqVal1M004D03	B	4	94	12	17	587	600	118	478	600	735	1011	63	87	60	6	478	20	60	115
sjj_C18E9.6	Scr11-09-12_PlqVal1M004D05	B	4	69	0	7	581	569	342	525	569	643	903	61	80	41	4	480	20	41	102
sjj_C23G10.8	Scr11-08-08_PlqVal1M006D01	H	2	65	27	44	383	412	111	279	412	461	608	36	221	194	12	557	136	194	297
sjj_C23G10.8	Scr11-08-08_PlqVal1M006D02	H	2	79	1	11	495	477	271	425	477	531	1027	68	200	184	8	541	85	184	277
sjj_C23G10.8	Scr11-08-15_PlqVal1M006D03	H	2	70	2	18	515	507	208	453	507	594	935	56	214	217	40	551	127	217	273
sjj_C23G10.8	Scr11-08-15_PlqVal1M006D04	H	2	57	5	7	513	498	272	451	498	566	880	52	144	139	21	400	73	139	190
sjj_C26C6.5	Scr11-08-08_PlqVal1M001D01	F	7	162	8	18	482	478	118	423	478	557	849	131	183	162	7	635	97	162	258
sjj_C26C6.5	Scr11-08-08_PlqVal1M001D02	F	7	68	7	11	562	565	135	518	565	638	962	56	207	206	56	584	127	206	259
sjj_C26C6.5	Scr11-08-15_PlqVal1M001D03	F	7	73	2	2	606	600	191	552	600	676	927	67	159	150	53	480	108	150	186
sjj_C26C6.5	Scr11-08-15_PlqVal1M001D04	F	7	62	9	24	494	520	163	410	520	557	920	45	80	74	6	310	54	74	93
sjj_C27H6.2	Scr11-08-08_PlqVal1M012D01	E	3	104	5	12	550	557	146	466	557	643	865	88	144	86	14	690	51	86	186
sjj_C27H6.2	Scr11-08-08_PlqVal1M012D02	E	3	51	0	3	547	521	344	466	521	613	930	48	215	165	24	671	101	165	264
sjj_C27H6.2	Scr11-08-15_PlqVal1M012D03	E	3	86	3	29	450	434	191	395	434	496	818	60	65	20	3	555	11	20	69
sjj_C27H6.2	Scr11-08-15_PlqVal1M012D04	E	3	96	10	22	449	454	126	410	454	504	764	74	60	18	4	705	9	18	53
sjj_C28H8.11	Scr11-08-08_PlqVal1M006D01	C	5	68	7	11	516	520	118	462	520	564	820	59	349	390	16	741	168	390	465
sjj_C28H8.11	Scr11-08-08_PlqVal1M006D02	C	5	108	27	32	465	542	102	200	542	638	828	71	161	123	15	704	56	123	233
sjj_C28H8.11	Scr11-08-15_PlqVal1M006D03	C	5	41	2	7	570	574	130	520	574	629	801	37	158	151	20	374	104	151	202
sjj_C28H8.11	Scr11-08-15_PlqVal1M006D04	C	5	86	1	4	589	586	155	528	586	657	909	77	63	49	7	242	37	49	73
sjj_C29E4.2	Scr11-08-08_PlqVal1M006D01	C	6	82	13	19	509	533	112	433	533	610	905	63	210	159	2	905	76	159	323
sjj_C29E4.2	Scr11-08-08_PlqVal1M006D02	C	6	108	13	19	489	524	107	445	524	592	835	86	206	154	21	611	78	154	336
sjj_C29E4.2	Scr11-08-15_PlqVal1M006D03	C	6	68	0	5	560	548	348	499	548	615	1165	63	147	118	14	481	73	118	204
sjj_C29E4.2	Scr11-08-15_PlqVal1M006D04	C	6	108	8	23	462	459	185	405	459	532	718	83	115	93	11	420	50	93	162
sjj_C29H12.6	Scr11-08-08_PlqVal1M003D01	F	6	72	13	16	519	573	109	492	573	622	798	60	126	79	14	500	40	79	175
sjj_C29H12.6	Scr11-08-08_PlqVal1M003D02	F	6	153	26	29	489	563	106	284	563	661	919	105	110	60	15	645	36	60	128
sjj_C29H12.6	Scr11-08-15_PlqVal1M003D03	F	6	68	1	7	604	591	285	532	591	695	959	57	50	37	10	423	25	37	60
sjj_C29H12.6	Scr11-08-15_PlqVal1M003D04	F	6	90	2	4	609	616	182	559	616	664	923	81	59	53	4	155	40	53	73
sjj_C30C11.4	Scr11-08-08_PlqVal1M006D01	E	6	63	14	20	490	510	107	457	510	579	919	49	226	216	37	566	118	216	325
sjj_C30C11.4	Scr11-08-08_PlqVal1M006D02	E	6	101	14	20	486	518	103	452	518	598	793	80	232	222	12	667	132	222	327
sjj_C30C11.4	Scr11-08-15_PlqVal1M006D03	E	6	72	20	29	469	504	114	346	504	579	851	49	153	154	8	370	99	154	188
sjj_C30C11.4	Scr11-08-15_PlqVal1M006D04	E	6	71	1	7	522	499	277	454	499	578	779	66	137	125	28	458	83	125	171
sjj_C30F12.1	Scr11-08-08_PlqVal1M001D01	G	5	55	9	18	502	493	112	447	493	603	765	45	202	162	10	550	81	162	328
sjj_C30F12.1	Scr11-08-08_PlqVal1M001D02	G	5	73	10	17	492	504	141	451	504	573	726	60	147	94	14	561	54	94	193
sjj_C30F12.1	Scr11-08-15_PlqVal1M001D03	G	5	54	51	59	344	293	140	196	293	482	678	22	191	194	21	440	148	194	221
sjj_C30F12.1	Scr11-08-15_PlqVal1M001D04	G	5	69	76	86	256	231	122	178	231	294	586	9	100	85	14	183	73	85	137
sjj_C33A12.1	Scr11-08-08_PlqVal1M008D01	D	4	57	3	5	593	600	171	548	600	668	838	53	257	199	35	722	114	199	420
sjj_C33A12.1	Scr11-08-08_PlqVal1M008D02	D	4	101	37	40	447	516	105	174	516	646	1048	52	162	143	32	414	92	143	232
sjj_C33A12.1	Scr11-08-15_PlqVal1M008D03	D	4	56	3	10	559	567	146	520	567	639	760	50	186	177	6	403	121	177	267
sjj_C33A12.1	Scr11-09-12_PlqVal1M008D04	D	4	83	3	7	556	547	167	490	547	603	1065	74	153	132	17	442	93	132	214
sjj_C33D9.3	Scr11-08-08_PlqVal1M008D01	D	3	54	3	9	581	582	108	529	582	682	910	48	259	206	9	876	104	206	392
sjj_C33D9.3	Scr11-08-08_PlqVal1M008D02	D	3	100	10	15	509	519	109	463	519	593	898	83	191	169	16	705	108	169	243
sjj_C33D9.3	Scr11-08-15_PlqVal1M008D03	D	3	211	19	47	403	404	108	327	404	479	796	110	86	74	5	432	52	74	100
sjj_C33D9.3	Scr11-09-12_PlqVal1M008D04	D	3	105	5	9	607	623	120	559	623	689	1163	90	231	180	14	618	124	180	328
sjj_C34D4.14	Scr11-08-08_PlqVal1M008D01	A	2	62	8	17	528	553	143	476	553	609	826	50	462	486	82	892	320	486	587
sjj_C34D4.14	Scr11-08-08_PlqVal1M008D02	A	2	104	14	33	423	433	109	374	433	482	769	69	110	77	6	445	29	77	158
sjj_C34D4.14	Scr11-08-15_PlqVal1M008D03	A	2	49	6	6	621	624	245	535	624	720	968	42	130	105	24	386	83	105	153
sjj_C34D4.14	Scr11-09-12_PlqVal1M008D04	A	2	70	8	17	535	544	176	449	544	646	879	57	163	135	28	391	114	135	211
sjj_C36B1.4	Scr11-08-08_PlqVal1M001D01	A	8	60	81	88	245	223	111	160	223	276	595	7	509	502	441	596	472	502	540
sjj_C36B1.4	Scr11-08-08_PlqVal1M001D02	A	8	46	63	84	295	259	118	180	259	327	756	7	258	245	64	484	107	245	400
sjj_C36B1.4	Scr11-08-15_PlqVal1M001D03	A	8	21	76	76	282	216	129	153	216	245	703	5	121	109	2	301	6	109	190
sjj_C36B1.4	Scr11-08-15_PlqVal1M001D04	A	8	28	78	96	217	179	116	144	179	261	593	1	125	125	125	125	125	125	125
sjj_C37A2.7	Scr11-08-08_PlqVal1M001D01	C	6	83	18	37	418	433	122	339	433	470	751	52	115	83	6	613	20	83	137
sjj_C37A2.7	Scr11-08-08_PlqVal1M001D02	C	6	38	7	15	518	524	178	450	524	605	798	32	317	309	21	726	136	309	461
sjj_C37A2.7	Scr11-08-15_PlqVal1M001D03	C	6	46	47	63	311	346	123	167	346	421	670	17	104	104	15	204	46	104	160
sjj_C37A2.7	Scr11-08-15_PlqVal1M001D04	C	6	64	56	73	293	238	103	168	238	421	613	17	95	86	8	223	22	86	137
sjj_C37C3.2	Scr11-08-08_PlqVal1M011D01	A	10	62	19	64	377	371	120	328	371	449	569	22	150	64	6	627	22	64	199
sjj_C37C3.2	Scr11-08-08_PlqVal1M011D02	A	10	49	34	77	338	312	140	284	312	394	630	11	108	18	3	810	10	18	59
sjj_C37C3.2	Scr11-08-15_PlqVal1M011D03	A	10	66	24	63	363	373	189	302	373	421	571	24	61	43	9	281	28	43	62
sjj_C37C3.2	Scr11-09-12_PlqVal1M011D05	A	10	63	49	79	317	305	120	251	305	379	662	13	54	14	4	227	5	14	66
sjj_C37H5.5	Scr11-08-08_PlqVal1M011D01	C	5	40	17	25	487	528	128	399	528	616	764	30	222	198	34	685	108	198	276
sjj_C37H5.5	Scr11-08-08_PlqVal1M011D02	C	5	102	35	39	412	452	107	205	452	562	833	61	248	188	2	812	104	188	354
sjj_C37H5.5	Scr11-08-15_PlqVal1M011D03	C	5	105	7	21	456	448	124	406	448	512	889	80	65	39	4	325	15	39	76
sjj_C37H5.5	Scr11-09-12_PlqVal1M011D05	C	5	64	3	14	529	536	163	479	536	571	835	52	88	52	5	451	38	52	116
sjj_C41D11.2	Scr11-08-08_PlqVal1M001D01	F	2	69	2	13	497	479	169	436	479	551	1005	58	31	11	5	501	8	11	19
sjj_C41D11.2	Scr11-08-08_PlqVal1M001D02	F	2	72	8	25	448	453	142	400	453	510	850	53	60	34	6	599	14	34	76
sjj_C41D11.2	Scr11-08-15_PlqVal1M001D03	F	2	75	65	70	288	221	115	169	221	430	750	22	41	13	4	408	8	13	39
sjj_C41D11.2	Scr11-08-15_PlqVal1M001D04	F	2	70	62	74	303	237	131	195	237	411	795	18	13	7	3	104	6	7	9
sjj_C42C1.3	Scr11-08-08_PlqVal1M009D02	A	2	56	0	0	625	620	414	535	620	686	1052	53	294	272	45	768	140	272	393
sjj_C42C1.3	Scr11-08-15_PlqVal1M009D03	A	2	62	16	37	438	457	151	374	457	531	692	39	98	58	5	433	8	58	145
sjj_C42C1.3	Scr11-09-12_PlqVal1M009D04	A	2	24	16	37	410	422	153	323	422	477	644	15	60	41	4	212	24	41	76
sjj_C42C1.3	Scr11-09-12_PlqVal1M009D05	A	2	144	20	43	411	420	155	337	420	480	792	82	53	13	2	347	5	13	58
sjj_C46C2.1	Scr11-08-08_PlqVal1M008D01	H	4	55	3	10	552	562	157	504	562	638	806	48	111	60	13	754	37	60	98
sjj_C46C2.1	Scr11-08-08_PlqVal1M008D02	H	4	70	8	18	499	519	136	421	519	569	856	55	143	129	15	441	52	129	202
sjj_C46C2.1	Scr11-08-15_PlqVal1M008D03	H	4	72	23	33	460	511	112	305	511	581	802	47	266	236	39	658	148	236	361
sjj_C46C2.1	Scr11-09-12_PlqVal1M008D04	H	4	58	1	15	546	564	170	441	564	645	860	48	66	47	9	280	36	47	79
sjj_C47B2.3	Scr11-08-08_PlqVal1M002D01	B	5	84	7	14	491	490	140	439	490	552	815	71	328	331	18	879	123	331	504
sjj_C47B2.3	Scr11-08-08_PlqVal1M002D02	B	5	50	8	26	513	536	157	405	536	606	846	36	201	161	7	546	61	161	362
sjj_C47B2.3	Scr11-09-12_PlqVal1M002D05	B	5	51	0	11	544	543	304	485	543	621	1047	44	258	181	6	755	72	181	415
sjj_C47B2.3	Scr11-09-12_PlqVal1M002D07	B	5	61	4	8	529	523	141	474	523	600	785	56	136	85	6	626	42	85	198
sjj_C47B2.4	Scr11-08-08_PlqVal1M002D01	H	5	84	15	52	392	393	138	328	393	452	659	40	114	107	24	272	56	107	162
sjj_C47B2.4	Scr11-08-08_PlqVal1M002D02	H	5	78	23	44	403	414	156	316	414	467	822	41	132	61	16	727	46	61	136
sjj_C47B2.4	Scr11-09-12_PlqVal1M002D05	H	5	67	8	40	435	430	118	375	430	500	752	40	61	43	4	256	30	43	70
sjj_C47B2.4	Scr11-09-12_PlqVal1M002D07	H	5	53	26	49	380	404	138	276	404	458	698	27	43	30	14	188	20	30	53
sjj_C47D12.6	Scr11-08-08_PlqVal1M004D01	C	6	89	19	61	379	378	112	318	378	441	719	34	105	84	9	407	15	84	170
sjj_C47D12.6	Scr11-08-08_PlqVal1M004D02	C	6	73	28	67	365	367	131	276	367	462	744	24	72	32	8	507	15	32	80
sjj_C47D12.6	Scr11-08-15_PlqVal1M004D03	C	6	84	17	63	371	374	128	334	374	423	652	31	40	28	3	186	10	28	51
sjj_C47D12.6	Scr11-09-12_PlqVal1M004D05	C	6	59	25	64	378	368	158	305	368	456	720	21	67	31	11	272	19	31	104
sjj_C47E12.4	Scr11-08-08_PlqVal1M008D01	H	7	42	4	19	464	471	204	413	471	514	701	34	152	128	21	528	89	128	175
sjj_C47E12.4	Scr11-08-08_PlqVal1M008D02	H	7	79	6	15	545	563	117	468	563	647	998	66	541	557	39	940	414	557	661
sjj_C47E12.4	Scr11-08-15_PlqVal1M008D03	H	7	109	12	28	453	461	132	386	461	529	755	78	112	68	4	549	17	68	177
sjj_C47E12.4	Scr11-09-12_PlqVal1M008D04	H	7	47	8	21	442	437	229	411	437	482	707	37	77	56	3	401	22	56	110
sjj_C49H3.5	Scr11-08-08_PlqVal1M008D01	A	4	47	2	4	588	555	148	512	555	651	1284	42	115	62	14	547	38	62	145
sjj_C49H3.5	Scr11-08-08_PlqVal1M008D02	A	4	83	7	22	497	497	138	411	497	564	833	62	418	400	89	922	340	400	466
sjj_C49H3.5	Scr11-08-15_PlqVal1M008D03	A	4	160	13	37	440	443	129	353	443	533	802	99	91	89	3	204	67	89	120
sjj_C49H3.5	Scr11-09-12_PlqVal1M008D04	A	4	99	7	17	526	533	155	458	533	615	859	78	91	62	10	685	32	62	117
sjj_C52A11.2	Scr11-08-08_PlqVal1M004D01	D	6	110	13	20	506	535	114	429	535	605	918	85	263	229	8	701	128	229	382
sjj_C52A11.2	Scr11-08-08_PlqVal1M004D02	D	6	100	28	32	499	571	107	203	571	670	1042	60	185	141	4	690	99	141	223
sjj_C52A11.2	Scr11-08-15_PlqVal1M004D03	D	6	71	21	53	383	387	132	313	387	448	668	33	186	181	35	425	146	181	237
sjj_C52A11.2	Scr11-09-12_PlqVal1M004D05	D	6	65	4	6	617	616	139	555	616	693	1180	57	228	210	28	525	157	210	295
sjj_C52E4.6	Scr11-08-08_PlqVal1M012D01	F	8	100	13	22	468	484	118	416	484	554	807	77	264	237	17	625	134	237	373
sjj_C52E4.6	Scr11-08-08_PlqVal1M012D02	F	8	77	10	24	454	459	139	403	459	511	922	57	233	191	41	842	114	191	305
sjj_C52E4.6	Scr11-08-15_PlqVal1M012D03	F	8	57	5	14	514	509	236	436	509	562	863	48	203	170	10	678	84	170	291
sjj_C52E4.6	Scr11-08-15_PlqVal1M012D04	F	8	76	7	14	489	491	144	432	491	583	832	64	169	147	6	437	70	147	263
sjj_C53A5.3	Scr11-08-08_PlqVal1M013D01	B	2	60	1	1	578	575	128	515	575	645	757	59	115	87	14	604	52	87	134
sjj_C53A5.3	Scr11-08-15_PlqVal1M013D03	B	2	43	0	2	563	555	389	486	555	632	746	42	138	108	16	345	68	108	204
sjj_C53A5.3	Scr11-08-15_PlqVal1M013D04	B	2	88	2	12	499	494	196	449	494	548	855	76	170	172	7	433	127	172	219
sjj_C53A5.3	Scr11-09-12_PlqVal1M013D06	B	2	52	3	9	579	592	120	507	592	649	994	43	49	40	14	160	27	40	64
sjj_C53D6.1	Scr11-08-08_PlqVal1M008D01	C	5	48	10	14	542	561	109	479	561	621	843	39	372	372	24	819	155	372	503
sjj_C53D6.1	Scr11-08-08_PlqVal1M008D02	C	5	77	24	28	491	563	101	343	563	633	881	53	165	98	4	788	50	98	220
sjj_C53D6.1	Scr11-08-15_PlqVal1M008D03	C	5	72	6	8	596	620	170	589	620	666	755	66	225	202	54	560	119	202	305
sjj_C53D6.1	Scr11-09-12_PlqVal1M008D04	C	5	55	7	12	571	586	146	480	586	665	791	48	210	156	30	646	95	156	294
sjj_C56E6.1	Scr11-08-08_PlqVal1M004D01	G	2	66	16	25	491	517	144	397	517	590	749	49	209	103	4	756	45	103	370
sjj_C56E6.1	Scr11-08-08_PlqVal1M004D02	G	2	57	3	10	526	494	124	449	494	622	798	51	151	64	10	735	36	64	203
sjj_C56E6.1	Scr11-08-15_PlqVal1M004D03	G	2	76	3	14	483	480	173	442	480	530	960	64	92	39	6	492	18	39	109
sjj_C56E6.1	Scr11-09-12_PlqVal1M004D05	G	2	78	0	10	520	496	310	458	496	568	866	69	119	70	11	707	28	70	154
sjj_D1014.3	Scr11-08-08_PlqVal1M011D01	D	9	44	40	63	350	346	140	261	346	452	614	16	144	58	3	625	11	58	208
sjj_D1014.3	Scr11-08-08_PlqVal1M011D02	D	9	55	54	78	293	270	107	202	270	364	574	12	244	193	6	603	70	193	420
sjj_D1014.3	Scr11-08-15_PlqVal1M011D03	D	9	62	54	87	296	292	129	203	292	345	760	8	94	3	2	319	3	3	160
sjj_D1014.3	Scr11-09-12_PlqVal1M011D05	D	9	34	26	55	369	391	117	302	391	441	566	15	17	7	1	72	5	7	15
sjj_D1043.1	Scr11-08-08_PlqVal1M004D01	F	7	55	9	14	499	501	114	426	501	574	764	47	371	328	15	873	214	328	556
sjj_D1043.1	Scr11-08-08_PlqVal1M004D02	F	7	90	22	23	473	510	102	427	510	599	865	68	251	192	13	755	132	192	347
sjj_D1043.1	Scr11-08-15_PlqVal1M004D03	F	7	58	3	12	502	512	260	461	512	542	846	50	252	247	12	657	124	247	353
sjj_D1043.1	Scr11-09-12_PlqVal1M004D05	F	7	77	1	9	537	544	148	486	544	588	915	69	222	177	10	650	90	177	327
sjj_D1054.14	Scr11-08-08_PlqVal1M012D01	F	5	123	22	27	473	510	112	348	510	606	871	87	94	39	6	561	23	39	78
sjj_D1054.14	Scr11-08-08_PlqVal1M012D02	F	5	93	6	34	435	422	137	384	422	473	699	61	130	67	6	710	24	67	160
sjj_D1054.14	Scr11-08-15_PlqVal1M012D03	F	5	82	4	12	511	509	123	463	509	563	884	71	71	26	6	930	15	26	61
sjj_D1054.14	Scr11-08-15_PlqVal1M012D04	F	5	102	1	12	532	511	180	465	511	581	1142	87	67	28	7	436	16	28	81
sjj_D2030.4	Scr11-08-08_PlqVal1M001D01	B	7	66	6	15	493	499	147	451	499	556	753	56	307	294	16	684	191	294	407
sjj_D2030.4	Scr11-08-08_PlqVal1M001D02	B	7	78	8	16	501	519	112	457	519	586	805	64	323	310	4	917	142	310	469
sjj_D2030.4	Scr11-08-15_PlqVal1M001D03	B	7	92	67	73	299	231	113	194	231	413	725	24	260	245	18	621	171	245	360
sjj_D2030.4	Scr11-08-15_PlqVal1M001D04	B	7	88	3	15	492	502	202	429	502	541	782	74	38	22	5	171	11	22	46
sjj_D2096.8	Scr11-08-08_PlqVal1M008D01	F	4	74	8	9	545	556	126	510	556	621	792	67	265	258	2	752	93	258	394
sjj_D2096.8	Scr11-08-08_PlqVal1M008D02	F	4	98	15	18	509	546	100	456	546	607	850	76	199	175	17	722	89	175	279
sjj_D2096.8	Scr11-08-15_PlqVal1M008D03	F	4	30	23	26	483	545	118	338	545	635	750	22	132	115	3	358	62	115	153
sjj_D2096.8	Scr11-09-12_PlqVal1M008D04	F	4	60	10	13	586	619	133	528	619	665	995	47	155	133	21	509	82	133	176
sjj_E02A10.1	Scr11-08-08_PlqVal1M012D01	G	9	86	9	11	498	504	121	456	504	583	713	76	136	82	13	753	47	82	159
sjj_E02A10.1	Scr11-08-08_PlqVal1M012D02	G	9	77	0	12	471	458	306	425	458	508	669	67	142	105	7	604	45	105	199
sjj_E02A10.1	Scr11-08-15_PlqVal1M012D03	G	9	85	2	5	528	529	165	459	529	582	831	79	162	131	5	786	62	131	231
sjj_E02A10.1	Scr11-08-15_PlqVal1M012D04	G	9	54	3	7	513	510	140	467	510	549	840	48	90	65	6	323	34	65	144
sjj_E03A3.3	Scr11-08-08_PlqVal1M005D02	E	5	77	12	25	475	502	136	397	502	581	762	57	101	42	5	500	32	42	134
sjj_E03A3.3	Scr11-09-12_PlqVal1M005D05	E	5	71	22	36	427	453	115	326	453	524	783	45	85	72	2	275	41	72	119
sjj_E03A3.3	Scr11-09-12_PlqVal1M005D07	E	5	44	25	40	402	426	114	334	426	502	591	26	46	29	3	220	10	29	55
sjj_E03A3.3	Scr11-09-12_PlqVal1M005D08	E	5	47	31	53	371	390	147	278	390	461	641	22	35	19	2	98	7	19	67
sjj_E04A4.7	Scr11-08-08_PlqVal1M007D01	H	5	71	2	4	542	516	185	474	516	619	798	68	149	132	13	638	57	132	178
sjj_E04A4.7	Scr11-08-08_PlqVal1M007D02	H	5	94	2	8	510	495	173	459	495	581	798	86	153	128	15	716	75	128	184
sjj_E04A4.7	Scr11-08-15_PlqVal1M007D04	H	5	79	6	10	522	518	118	460	518	573	1032	68	70	41	1	242	20	41	94
sjj_E04A4.7	Scr11-09-12_PlqVal1M007D05	H	5	82	3	9	503	485	172	443	485	547	873	73	41	14	3	382	9	14	33
sjj_EEED8.5	Scr11-08-08_PlqVal1M004D01	B	2	64	21	39	447	445	164	321	445	563	1156	38	152	72	12	643	31	72	255
sjj_EEED8.5	Scr11-08-08_PlqVal1M004D02	B	2	47	10	27	464	486	137	384	486	527	823	33	130	76	1	744	35	76	191
sjj_EEED8.5	Scr11-08-15_PlqVal1M004D03	B	2	78	5	20	545	518	214	422	518	663	1020	55	99	57	8	382	20	57	155
sjj_EEED8.5	Scr11-09-12_PlqVal1M004D05	B	2	58	8	34	454	455	136	369	455	528	760	38	62	40	12	185	17	40	97
sjj_F01G4.6	Scr11-08-08_PlqVal1M008D01	B	7	43	2	4	539	521	141	471	521	592	961	40	108	85	17	390	49	85	132
sjj_F01G4.6	Scr11-08-08_PlqVal1M008D02	B	7	88	12	21	508	531	102	413	531	603	1002	66	404	428	40	721	326	428	518
sjj_F01G4.6	Scr11-08-15_PlqVal1M008D03	B	7	64	9	17	510	508	174	462	508	554	895	50	132	105	7	602	38	105	176
sjj_F01G4.6	Scr11-09-12_PlqVal1M008D04	B	7	60	5	8	501	496	185	460	496	545	1004	54	90	56	3	371	25	56	123
sjj_F08B1.1	Scr11-08-08_PlqVal1M003D01	H	5	56	12	44	408	413	152	378	413	470	778	31	12	9	3	42	4	9	21
sjj_F08B1.1	Scr11-08-08_PlqVal1M003D02	H	5	104	3	24	467	453	160	400	453	550	633	79	41	12	2	580	6	12	27
sjj_F08B1.1	Scr11-08-15_PlqVal1M003D03	H	5	49	12	40	426	428	136	372	428	486	799	29	13	6	0	56	3	6	25
sjj_F08B1.1	Scr11-08-15_PlqVal1M003D04	H	5	49	8	22	453	448	144	403	448	525	857	37	26	11	3	93	6	11	42
sjj_F08B4.1	Scr11-08-08_PlqVal1M008D01	G	4	76	5	15	523	523	126	459	523	592	966	60	262	271	9	598	94	271	416
sjj_F08B4.1	Scr11-08-08_PlqVal1M008D02	G	4	94	13	26	469	468	180	395	468	551	941	67	228	157	4	841	21	157	402
sjj_F08B4.1	Scr11-08-15_PlqVal1M008D03	G	4	60	6	10	578	600	127	542	600	642	978	52	267	239	0	734	167	239	369
sjj_F08B4.1	Scr11-09-12_PlqVal1M008D04	G	4	86	5	12	549	557	138	489	557	625	996	72	154	102	4	559	61	102	220
sjj_F08G2.2	Scr11-08-08_PlqVal1M005D02	A	2	73	13	34	434	454	118	365	454	513	850	47	245	249	6	658	73	249	446
sjj_F08G2.2	Scr11-09-12_PlqVal1M005D05	A	2	120	12	40	433	438	139	356	438	491	815	71	131	109	2	446	29	109	204
sjj_F08G2.2	Scr11-09-12_PlqVal1M005D07	A	2	66	18	39	421	426	128	328	426	494	828	39	94	62	3	283	25	62	150
sjj_F08G2.2	Scr11-09-12_PlqVal1M005D08	A	2	82	19	50	413	401	133	334	401	497	850	39	120	107	5	358	43	107	162
sjj_F09B12.1	Scr11-08-08_PlqVal1M015D01	D	2	141	12	40	428	438	127	356	438	504	793	84	202	155	22	674	115	155	246
sjj_F09B12.1	Scr11-08-08_PlqVal1M015D02	D	2	149	38	44	397	442	100	154	442	587	796	82	113	95	1	504	65	95	129
sjj_F09B12.1	Scr11-08-15_PlqVal1M015D03	D	2	166	8	33	449	436	124	381	436	511	978	108	132	120	2	509	74	120	175
sjj_F09B12.1	Scr11-08-15_PlqVal1M015D04	D	2	160	41	72	323	324	113	234	324	410	556	44	10	6	2	105	4	6	9
sjj_F09D1.1	Scr11-08-08_PlqVal1M003D01	H	3	46	4	8	501	498	131	474	498	540	880	41	248	139	24	896	90	139	332
sjj_F09D1.1	Scr11-08-08_PlqVal1M003D02	H	3	76	5	18	476	466	212	424	466	532	754	62	204	132	4	687	68	132	307
sjj_F09D1.1	Scr11-08-15_PlqVal1M003D03	H	3	220	40	79	318	322	120	241	322	384	634	45	49	10	2	390	5	10	52
sjj_F09D1.1	Scr11-08-15_PlqVal1M003D04	H	3	80	5	16	536	552	133	488	552	625	763	67	230	173	15	651	89	173	341
sjj_F09E5.1	Scr11-08-08_PlqVal1M003D01	E	6	82	18	20	522	585	114	454	585	655	1012	62	197	137	16	807	54	137	251
sjj_F09E5.1	Scr11-08-08_PlqVal1M003D02	E	6	124	29	33	470	545	105	196	545	645	927	76	235	163	6	753	62	163	363
sjj_F09E5.1	Scr11-08-15_PlqVal1M003D03	E	6	48	2	2	643	647	200	558	647	729	937	43	96	77	6	324	52	77	112
sjj_F09E5.1	Scr11-08-15_PlqVal1M003D04	E	6	69	1	2	664	660	298	586	660	731	1198	59	84	62	7	343	39	62	117
sjj_F09G2.4	Scr11-08-08_PlqVal1M011D01	A	9	36	11	27	458	464	201	398	464	530	791	26	159	79	6	638	15	79	158
sjj_F09G2.4	Scr11-08-08_PlqVal1M011D02	A	9	70	11	40	430	429	151	369	429	490	688	42	118	61	3	520	15	61	123
sjj_F09G2.4	Scr11-08-15_PlqVal1M011D03	A	9	88	36	68	350	342	123	239	342	412	1133	27	74	39	0	299	9	39	104
sjj_F09G2.4	Scr11-09-12_PlqVal1M011D05	A	9	77	28	57	378	388	127	286	388	467	781	33	110	42	2	693	5	42	142
sjj_F10C1.5	Scr11-08-08_PlqVal1M003D01	H	6	71	12	50	407	398	123	365	398	467	714	35	80	18	5	644	10	18	46
sjj_F10C1.5	Scr11-08-08_PlqVal1M003D02	H	6	102	10	43	413	422	138	366	422	476	684	58	39	17	3	501	8	17	27
sjj_F10C1.5	Scr11-08-15_PlqVal1M003D03	H	6	59	8	59	395	383	178	358	383	465	578	24	10	9	3	22	5	9	14
sjj_F10C1.5	Scr11-08-15_PlqVal1M003D04	H	6	68	10	38	417	431	161	370	431	471	645	42	24	17	3	127	10	17	35
sjj_F11A3.2	Scr11-08-08_PlqVal1M012D01	G	4	95	16	25	470	504	127	399	504	578	842	70	28	14	4	477	8	14	18
sjj_F11A3.2	Scr11-08-08_PlqVal1M012D02	G	4	84	14	19	453	479	127	434	479	524	642	68	30	10	4	562	8	10	16
sjj_F11A3.2	Scr11-08-15_PlqVal1M012D03	G	4	55	5	25	453	448	177	399	448	491	912	40	16	7	3	303	5	7	11
sjj_F11A3.2	Scr11-08-15_PlqVal1M012D04	G	4	96	4	17	454	455	187	412	455	488	699	79	14	7	3	222	5	7	8
sjj_F11E6.5	Scr11-08-08_PlqVal1M009D02	D	4	83	16	18	515	560	110	473	560	626	827	66	241	204	10	663	83	204	382
sjj_F11E6.5	Scr11-08-15_PlqVal1M009D03	D	4	89	1	7	565	557	279	481	557	653	835	76	147	132	6	462	82	132	190
sjj_F11E6.5	Scr11-09-12_PlqVal1M009D04	D	4	57	29	38	416	433	126	286	433	534	698	35	90	85	2	248	29	85	123
sjj_F11E6.5	Scr11-09-12_PlqVal1M009D05	D	4	69	30	40	421	456	134	290	456	509	926	40	64	47	8	248	31	47	95
sjj_F11G11.10	Scr11-08-08_PlqVal1M003D01	F	5	72	5	11	535	531	114	479	531	604	931	63	336	318	21	791	209	318	493
sjj_F11G11.10	Scr11-08-08_PlqVal1M003D02	F	5	111	5	15	485	480	120	426	480	565	792	94	312	288	18	742	208	288	389
sjj_F11G11.10	Scr11-08-15_PlqVal1M003D03	F	5	64	1	1	549	554	164	503	554	595	743	63	173	173	37	332	115	173	214
sjj_F11G11.10	Scr11-08-15_PlqVal1M003D04	F	5	88	3	4	573	577	165	520	577	630	980	82	203	193	1	487	128	193	269
sjj_F13B10.1	Scr11-08-08_PlqVal1M005D02	C	5	84	1	14	530	518	185	430	518	609	843	70	285	291	11	916	168	291	359
sjj_F13B10.1	Scr11-09-12_PlqVal1M005D05	C	5	53	20	30	503	544	121	379	544	674	894	35	172	172	19	377	105	172	216
sjj_F13B10.1	Scr11-09-12_PlqVal1M005D07	C	5	48	6	20	562	624	151	409	624	694	842	36	107	104	7	293	44	104	145
sjj_F13B10.1	Scr11-09-12_PlqVal1M005D08	C	5	51	7	17	551	583	123	471	583	675	835	41	145	141	1	389	83	141	196
sjj_F19F10.9	Scr11-08-08_PlqVal1M011D01	E	8	97	26	27	451	511	107	233	511	580	789	70	103	52	10	624	26	52	114
sjj_F19F10.9	Scr11-08-08_PlqVal1M011D02	E	8	100	14	24	449	452	102	408	452	521	873	74	107	50	8	457	29	50	144
sjj_F19F10.9	Scr11-08-15_PlqVal1M011D03	E	8	69	10	20	486	476	148	422	476	552	1099	53	63	19	3	438	11	19	58
sjj_F19F10.9	Scr11-09-12_PlqVal1M011D05	E	8	70	4	11	529	508	146	459	508	589	942	58	40	18	4	525	12	18	27
sjj_F20D12.2	Scr11-08-08_PlqVal1M008D01	F	3	74	9	16	536	565	132	482	565	628	975	60	115	63	12	571	34	63	144
sjj_F20D12.2	Scr11-08-08_PlqVal1M008D02	F	3	95	9	18	478	483	145	436	483	543	719	77	148	124	8	712	67	124	205
sjj_F20D12.2	Scr11-08-15_PlqVal1M008D03	F	3	55	7	10	534	541	114	480	541	601	1059	48	108	74	2	517	31	74	163
sjj_F20D12.2	Scr11-09-12_PlqVal1M008D04	F	3	42	2	2	572	570	152	524	570	620	776	41	87	44	8	358	18	44	147
sjj_F20G4.1	Scr11-08-08_PlqVal1M001D01	D	7	78	11	37	431	439	124	377	439	509	656	49	78	24	8	714	19	24	35
sjj_F20G4.1	Scr11-08-08_PlqVal1M001D02	D	7	105	6	21	473	453	142	403	453	530	1020	80	82	29	7	650	19	29	48
sjj_F20G4.1	Scr11-08-15_PlqVal1M001D03	D	7	40	7	35	448	421	148	385	421	497	732	26	35	15	3	291	12	15	22
sjj_F20G4.1	Scr11-08-15_PlqVal1M001D04	D	7	80	43	60	347	344	101	244	344	447	657	32	11	11	5	22	8	11	15
sjj_F23H11.5	Scr11-08-08_PlqVal1M005D02	C	4	53	3	16	472	469	149	420	469	532	706	44	103	70	11	556	25	70	105
sjj_F23H11.5	Scr11-09-12_PlqVal1M005D05	C	4	56	10	23	460	475	123	414	475	513	745	43	47	34	6	357	17	34	60
sjj_F23H11.5	Scr11-09-12_PlqVal1M005D07	C	4	45	2	6	526	502	186	449	502	586	891	41	47	26	8	646	19	26	42
sjj_F23H11.5	Scr11-09-12_PlqVal1M005D08	C	4	42	11	21	471	463	124	440	463	560	758	33	55	23	8	473	14	23	59
sjj_F25G6.2	Scr11-08-08_PlqVal1M012D01	H	3	76	11	26	463	457	108	394	457	578	743	56	110	22	4	537	9	22	135
sjj_F25G6.2	Scr11-08-08_PlqVal1M012D02	H	3	64	15	51	396	396	160	337	396	437	649	31	108	17	3	720	10	17	104
sjj_F25G6.2	Scr11-08-15_PlqVal1M012D03	H	3	75	10	29	443	442	159	395	442	488	769	53	73	32	3	647	10	32	69
sjj_F25G6.2	Scr11-08-15_PlqVal1M012D04	H	3	112	92	97	214	198	117	167	198	244	641	3	179	124	117	298	120	124	211
sjj_F25H2.9	Scr11-08-08_PlqVal1M002D01	H	2	100	15	41	418	422	123	354	422	487	651	59	165	125	30	566	93	125	236
sjj_F25H2.9	Scr11-08-08_PlqVal1M002D02	H	2	79	22	45	405	414	149	306	414	491	789	43	179	149	23	722	87	149	232
sjj_F25H2.9	Scr11-09-12_PlqVal1M002D05	H	2	40	0	2	536	527	369	471	527	604	706	39	230	189	11	556	129	189	352
sjj_F25H2.9	Scr11-09-12_PlqVal1M002D07	H	2	61	3	9	565	561	151	499	561	629	1000	51	199	176	7	589	98	176	279
sjj_F26F4.11	Scr11-08-08_PlqVal1M005D02	D	6	94	8	12	528	530	125	468	530	615	927	79	91	75	6	324	38	75	144
sjj_F26F4.11	Scr11-09-12_PlqVal1M005D05	D	6	39	2	20	473	465	269	425	465	518	807	30	100	94	6	219	54	94	144
sjj_F26F4.11	Scr11-09-12_PlqVal1M005D07	D	6	30	0	6	544	536	365	493	536	587	771	28	88	74	6	281	29	74	116
sjj_F26F4.11	Scr11-09-12_PlqVal1M005D08	D	6	39	12	20	487	506	207	438	506	568	783	31	70	51	3	295	16	51	97
sjj_F27C1.6	Scr11-08-08_PlqVal1M001D01	F	4	79	10	12	507	519	120	453	519	604	790	69	245	169	13	729	115	169	355
sjj_F27C1.6	Scr11-08-08_PlqVal1M001D02	F	4	69	4	7	542	545	135	484	545	609	900	63	208	158	6	638	93	158	316
sjj_F27C1.6	Scr11-08-15_PlqVal1M001D03	F	4	70	24	27	454	496	121	331	496	557	876	50	157	133	12	512	77	133	229
sjj_F27C1.6	Scr11-08-15_PlqVal1M001D04	F	4	68	79	86	256	224	125	184	224	280	609	9	92	62	17	227	43	62	136
sjj_F27D9.3	Scr11-08-08_PlqVal1M014D01	C	2	57	17	21	529	592	118	478	592	662	855	44	331	303	46	689	148	303	490
sjj_F27D9.3	Scr11-08-08_PlqVal1M014D02	C	2	117	23	28	479	523	109	308	523	621	822	83	334	334	24	864	167	334	459
sjj_F27D9.3	Scr11-08-15_PlqVal1M014D03	C	2	85	3	5	552	559	149	502	559	612	793	80	287	283	0	619	209	283	358
sjj_F27D9.3	Scr11-08-15_PlqVal1M014D04	C	2	57	0	5	640	648	348	574	648	737	1109	50	175	154	9	376	93	154	272
sjj_F28D1.1	Scr11-08-08_PlqVal1M008D01	H	8	42	4	7	516	507	230	469	507	545	769	39	174	130	8	879	90	130	176
sjj_F28D1.1	Scr11-08-08_PlqVal1M008D02	H	8	36	11	16	478	473	201	426	473	562	659	30	528	537	215	885	466	537	615
sjj_F28D1.1	Scr11-08-15_PlqVal1M008D03	H	8	61	1	9	526	518	248	459	518	583	872	53	102	69	21	583	44	69	145
sjj_F28D1.1	Scr11-09-12_PlqVal1M008D04	H	8	55	7	7	520	507	238	470	507	568	882	49	68	44	7	429	22	44	60
sjj_F28E10.4	Scr11-08-08_PlqVal1M007D01	F	6	85	5	14	519	518	131	449	518	583	977	69	117	37	4	531	17	37	198
sjj_F28E10.4	Scr11-08-08_PlqVal1M007D02	F	6	87	16	22	474	484	128	426	484	565	891	65	119	26	4	889	9	26	80
sjj_F28E10.4	Scr11-08-15_PlqVal1M007D04	F	6	92	8	20	474	480	128	413	480	544	1086	72	34	10	3	253	6	10	53
sjj_F28E10.4	Scr11-09-12_PlqVal1M007D05	F	6	66	15	27	471	470	155	371	470	572	876	46	29	13	3	152	6	13	44
sjj_F29C4.2	Scr11-08-08_PlqVal1M007D01	H	3	78	43	47	378	412	116	186	412	541	793	41	344	339	54	830	228	339	427
sjj_F29C4.2	Scr11-08-08_PlqVal1M007D02	H	3	52	7	9	520	530	167	461	530	579	883	46	268	235	6	738	118	235	400
sjj_F29C4.2	Scr11-08-15_PlqVal1M007D04	H	3	48	2	6	524	521	207	475	521	573	757	45	168	155	22	469	89	155	227
sjj_F29C4.2	Scr11-09-12_PlqVal1M007D05	H	3	35	5	17	489	487	217	417	487	582	800	28	149	135	15	416	79	135	189
sjj_F32E10.1	Scr11-08-08_PlqVal1M008D01	A	3	41	0	0	535	514	410	483	514	559	838	40	86	57	17	562	39	57	101
sjj_F32E10.1	Scr11-08-08_PlqVal1M008D02	A	3	87	13	34	420	425	139	385	425	492	681	57	293	316	6	808	166	316	402
sjj_F32E10.1	Scr11-08-15_PlqVal1M008D03	A	3	53	3	7	526	525	171	476	525	576	843	47	122	72	15	503	40	72	159
sjj_F32E10.1	Scr11-09-12_PlqVal1M008D04	A	3	91	6	14	505	504	201	456	504	564	801	77	87	49	9	552	30	49	95
sjj_F32E10.4	Scr11-08-08_PlqVal1M008D01	C	2	47	10	19	452	457	180	421	457	505	661	38	50	53	6	111	26	53	70
sjj_F32E10.4	Scr11-08-08_PlqVal1M008D02	C	2	80	17	30	446	465	109	378	465	522	835	54	408	407	40	869	326	407	482
sjj_F32E10.4	Scr11-08-15_PlqVal1M008D03	C	2	69	8	18	517	511	179	463	511	551	1222	53	87	87	10	150	70	87	113
sjj_F32E10.4	Scr11-09-12_PlqVal1M008D04	C	2	69	10	26	455	472	112	399	472	523	784	51	69	76	2	163	38	76	98
sjj_F33A8.1	Scr11-08-08_PlqVal1M004D01	H	6	81	33	71	342	332	126	281	332	403	616	23	192	114	5	816	37	114	238
sjj_F33A8.1	Scr11-08-08_PlqVal1M004D02	H	6	69	30	69	346	348	136	285	348	411	549	21	125	108	1	583	14	108	171
sjj_F33A8.1	Scr11-08-15_PlqVal1M004D03	H	6	85	23	68	363	360	118	327	360	417	596	27	80	56	4	325	11	56	128
sjj_F33A8.1	Scr11-09-12_PlqVal1M004D05	H	6	95	31	67	353	366	123	286	366	420	673	31	44	18	2	191	9	18	64
sjj_F33A8.5	Scr11-08-08_PlqVal1M004D01	C	7	54	9	12	580	603	117	500	603	679	963	39	356	298	7	927	115	298	545
sjj_F33A8.5	Scr11-08-08_PlqVal1M004D02	C	7	99	38	44	428	530	104	149	530	631	988	53	317	260	20	941	119	260	527
sjj_F33A8.5	Scr11-08-15_PlqVal1M004D03	C	7	96	9	26	446	451	130	395	451	492	821	70	267	267	5	431	214	267	350
sjj_F33A8.5	Scr11-09-12_PlqVal1M004D05	C	7	78	10	11	583	592	132	553	592	646	1144	64	265	230	34	600	135	230	352
sjj_F33D4.5	Scr11-08-08_PlqVal1M008D01	B	3	35	5	5	531	539	141	478	539	607	732	33	247	211	6	659	114	211	313
sjj_F33D4.5	Scr11-08-08_PlqVal1M008D02	B	3	115	13	22	458	455	110	406	455	530	833	87	166	102	7	646	43	102	232
sjj_F33D4.5	Scr11-08-15_PlqVal1M008D03	B	3	80	5	12	540	556	142	503	556	610	896	69	265	255	10	621	169	255	366
sjj_F33D4.5	Scr11-09-12_PlqVal1M008D04	B	3	57	3	5	567	551	154	499	551	628	970	50	180	160	22	561	72	160	258
sjj_F35G12.8	Scr11-08-08_PlqVal1M005D02	E	6	71	1	8	528	520	175	468	520	603	759	65	205	154	32	870	96	154	287
sjj_F35G12.8	Scr11-09-12_PlqVal1M005D05	E	6	53	7	11	492	507	125	443	507	551	797	47	129	132	10	425	57	132	177
sjj_F35G12.8	Scr11-09-12_PlqVal1M005D07	E	6	48	14	16	503	526	159	455	526	589	801	39	130	73	13	643	43	73	191
sjj_F35G12.8	Scr11-09-12_PlqVal1M005D08	E	6	50	10	24	506	515	128	416	515	593	850	37	116	60	10	674	19	60	143
sjj_F36A2.3	Scr11-08-08_PlqVal1M009D02	A	5	70	2	12	508	485	154	442	485	588	820	60	405	453	37	785	259	453	550
sjj_F36A2.3	Scr11-08-15_PlqVal1M009D03	A	5	102	62	90	273	255	123	203	255	344	719	10	42	12	8	173	8	12	34
sjj_F36A2.3	Scr11-09-12_PlqVal1M009D04	A	5	27	3	25	435	440	288	391	440	472	685	20	50	18	5	523	9	18	39
sjj_F36A2.3	Scr11-09-12_PlqVal1M009D05	A	5	68	8	26	460	457	143	391	457	538	910	49	40	14	4	350	8	14	31
sjj_F36F2.3	Scr11-08-08_PlqVal1M001D01	G	7	89	24	29	412	456	103	322	456	501	854	62	35	7	2	495	4	7	18
sjj_F36F2.3	Scr11-08-08_PlqVal1M001D02	G	7	57	0	5	531	521	307	469	521	580	823	53	40	9	2	709	5	9	16
sjj_F36F2.3	Scr11-08-15_PlqVal1M001D03	G	7	68	10	20	471	470	159	407	470	569	751	54	14	6	2	387	4	6	7
sjj_F36F2.3	Scr11-08-15_PlqVal1M001D04	G	7	82	6	21	467	446	134	404	446	506	918	62	24	5	1	455	3	5	6
sjj_F37C12.13	Scr11-08-08_PlqVal1M006D01	E	2	61	9	18	503	516	130	455	516	578	792	50	152	91	9	577	44	91	173
sjj_F37C12.13	Scr11-08-08_PlqVal1M006D02	E	2	77	10	14	507	530	104	477	530	588	874	65	109	55	13	642	35	55	122
sjj_F37C12.13	Scr11-08-15_PlqVal1M006D03	E	2	53	9	13	538	535	162	492	535	609	876	44	80	35	11	485	24	35	90
sjj_F37C12.13	Scr11-08-15_PlqVal1M006D04	E	2	75	17	42	438	420	152	350	420	534	868	42	152	136	13	502	46	136	214
sjj_F38H4.9	Scr11-08-08_PlqVal1M008D01	C	8	39	12	30	460	448	141	371	448	544	980	26	188	185	7	522	60	185	256
sjj_F38H4.9	Scr11-08-08_PlqVal1M008D02	C	8	61	19	34	472	487	159	349	487	589	973	39	155	137	41	307	106	137	197
sjj_F38H4.9	Scr11-08-15_PlqVal1M008D03	C	8	49	16	42	416	418	111	347	418	513	768	28	148	120	16	455	68	120	234
sjj_F38H4.9	Scr11-09-12_PlqVal1M008D04	C	8	72	9	25	473	490	130	407	490	536	941	53	144	128	4	462	36	128	230
sjj_F39B2.6	Scr11-08-08_PlqVal1M002D01	F	7	119	33	71	334	338	109	275	338	409	604	34	104	60	1	484	17	60	108
sjj_F39B2.6	Scr11-08-08_PlqVal1M002D02	F	7	88	32	64	375	364	122	273	364	441	919	30	146	59	3	658	13	59	156
sjj_F39B2.6	Scr11-09-12_PlqVal1M002D05	F	7	43	18	41	452	429	111	347	429	473	1057	21	128	29	5	579	13	29	200
sjj_F39B2.6	Scr11-09-12_PlqVal1M002D07	F	7	69	26	57	374	386	116	287	386	434	617	29	46	9	4	310	6	9	50
sjj_F39H11.5	Scr11-08-08_PlqVal1M002D01	F	2	73	84	95	232	217	110	170	217	254	539	3	219	72	72	513	72	72	292
sjj_F39H11.5	Scr11-08-08_PlqVal1M002D02	F	2	68	82	92	249	210	118	173	210	277	760	5	416	448	68	697	384	448	485
sjj_F39H11.5	Scr11-09-12_PlqVal1M002D05	F	2	50	6	18	469	485	133	416	485	529	673	41	212	193	13	571	94	193	264
sjj_F39H11.5	Scr11-09-12_PlqVal1M002D07	F	2	61	19	31	426	454	133	365	454	519	635	42	64	43	3	247	29	43	76
sjj_F42C5.9	Scr11-08-08_PlqVal1M008D01	C	3	48	12	12	511	536	111	453	536	594	892	41	174	103	36	611	62	103	259
sjj_F42C5.9	Scr11-08-08_PlqVal1M008D02	C	3	84	14	19	460	465	116	423	465	522	818	67	161	91	7	694	50	91	171
sjj_F42C5.9	Scr11-08-15_PlqVal1M008D03	C	3	110	16	27	443	462	130	389	462	510	765	80	100	72	7	418	47	72	140
sjj_F42C5.9	Scr11-09-12_PlqVal1M008D04	C	3	47	0	10	541	535	316	480	535	614	855	41	96	86	15	231	67	86	125
sjj_F44F4.11	Scr11-08-08_PlqVal1M004D01	E	6	61	1	8	530	526	224	462	526	601	859	55	191	146	7	646	34	146	300
sjj_F44F4.11	Scr11-08-08_PlqVal1M004D02	E	6	94	35	40	444	484	105	206	484	632	923	51	192	135	4	730	39	135	294
sjj_F44F4.11	Scr11-08-15_PlqVal1M004D03	E	6	94	11	31	425	441	128	368	441	475	690	64	127	113	3	363	44	113	195
sjj_F44F4.11	Scr11-09-12_PlqVal1M004D05	E	6	82	18	28	460	478	162	390	478	538	742	59	93	43	5	591	23	43	106
sjj_F45C12.4	Scr11-08-08_PlqVal1M003D01	C	4	57	8	12	562	569	136	499	569	639	930	46	383	380	50	1085	263	380	515
sjj_F45C12.4	Scr11-08-08_PlqVal1M003D02	C	4	83	6	10	564	564	113	479	564	640	1426	69	400	400	57	746	311	400	504
sjj_F45C12.4	Scr11-08-15_PlqVal1M003D03	C	4	53	1	5	654	664	164	587	664	735	961	42	122	94	5	409	52	94	165
sjj_F45C12.4	Scr11-08-15_PlqVal1M003D04	C	4	68	4	5	657	671	124	611	671	729	869	59	189	136	29	654	94	136	255
sjj_F45F2.2	Scr11-08-08_PlqVal1M012D01	G	3	62	16	27	457	466	177	385	466	540	775	45	223	207	21	600	108	207	298
sjj_F45F2.2	Scr11-08-08_PlqVal1M012D02	G	3	86	9	17	487	477	164	425	477	561	949	69	225	163	31	614	82	163	332
sjj_F45F2.2	Scr11-08-15_PlqVal1M012D03	G	3	238	36	61	354	353	102	251	353	441	733	91	156	121	5	488	90	121	208
sjj_F45F2.2	Scr11-08-15_PlqVal1M012D04	G	3	84	16	32	461	470	129	355	470	552	891	55	193	189	9	518	107	189	260
sjj_F45F2.4	Scr11-08-08_PlqVal1M012D01	B	4	80	12	32	453	457	159	375	457	529	1043	53	181	116	8	774	60	116	244
sjj_F45F2.4	Scr11-08-08_PlqVal1M012D02	B	4	96	13	30	449	456	116	379	456	503	796	67	151	58	2	860	35	58	191
sjj_F45F2.4	Scr11-08-15_PlqVal1M012D03	B	4	92	22	47	402	403	124	310	403	471	878	47	132	120	5	503	45	120	164
sjj_F45F2.4	Scr11-08-15_PlqVal1M012D04	B	4	108	37	64	341	347	121	225	347	431	635	38	111	70	2	380	19	70	175
sjj_F46A9.5	Scr11-08-08_PlqVal1M001D01	A	9	63	14	17	531	566	109	447	566	625	885	48	81	44	5	358	19	44	104
sjj_F46A9.5	Scr11-08-08_PlqVal1M001D02	A	9	52	15	19	529	550	112	493	550	632	919	39	125	85	15	495	34	85	162
sjj_F46A9.5	Scr11-08-15_PlqVal1M001D03	A	9	44	40	65	366	333	114	231	333	479	803	14	19	17	11	32	15	17	22
sjj_F46A9.5	Scr11-08-15_PlqVal1M001D04	A	9	134	39	55	350	394	107	186	394	452	958	59	6	5	2	34	3	5	7
sjj_F46F2.2	Scr11-08-08_PlqVal1M015D01	B	2	82	12	13	533	568	112	488	568	620	914	70	187	156	4	712	97	156	231
sjj_F46F2.2	Scr11-08-08_PlqVal1M015D02	B	2	99	10	15	546	567	102	487	567	619	946	80	178	137	6	727	93	137	216
sjj_F46F2.2	Scr11-08-15_PlqVal1M015D03	B	2	80	6	10	597	606	139	508	606	690	1037	66	171	175	24	457	119	175	210
sjj_F46F2.2	Scr11-08-15_PlqVal1M015D04	B	2	79	2	7	556	565	186	505	565	634	772	73	175	182	3	381	133	182	220
sjj_F49H12.e	Scr11-08-08_PlqVal1M013D01	A	3	80	15	16	522	568	124	448	568	636	772	67	367	352	11	1025	191	352	489
sjj_F49H12.e	Scr11-08-15_PlqVal1M013D03	A	3	178	13	29	441	446	123	381	446	511	898	123	169	157	8	501	102	157	225
sjj_F49H12.e	Scr11-08-15_PlqVal1M013D04	A	3	155	17	38	409	431	112	334	431	474	778	96	181	171	4	483	119	171	234
sjj_F49H12.e	Scr11-09-12_PlqVal1M013D06	A	3	109	5	12	560	567	129	479	567	655	1030	92	146	137	1	532	77	137	186
sjj_F52C12.3	Scr11-08-08_PlqVal1M007D01	E	3	77	15	16	567	603	101	532	603	706	924	59	291	224	29	724	86	224	443
sjj_F52C12.3	Scr11-08-08_PlqVal1M007D02	E	3	91	18	23	523	601	104	452	601	668	849	68	281	272	18	704	160	272	371
sjj_F52C12.3	Scr11-08-15_PlqVal1M007D04	E	3	183	37	81	319	321	118	260	321	380	572	33	32	4	1	414	3	4	11
sjj_F52C12.3	Scr11-09-12_PlqVal1M007D05	E	3	51	3	11	566	581	246	490	581	656	919	44	225	145	28	615	87	145	313
sjj_F52C6.13	Scr11-08-08_PlqVal1M003D01	E	3	80	7	22	514	515	149	443	515	605	899	60	183	111	8	699	65	111	266
sjj_F52C6.13	Scr11-08-08_PlqVal1M003D02	E	3	124	33	35	424	489	105	201	489	563	907	77	185	115	14	643	72	115	263
sjj_F52C6.13	Scr11-08-15_PlqVal1M003D03	E	3	87	8	17	487	490	169	430	490	535	1059	71	110	96	4	473	60	96	143
sjj_F52C6.13	Scr11-08-15_PlqVal1M003D04	E	3	87	20	24	506	536	139	427	536	599	839	64	124	102	18	414	73	102	161
sjj_F52D10.3	Scr11-08-08_PlqVal1M014D01	C	5	35	8	17	524	530	123	477	530	614	898	28	252	226	1	527	143	226	342
sjj_F52D10.3	Scr11-08-08_PlqVal1M014D02	C	5	79	5	12	510	515	108	472	515	567	958	68	299	301	43	630	166	301	423
sjj_F52D10.3	Scr11-08-15_PlqVal1M014D03	C	5	81	4	16	494	481	131	444	481	549	870	66	177	173	17	449	131	173	243
sjj_F52D10.3	Scr11-08-15_PlqVal1M014D04	C	5	67	4	10	569	571	134	527	571	634	820	57	140	131	21	363	77	131	180
sjj_F53B7.3	Scr11-08-08_PlqVal1M012D01	A	5	105	15	37	452	472	152	355	472	550	796	66	84	40	4	447	21	40	138
sjj_F53B7.3	Scr11-08-08_PlqVal1M012D02	A	5	137	67	88	268	248	109	190	248	335	636	16	66	55	5	199	33	55	86
sjj_F53B7.3	Scr11-08-15_PlqVal1M012D03	A	5	61	14	26	461	475	181	384	475	554	751	45	67	27	4	395	14	27	123
sjj_F53B7.3	Scr11-08-15_PlqVal1M012D04	A	5	95	10	40	414	409	157	353	409	459	978	56	49	23	4	257	11	23	65
sjj_F53F4.10	Scr11-08-08_PlqVal1M012D01	G	10	71	5	8	521	524	153	459	524	570	850	64	174	119	8	645	54	119	266
sjj_F53F4.10	Scr11-08-08_PlqVal1M012D02	G	10	49	0	18	471	461	338	420	461	519	700	40	207	164	20	773	85	164	303
sjj_F53F4.10	Scr11-08-15_PlqVal1M012D03	G	10	93	4	11	515	526	135	472	526	577	764	82	172	151	11	540	75	151	261
sjj_F53F4.10	Scr11-08-15_PlqVal1M012D04	G	10	80	2	11	507	494	123	438	494	564	949	69	66	46	5	229	14	46	107
sjj_F54A3_31.e	Scr11-08-08_PlqVal1M005D02	F	2	85	7	17	473	479	173	426	479	535	708	70	96	29	5	700	14	29	104
sjj_F54A3_31.e	Scr11-09-12_PlqVal1M005D05	F	2	63	14	33	425	429	128	371	429	468	877	41	49	27	5	224	10	27	68
sjj_F54A3_31.e	Scr11-09-12_PlqVal1M005D07	F	2	44	13	31	443	458	122	370	458	509	883	29	40	17	7	204	10	17	37
sjj_F54A3_31.e	Scr11-09-12_PlqVal1M005D08	F	2	73	15	45	419	414	137	344	414	481	760	40	56	16	4	498	8	16	55
sjj_F54B3.3	Scr11-08-08_PlqVal1M004D01	F	5	83	7	14	470	475	120	423	475	545	696	71	46	10	6	758	9	10	13
sjj_F54B3.3	Scr11-08-08_PlqVal1M004D02	F	5	85	5	18	483	478	136	411	478	558	779	69	66	10	4	647	7	10	14
sjj_F54B3.3	Scr11-08-15_PlqVal1M004D03	F	5	88	9	34	440	438	155	374	438	490	780	58	23	8	4	216	6	8	11
sjj_F54B3.3	Scr11-09-12_PlqVal1M004D05	F	5	73	2	19	470	464	249	406	464	533	691	59	70	12	6	571	9	12	40
sjj_F54C1.7	Scr11-08-08_PlqVal1M001D01	H	3	62	17	48	401	407	138	341	407	475	777	32	158	102	3	626	86	102	134
sjj_F54C1.7	Scr11-08-08_PlqVal1M001D02	H	3	61	16	52	414	397	139	344	397	511	700	29	232	102	25	734	78	102	349
sjj_F54C1.7	Scr11-08-15_PlqVal1M001D03	H	3	62	59	87	288	266	122	208	266	334	637	8	52	38	14	156	29	38	49
sjj_F54C1.7	Scr11-08-15_PlqVal1M001D04	H	3	76	21	51	411	395	165	312	395	509	756	37	60	42	3	336	28	42	61
sjj_F54C9.4	Scr11-08-08_PlqVal1M004D01	C	4	77	11	18	497	521	100	433	521	585	746	63	418	436	4	960	262	436	566
sjj_F54C9.4	Scr11-08-08_PlqVal1M004D02	C	4	82	13	20	473	493	109	430	493	547	803	64	300	299	38	814	193	299	370
sjj_F54C9.4	Scr11-08-15_PlqVal1M004D03	C	4	83	3	9	643	648	137	553	648	739	1228	62	164	133	4	455	98	133	225
sjj_F54C9.4	Scr11-09-12_PlqVal1M004D05	C	4	61	6	11	566	580	136	508	580	640	832	53	202	208	22	660	131	208	270
sjj_F55F8.4	Scr11-08-08_PlqVal1M001D01	H	4	58	8	18	467	484	126	416	484	532	840	46	289	279	30	767	142	279	410
sjj_F55F8.4	Scr11-08-08_PlqVal1M001D02	H	4	77	7	16	476	495	122	421	495	526	869	63	202	173	16	592	46	173	332
sjj_F55F8.4	Scr11-08-15_PlqVal1M001D03	H	4	61	3	11	495	483	178	437	483	529	730	54	184	149	9	671	52	149	262
sjj_F55F8.4	Scr11-08-15_PlqVal1M001D04	H	4	79	30	39	456	494	131	264	494	604	902	46	86	51	4	416	18	51	127
sjj_F56A3.3	Scr11-08-08_PlqVal1M001D01	F	3	65	3	13	486	476	120	430	476	554	769	56	80	26	5	504	12	26	82
sjj_F56A3.3	Scr11-08-08_PlqVal1M001D02	F	3	52	11	11	488	510	145	439	510	568	681	46	91	46	7	391	18	46	156
sjj_F56A3.3	Scr11-08-15_PlqVal1M001D03	F	3	75	64	70	296	229	104	162	229	432	825	21	31	9	4	162	7	9	21
sjj_F56A3.3	Scr11-08-15_PlqVal1M001D04	F	3	68	50	52	348	327	127	215	327	459	760	32	13	7	3	163	5	7	10
sjj_F56A8.6	Scr11-08-08_PlqVal1M007D01	A	2	105	13	21	487	509	116	429	509	598	783	82	213	164	7	758	65	164	343
sjj_F56A8.6	Scr11-08-08_PlqVal1M007D02	A	2	87	14	25	487	519	111	412	519	582	914	63	161	107	10	713	55	107	229
sjj_F56A8.6	Scr11-08-15_PlqVal1M007D04	A	2	173	23	58	372	380	128	315	380	450	648	72	47	14	2	279	7	14	65
sjj_F56A8.6	Scr11-09-12_PlqVal1M007D05	A	2	58	1	5	522	535	128	460	535	575	748	55	85	69	3	457	23	69	101
sjj_F56D2.1	Scr11-08-08_PlqVal1M005D02	C	6	89	11	40	433	414	129	376	414	501	868	51	66	27	7	560	15	27	53
sjj_F56D2.1	Scr11-09-12_PlqVal1M005D05	C	6	66	10	31	429	433	202	384	433	468	705	45	29	12	5	156	8	12	29
sjj_F56D2.1	Scr11-09-12_PlqVal1M005D07	C	6	41	2	7	544	544	161	456	544	646	880	36	27	15	7	178	11	15	27
sjj_F56D2.1	Scr11-09-12_PlqVal1M005D08	C	6	53	15	33	422	429	166	367	429	478	689	35	28	21	6	107	11	21	41
sjj_F57B9.2	Scr11-08-08_PlqVal1M006D01	G	4	71	5	25	448	438	158	397	438	483	949	52	52	12	2	653	6	12	46
sjj_F57B9.2	Scr11-08-08_PlqVal1M006D02	G	4	96	11	39	420	417	153	377	417	472	737	58	15	6	2	440	5	6	9
sjj_F57B9.2	Scr11-08-15_PlqVal1M006D03	G	4	58	5	24	482	497	155	423	497	556	727	44	49	28	3	355	14	28	64
sjj_F57B9.2	Scr11-08-15_PlqVal1M006D04	G	4	72	8	26	460	452	142	399	452	529	859	52	34	18	3	197	7	18	43
sjj_F57B9.3	Scr11-08-08_PlqVal1M006D01	H	4	77	12	45	402	424	168	325	424	474	640	42	70	13	2	471	7	13	39
sjj_F57B9.3	Scr11-08-08_PlqVal1M006D02	H	4	85	55	78	287	272	111	167	272	343	637	18	33	10	4	170	7	10	21
sjj_F57B9.3	Scr11-08-15_PlqVal1M006D03	H	4	78	17	28	429	430	172	379	430	487	900	55	46	10	2	369	6	10	16
sjj_F57B9.3	Scr11-08-15_PlqVal1M006D04	H	4	98	13	52	393	398	153	332	398	456	724	47	40	9	3	548	6	9	17
sjj_F57B9.5	Scr11-08-08_PlqVal1M006D01	E	5	65	7	16	498	516	115	441	516	573	931	52	163	104	7	782	43	104	197
sjj_F57B9.5	Scr11-08-08_PlqVal1M006D02	E	5	102	19	23	473	496	116	415	496	592	886	77	121	86	20	533	60	86	140
sjj_F57B9.5	Scr11-08-15_PlqVal1M006D03	E	5	52	7	11	519	530	121	480	530	575	857	45	87	69	14	301	46	69	109
sjj_F57B9.5	Scr11-08-15_PlqVal1M006D04	E	5	72	1	9	531	511	185	449	511	574	867	63	70	55	12	281	31	55	90
sjj_F58A4.4	Scr11-08-08_PlqVal1M006D01	E	8	79	16	24	480	510	113	423	510	585	872	58	182	173	17	535	93	173	250
sjj_F58A4.4	Scr11-08-08_PlqVal1M006D02	E	8	84	51	67	336	290	113	215	290	471	727	27	193	142	11	795	86	142	234
sjj_F58A4.4	Scr11-08-15_PlqVal1M006D03	E	8	68	5	13	521	508	171	445	508	608	1023	58	199	172	9	472	100	172	298
sjj_F58A4.4	Scr11-08-15_PlqVal1M006D04	E	8	75	4	10	531	518	186	466	518	593	1179	65	181	174	9	480	67	174	267
sjj_F58E6.1	Scr11-08-08_PlqVal1M012D01	A	4	53	26	64	391	379	145	297	379	476	682	19	133	77	3	613	37	77	160
sjj_F58E6.1	Scr11-08-08_PlqVal1M012D02	A	4	125	17	59	381	385	127	319	385	442	750	51	89	74	2	325	54	74	99
sjj_F58E6.1	Scr11-08-15_PlqVal1M012D03	A	4	166	27	65	355	364	117	295	364	421	793	57	98	88	4	314	71	88	116
sjj_F58E6.1	Scr11-08-15_PlqVal1M012D04	A	4	104	17	46	406	402	146	330	402	475	767	56	71	60	3	509	41	60	86
sjj_F58G6.4	Scr11-08-08_PlqVal1M008D01	E	6	63	3	9	567	568	151	483	568	649	889	52	166	108	11	784	55	108	194
sjj_F58G6.4	Scr11-08-08_PlqVal1M008D02	E	6	134	14	28	448	453	126	384	453	525	870	94	69	34	2	453	15	34	88
sjj_F58G6.4	Scr11-08-15_PlqVal1M008D03	E	6	62	16	17	523	539	118	455	539	635	968	48	175	151	8	607	73	151	221
sjj_F58G6.4	Scr11-09-12_PlqVal1M008D04	E	6	42	9	26	529	561	128	398	561	623	811	29	169	115	13	558	58	115	199
sjj_F59A6.1	Scr11-08-08_PlqVal1M003D01	B	6	31	16	16	530	586	107	494	586	637	867	25	375	375	39	783	261	375	528
sjj_F59A6.1	Scr11-08-08_PlqVal1M003D02	B	6	120	10	28	464	467	140	391	467	539	1112	85	270	265	17	575	195	265	340
sjj_F59A6.1	Scr11-08-15_PlqVal1M003D03	B	6	60	18	21	568	632	124	510	632	693	855	42	110	100	20	245	71	100	148
sjj_F59A6.1	Scr11-08-15_PlqVal1M003D04	B	6	75	9	10	617	655	132	566	655	718	1067	61	161	151	19	296	115	151	195
sjj_H06O01.1	Scr11-08-08_PlqVal1M001D01	A	7	71	8	14	538	560	135	478	560	625	877	59	353	359	40	809	221	359	424
sjj_H06O01.1	Scr11-08-08_PlqVal1M001D02	A	7	46	4	8	565	575	163	522	575	651	784	42	301	275	14	705	154	275	407
sjj_H06O01.1	Scr11-08-15_PlqVal1M001D03	A	7	146	40	58	383	348	104	231	348	526	1138	58	95	75	9	303	52	75	132
sjj_H06O01.1	Scr11-08-15_PlqVal1M001D04	A	7	78	66	74	302	245	114	179	245	396	716	20	62	57	8	143	33	57	98
sjj_H19N07.1	Scr11-08-08_PlqVal1M012D01	D	7	76	6	44	433	413	121	355	413	484	835	40	113	67	6	466	26	67	177
sjj_H19N07.1	Scr11-08-08_PlqVal1M012D02	D	7	86	32	50	365	400	113	284	400	449	685	43	157	106	10	876	64	106	162
sjj_H19N07.1	Scr11-08-15_PlqVal1M012D03	D	7	96	12	22	470	480	149	417	480	553	791	74	103	70	7	457	30	70	135
sjj_H19N07.1	Scr11-08-15_PlqVal1M012D04	D	7	110	13	66	369	373	131	339	373	416	596	37	22	14	2	272	7	14	20
sjj_H23L24.c	Scr11-08-08_PlqVal1M008D01	E	4	64	7	21	504	535	121	417	535	596	774	50	216	111	9	740	36	111	354
sjj_H23L24.c	Scr11-08-08_PlqVal1M008D02	E	4	89	5	8	515	508	142	463	508	570	838	80	114	17	4	761	10	17	119
sjj_H23L24.c	Scr11-08-15_PlqVal1M008D03	E	4	69	4	10	519	520	149	464	520	593	832	60	168	136	10	572	61	136	241
sjj_H23L24.c	Scr11-09-12_PlqVal1M008D04	E	4	47	2	14	553	526	222	490	526	604	1098	38	107	66	9	525	36	66	154
sjj_K01C8.10	Scr11-08-08_PlqVal1M004D01	A	5	72	5	20	491	490	137	419	490	574	775	57	119	48	7	656	17	48	125
sjj_K01C8.10	Scr11-08-08_PlqVal1M004D02	A	5	76	21	46	397	409	137	307	409	477	768	41	163	149	5	585	36	149	260
sjj_K01C8.10	Scr11-08-15_PlqVal1M004D03	A	5	83	6	19	477	466	203	415	466	552	764	67	49	12	5	398	8	12	50
sjj_K01C8.10	Scr11-09-12_PlqVal1M004D05	A	5	52	3	9	550	536	203	466	536	643	857	46	130	72	6	497	24	72	213
sjj_K01C8.6	Scr11-08-08_PlqVal1M004D01	D	4	97	16	20	496	519	105	444	519	603	846	76	288	272	1	792	139	272	401
sjj_K01C8.6	Scr11-08-08_PlqVal1M004D02	D	4	67	1	5	535	526	143	470	526	600	767	63	222	204	26	521	129	204	321
sjj_K01C8.6	Scr11-08-15_PlqVal1M004D03	D	4	202	33	68	349	352	128	253	352	427	718	64	53	11	3	353	6	11	87
sjj_K01C8.6	Scr11-09-12_PlqVal1M004D05	D	4	81	1	6	585	585	143	500	585	657	913	73	217	178	18	645	106	178	324
sjj_K02B2.5	Scr11-08-08_PlqVal1M008D01	B	2	56	3	3	516	507	127	465	507	560	869	53	89	54	5	483	30	54	95
sjj_K02B2.5	Scr11-08-08_PlqVal1M008D02	B	2	90	6	13	510	502	125	438	502	575	826	77	277	269	19	607	142	269	400
sjj_K02B2.5	Scr11-08-15_PlqVal1M008D03	B	2	79	6	24	471	476	142	405	476	544	848	59	79	59	7	413	25	59	102
sjj_K02B2.5	Scr11-09-12_PlqVal1M008D04	B	2	55	3	12	514	522	146	464	522	595	744	48	77	68	6	206	39	68	101
sjj_K04D7.1	Scr11-08-08_PlqVal1M008D01	B	6	44	4	15	513	531	122	448	531	579	794	37	144	96	8	512	37	96	233
sjj_K04D7.1	Scr11-08-08_PlqVal1M008D02	B	6	64	4	12	548	535	135	465	535	654	912	53	140	100	4	660	37	100	201
sjj_K04D7.1	Scr11-08-15_PlqVal1M008D03	B	6	81	8	20	488	505	137	428	505	572	928	63	87	72	4	250	29	72	139
sjj_K04D7.1	Scr11-09-12_PlqVal1M008D04	B	6	57	7	12	491	487	146	452	487	555	685	50	74	48	7	381	16	48	107
sjj_K07C11.1	Scr11-08-08_PlqVal1M012D01	D	2	65	4	7	556	547	109	465	547	665	913	59	446	461	67	938	366	461	551
sjj_K07C11.1	Scr11-08-08_PlqVal1M012D02	D	2	71	8	15	538	572	112	520	572	637	758	60	325	307	28	783	108	307	488
sjj_K07C11.1	Scr11-08-15_PlqVal1M012D03	D	2	178	25	61	372	367	116	294	367	448	729	69	188	177	5	536	91	177	269
sjj_K07C11.1	Scr11-08-15_PlqVal1M012D04	D	2	254	41	79	309	316	114	237	316	390	535	53	16	9	2	175	6	9	15
sjj_K07C5.4	Scr11-08-08_PlqVal1M012D01	E	7	93	16	52	392	390	146	330	390	459	640	44	203	171	10	595	85	171	288
sjj_K07C5.4	Scr11-08-08_PlqVal1M012D02	E	7	86	9	56	398	387	137	333	387	460	639	37	256	177	1	694	109	177	461
sjj_K07C5.4	Scr11-08-15_PlqVal1M012D03	E	7	86	30	55	395	387	135	279	387	483	779	38	163	107	13	748	39	107	195
sjj_K07C5.4	Scr11-08-15_PlqVal1M012D04	E	7	99	16	46	423	408	169	344	408	491	867	52	108	113	4	360	36	113	140
sjj_K07C5.6	Scr11-08-08_PlqVal1M009D02	C	6	78	8	16	511	541	111	442	541	608	868	64	400	393	7	840	282	393	545
sjj_K07C5.6	Scr11-08-15_PlqVal1M009D03	C	6	75	8	17	507	524	162	452	524	589	840	61	152	155	8	330	69	155	231
sjj_K07C5.6	Scr11-09-12_PlqVal1M009D04	C	6	47	2	8	509	507	142	447	507	564	868	42	136	93	8	550	27	93	192
sjj_K07C5.6	Scr11-09-12_PlqVal1M009D05	C	6	82	6	10	525	515	163	453	515	599	789	73	63	30	4	415	14	30	79
sjj_K07F5.13	Scr11-08-08_PlqVal1M008D01	A	6	41	7	7	532	540	164	478	540	620	797	38	180	102	4	769	36	102	271
sjj_K07F5.13	Scr11-08-08_PlqVal1M008D02	A	6	63	12	34	438	447	149	382	447	511	723	41	130	118	3	444	81	118	152
sjj_K07F5.13	Scr11-08-15_PlqVal1M008D03	A	6	88	5	17	477	484	154	438	484	522	732	73	150	132	15	571	58	132	224
sjj_K07F5.13	Scr11-09-12_PlqVal1M008D04	A	6	67	4	7	519	528	121	475	528	574	725	62	131	75	7	614	27	75	209
sjj_K08F4.2	Scr11-08-08_PlqVal1M008D01	H	6	56	8	14	541	563	149	476	563	628	800	47	267	232	7	852	123	232	396
sjj_K08F4.2	Scr11-08-08_PlqVal1M008D02	H	6	70	11	17	507	531	129	451	531	608	833	57	142	65	6	768	25	65	222
sjj_K08F4.2	Scr11-08-15_PlqVal1M008D03	H	6	64	0	7	636	643	342	555	643	710	977	51	301	294	47	766	211	294	387
sjj_K08F4.2	Scr11-09-12_PlqVal1M008D04	H	6	49	10	20	562	565	176	428	565	717	913	35	107	90	14	272	66	90	139
sjj_K09A9.1	Scr11-08-08_PlqVal1M015D01	E	2	141	26	56	371	387	114	278	387	441	786	62	73	43	1	668	6	43	81
sjj_K09A9.1	Scr11-08-08_PlqVal1M015D02	E	2	116	37	41	428	505	102	187	505	601	1063	66	35	17	7	637	15	17	21
sjj_K09A9.1	Scr11-08-15_PlqVal1M015D03	E	2	113	15	45	411	414	139	346	414	475	711	62	69	42	1	443	21	42	57
sjj_K09A9.1	Scr11-08-15_PlqVal1M015D04	E	2	129	12	34	442	436	140	377	436	503	826	82	42	21	1	409	14	21	37
sjj_K09C6.6	Scr11-08-08_PlqVal1M009D02	B	7	81	8	13	481	478	145	424	478	545	750	70	112	66	7	620	39	66	128
sjj_K09C6.6	Scr11-08-15_PlqVal1M009D03	B	7	54	3	7	559	559	126	503	559	651	910	49	274	238	35	667	172	238	333
sjj_K12H4.4	Scr11-08-08_PlqVal1M006D01	B	7	68	16	50	410	400	164	337	400	473	787	34	173	101	2	985	16	101	203
sjj_K12H4.4	Scr11-08-08_PlqVal1M006D02	B	7	76	21	43	405	407	122	331	407	468	942	42	180	150	2	767	15	150	238
sjj_K12H4.4	Scr11-08-15_PlqVal1M006D03	B	7	57	19	50	394	394	124	344	394	468	649	28	45	19	5	331	11	19	37
sjj_K12H4.4	Scr11-08-15_PlqVal1M006D04	B	7	80	15	47	426	405	136	343	405	505	854	41	62	16	3	414	9	16	84
sjj_LLC1.3	Scr11-08-08_PlqVal1M009D02	B	3	73	6	13	517	523	145	476	523	586	788	63	286	261	24	747	124	261	430
sjj_LLC1.3	Scr11-08-15_PlqVal1M009D03	B	3	82	7	18	499	509	156	423	509	579	871	65	105	43	9	537	20	43	128
sjj_LLC1.3	Scr11-09-12_PlqVal1M009D04	B	3	58	20	31	430	435	156	344	435	507	779	40	74	53	6	287	30	53	96
sjj_LLC1.3	Scr11-09-12_PlqVal1M009D05	B	3	50	10	20	484	483	159	408	483	546	945	39	70	49	3	263	15	49	95
sjj_M04G12.4	Scr11-08-08_PlqVal1M012D01	C	9	38	0	2	606	591	323	512	591	690	845	34	236	218	33	648	94	218	316
sjj_M04G12.4	Scr11-08-08_PlqVal1M012D02	C	9	90	8	14	509	517	129	463	517	595	819	75	302	310	13	693	193	310	405
sjj_M04G12.4	Scr11-08-15_PlqVal1M012D03	C	9	71	7	11	560	580	140	510	580	650	829	62	142	127	36	509	82	127	164
sjj_M04G12.4	Scr11-08-15_PlqVal1M012D04	C	9	67	5	8	535	553	123	493	553	594	765	61	127	120	37	261	92	120	161
sjj_M106.5	Scr11-08-08_PlqVal1M004D01	H	5	65	3	9	511	494	260	447	494	560	969	58	280	220	19	1016	113	220	402
sjj_M106.5	Scr11-08-08_PlqVal1M004D02	H	5	79	1	11	489	481	129	440	481	517	870	69	260	186	14	894	99	186	402
sjj_M106.5	Scr11-08-15_PlqVal1M004D03	H	5	136	15	44	410	408	167	345	408	464	768	76	178	179	6	425	71	179	259
sjj_M106.5	Scr11-09-12_PlqVal1M004D05	H	5	81	7	17	479	479	201	417	479	551	701	67	210	183	8	581	83	183	330
sjj_M7.1	Scr11-08-08_PlqVal1M008D01	A	7	57	10	22	493	486	169	425	486	571	839	42	94	33	4	620	19	33	61
sjj_M7.1	Scr11-08-08_PlqVal1M008D02	A	7	84	16	20	490	513	114	444	513	586	921	63	230	169	24	740	84	169	322
sjj_M7.1	Scr11-08-15_PlqVal1M008D03	A	7	98	6	18	480	489	164	432	489	546	1013	79	48	31	4	236	19	31	55
sjj_M7.1	Scr11-09-12_PlqVal1M008D04	A	7	63	12	28	458	476	155	393	476	528	745	45	48	32	5	419	16	32	55
sjj_R07B7.9	Scr11-08-08_PlqVal1M009D02	A	7	64	10	23	463	465	142	404	465	551	696	49	58	27	7	423	19	27	45
sjj_R07B7.9	Scr11-08-15_PlqVal1M009D03	A	7	60	6	11	503	501	198	429	501	576	767	53	135	83	12	624	33	83	224
sjj_R07B7.9	Scr11-09-12_PlqVal1M009D04	A	7	60	0	8	512	513	337	458	513	566	771	55	125	74	6	497	19	74	195
sjj_R07B7.9	Scr11-09-12_PlqVal1M009D05	A	7	49	2	10	535	537	185	467	537	591	807	42	121	85	4	397	27	85	184
sjj_R07E5.14	Scr11-08-08_PlqVal1M005D02	D	5	103	4	10	490	472	186	429	472	557	800	91	88	49	7	499	25	49	114
sjj_R07E5.14	Scr11-09-12_PlqVal1M005D05	D	5	37	8	27	474	480	119	384	480	575	711	27	65	36	8	215	18	36	103
sjj_R07E5.14	Scr11-09-12_PlqVal1M005D07	D	5	18	5	16	484	509	135	437	509	530	712	15	59	23	6	197	10	23	94
sjj_R07E5.14	Scr11-09-12_PlqVal1M005D08	D	5	94	3	9	532	538	203	468	538	606	743	85	77	44	3	343	12	44	122
sjj_R08D7.3	Scr11-08-08_PlqVal1M006D01	G	6	72	6	19	466	456	116	411	456	532	799	58	50	28	4	274	16	28	56
sjj_R08D7.3	Scr11-08-08_PlqVal1M006D02	G	6	96	9	25	441	448	109	401	448	496	716	72	37	15	4	353	9	15	40
sjj_R08D7.3	Scr11-08-15_PlqVal1M006D03	G	6	47	2	17	483	482	199	422	482	536	748	39	21	14	4	136	9	14	26
sjj_R08D7.3	Scr11-08-15_PlqVal1M006D04	G	6	102	10	31	444	446	115	378	446	527	870	69	25	14	3	214	10	14	23
sjj_R09B3.5	Scr11-08-08_PlqVal1M002D01	B	4	99	9	16	484	485	143	432	485	545	798	83	305	267	29	788	181	267	422
sjj_R09B3.5	Scr11-08-08_PlqVal1M002D02	B	4	62	9	16	497	496	131	434	496	583	843	50	296	314	20	629	138	314	413
sjj_R09B3.5	Scr11-09-12_PlqVal1M002D05	B	4	39	0	10	556	543	319	456	543	651	822	33	223	197	6	560	111	197	361
sjj_R09B3.5	Scr11-09-12_PlqVal1M002D07	B	4	43	2	9	587	595	219	502	595	685	866	37	244	245	8	671	96	245	380
sjj_R12B2.5	Scr11-08-08_PlqVal1M006D01	D	4	52	13	28	443	467	194	393	467	527	730	37	84	48	3	720	16	48	86
sjj_R12B2.5	Scr11-08-08_PlqVal1M006D02	D	4	95	11	20	475	463	109	410	463	539	910	74	83	56	3	718	38	56	97
sjj_R12B2.5	Scr11-08-15_PlqVal1M006D03	D	4	133	21	43	399	414	111	322	414	468	776	75	78	73	2	400	50	73	101
sjj_R12B2.5	Scr11-08-15_PlqVal1M006D04	D	4	158	12	27	439	444	127	393	444	490	950	114	50	35	3	423	18	35	58
sjj_R186.3	Scr11-08-08_PlqVal1M012D01	F	9	86	13	23	498	511	115	406	511	619	933	64	160	104	7	640	43	104	265
sjj_R186.3	Scr11-08-08_PlqVal1M012D02	F	9	96	8	29	455	452	123	375	452	518	965	67	257	206	5	777	124	206	390
sjj_R186.3	Scr11-08-15_PlqVal1M012D03	F	9	85	7	16	510	526	147	439	526	612	753	71	158	116	5	640	59	116	240
sjj_R186.3	Scr11-08-15_PlqVal1M012D04	F	9	73	8	20	513	539	143	471	539	603	745	58	90	61	6	655	28	61	98
sjj_R74.1	Scr11-08-08_PlqVal1M005D02	A	6	81	11	41	416	410	140	351	410	482	698	47	180	137	8	732	41	137	229
sjj_R74.1	Scr11-09-12_PlqVal1M005D05	A	6	46	17	47	397	409	159	313	409	473	647	24	41	15	10	131	13	15	63
sjj_R74.1	Scr11-09-12_PlqVal1M005D07	A	6	59	6	25	461	453	133	399	453	533	764	44	76	53	4	301	10	53	107
sjj_R74.1	Scr11-09-12_PlqVal1M005D08	A	6	95	20	50	397	399	138	329	399	465	652	47	89	71	5	297	14	71	152
sjj_T02H6.11	Scr11-08-08_PlqVal1M003D01	D	2	66	6	18	466	451	110	406	451	505	721	54	76	26	9	579	15	26	76
sjj_T02H6.11	Scr11-08-08_PlqVal1M003D02	D	2	96	19	23	440	457	106	404	457	513	922	72	83	19	8	690	11	19	42
sjj_T02H6.11	Scr11-08-15_PlqVal1M003D03	D	2	102	14	35	430	420	115	380	420	493	866	64	12	7	0	63	6	7	14
sjj_T02H6.11	Scr11-08-15_PlqVal1M003D04	D	2	95	7	32	450	438	130	389	438	505	876	63	40	11	4	390	6	11	42
sjj_T03F1.9	Scr11-08-08_PlqVal1M001D01	A	3	53	3	13	510	503	116	460	503	562	811	45	256	221	7	620	149	221	346
sjj_T03F1.9	Scr11-08-08_PlqVal1M001D02	A	3	64	6	9	525	524	126	452	524	580	914	55	288	244	0	826	130	244	394
sjj_T03F1.9	Scr11-08-15_PlqVal1M001D03	A	3	183	52	67	327	291	114	201	291	437	786	59	103	68	7	522	18	68	139
sjj_T03F1.9	Scr11-08-15_PlqVal1M001D04	A	3	57	31	38	415	461	126	262	461	524	844	34	85	55	9	502	19	55	114
sjj_T04A8.6	Scr11-08-08_PlqVal1M005D02	F	6	77	6	11	533	511	183	460	511	620	1017	66	207	141	14	864	93	141	279
sjj_T04A8.6	Scr11-09-12_PlqVal1M005D05	F	6	40	12	20	483	509	157	439	509	547	827	31	89	69	9	424	30	69	108
sjj_T04A8.6	Scr11-09-12_PlqVal1M005D07	F	6	51	5	13	507	518	164	446	518	575	794	44	76	40	8	375	24	40	99
sjj_T04A8.6	Scr11-09-12_PlqVal1M005D08	F	6	45	4	24	479	476	160	425	476	575	688	34	62	30	2	245	16	30	110
sjj_T05C12.10	Scr11-08-08_PlqVal1M004D01	D	5	84	15	20	519	581	114	432	581	640	845	64	172	152	4	656	111	152	195
sjj_T05C12.10	Scr11-08-08_PlqVal1M004D02	D	5	65	13	33	459	459	118	366	459	573	868	42	271	239	19	846	130	239	380
sjj_T05C12.10	Scr11-08-15_PlqVal1M004D03	D	5	54	3	12	565	566	283	466	566	668	872	45	126	121	27	317	82	121	165
sjj_T05C12.10	Scr11-09-12_PlqVal1M004D05	D	5	87	6	11	581	598	157	488	598	683	907	72	149	130	54	410	97	130	185
sjj_T05E11.5	Scr11-08-08_PlqVal1M008D01	G	7	67	20	52	398	395	134	327	395	465	725	32	142	127	4	639	78	127	177
sjj_T05E11.5	Scr11-08-08_PlqVal1M008D02	G	7	106	5	10	554	553	126	488	553	635	1041	92	455	483	64	1125	341	483	566
sjj_T05E11.5	Scr11-08-15_PlqVal1M008D03	G	7	69	20	44	409	418	140	331	418	476	703	38	88	62	10	424	36	62	109
sjj_T05E11.5	Scr11-09-12_PlqVal1M008D04	G	7	104	13	30	444	442	146	376	442	510	861	70	112	95	5	335	51	95	148
sjj_T05H4.12	Scr11-08-08_PlqVal1M011D01	H	7	31	41	61	375	366	129	205	366	513	840	11	276	76	32	825	59	76	509
sjj_T05H4.12	Scr11-08-08_PlqVal1M011D02	H	7	81	28	62	363	351	138	295	351	438	646	30	64	5	3	639	4	5	9
sjj_T05H4.12	Scr11-08-15_PlqVal1M011D03	H	7	72	18	73	363	349	139	308	349	402	599	19	46	12	2	283	7	12	22
sjj_T05H4.12	Scr11-09-12_PlqVal1M011D05	H	7	73	27	67	340	342	120	288	342	417	579	24	25	7	1	365	4	7	11
sjj_T06D8.8	Scr11-08-08_PlqVal1M004D01	B	7	89	23	25	538	571	115	338	571	715	990	53	240	208	3	617	135	208	282
sjj_T06D8.8	Scr11-08-08_PlqVal1M004D02	B	7	75	21	26	538	603	108	371	603	694	1197	50	168	151	21	390	81	151	220
sjj_T06D8.8	Scr11-08-15_PlqVal1M004D03	B	7	105	19	35	438	469	102	344	469	559	841	67	273	289	3	619	209	289	359
sjj_T06D8.8	Scr11-09-12_PlqVal1M004D05	B	7	129	10	17	517	539	135	475	539	592	909	103	210	208	55	396	171	208	258
sjj_T08B2.9	Scr11-08-08_PlqVal1M001D01	C	4	86	11	45	403	408	107	353	408	462	662	47	146	68	8	645	24	68	211
sjj_T08B2.9	Scr11-08-08_PlqVal1M001D02	C	4	93	9	15	490	489	122	428	489	580	881	76	352	357	43	739	206	357	492
sjj_T08B2.9	Scr11-08-15_PlqVal1M001D03	C	4	83	54	62	307	253	111	167	253	463	969	30	94	55	9	501	14	55	109
sjj_T08B2.9	Scr11-08-15_PlqVal1M001D04	C	4	61	78	90	223	174	112	141	174	226	744	6	75	25	9	327	11	25	51
sjj_T09A5.11	Scr11-08-08_PlqVal1M004D01	A	3	79	7	20	477	489	129	416	489	530	781	63	220	183	23	779	117	183	273
sjj_T09A5.11	Scr11-08-08_PlqVal1M004D02	A	3	68	4	23	471	472	111	411	472	524	854	51	226	150	11	728	94	150	318
sjj_T09A5.11	Scr11-08-15_PlqVal1M004D03	A	3	244	59	84	287	273	116	208	273	351	589	38	8	5	2	30	3	5	9
sjj_T09A5.11	Scr11-09-12_PlqVal1M004D05	A	3	77	12	28	481	479	172	385	479	568	1187	54	190	154	14	630	88	154	251
sjj_T09B4.9	Scr11-08-08_PlqVal1M001D01	G	3	74	9	16	468	469	198	416	469	525	717	62	121	32	4	892	17	32	130
sjj_T09B4.9	Scr11-08-08_PlqVal1M001D02	G	3	47	2	10	543	541	276	474	541	638	793	42	223	90	9	736	34	90	439
sjj_T09B4.9	Scr11-08-15_PlqVal1M001D03	G	3	72	36	45	394	423	119	228	423	518	702	39	71	16	4	493	11	16	83
sjj_T09B4.9	Scr11-08-15_PlqVal1M001D04	G	3	63	49	60	320	311	108	162	311	455	672	25	9	8	5	27	6	8	11
sjj_T10E9.7	Scr11-08-08_PlqVal1M001D01	H	5	53	3	9	492	474	114	425	474	550	751	48	183	97	5	724	31	97	312
sjj_T10E9.7	Scr11-08-08_PlqVal1M001D02	H	5	69	10	20	481	487	162	419	487	543	713	55	197	150	10	661	80	150	268
sjj_T10E9.7	Scr11-08-15_PlqVal1M001D03	H	5	77	14	23	453	466	177	407	466	518	679	59	161	102	11	541	32	102	256
sjj_T10E9.7	Scr11-08-15_PlqVal1M001D04	H	5	71	33	40	442	473	158	245	473	571	803	41	200	172	10	749	67	172	304
sjj_T10F2.4	Scr11-08-08_PlqVal1M006D01	D	2	66	3	12	486	468	205	427	468	550	827	57	215	169	11	649	125	169	250
sjj_T10F2.4	Scr11-08-08_PlqVal1M006D02	D	2	74	12	25	469	477	156	400	477	530	877	54	144	126	13	402	91	126	191
sjj_T10F2.4	Scr11-08-15_PlqVal1M006D03	D	2	119	6	13	514	525	131	454	525	581	981	100	136	139	6	351	80	139	191
sjj_T10F2.4	Scr11-08-15_PlqVal1M006D04	D	2	145	20	48	397	401	141	337	401	460	795	74	85	73	3	311	36	73	115
sjj_T11G6.1	Scr11-08-08_PlqVal1M008D01	A	8	53	11	20	477	464	260	412	464	525	824	41	72	53	13	249	29	53	95
sjj_T11G6.1	Scr11-08-08_PlqVal1M008D02	A	8	74	10	18	481	496	165	426	496	559	846	59	430	419	45	862	311	419	554
sjj_T11G6.1	Scr11-08-15_PlqVal1M008D03	A	8	64	7	21	470	458	111	413	458	554	778	50	78	55	0	336	32	55	104
sjj_T11G6.1	Scr11-09-12_PlqVal1M008D04	A	8	82	6	15	472	476	120	414	476	533	866	68	47	36	4	190	20	36	52
sjj_T13F2.7	Scr11-08-08_PlqVal1M008D01	G	5	73	8	15	514	543	122	446	543	616	787	62	217	192	8	653	84	192	303
sjj_T13F2.7	Scr11-08-08_PlqVal1M008D02	G	5	60	16	31	450	434	138	376	434	542	784	41	263	244	20	665	182	244	340
sjj_T13F2.7	Scr11-08-15_PlqVal1M008D03	G	5	55	3	9	543	542	197	489	542	597	864	47	230	213	10	528	142	213	287
sjj_T13F2.7	Scr11-09-12_PlqVal1M008D04	G	5	109	5	11	556	561	164	509	561	628	898	90	166	138	9	633	77	138	226
sjj_T13H5.5	Scr11-08-08_PlqVal1M004D01	C	5	84	7	15	503	511	150	452	511	572	865	69	376	380	5	816	232	380	498
sjj_T13H5.5	Scr11-08-08_PlqVal1M004D02	C	5	64	23	34	426	445	112	316	445	543	787	42	111	76	25	372	45	76	161
sjj_T13H5.5	Scr11-08-15_PlqVal1M004D03	C	5	90	31	66	357	367	134	277	367	416	696	30	137	104	3	397	41	104	222
sjj_T13H5.5	Scr11-09-12_PlqVal1M004D05	C	5	61	0	4	586	588	333	531	588	647	894	56	226	211	17	549	140	211	317
sjj_T19A5.1	Scr11-08-08_PlqVal1M012D01	F	3	77	27	32	439	458	111	259	458	554	912	48	223	194	46	631	126	194	276
sjj_T19A5.1	Scr11-08-08_PlqVal1M012D02	F	3	95	5	16	479	477	166	430	477	530	830	78	209	195	12	667	117	195	312
sjj_T19A5.1	Scr11-08-15_PlqVal1M012D03	F	3	94	5	15	487	476	182	439	476	547	857	78	113	97	12	385	71	97	131
sjj_T19A5.1	Scr11-08-15_PlqVal1M012D04	F	3	78	6	11	518	519	139	462	519	586	872	67	89	64	13	530	43	64	89
sjj_T19B4.4	Scr11-08-08_PlqVal1M001D01	E	4	88	3	7	546	543	137	486	543	603	1043	78	291	266	10	814	87	266	444
sjj_T19B4.4	Scr11-08-08_PlqVal1M001D02	E	4	111	9	18	489	486	110	431	486	575	804	89	312	299	16	716	170	299	424
sjj_T19B4.4	Scr11-08-15_PlqVal1M001D03	E	4	67	41	56	389	330	122	229	330	519	877	26	231	226	10	738	60	226	364
sjj_T19B4.4	Scr11-08-15_PlqVal1M001D04	E	4	41	19	36	477	520	143	328	520	597	851	24	139	94	15	499	46	94	194
sjj_T20B12.8	Scr11-08-08_PlqVal1M006D01	B	4	55	7	16	533	539	114	492	539	603	812	44	279	255	58	797	133	255	333
sjj_T20B12.8	Scr11-08-08_PlqVal1M006D02	B	4	100	11	36	454	440	154	372	440	495	1147	60	156	133	5	699	45	133	227
sjj_T20B12.8	Scr11-08-15_PlqVal1M006D03	B	4	62	3	9	560	565	139	499	565	634	855	54	269	252	17	622	187	252	327
sjj_T20B12.8	Scr11-08-15_PlqVal1M006D04	B	4	96	3	5	573	567	182	523	567	622	846	88	137	129	16	367	64	129	190
sjj_T20H4.5	Scr11-08-08_PlqVal1M006D01	F	4	62	4	11	491	477	163	445	477	525	889	53	93	49	7	639	19	49	94
sjj_T20H4.5	Scr11-08-08_PlqVal1M006D02	F	4	116	6	18	464	457	118	418	457	508	733	95	43	22	3	569	12	22	46
sjj_T20H4.5	Scr11-08-15_PlqVal1M006D03	F	4	49	6	12	487	493	125	436	493	537	799	43	61	30	4	422	13	30	81
sjj_T20H4.5	Scr11-08-15_PlqVal1M006D04	F	4	72	5	20	461	449	110	413	449	521	792	57	47	26	6	316	11	26	56
sjj_T21E12.4	Scr11-08-08_PlqVal1M001D01	A	2	63	9	25	442	441	121	398	441	503	647	47	32	8	4	413	5	8	10
sjj_T21E12.4	Scr11-08-08_PlqVal1M001D02	A	2	26	15	42	410	428	129	365	428	484	597	15	32	8	6	366	8	8	10
sjj_T21E12.4	Scr11-08-15_PlqVal1M001D03	A	2	218	34	67	335	355	119	248	355	418	677	71	19	5	2	274	4	5	9
sjj_T21E12.4	Scr11-08-15_PlqVal1M001D04	A	2	44	47	63	337	339	128	194	339	478	729	16	61	4	2	620	3	4	7
sjj_T22B11.5	Scr11-08-08_PlqVal1M007D01	G	5	108	13	23	465	469	112	413	469	541	789	83	159	110	9	857	49	110	231
sjj_T22B11.5	Scr11-08-08_PlqVal1M007D02	G	5	108	10	12	496	500	103	441	500	580	755	94	94	38	3	777	25	38	93
sjj_T22B11.5	Scr11-08-15_PlqVal1M007D04	G	5	69	11	21	465	469	145	410	469	535	732	54	130	85	7	397	32	85	195
sjj_T22B11.5	Scr11-09-12_PlqVal1M007D05	G	5	36	11	30	456	456	159	370	456	547	783	25	60	45	9	202	30	45	79
sjj_T22D1.10	Scr11-08-08_PlqVal1M008D01	D	2	61	6	8	551	558	131	510	558	611	842	54	100	85	20	349	53	85	126
sjj_T22D1.10	Scr11-08-08_PlqVal1M008D02	D	2	91	12	25	478	495	108	394	495	569	862	66	261	234	39	1023	132	234	352
sjj_T22D1.10	Scr11-08-15_PlqVal1M008D03	D	2	123	7	21	487	482	151	414	482	559	1261	95	60	45	6	363	20	45	78
sjj_T22D1.10	Scr11-09-12_PlqVal1M008D04	D	2	131	6	19	488	480	145	428	480	538	884	102	60	30	6	535	19	30	65
sjj_T23B12.2	Scr11-08-08_PlqVal1M012D01	A	3	31	6	6	552	560	115	488	560	626	804	28	223	175	13	527	100	175	354
sjj_T23B12.2	Scr11-08-08_PlqVal1M012D02	A	3	70	2	8	507	498	202	439	498	554	771	64	234	190	20	769	97	190	337
sjj_T23B12.2	Scr11-08-15_PlqVal1M012D03	A	3	108	15	37	433	434	148	334	434	522	816	65	144	107	2	604	62	107	179
sjj_T23B12.2	Scr11-08-15_PlqVal1M012D04	A	3	150	20	41	406	426	117	338	426	488	752	88	97	43	1	474	14	43	157
sjj_T23F6.4	Scr11-08-08_PlqVal1M008D01	E	8	108	7	10	516	511	120	451	511	582	969	95	124	76	3	746	47	76	151
sjj_T23F6.4	Scr11-08-08_PlqVal1M008D02	E	8	79	5	11	515	504	119	442	504	577	1029	69	438	444	24	853	333	444	538
sjj_T23F6.4	Scr11-08-15_PlqVal1M008D03	E	8	77	0	12	557	555	301	490	555	605	869	64	184	177	13	503	84	177	263
sjj_T23F6.4	Scr11-09-12_PlqVal1M008D04	E	8	69	2	13	540	536	149	476	536	596	962	57	96	54	8	485	33	54	110
sjj_T23G5.1	Scr11-08-08_PlqVal1M006D01	H	5	55	3	10	535	535	195	484	535	592	749	49	266	219	56	878	142	219	381
sjj_T23G5.1	Scr11-08-08_PlqVal1M006D02	H	5	87	18	49	388	401	122	330	401	428	885	43	85	44	3	369	8	44	147
sjj_T23G5.1	Scr11-08-15_PlqVal1M006D03	H	5	75	6	13	488	489	140	437	489	545	808	64	225	242	3	512	148	242	299
sjj_T23G5.1	Scr11-08-15_PlqVal1M006D04	H	5	80	5	17	494	488	158	431	488	571	733	66	168	147	5	465	59	147	259
sjj_T26A5.3	Scr11-08-08_PlqVal1M006D01	F	5	77	7	19	485	495	129	433	495	544	889	61	172	109	5	806	39	109	201
sjj_T26A5.3	Scr11-08-08_PlqVal1M006D02	F	5	103	2	10	498	486	118	436	486	552	930	91	103	60	9	559	27	60	139
sjj_T26A5.3	Scr11-08-15_PlqVal1M006D03	F	5	57	5	12	526	538	142	453	538	594	808	49	123	75	6	760	16	75	185
sjj_T26A5.3	Scr11-08-15_PlqVal1M006D04	F	5	64	4	9	482	471	202	418	471	552	707	58	71	55	9	227	29	55	99
sjj_T26G10.1	Scr11-08-08_PlqVal1M006D01	A	8	56	5	14	490	486	158	446	486	545	734	48	150	128	12	479	56	128	225
sjj_T26G10.1	Scr11-08-08_PlqVal1M006D02	A	8	55	7	12	489	497	151	444	497	564	872	47	137	77	5	498	45	77	214
sjj_T26G10.1	Scr11-08-15_PlqVal1M006D03	A	8	62	6	12	480	474	155	423	474	526	784	54	146	144	10	404	75	144	217
sjj_T26G10.1	Scr11-08-15_PlqVal1M006D04	A	8	87	18	36	414	440	125	322	440	504	672	55	120	95	6	432	33	95	181
sjj_T27C4.4	Scr11-08-08_PlqVal1M011D01	H	4	29	24	41	473	488	152	302	488	626	1057	16	208	133	30	672	87	133	231
sjj_T27C4.4	Scr11-08-08_PlqVal1M011D02	H	4	71	14	22	480	491	180	413	491	558	799	55	330	304	77	789	217	304	453
sjj_T27C4.4	Scr11-08-15_PlqVal1M011D03	H	4	53	1	3	611	590	111	559	590	683	988	48	171	151	40	619	91	151	227
sjj_T27C4.4	Scr11-09-12_PlqVal1M011D05	H	4	55	10	16	568	582	218	484	582	664	1050	44	180	160	29	584	99	160	229
sjj_T27E4.5	Scr11-08-08_PlqVal1M012D01	D	3	73	12	24	485	503	126	409	503	588	808	54	420	428	4	1075	294	428	529
sjj_T27E4.5	Scr11-08-08_PlqVal1M012D02	D	3	85	21	25	488	540	105	390	540	623	883	62	374	408	14	716	246	408	538
sjj_T27E4.5	Scr11-08-15_PlqVal1M012D03	D	3	293	46	82	306	308	122	230	308	370	572	52	46	8	2	464	4	8	29
sjj_T27E4.5	Scr11-08-15_PlqVal1M012D04	D	3	126	26	69	351	349	108	296	349	419	855	37	50	5	1	335	2	5	15
sjj_T27E9.2	Scr11-08-08_PlqVal1M007D01	F	2	71	11	12	522	524	130	489	524	599	853	59	217	185	13	590	71	185	319
sjj_T27E9.2	Scr11-08-08_PlqVal1M007D02	F	2	97	6	10	552	555	123	474	555	629	1207	82	172	116	11	622	57	116	244
sjj_T27E9.2	Scr11-08-15_PlqVal1M007D04	F	2	85	8	24	476	479	147	411	479	533	861	62	160	145	7	382	79	145	220
sjj_T27E9.2	Scr11-09-12_PlqVal1M007D05	F	2	52	7	13	513	522	181	452	522	579	812	44	100	86	5	404	34	86	137
sjj_T27F7.3	Scr11-08-08_PlqVal1M004D01	C	2	95	13	20	488	495	104	429	495	604	771	76	129	50	5	666	24	50	153
sjj_T27F7.3	Scr11-08-08_PlqVal1M004D02	C	2	68	8	14	508	534	100	437	534	573	826	57	130	50	6	581	24	50	173
sjj_T27F7.3	Scr11-08-15_PlqVal1M004D03	C	2	49	16	26	472	493	165	384	493	565	780	36	113	85	12	522	51	85	140
sjj_T27F7.3	Scr11-09-12_PlqVal1M004D05	C	2	58	5	15	504	504	120	425	504	587	737	49	80	64	15	308	44	64	78
sjj_T28D9.10	Scr11-08-08_PlqVal1M004D01	D	3	89	6	22	470	473	176	411	473	539	776	69	125	81	5	614	19	81	174
sjj_T28D9.10	Scr11-08-08_PlqVal1M004D02	D	3	86	13	23	461	464	106	405	464	526	913	65	112	56	5	426	21	56	170
sjj_T28D9.10	Scr11-08-15_PlqVal1M004D03	D	3	159	18	47	395	406	128	327	406	460	831	83	60	33	4	239	9	33	94
sjj_T28D9.10	Scr11-09-12_PlqVal1M004D05	D	3	95	10	18	481	473	118	428	473	564	825	75	67	25	4	580	13	25	79
sjj_W01A8.4	Scr11-08-08_PlqVal1M001D01	D	6	68	2	7	538	537	258	467	537	595	839	61	243	239	4	698	52	239	359
sjj_W01A8.4	Scr11-08-08_PlqVal1M001D02	D	6	89	14	34	444	448	165	383	448	524	860	57	174	142	19	610	88	142	224
sjj_W01A8.4	Scr11-08-15_PlqVal1M001D03	D	6	80	23	31	423	456	143	312	456	506	737	55	144	123	7	448	64	123	209
sjj_W01A8.4	Scr11-08-15_PlqVal1M001D04	D	6	69	11	15	502	530	159	438	530	568	1028	57	129	117	2	493	41	117	184
sjj_W02B12.9	Scr11-08-08_PlqVal1M004D01	A	6	73	8	9	525	526	111	474	526	604	933	65	171	139	12	676	102	139	195
sjj_W02B12.9	Scr11-08-08_PlqVal1M004D02	A	6	79	11	21	506	519	157	437	519	606	775	62	169	127	4	879	58	127	244
sjj_W02B12.9	Scr11-08-15_PlqVal1M004D03	A	6	78	32	69	350	349	140	264	349	417	651	24	138	72	6	468	31	72	237
sjj_W02B12.9	Scr11-09-12_PlqVal1M004D05	A	6	40	5	10	568	572	121	533	572	656	873	35	265	231	21	610	117	231	428
sjj_W02D9.1	Scr11-08-08_PlqVal1M002D01	B	6	79	10	29	448	446	138	378	446	528	706	56	178	147	7	463	84	147	263
sjj_W02D9.1	Scr11-08-08_PlqVal1M002D02	B	6	65	3	12	534	507	189	463	507	630	976	55	164	129	12	653	72	129	237
sjj_W02D9.1	Scr11-09-12_PlqVal1M002D05	B	6	49	2	6	514	522	250	459	522	551	879	45	166	127	13	553	41	127	227
sjj_W02D9.1	Scr11-09-12_PlqVal1M002D07	B	6	61	3	6	535	524	147	477	524	588	1087	55	115	86	5	455	31	86	170
sjj_W02F12.5	Scr11-08-08_PlqVal1M011D01	C	8	60	18	30	436	478	114	376	478	518	665	42	132	73	8	492	31	73	171
sjj_W02F12.5	Scr11-08-08_PlqVal1M011D02	C	8	109	25	30	422	463	106	265	463	535	769	76	311	287	16	689	156	287	467
sjj_W02F12.5	Scr11-08-15_PlqVal1M011D03	C	8	86	11	20	480	493	151	424	493	546	1091	67	166	156	9	414	76	156	234
sjj_W02F12.5	Scr11-09-12_PlqVal1M011D05	C	8	54	9	18	503	496	143	442	496	612	931	43	213	212	25	482	70	212	318
sjj_W03G1.5	Scr11-08-08_PlqVal1M007D01	E	4	99	9	23	466	457	134	405	457	527	798	76	65	36	5	645	14	36	65
sjj_W03G1.5	Scr11-08-08_PlqVal1M007D02	E	4	84	8	21	457	442	150	406	442	538	727	66	70	29	3	538	13	29	75
sjj_W03G1.5	Scr11-08-15_PlqVal1M007D04	E	4	91	15	47	407	401	138	361	401	470	665	48	79	69	4	234	29	69	107
sjj_W03G1.5	Scr11-09-12_PlqVal1M007D05	E	4	46	21	41	403	416	148	352	416	464	762	27	35	16	4	174	8	16	44
sjj_W03H9.4	Scr11-08-08_PlqVal1M005D02	G	2	82	4	13	484	477	122	429	477	530	859	70	196	144	8	805	47	144	286
sjj_W03H9.4	Scr11-09-12_PlqVal1M005D05	G	2	44	4	15	482	493	205	427	493	537	716	37	91	43	6	524	21	43	121
sjj_W03H9.4	Scr11-09-12_PlqVal1M005D07	G	2	46	2	2	511	503	197	469	503	547	705	45	89	30	7	495	19	30	85
sjj_W03H9.4	Scr11-09-12_PlqVal1M005D08	G	2	56	8	10	513	506	126	469	506	570	845	49	46	20	4	274	9	20	42
sjj_W04A4.6	Scr11-08-08_PlqVal1M002D01	C	4	114	20	41	425	436	109	337	436	533	881	65	94	47	3	681	16	47	136
sjj_W04A4.6	Scr11-08-08_PlqVal1M002D02	C	4	59	6	13	495	510	171	452	510	559	882	50	149	116	7	617	26	116	215
sjj_W04A4.6	Scr11-09-12_PlqVal1M002D05	C	4	44	9	25	477	474	117	405	474	540	945	31	42	20	5	221	9	20	48
sjj_W04A4.6	Scr11-09-12_PlqVal1M002D07	C	4	65	9	23	496	494	196	429	494	574	865	48	58	19	1	257	11	19	81
sjj_W06B11.2	Scr11-08-08_PlqVal1M013D01	D	10	54	0	0	654	650	402	590	650	700	1092	49	260	194	13	665	105	194	427
sjj_W06B11.2	Scr11-08-15_PlqVal1M013D03	D	10	70	5	5	617	638	152	574	638	691	913	63	161	144	26	523	87	144	200
sjj_W06B11.2	Scr11-08-15_PlqVal1M013D04	D	10	72	13	30	431	445	113	366	445	499	827	49	166	183	12	323	130	183	203
sjj_W06B11.2	Scr11-09-12_PlqVal1M013D06	D	10	53	7	13	608	634	110	514	634	740	1061	42	59	48	9	223	31	48	73
sjj_W06E11.1	Scr11-08-08_PlqVal1M005D02	E	4	88	6	17	504	509	184	436	509	582	971	72	229	194	29	919	111	194	317
sjj_W06E11.1	Scr11-09-12_PlqVal1M005D05	E	4	91	3	26	485	482	169	395	482	548	908	64	183	136	8	706	66	136	268
sjj_W06E11.1	Scr11-09-12_PlqVal1M005D07	E	4	50	6	14	500	490	185	446	490	567	770	43	160	115	6	591	65	115	201
sjj_W06E11.1	Scr11-09-12_PlqVal1M005D08	E	4	45	6	26	505	510	138	391	510	588	816	32	212	182	12	603	62	182	329
sjj_W09C5.8	Scr11-08-08_PlqVal1M002D01	E	5	113	9	25	453	454	104	399	454	516	832	83	70	41	4	535	17	41	104
sjj_W09C5.8	Scr11-08-08_PlqVal1M002D02	E	5	78	16	24	463	477	138	403	477	552	767	59	66	28	7	672	16	28	61
sjj_W09C5.8	Scr11-09-12_PlqVal1M002D05	E	5	53	9	13	506	504	133	448	504	567	794	46	60	20	5	611	13	20	61
sjj_W09C5.8	Scr11-09-12_PlqVal1M002D07	E	5	60	8	13	490	483	148	427	483	558	921	51	37	22	6	257	12	22	29
sjj_W10C4.b	Scr11-08-08_PlqVal1M005D02	D	4	96	11	23	462	483	171	404	483	523	821	72	189	162	19	552	90	162	271
sjj_W10C4.b	Scr11-09-12_PlqVal1M005D05	D	4	49	30	51	375	387	137	279	387	465	697	24	107	100	26	243	60	100	158
sjj_W10C4.b	Scr11-09-12_PlqVal1M005D07	D	4	34	29	35	408	431	116	280	431	509	820	21	82	75	8	245	20	75	108
sjj_W10C4.b	Scr11-09-12_PlqVal1M005D08	D	4	119	14	34	423	434	135	351	434	483	728	78	71	42	1	478	16	42	93
sjj_W10C6.1	Scr11-08-08_PlqVal1M004D01	D	7	82	3	12	522	524	102	462	524	596	795	72	134	77	12	803	57	77	152
sjj_W10C6.1	Scr11-08-08_PlqVal1M004D02	D	7	66	16	22	493	525	113	459	525	590	982	50	102	60	16	430	43	60	147
sjj_W10C6.1	Scr11-08-15_PlqVal1M004D03	D	7	67	8	13	517	523	127	454	523	574	899	55	97	83	5	282	46	83	131
sjj_W10C6.1	Scr11-09-12_PlqVal1M004D05	D	7	85	5	9	537	543	147	489	543	594	937	75	125	91	15	436	55	91	179
sjj_W10D5.3	Scr11-08-08_PlqVal1M001D01	E	8	78	6	17	508	514	116	444	514	594	928	62	348	325	39	692	239	325	468
sjj_W10D5.3	Scr11-08-08_PlqVal1M001D02	E	8	83	14	18	522	557	108	454	557	624	930	65	406	402	42	805	307	402	514
sjj_W10D5.3	Scr11-08-15_PlqVal1M001D03	E	8	68	2	7	603	612	119	531	612	699	934	58	240	233	14	535	150	233	317
sjj_W10D5.3	Scr11-08-15_PlqVal1M001D04	E	8	70	65	82	306	255	145	222	255	343	704	12	232	223	34	463	168	223	285
sjj_Y106G6H.2	Scr11-08-08_PlqVal1M002D01	A	4	74	5	10	505	521	140	439	521	568	825	65	236	172	9	698	63	172	356
sjj_Y106G6H.2	Scr11-08-08_PlqVal1M002D02	A	4	146	11	32	458	466	125	375	466	545	927	96	192	180	3	738	68	180	263
sjj_Y106G6H.2	Scr11-09-12_PlqVal1M002D05	A	4	58	6	18	570	600	136	418	600	684	1011	41	324	322	8	693	161	322	496
sjj_Y106G6H.2	Scr11-09-12_PlqVal1M002D07	A	4	53	5	9	612	637	139	535	637	700	988	42	163	156	10	489	56	156	222
sjj_Y110A2B.a	Scr11-08-08_PlqVal1M003D01	F	3	68	13	13	524	555	104	440	555	644	797	59	391	407	49	740	233	407	535
sjj_Y110A2B.a	Scr11-08-08_PlqVal1M003D02	F	3	110	19	20	529	599	105	448	599	657	923	83	342	316	50	814	180	316	516
sjj_Y110A2B.a	Scr11-08-15_PlqVal1M003D03	F	3	66	1	4	654	660	286	576	660	736	962	54	162	155	3	430	100	155	204
sjj_Y110A2B.a	Scr11-08-15_PlqVal1M003D04	F	3	92	3	5	632	640	145	562	640	717	914	80	111	88	6	480	55	88	136
sjj_Y19D2B.1	Scr11-08-08_PlqVal1M004D01	G	6	94	21	27	463	483	105	373	483	573	1067	67	125	87	5	534	36	87	158
sjj_Y19D2B.1	Scr11-08-08_PlqVal1M004D02	G	6	79	7	11	535	541	144	467	541	615	885	67	124	63	11	680	32	63	161
sjj_Y19D2B.1	Scr11-08-15_PlqVal1M004D03	G	6	69	10	30	440	452	171	383	452	484	745	48	118	98	5	403	58	98	165
sjj_Y19D2B.1	Scr11-09-12_PlqVal1M004D05	G	6	66	12	27	468	486	135	393	486	556	713	48	37	28	5	153	21	28	48
sjj_Y23H5A.7	Scr11-08-08_PlqVal1M001D01	C	3	78	15	53	411	393	138	351	393	483	661	36	69	17	4	554	12	17	44
sjj_Y23H5A.7	Scr11-08-08_PlqVal1M001D02	C	3	48	12	25	456	447	127	399	447	518	777	36	104	28	13	788	20	28	52
sjj_Y23H5A.7	Scr11-08-15_PlqVal1M001D03	C	3	77	71	81	256	209	113	163	209	343	593	14	68	28	5	380	12	28	77
sjj_Y23H5A.7	Scr11-08-15_PlqVal1M001D04	C	3	55	14	36	435	450	141	345	450	500	850	34	48	22	6	369	10	22	70
sjj_Y37D8A.14	Scr11-08-08_PlqVal1M007D01	C	2	81	9	13	537	544	105	481	544	621	1156	67	136	112	5	527	83	112	156
sjj_Y37D8A.14	Scr11-08-08_PlqVal1M007D02	C	2	109	13	16	547	570	111	503	570	657	1167	85	164	136	27	628	101	136	183
sjj_Y37D8A.14	Scr11-08-15_PlqVal1M007D04	C	2	85	9	17	514	522	156	456	522	581	1162	67	221	216	32	526	155	216	268
sjj_Y37D8A.14	Scr11-09-12_PlqVal1M007D05	C	2	52	1	9	533	519	250	481	519	604	781	47	182	171	34	403	126	171	235
sjj_Y38A10A.5	Scr11-08-08_PlqVal1M011D01	B	7	49	6	6	604	612	170	531	612	676	1082	42	72	45	11	402	29	45	59
sjj_Y38A10A.5	Scr11-08-08_PlqVal1M011D02	B	7	85	8	21	490	497	163	441	497	567	798	67	148	114	5	608	67	114	186
sjj_Y38A10A.5	Scr11-08-15_PlqVal1M011D03	B	7	74	8	16	453	451	144	425	451	497	890	61	143	141	6	333	100	141	181
sjj_Y38A10A.5	Scr11-09-12_PlqVal1M011D05	B	7	32	6	12	539	543	177	464	543	633	817	27	313	297	32	762	90	297	508
sjj_Y38F2A_5743.j	Scr11-08-08_PlqVal1M009D02	C	4	44	9	22	526	535	157	440	535	618	906	32	306	296	29	787	145	296	434
sjj_Y38F2A_5743.j	Scr11-08-15_PlqVal1M009D03	C	4	86	3	6	557	559	151	494	559	610	902	78	211	205	7	664	121	205	273
sjj_Y38F2A_5743.j	Scr11-09-12_PlqVal1M009D04	C	4	40	2	7	563	589	154	484	589	655	751	37	121	92	8	513	45	92	161
sjj_Y38F2A_5743.j	Scr11-09-12_PlqVal1M009D05	C	4	41	2	2	605	619	170	556	619	667	831	39	118	102	10	349	70	102	145
sjj_Y39G10A_246.c	Scr11-08-08_PlqVal1M002D01	H	6	105	52	90	289	293	119	232	293	341	636	10	57	38	5	192	10	38	91
sjj_Y39G10A_246.c	Scr11-08-08_PlqVal1M002D02	H	6	76	51	85	313	295	115	243	295	365	721	11	111	14	8	529	10	14	144
sjj_Y39G10A_246.c	Scr11-09-12_PlqVal1M002D05	H	6	53	33	52	365	389	156	236	389	457	667	25	46	11	5	429	8	11	24
sjj_Y39G10A_246.c	Scr11-09-12_PlqVal1M002D07	H	6	69	8	24	474	475	136	406	475	533	832	50	71	42	3	445	11	42	71
sjj_Y39G10A_246.h	Scr11-08-08_PlqVal1M002D01	B	8	88	28	77	338	336	143	296	336	387	544	20	23	14	7	92	12	14	24
sjj_Y39G10A_246.h	Scr11-08-08_PlqVal1M002D02	B	8	69	20	66	363	352	125	311	352	418	653	23	114	15	5	787	11	15	86
sjj_Y39G10A_246.h	Scr11-09-12_PlqVal1M002D05	B	8	59	3	23	478	464	235	407	464	522	1336	43	48	36	6	220	10	36	62
sjj_Y39G10A_246.h	Scr11-09-12_PlqVal1M002D07	B	8	39	23	71	349	358	116	301	358	408	506	11	8	9	4	14	7	9	9
sjj_Y41E3.2	Scr11-08-08_PlqVal1M009D02	D	3	86	29	31	453	543	104	244	543	597	976	58	374	371	33	753	205	371	520
sjj_Y41E3.2	Scr11-08-15_PlqVal1M009D03	D	3	249	27	74	339	351	121	290	351	401	640	64	34	5	1	304	3	5	20
sjj_Y41E3.2	Scr11-09-12_PlqVal1M009D04	D	3	94	5	8	544	550	138	488	550	620	842	84	96	78	11	295	46	78	140
sjj_Y41E3.2	Scr11-09-12_PlqVal1M009D05	D	3	141	4	24	452	445	224	402	445	494	745	107	97	97	5	261	51	97	133
sjj_Y45F10D.8	Scr11-08-08_PlqVal1M009D02	F	3	113	12	17	536	573	115	488	573	644	931	89	133	91	8	558	30	91	185
sjj_Y45F10D.8	Scr11-08-15_PlqVal1M009D03	F	3	61	6	9	492	492	175	456	492	543	732	55	120	91	5	427	52	91	151
sjj_Y45F10D.8	Scr11-09-12_PlqVal1M009D04	F	3	61	3	4	556	543	228	504	543	607	833	55	74	50	5	392	33	50	89
sjj_Y45F10D.8	Scr11-09-12_PlqVal1M009D05	F	3	52	19	26	451	495	137	342	495	546	713	38	105	85	19	265	51	85	157
sjj_Y45G12B.1	Scr11-08-08_PlqVal1M010D01	E	7	87	2	8	547	540	181	487	540	604	823	79	342	335	1	836	240	335	431
sjj_Y45G12B.1	Scr11-08-08_PlqVal1M010D02	E	7	147	19	29	461	491	104	363	491	567	953	101	219	201	16	770	96	201	301
sjj_Y45G12B.1	Scr11-08-15_PlqVal1M010D03	E	7	68	4	13	510	499	145	452	499	574	937	57	126	116	12	314	74	116	175
sjj_Y45G12B.1	Scr11-08-15_PlqVal1M010D04	E	7	55	5	10	531	536	129	479	536	587	788	49	227	209	22	622	108	209	303
sjj_Y46G5.f	Scr11-08-08_PlqVal1M005D02	E	3	83	28	63	356	357	128	277	357	438	619	30	125	50	2	561	13	50	151
sjj_Y46G5.f	Scr11-09-12_PlqVal1M005D05	E	3	60	26	73	345	338	119	294	338	402	680	16	101	20	4	585	7	20	89
sjj_Y46G5.f	Scr11-09-12_PlqVal1M005D07	E	3	65	29	61	374	363	139	287	363	445	767	25	41	9	4	400	7	9	23
sjj_Y46G5.f	Scr11-09-12_PlqVal1M005D08	E	3	69	18	44	404	405	134	331	405	457	817	37	90	28	3	519	7	28	97
sjj_Y47D3B.5	Scr11-08-08_PlqVal1M007D01	D	2	59	6	6	604	615	125	551	615	686	932	52	188	175	15	600	58	175	285
sjj_Y47D3B.5	Scr11-08-08_PlqVal1M007D02	D	2	93	20	22	505	549	108	420	549	646	892	69	206	191	12	700	101	191	297
sjj_Y47D3B.5	Scr11-08-15_PlqVal1M007D04	D	2	215	64	89	271	265	114	197	265	330	620	22	18	10	2	102	5	10	20
sjj_Y47D3B.5	Scr11-09-12_PlqVal1M007D05	D	2	30	16	26	485	474	199	404	474	596	782	22	91	68	17	258	37	68	115
sjj_Y47G6A_247.f	Scr11-08-08_PlqVal1M002D01	D	8	66	10	37	434	421	137	376	421	503	721	41	45	5	2	640	4	5	6
sjj_Y47G6A_247.f	Scr11-08-08_PlqVal1M002D02	D	8	63	3	12	488	476	224	436	476	550	694	55	9	6	2	83	5	6	8
sjj_Y47G6A_247.f	Scr11-09-12_PlqVal1M002D05	D	8	66	3	19	462	454	152	422	454	486	713	53	14	6	3	157	5	6	7
sjj_Y47G6A_247.f	Scr11-09-12_PlqVal1M002D07	D	8	63	14	26	445	443	141	394	443	516	772	46	5	5	3	17	4	5	6
sjj_Y47G6A_247.g	Scr11-08-08_PlqVal1M002D01	C	6	70	12	48	414	403	184	368	403	474	644	36	37	4	3	435	3	4	6
sjj_Y47G6A_247.g	Scr11-08-08_PlqVal1M002D02	C	6	63	7	38	437	432	157	376	432	503	746	39	38	8	3	779	5	8	9
sjj_Y47G6A_247.g	Scr11-09-12_PlqVal1M002D05	C	6	57	5	12	495	480	163	448	480	549	803	49	31	12	4	393	8	12	24
sjj_Y47G6A_247.g	Scr11-09-12_PlqVal1M002D07	C	6	63	4	12	507	503	127	452	503	564	861	53	62	21	5	735	14	21	51
sjj_Y47H9C.7	Scr11-08-08_PlqVal1M002D01	B	3	79	11	26	458	447	134	391	447	547	759	58	256	248	15	755	105	248	338
sjj_Y47H9C.7	Scr11-08-08_PlqVal1M002D02	B	3	58	3	10	555	556	153	477	556	635	898	50	263	245	29	697	86	245	412
sjj_Y47H9C.7	Scr11-09-12_PlqVal1M002D05	B	3	58	1	12	578	570	282	482	570	659	1104	47	180	104	21	712	45	104	266
sjj_Y47H9C.7	Scr11-09-12_PlqVal1M002D07	B	3	59	3	3	576	582	219	502	582	654	822	56	92	59	6	682	32	59	121
sjj_Y48B6A.3	Scr11-08-08_PlqVal1M005D02	D	3	99	9	14	595	592	108	502	592	715	1185	71	360	368	1	981	153	368	528
sjj_Y48B6A.3	Scr11-09-12_PlqVal1M005D05	D	3	112	5	14	495	498	127	450	498	556	786	96	110	65	2	653	18	65	153
sjj_Y48B6A.3	Scr11-09-12_PlqVal1M005D07	D	3	78	12	24	515	502	109	403	502	639	1046	53	102	35	5	656	13	35	136
sjj_Y48B6A.3	Scr11-09-12_PlqVal1M005D08	D	3	105	7	16	511	526	120	453	526	572	859	87	132	75	2	565	19	75	176
sjj_Y48G10A.b	Scr11-08-08_PlqVal1M002D01	F	4	83	3	16	490	480	161	431	480	555	840	68	171	132	6	729	50	132	253
sjj_Y48G10A.b	Scr11-08-08_PlqVal1M002D02	F	4	81	12	18	493	511	109	434	511	569	915	65	233	188	9	731	68	188	348
sjj_Y48G10A.b	Scr11-09-12_PlqVal1M002D05	F	4	95	5	13	536	545	132	472	545	601	869	79	138	105	9	524	52	105	170
sjj_Y48G10A.b	Scr11-09-12_PlqVal1M002D07	F	4	59	8	11	541	541	134	506	541	608	959	50	124	109	7	574	34	109	190
sjj_Y48G1A_54.d	Scr11-08-08_PlqVal1M002D01	D	6	110	41	50	356	365	116	164	365	499	714	54	139	102	9	492	59	102	173
sjj_Y48G1A_54.d	Scr11-08-08_PlqVal1M002D02	D	6	80	12	20	487	512	110	436	512	592	731	64	153	120	20	647	76	120	173
sjj_Y48G1A_54.d	Scr11-09-12_PlqVal1M002D05	D	6	60	3	6	575	564	141	508	564	651	1013	53	266	200	23	743	106	200	370
sjj_Y48G1A_54.d	Scr11-09-12_PlqVal1M002D07	D	6	65	1	6	578	573	194	522	573	608	865	58	166	116	21	494	56	116	251
sjj_Y51H7B_5.b	Scr11-08-08_PlqVal1M005D02	A	4	79	18	35	453	462	152	321	462	556	771	51	297	297	17	650	207	297	361
sjj_Y51H7B_5.b	Scr11-09-12_PlqVal1M005D05	A	4	45	6	22	482	479	138	419	479	579	679	35	203	145	19	660	77	145	252
sjj_Y51H7B_5.b	Scr11-09-12_PlqVal1M005D07	A	4	103	4	8	517	510	146	459	510	579	832	93	161	119	11	602	75	119	256
sjj_Y51H7B_5.b	Scr11-09-12_PlqVal1M005D08	A	4	20	5	15	504	509	215	454	509	570	718	17	217	165	21	674	104	165	316
sjj_Y53C10A.3	Scr11-08-08_PlqVal1M002D01	H	4	105	10	39	440	429	192	381	429	500	1004	63	61	19	4	672	10	19	54
sjj_Y53C10A.3	Scr11-08-08_PlqVal1M002D02	H	4	62	4	14	466	472	148	420	472	520	823	52	40	17	4	420	10	17	32
sjj_Y53C10A.3	Scr11-09-12_PlqVal1M002D05	H	4	58	1	12	508	491	168	457	491	539	787	51	46	33	9	142	17	33	64
sjj_Y53C10A.3	Scr11-09-12_PlqVal1M002D07	H	4	45	15	22	448	471	219	405	471	501	758	35	26	20	4	85	10	20	38
sjj_Y53F4C.b	Scr11-08-08_PlqVal1M005D02	B	3	114	18	27	475	530	123	374	530	590	864	82	200	136	1	756	53	136	326
sjj_Y53F4C.b	Scr11-09-12_PlqVal1M005D05	B	3	69	14	21	486	521	156	429	521	591	748	54	105	79	7	377	37	79	140
sjj_Y53F4C.b	Scr11-09-12_PlqVal1M005D07	B	3	42	9	11	555	565	241	466	565	657	807	36	84	61	3	327	23	61	110
sjj_Y53F4C.b	Scr11-09-12_PlqVal1M005D08	B	3	50	10	28	464	450	104	394	450	535	1122	35	85	64	3	313	34	64	122
sjj_Y53G8A_9248.d	Scr11-08-08_PlqVal1M007D01	D	3	67	5	8	594	615	141	551	615	680	1017	58	261	234	1	697	100	234	385
sjj_Y53G8A_9248.d	Scr11-08-08_PlqVal1M007D02	D	3	147	8	22	488	476	150	412	476	557	933	109	185	139	1	738	78	139	244
sjj_Y53G8A_9248.d	Scr11-08-15_PlqVal1M007D04	D	3	272	62	91	277	280	105	212	280	335	540	24	38	6	2	315	4	6	46
sjj_Y53G8A_9248.d	Scr11-09-12_PlqVal1M007D05	D	3	85	14	21	509	534	132	427	534	597	1118	65	139	104	6	465	60	104	207
sjj_Y53G8B_93.d	Scr11-08-08_PlqVal1M007D01	B	3	88	11	12	529	552	101	480	552	621	839	75	152	111	15	528	60	111	218
sjj_Y53G8B_93.d	Scr11-08-08_PlqVal1M007D02	B	3	89	11	14	525	540	110	474	540	645	864	74	151	116	16	625	63	116	181
sjj_Y53G8B_93.d	Scr11-08-15_PlqVal1M007D04	B	3	64	12	25	467	474	142	400	474	543	753	48	158	124	14	470	49	124	213
sjj_Y53G8B_93.d	Scr11-09-12_PlqVal1M007D05	B	3	58	10	20	484	508	155	438	508	548	751	46	92	59	12	415	27	59	117
sjj_Y54E10B_159.c	Scr11-08-08_PlqVal1M002D01	B	7	99	10	28	430	431	112	395	431	475	737	71	121	82	4	531	12	82	196
sjj_Y54E10B_159.c	Scr11-08-08_PlqVal1M002D02	B	7	54	9	14	483	487	123	436	487	558	688	46	128	59	7	765	20	59	186
sjj_Y54E10B_159.c	Scr11-09-12_PlqVal1M002D05	B	7	37	2	18	475	483	185	421	483	532	655	30	52	30	6	252	8	30	71
sjj_Y54E10B_159.c	Scr11-09-12_PlqVal1M002D07	B	7	60	13	33	478	495	142	354	495	587	827	39	35	15	3	210	8	15	38
sjj_Y55F3A_750.c	Scr11-08-08_PlqVal1M009D02	E	4	88	7	14	523	542	114	481	542	588	894	71	206	177	6	687	62	177	327
sjj_Y55F3A_750.c	Scr11-08-15_PlqVal1M009D03	E	4	67	7	14	491	490	121	441	490	556	758	57	39	11	4	308	7	11	33
sjj_Y55F3A_750.c	Scr11-09-12_PlqVal1M009D04	E	4	52	5	21	496	495	155	440	495	561	860	40	57	20	4	487	7	20	67
sjj_Y55F3A_750.c	Scr11-09-12_PlqVal1M009D05	E	4	61	6	13	509	510	121	473	510	565	792	53	55	10	2	473	5	10	49
sjj_Y57G11C.12	Scr11-08-08_PlqVal1M009D02	F	2	72	4	22	472	460	181	411	460	516	863	55	23	11	2	297	5	11	21
sjj_Y57G11C.12	Scr11-08-15_PlqVal1M009D03	F	2	69	0	11	496	482	311	441	482	543	751	61	37	19	6	395	12	19	37
sjj_Y57G11C.12	Scr11-09-12_PlqVal1M009D04	F	2	57	5	19	468	471	130	429	471	532	722	46	36	16	4	238	9	16	47
sjj_Y57G11C.12	Scr11-09-12_PlqVal1M009D05	F	2	75	10	29	452	466	138	384	466	510	740	53	33	12	3	226	7	12	42
sjj_Y57G11C.17	Scr11-08-08_PlqVal1M009D02	C	3	85	12	16	522	549	109	449	549	634	856	68	250	216	22	630	110	216	387
sjj_Y57G11C.17	Scr11-08-15_PlqVal1M009D03	C	3	63	15	33	447	458	125	369	458	548	799	42	79	43	5	486	27	43	96
sjj_Y57G11C.17	Scr11-09-12_PlqVal1M009D04	C	3	49	22	32	448	474	153	356	474	558	783	33	48	40	7	172	28	40	59
sjj_Y57G11C.17	Scr11-09-12_PlqVal1M009D05	C	3	65	10	20	488	511	134	427	511	556	853	51	85	69	10	569	41	69	98
sjj_Y65B4B_10.d	Scr11-08-08_PlqVal1M002D01	E	8	118	11	20	454	472	144	425	472	516	832	93	108	95	10	488	58	95	141
sjj_Y65B4B_10.d	Scr11-08-08_PlqVal1M002D02	E	8	242	3	8	523	513	152	467	513	574	917	216	106	75	4	858	44	75	124
sjj_Y65B4B_10.d	Scr11-09-12_PlqVal1M002D05	E	8	59	8	20	506	507	136	463	507	567	949	45	83	47	12	496	33	47	72
sjj_Y65B4B_10.d	Scr11-09-12_PlqVal1M002D07	E	8	72	4	8	530	516	117	467	516	588	1239	64	60	45	12	237	29	45	89
sjj_Y65B4B_13.b	Scr11-08-08_PlqVal1M003D01	A	2	67	7	22	479	474	124	413	474	571	920	51	122	47	6	555	22	47	148
sjj_Y65B4B_13.b	Scr11-08-08_PlqVal1M003D02	A	2	74	12	22	463	455	144	416	455	513	1210	55	134	68	7	685	26	68	146
sjj_Y65B4B_13.b	Scr11-08-15_PlqVal1M003D03	A	2	72	4	11	499	494	147	441	494	550	892	62	42	18	5	310	10	18	34
sjj_Y65B4B_13.b	Scr11-08-15_PlqVal1M003D04	A	2	101	15	33	425	434	132	385	434	488	756	67	46	9	1	496	7	9	22
sjj_Y67D8A_381.a	Scr11-08-08_PlqVal1M009D02	F	4	64	4	9	574	585	112	539	585	658	947	56	206	168	8	587	76	168	338
sjj_Y67D8A_381.a	Scr11-08-15_PlqVal1M009D03	F	4	48	8	8	520	516	127	464	516	590	827	42	226	230	20	439	191	230	279
sjj_Y67D8A_381.a	Scr11-09-12_PlqVal1M009D04	F	4	61	3	6	559	552	145	505	552	627	873	55	121	78	5	648	46	78	174
sjj_Y67D8A_381.a	Scr11-09-12_PlqVal1M009D05	F	4	46	15	15	504	528	173	463	528	577	862	38	221	216	3	407	148	216	300
sjj_Y67D8A_384.c	Scr11-08-08_PlqVal1M009D02	A	4	88	4	9	548	552	121	498	552	612	1052	77	137	116	19	311	60	116	210
sjj_Y67D8A_384.c	Scr11-08-15_PlqVal1M009D03	A	4	122	39	77	331	323	113	257	323	398	764	28	124	124	4	392	7	124	213
sjj_Y67D8A_384.c	Scr11-09-12_PlqVal1M009D04	A	4	53	7	16	536	562	162	469	562	635	778	44	261	247	20	587	123	247	352
sjj_Y67D8A_384.c	Scr11-09-12_PlqVal1M009D05	A	4	60	5	5	586	591	117	515	591	710	895	55	178	109	18	669	72	109	243
sjj_Y71F9A_279.b	Scr11-08-08_PlqVal1M003D01	B	2	56	12	26	452	453	129	382	453	520	822	40	173	132	16	614	50	132	258
sjj_Y71F9A_279.b	Scr11-08-08_PlqVal1M003D02	B	2	86	6	19	473	454	124	410	454	536	870	67	225	187	9	842	104	187	310
sjj_Y71F9A_279.b	Scr11-08-15_PlqVal1M003D03	B	2	71	5	8	551	549	217	480	549	622	897	62	183	169	21	602	118	169	227
sjj_Y71F9A_279.b	Scr11-08-15_PlqVal1M003D04	B	2	98	5	19	472	474	138	418	474	520	818	78	106	95	5	328	45	95	148
sjj_Y71H2_388.c	Scr11-08-08_PlqVal1M007D01	H	2	52	1	13	510	495	160	442	495	591	769	45	189	127	11	580	76	127	258
sjj_Y71H2_388.c	Scr11-08-08_PlqVal1M007D02	H	2	101	3	12	492	477	141	439	477	556	844	87	83	65	7	348	39	65	115
sjj_Y71H2_388.c	Scr11-08-15_PlqVal1M007D04	H	2	60	3	18	484	471	205	428	471	542	778	49	96	52	5	572	20	52	136
sjj_Y71H2_388.c	Scr11-09-12_PlqVal1M007D05	H	2	53	3	20	459	441	275	404	441	490	775	42	67	34	5	289	21	34	79
sjj_Y71H2_388.d	Scr11-08-08_PlqVal1M007D01	A	3	81	7	11	515	509	126	471	509	571	899	69	186	146	9	633	57	146	283
sjj_Y71H2_388.d	Scr11-08-08_PlqVal1M007D02	A	3	71	4	5	509	518	135	452	518	570	791	67	192	152	3	543	55	152	298
sjj_Y71H2_388.d	Scr11-08-15_PlqVal1M007D04	A	3	160	60	90	287	283	124	217	283	340	659	16	40	9	2	142	5	9	56
sjj_Y71H2_388.d	Scr11-09-12_PlqVal1M007D05	A	3	101	4	17	507	505	196	436	505	582	845	81	119	90	6	411	29	90	165
sjj_Y77E11A_3670.c	Scr11-08-08_PlqVal1M007D01	B	4	101	18	28	454	460	104	379	460	546	871	70	211	146	4	708	29	146	328
sjj_Y77E11A_3670.c	Scr11-08-08_PlqVal1M007D02	B	4	75	17	26	459	442	151	393	442	543	969	53	117	35	5	659	14	35	172
sjj_Y77E11A_3670.c	Scr11-08-15_PlqVal1M007D04	B	4	102	9	31	455	451	136	382	451	541	790	70	88	33	3	497	12	33	126
sjj_Y77E11A_3670.c	Scr11-09-12_PlqVal1M007D05	B	4	38	18	50	402	389	127	319	389	474	805	18	45	10	1	323	6	10	37
sjj_Y80D3A.a	Scr11-08-08_PlqVal1M010D01	B	5	69	21	30	419	448	112	351	448	538	687	48	109	73	12	931	47	73	112
sjj_Y80D3A.a	Scr11-08-08_PlqVal1M010D02	B	5	77	16	28	440	444	116	384	444	514	680	55	95	53	8	569	29	53	106
sjj_Y80D3A.a	Scr11-08-15_PlqVal1M010D03	B	5	73	8	16	494	501	113	434	501	567	1003	60	147	101	9	598	57	101	213
sjj_Y80D3A.a	Scr11-08-15_PlqVal1M010D04	B	5	96	15	46	408	410	144	341	410	460	701	51	71	20	2	556	11	20	99
sjj_Y80D3A.d	Scr11-08-08_PlqVal1M010D01	F	3	104	5	17	505	512	119	438	512	574	886	84	379	352	28	782	249	352	484
sjj_Y80D3A.d	Scr11-08-08_PlqVal1M010D02	F	3	74	5	9	507	509	114	454	509	564	704	67	437	431	85	878	293	431	562
sjj_Y80D3A.d	Scr11-08-15_PlqVal1M010D03	F	3	65	15	15	544	572	120	504	572	648	975	54	228	235	29	508	133	235	304
sjj_Y80D3A.d	Scr11-08-15_PlqVal1M010D04	F	3	72	4	5	598	603	206	526	603	677	907	63	275	280	35	824	160	280	374
sjj_Y80D3A.h	Scr11-08-08_PlqVal1M010D01	A	4	98	1	7	552	541	269	476	541	628	820	89	421	408	26	814	327	408	584
sjj_Y80D3A.h	Scr11-08-08_PlqVal1M010D02	A	4	97	13	34	435	425	130	382	425	496	682	64	358	352	31	686	272	352	473
sjj_Y80D3A.h	Scr11-08-15_PlqVal1M010D03	A	4	117	11	33	447	444	123	370	444	534	909	77	203	193	15	535	71	193	299
sjj_Y80D3A.h	Scr11-08-15_PlqVal1M010D04	A	4	154	10	24	490	498	126	406	498	589	833	114	233	230	31	771	133	230	299
sjj_Y80D3A.j	Scr11-08-08_PlqVal1M010D01	G	4	88	11	18	472	500	109	438	500	555	788	72	351	345	13	687	219	345	448
sjj_Y80D3A.j	Scr11-08-08_PlqVal1M010D02	G	4	70	4	14	482	476	140	430	476	534	755	60	335	311	38	911	203	311	400
sjj_Y80D3A.j	Scr11-08-15_PlqVal1M010D03	G	4	41	4	14	555	576	151	478	576	631	844	34	210	219	32	426	154	219	273
sjj_Y80D3A.j	Scr11-08-15_PlqVal1M010D04	G	4	72	16	27	435	441	139	391	441	512	801	51	247	249	89	517	200	249	304
sjj_ZC101.2	Scr11-08-08_PlqVal1M005D02	G	3	81	9	23	467	486	126	423	486	529	765	62	148	113	8	686	55	113	223
sjj_ZC101.2	Scr11-09-12_PlqVal1M005D05	G	3	49	4	18	510	493	213	461	493	575	1196	39	90	70	16	340	41	70	120
sjj_ZC101.2	Scr11-09-12_PlqVal1M005D07	G	3	60	10	15	507	513	131	454	513	577	846	49	60	44	10	246	28	44	78
sjj_ZC101.2	Scr11-09-12_PlqVal1M005D08	G	3	36	0	11	526	522	314	489	522	570	695	32	87	56	15	253	42	56	116
sjj_ZC64.3	Scr11-08-08_PlqVal1M013D01	E	6	80	5	8	561	543	152	482	543	646	1015	65	215	193	29	607	125	193	285
sjj_ZC64.3	Scr11-08-15_PlqVal1M013D03	E	6	42	9	14	552	555	216	506	555	625	947	34	152	136	26	447	94	136	172
sjj_ZC64.3	Scr11-08-15_PlqVal1M013D04	E	6	55	3	10	508	489	148	463	489	553	782	49	169	146	41	502	106	146	193
sjj_ZC64.3	Scr11-09-12_PlqVal1M013D06	E	6	70	2	5	619	630	164	547	630	692	1114	61	39	32	8	234	23	32	42
sjj_ZK1014.1	Scr11-08-08_PlqVal1M001D01	B	6	79	40	60	339	355	114	234	355	440	602	31	108	5	1	594	3	5	171
sjj_ZK1014.1	Scr11-08-08_PlqVal1M001D02	B	6	58	31	58	363	354	116	258	354	445	672	24	110	7	2	683	5	7	17
sjj_ZK1014.1	Scr11-08-15_PlqVal1M001D03	B	6	73	38	72	327	338	116	201	338	411	780	20	17	6	2	236	4	6	6
sjj_ZK1014.1	Scr11-08-15_PlqVal1M001D04	B	6	52	76	86	246	189	109	150	189	290	838	6	48	20	3	121	9	20	93
sjj_ZK131.4	Scr11-08-08_PlqVal1M005D02	C	2	72	13	22	496	532	146	407	532	585	906	54	147	76	12	582	36	76	204
sjj_ZK131.4	Scr11-09-12_PlqVal1M005D05	C	2	50	28	52	381	394	117	282	394	429	682	24	62	39	3	459	12	39	79
sjj_ZK131.4	Scr11-09-12_PlqVal1M005D07	C	2	51	19	43	400	411	120	316	411	468	827	28	32	18	2	121	7	18	51
sjj_ZK131.4	Scr11-09-12_PlqVal1M005D08	C	2	55	40	60	359	347	112	267	347	457	700	22	54	33	3	254	9	33	77
sjj_ZK265.6	Scr11-08-08_PlqVal1M002D01	A	2	79	6	21	493	491	156	426	491	566	835	60	298	252	24	770	143	252	412
sjj_ZK265.6	Scr11-08-08_PlqVal1M002D02	A	2	57	5	19	489	491	195	419	491	551	758	46	243	242	25	681	122	242	320
sjj_ZK265.6	Scr11-09-12_PlqVal1M002D05	A	2	61	3	9	562	565	246	492	565	638	800	54	364	295	71	907	163	295	509
sjj_ZK265.6	Scr11-09-12_PlqVal1M002D07	A	2	70	1	4	553	561	227	503	561	609	852	66	274	260	3	791	66	260	456
sjj_ZK328.5	Scr11-08-08_PlqVal1M006D01	A	5	42	14	26	426	424	129	395	424	492	616	31	170	86	3	583	27	86	273
sjj_ZK328.5	Scr11-08-08_PlqVal1M006D02	A	5	74	8	29	459	452	127	392	452	534	781	52	93	55	3	461	13	55	140
sjj_ZK328.5	Scr11-08-15_PlqVal1M006D03	A	5	55	14	36	431	449	141	378	449	501	692	35	138	109	6	470	27	109	199
sjj_ZK328.5	Scr11-08-15_PlqVal1M006D04	A	5	79	12	35	446	443	146	374	443	515	963	50	68	31	4	369	12	31	106
sjj_ZK484.2	Scr11-08-08_PlqVal1M001D01	G	4	64	0	3	569	574	360	513	574	624	781	62	227	187	22	619	136	187	319
sjj_ZK484.2	Scr11-08-08_PlqVal1M001D02	G	4	65	6	6	558	543	144	503	543	618	930	57	186	131	28	646	79	131	247
sjj_ZK484.2	Scr11-08-15_PlqVal1M001D03	G	4	64	78	85	253	211	116	163	211	265	723	9	213	245	23	383	152	245	283
sjj_ZK484.2	Scr11-08-15_PlqVal1M001D04	G	4	68	72	80	269	233	127	165	233	331	636	13	87	69	6	221	47	69	117
sjj_ZK593.5	Scr11-08-08_PlqVal1M008D01	D	7	37	16	29	471	491	145	340	491	601	813	25	119	89	6	333	24	89	193
sjj_ZK593.5	Scr11-08-08_PlqVal1M008D02	D	7	91	5	7	581	587	136	514	587	663	986	79	380	343	33	773	274	343	492
sjj_ZK593.5	Scr11-08-15_PlqVal1M008D03	D	7	65	9	20	478	479	127	436	479	551	771	52	70	43	4	449	18	43	101
sjj_ZK593.5	Scr11-09-12_PlqVal1M008D04	D	7	48	14	27	476	481	157	378	481	586	762	35	67	64	3	236	22	64	95
sjj_ZK593.7	Scr11-08-08_PlqVal1M008D01	F	5	69	4	11	532	533	122	456	533	609	851	59	339	366	24	661	204	366	476
sjj_ZK593.7	Scr11-08-08_PlqVal1M008D02	F	5	74	6	18	540	570	128	463	570	652	867	59	76	40	8	426	20	40	74
sjj_ZK593.7	Scr11-08-15_PlqVal1M008D03	F	5	44	45	72	349	333	166	245	333	422	726	12	266	241	11	724	96	241	355
sjj_ZK593.7	Scr11-09-12_PlqVal1M008D04	F	5	137	56	58	358	213	109	145	213	588	1046	51	228	178	1	625	80	178	367
sjj_ZK622.3	Scr11-08-08_PlqVal1M003D01	G	5	79	30	64	363	358	114	267	358	447	683	28	163	50	4	731	17	50	170
sjj_ZK622.3	Scr11-08-08_PlqVal1M003D02	G	5	127	13	44	417	410	111	357	410	501	878	69	112	52	5	721	17	52	141
sjj_ZK622.3	Scr11-08-15_PlqVal1M003D03	G	5	72	11	31	439	430	153	388	430	481	872	48	65	29	5	433	12	29	65
sjj_ZK622.3	Scr11-08-15_PlqVal1M003D04	G	5	75	21	62	378	376	127	327	376	432	668	28	98	77	3	376	19	77	154
sjj_ZK652.1	Scr11-08-08_PlqVal1M006D01	A	7	43	11	53	394	393	138	312	393	463	603	20	65	37	4	258	10	37	82
sjj_ZK652.1	Scr11-08-08_PlqVal1M006D02	A	7	112	18	51	408	394	153	338	394	479	729	54	83	33	3	513	8	33	115
sjj_ZK652.1	Scr11-08-15_PlqVal1M006D03	A	7	67	19	46	413	414	136	332	414	494	757	36	56	26	4	489	7	26	73
sjj_ZK652.1	Scr11-08-15_PlqVal1M006D04	A	7	88	32	67	350	332	115	287	332	434	641	29	39	17	2	207	4	17	50
sjj_ZK686.1	Scr11-08-08_PlqVal1M006D01	D	7	65	15	27	451	454	132	396	454	515	835	45	131	50	5	763	23	50	163
sjj_ZK686.1	Scr11-08-08_PlqVal1M006D02	D	7	99	12	35	434	436	112	365	436	508	799	64	148	85	8	724	51	85	138
sjj_ZK686.1	Scr11-08-15_PlqVal1M006D03	D	7	57	8	21	450	450	114	409	450	509	668	45	63	37	3	272	11	37	92
sjj_ZK686.1	Scr11-08-15_PlqVal1M006D04	D	7	91	12	41	433	420	173	371	420	487	723	53	73	29	4	553	13	29	73
sjj_ZK686.2	Scr11-08-08_PlqVal1M006D01	E	7	99	26	27	455	512	105	275	512	573	874	71	221	183	19	773	112	183	296
sjj_ZK686.2	Scr11-08-08_PlqVal1M006D02	E	7	103	21	22	498	535	121	465	535	621	854	75	236	211	25	710	112	211	322
sjj_ZK686.2	Scr11-08-15_PlqVal1M006D03	E	7	49	4	6	561	566	186	522	566	600	868	43	175	173	8	534	53	173	243
sjj_ZK686.2	Scr11-08-15_PlqVal1M006D04	E	7	59	10	11	546	573	155	471	573	635	833	50	167	133	15	626	55	133	225
sjj_ZK686.3	Scr11-08-08_PlqVal1M006D01	G	5	64	10	32	449	457	121	375	457	522	764	43	162	120	2	424	80	120	247
sjj_ZK686.3	Scr11-08-08_PlqVal1M006D02	G	5	83	4	19	498	466	178	415	466	579	920	64	209	169	3	723	107	169	318
sjj_ZK686.3	Scr11-08-15_PlqVal1M006D03	G	5	45	0	2	621	623	304	533	623	714	925	39	57	41	12	168	25	41	71
sjj_ZK686.3	Scr11-08-15_PlqVal1M006D04	G	5	76	5	11	503	502	159	440	502	573	876	65	81	57	7	344	31	57	105
sjj_ZK742.1	Scr11-08-08_PlqVal1M012D01	F	2	67	8	13	504	510	116	453	510	591	741	58	206	185	23	770	107	185	245
sjj_ZK742.1	Scr11-08-08_PlqVal1M012D02	F	2	66	3	9	493	484	141	450	484	528	850	59	163	152	14	491	75	152	220
sjj_ZK742.1	Scr11-08-15_PlqVal1M012D03	F	2	112	4	30	456	451	193	380	451	513	750	78	220	193	17	626	119	193	299
sjj_ZK742.1	Scr11-08-15_PlqVal1M012D04	F	2	107	2	13	512	493	162	433	493	557	1054	90	138	118	9	466	49	118	194
sjj_ZK792.2	Scr11-08-08_PlqVal1M008D01	D	8	42	4	9	565	562	151	509	562	635	967	37	381	422	26	945	138	422	585
sjj_ZK792.2	Scr11-08-08_PlqVal1M008D02	D	8	106	29	65	362	368	117	283	368	436	742	37	121	69	3	579	7	69	139
sjj_ZK792.2	Scr11-08-15_PlqVal1M008D03	D	8	50	4	4	615	632	223	578	632	670	800	47	90	67	24	375	52	67	99
sjj_ZK792.2	Scr11-09-12_PlqVal1M008D04	D	8	36	2	5	595	598	116	528	598	668	893	32	207	173	16	483	72	173	314
sjj_ZK809.3	Scr11-08-08_PlqVal1M009D02	D	2	78	12	19	513	533	113	468	533	606	959	61	146	106	26	550	65	106	162
sjj_ZK809.3	Scr11-08-15_PlqVal1M009D03	D	2	141	34	65	347	362	129	231	362	430	804	47	70	63	4	232	10	63	105
sjj_ZK809.3	Scr11-09-12_PlqVal1M009D04	D	2	76	2	3	551	543	146	490	543	605	964	71	103	66	11	416	38	66	117
sjj_ZK809.3	Scr11-09-12_PlqVal1M009D05	D	2	99	10	18	492	519	147	420	519	577	747	81	207	207	10	515	117	207	312

## Sheet: Below threshold 1
Clone	Plate_Name	Col	Row	NumOfWorms	LT_300_TOF	LT400_TOF	Percent_LT_300_TOF	Percent_LT_400_TOF	mean_TOF	median_TOF	min_TOF	Q25_TOF	Q50_TOF	Q75_TOF	max_TOF	number_btw_TOF_400_to_800	avg_Green_for_TOF_400to800	median_Green_for_TOF_400to800	min_Green_for_TOF_400to800	max_Green_for_TOF_400to800	Q25_Green_for_TOF_400to800	Q50_Green_for_TOF_400to800	Q75_Green_for_TOF_400to800
mv_C06B8.8	Scr11-08-08_PlqVal1M015D02	E	4	73	6	13	8	17	507	502	114	429	502	612	896	59	368	361	36	867	230	361	486
mv_C32B5.11	Scr11-08-08_PlqVal1M018D02	B	6	75	14	16	18	21	512	521	115	428	521	650	1001	55	342	345	11	890	200	345	460
mv_C32B5.11	Scr11-08-15_PlqVal1M018D03	B	6	47	7	8	14	17	567	597	147	524	597	693	810	38	238	246	89	472	168	246	294
mv_C34F6.1	Scr11-08-08_PlqVal1M018D02	F	3	52	37	44	71	84	251	208	115	162	208	302	726	8	137	118	2	485	27	118	167
mv_C34F6.1	Scr11-08-15_PlqVal1M018D03	F	3	52	36	44	69	84	282	259	147	198	259	314	635	8	103	64	3	395	4	64	142
mv_C34F6.1	Scr11-09-12_PlqVal1M018D05	F	3	41	3	5	7	12	523	526	124	441	526	619	818	35	434	438	140	756	346	438	536
mv_D1007.5	Scr11-08-08_PlqVal1M016D02	D	6	50	37	41	74	82	265	214	114	163	214	311	735	9	178	97	32	534	48	97	158
mv_E01A2.6	Scr11-08-08_PlqVal1M016D02	B	5	115	7	16	6	13	581	591	142	496	591	671	1010	91	351	340	12	752	196	340	511
mv_F10E9.4	Scr11-08-08_PlqVal1M015D01	G	9	88	12	16	13	18	502	535	120	488	535	575	788	72	289	253	0	669	164	253	437
mv_F12F6.2	Scr11-08-08_PlqVal1M015D01	F	6	64	4	11	6	17	553	577	230	448	577	648	885	50	338	356	38	856	159	356	476
mv_F12F6.2	Scr11-08-08_PlqVal1M015D02	F	6	94	15	32	15	34	470	521	113	349	521	599	869	61	360	386	1	825	273	386	465
mv_F12F6.2	Scr11-08-15_PlqVal1M015D03	F	6	94	19	23	20	24	527	593	138	415	593	665	974	66	224	227	2	497	141	227	311
mv_F27C8.2	Scr11-08-08_PlqVal1M017D02	E	2	57	4	9	7	15	539	550	244	464	550	625	871	46	404	420	16	874	279	420	553
mv_F27C8.3	Scr11-08-08_PlqVal1M018D02	E	6	84	30	36	35	42	435	492	117	169	492	592	1113	45	439	433	50	814	331	433	548
mv_F28H6.1	Scr11-08-08_PlqVal1M015D02	B	6	102	13	34	12	33	449	466	117	371	466	528	1058	66	292	291	1	815	154	291	441
mv_F35F10.14	Scr11-08-08_PlqVal1M018D02	F	4	24	2	3	8	12	553	578	205	510	578	665	720	21	436	433	175	713	374	433	509
mv_F44G4.2	Scr11-08-15_PlqVal1M015D03	H	3	173	62	134	35	77	334	336	109	267	336	389	897	38	99	64	5	482	21	64	148
mv_F53G12.1	Scr11-08-08_PlqVal1M015D01	H	2	147	101	138	68	93	265	260	105	197	260	309	623	9	82	12	2	631	7	12	25
mv_F53G12.1	Scr11-08-08_PlqVal1M015D02	H	2	56	35	51	62	91	280	273	131	220	273	342	479	5	193	94	21	442	32	94	377
mv_F53G12.1	Scr11-08-15_PlqVal1M015D03	H	2	219	115	180	52	82	306	294	111	245	294	372	579	39	19	4	1	254	2	4	8
mv_F53G12.1	Scr11-08-15_PlqVal1M015D04	H	2	29	15	23	51	79	324	290	164	240	290	364	725	6	22	12	3	73	11	12	22
mv_G_YK4633	Scr11-08-08_PlqVal1M015D02	F	9	90	1	5	1	5	522	519	256	446	519	585	773	85	342	361	12	779	218	361	429
mv_G_YK8501	Scr11-08-08_PlqVal1M015D02	F	8	72	4	10	5	13	510	508	154	455	508	574	855	61	293	336	2	778	104	336	440
mv_K02D10.5	Scr11-08-08_PlqVal1M015D01	G	2	84	23	56	27	66	369	363	136	289	363	427	987	27	288	274	19	669	155	274	448
mv_K02D10.5	Scr11-08-08_PlqVal1M015D02	G	2	89	26	49	29	55	359	372	133	249	372	452	592	40	228	205	17	577	126	205	295
mv_K08C9.7	Scr11-08-08_PlqVal1M018D02	C	5	63	9	12	14	19	518	547	131	460	547	618	968	49	318	309	59	858	149	309	455
mv_M01D1.8	Scr11-09-12_PlqVal1M016D05	H	7	15	4	6	26	40	392	412	139	268	412	489	707	9	122	137	39	232	72	137	159
mv_T08D2.4	Scr11-08-08_PlqVal1M018D02	C	4	59	13	21	22	35	471	516	106	319	516	620	907	36	308	324	14	630	97	324	467
mv_T08H4.3	Scr11-08-15_PlqVal1M016D03	B	8	82	36	65	43	79	321	310	123	260	310	390	574	17	28	28	6	68	16	28	34
mv_T08H4.3	Scr11-09-12_PlqVal1M016D05	B	8	46	18	28	39	60	342	332	138	255	332	430	600	18	21	19	8	49	15	19	24
mv_T18H9.6	Scr11-08-08_PlqVal1M017D02	E	8	112	8	20	7	17	528	549	121	428	549	624	1108	87	326	315	3	779	220	315	419
mv_T22F3.4	Scr11-08-15_PlqVal1M015D04	D	3	128	69	107	53	83	290	293	112	217	293	357	755	21	6	5	2	13	4	5	8
mv_Y32H12A.4	Scr11-08-15_PlqVal1M016D03	F	5	69	17	34	24	49	400	401	108	305	401	496	820	34	161	165	3	391	108	165	210
mv_Y37A1B.13	Scr11-08-08_PlqVal1M017D02	D	3	75	11	16	14	21	492	534	120	453	534	596	783	59	445	453	48	843	304	453	570
mv_Y37A1B.13	Scr11-09-12_PlqVal1M017D04	D	3	38	5	12	13	31	525	565	122	376	565	661	950	23	258	265	14	671	96	265	361
mv_Y39B6A.f	Scr11-08-08_PlqVal1M017D02	B	8	68	7	13	10	19	501	518	169	441	518	573	833	53	337	331	48	718	199	331	487
mv_Y51H7BR.3	Scr11-08-08_PlqVal1M018D02	C	6	67	13	21	19	31	475	517	113	362	517	609	802	45	363	354	42	833	227	354	496
mv_Y54E10BL.5	Scr11-08-08_PlqVal1M015D02	C	10	75	7	14	9	18	494	500	145	427	500	551	890	59	305	309	20	707	177	309	400
mv_Y54E10BR.d	Scr11-08-08_PlqVal1M015D02	F	2	80	20	55	25	68	369	375	176	304	375	413	648	25	176	174	2	586	30	174	234
mv_Y54G11A.9	Scr11-08-08_PlqVal1M018D02	F	5	29	17	21	58	72	332	264	144	208	264	448	785	8	307	319	39	721	68	319	414
mv_Y54G11A.9	Scr11-08-15_PlqVal1M018D03	F	5	73	23	33	31	45	408	438	123	280	438	547	755	40	205	207	31	344	159	207	264
mv_Y62E10A.4	Scr11-08-08_PlqVal1M017D02	D	2	90	17	27	18	30	470	507	107	372	507	607	786	63	349	333	18	968	173	333	482
mv_Y74C10AR.b	Scr11-08-08_PlqVal1M016D02	H	5	62	3	13	4	20	501	518	144	429	518	591	715	49	345	404	19	776	76	404	528
mv_ZC15.3	Scr11-08-08_PlqVal1M015D01	C	5	89	13	13	14	14	509	526	106	480	526	601	918	73	284	249	6	840	111	249	416
mv_ZK256.1a	Scr11-08-08_PlqVal1M015D01	G	5	79	7	9	8	11	519	542	113	481	542	575	954	68	347	352	16	873	246	352	469
mv_ZK256.1a	Scr11-08-08_PlqVal1M015D02	G	5	77	4	8	5	10	519	529	187	467	529	585	712	69	323	337	37	934	221	337	434
mv_ZK652.4	Scr11-08-15_PlqVal1M015D03	C	3	80	35	64	43	80	319	319	132	256	319	384	502	16	49	30	4	185	9	30	78
mv_ZK652.4	Scr11-08-15_PlqVal1M015D04	C	3	64	59	62	92	96	212	202	125	180	202	232	424	2	3	3	1	5	2	3	4
sjj_B0035.12	Scr11-08-08_PlqVal1M008D01	F	8	80	12	14	15	17	513	528	109	454	528	625	982	63	350	341	23	795	206	341	475
sjj_B0035.9	Scr11-08-08_PlqVal1M008D02	B	8	75	11	18	14	24	462	477	126	406	477	549	886	56	429	437	21	812	278	437	562
sjj_B0365.3	Scr11-08-08_PlqVal1M009D02	D	6	148	76	83	51	56	370	277	105	150	277	595	858	64	290	254	6	666	117	254	455
sjj_C04H5.6	Scr11-08-08_PlqVal1M008D02	G	6	83	10	18	12	21	468	476	142	405	476	551	856	64	379	377	63	684	292	377	473
sjj_C08B11.5	Scr11-08-08_PlqVal1M004D01	B	3	79	24	43	30	54	392	374	106	256	374	501	740	36	192	133	15	748	59	133	294
sjj_C14A4.4	Scr11-08-08_PlqVal1M004D02	E	7	106	33	40	31	37	429	490	100	179	490	582	829	64	181	156	7	586	82	156	251
sjj_C16A3.8	Scr11-08-08_PlqVal1M006D01	H	3	71	10	14	14	19	456	466	123	415	466	520	771	57	278	271	8	678	206	271	372
sjj_C17G1.6	Scr11-08-08_PlqVal1M014D02	C	4	75	8	17	10	22	495	500	126	414	500	594	929	56	351	358	5	844	164	358	486
sjj_C17G10.1	Scr11-08-08_PlqVal1M003D02	C	6	92	17	22	18	23	464	486	102	401	486	582	753	70	439	433	44	915	334	433	538
sjj_C18B12.5	Scr11-08-08_PlqVal1M014D01	D	8	64	7	10	10	15	560	594	114	486	594	679	886	50	351	286	40	915	121	286	558
sjj_C18B12.5	Scr11-08-08_PlqVal1M014D02	D	8	56	5	12	8	21	515	572	107	419	572	631	823	43	385	381	113	785	257	381	493
sjj_C18E9.2	Scr11-08-08_PlqVal1M004D02	E	3	56	11	13	19	23	542	581	113	481	581	693	965	37	283	254	29	615	170	254	365
sjj_C23G10.8	Scr11-08-08_PlqVal1M006D01	H	2	65	18	29	27	44	383	412	111	279	412	461	608	36	221	194	12	557	136	194	297
sjj_C28H8.11	Scr11-08-08_PlqVal1M006D01	C	5	68	5	8	7	11	516	520	118	462	520	564	820	59	349	390	16	741	168	390	465
sjj_C28H8.11	Scr11-08-08_PlqVal1M006D02	C	5	108	30	35	27	32	465	542	102	200	542	638	828	71	161	123	15	704	56	123	233
sjj_C30F12.1	Scr11-08-15_PlqVal1M001D03	G	5	54	28	32	51	59	344	293	140	196	293	482	678	22	191	194	21	440	148	194	221
sjj_C30F12.1	Scr11-08-15_PlqVal1M001D04	G	5	69	53	60	76	86	256	231	122	178	231	294	586	9	100	85	14	183	73	85	137
sjj_C33A12.1	Scr11-08-08_PlqVal1M008D02	D	4	101	38	41	37	40	447	516	105	174	516	646	1048	52	162	143	32	414	92	143	232
sjj_C34D4.14	Scr11-08-08_PlqVal1M008D01	A	2	62	5	11	8	17	528	553	143	476	553	609	826	50	462	486	82	892	320	486	587
sjj_C36B1.4	Scr11-08-08_PlqVal1M001D01	A	8	60	49	53	81	88	245	223	111	160	223	276	595	7	509	502	441	596	472	502	540
sjj_C36B1.4	Scr11-08-08_PlqVal1M001D02	A	8	46	29	39	63	84	295	259	118	180	259	327	756	7	258	245	64	484	107	245	400
sjj_C36B1.4	Scr11-08-15_PlqVal1M001D03	A	8	21	16	16	76	76	282	216	129	153	216	245	703	5	121	109	2	301	6	109	190
sjj_C36B1.4	Scr11-08-15_PlqVal1M001D04	A	8	28	22	27	78	96	217	179	116	144	179	261	593	1	125	125	125	125	125	125	125
sjj_C37A2.7	Scr11-08-08_PlqVal1M001D02	C	6	38	3	6	7	15	518	524	178	450	524	605	798	32	317	309	21	726	136	309	461
sjj_C37A2.7	Scr11-08-15_PlqVal1M001D03	C	6	46	22	29	47	63	311	346	123	167	346	421	670	17	104	104	15	204	46	104	160
sjj_C37A2.7	Scr11-08-15_PlqVal1M001D04	C	6	64	36	47	56	73	293	238	103	168	238	421	613	17	95	86	8	223	22	86	137
sjj_C37C3.2	Scr11-09-12_PlqVal1M011D05	A	10	63	31	50	49	79	317	305	120	251	305	379	662	13	54	14	4	227	5	14	66
sjj_C37H5.5	Scr11-08-08_PlqVal1M011D02	C	5	102	36	40	35	39	412	452	107	205	452	562	833	61	248	188	2	812	104	188	354
sjj_C41D11.2	Scr11-08-15_PlqVal1M001D03	F	2	75	49	53	65	70	288	221	115	169	221	430	750	22	41	13	4	408	8	13	39
sjj_C41D11.2	Scr11-08-15_PlqVal1M001D04	F	2	70	44	52	62	74	303	237	131	195	237	411	795	18	13	7	3	104	6	7	9
sjj_C46C2.1	Scr11-08-15_PlqVal1M008D03	H	4	72	17	24	23	33	460	511	112	305	511	581	802	47	266	236	39	658	148	236	361
sjj_C47B2.3	Scr11-08-08_PlqVal1M002D01	B	5	84	6	12	7	14	491	490	140	439	490	552	815	71	328	331	18	879	123	331	504
sjj_C47E12.4	Scr11-08-08_PlqVal1M008D02	H	7	79	5	12	6	15	545	563	117	468	563	647	998	66	541	557	39	940	414	557	661
sjj_C49H3.5	Scr11-08-08_PlqVal1M008D02	A	4	83	6	19	7	22	497	497	138	411	497	564	833	62	418	400	89	922	340	400	466
sjj_C52A11.2	Scr11-08-08_PlqVal1M004D02	D	6	100	29	32	28	32	499	571	107	203	571	670	1042	60	185	141	4	690	99	141	223
sjj_C52A11.2	Scr11-08-15_PlqVal1M004D03	D	6	71	15	38	21	53	383	387	132	313	387	448	668	33	186	181	35	425	146	181	237
sjj_C53D6.1	Scr11-08-08_PlqVal1M008D01	C	5	48	5	7	10	14	542	561	109	479	561	621	843	39	372	372	24	819	155	372	503
sjj_D1014.3	Scr11-08-08_PlqVal1M011D01	D	9	44	18	28	40	63	350	346	140	261	346	452	614	16	144	58	3	625	11	58	208
sjj_D1014.3	Scr11-08-08_PlqVal1M011D02	D	9	55	30	43	54	78	293	270	107	202	270	364	574	12	244	193	6	603	70	193	420
sjj_D1014.3	Scr11-08-15_PlqVal1M011D03	D	9	62	34	54	54	87	296	292	129	203	292	345	760	8	94	3	2	319	3	3	160
sjj_D1043.1	Scr11-08-08_PlqVal1M004D01	F	7	55	5	8	9	14	499	501	114	426	501	574	764	47	371	328	15	873	214	328	556
sjj_D1043.1	Scr11-08-08_PlqVal1M004D02	F	7	90	20	21	22	23	473	510	102	427	510	599	865	68	251	192	13	755	132	192	347
sjj_D2030.4	Scr11-08-08_PlqVal1M001D02	B	7	78	7	13	8	16	501	519	112	457	519	586	805	64	323	310	4	917	142	310	469
sjj_D2030.4	Scr11-08-15_PlqVal1M001D03	B	7	92	62	68	67	73	299	231	113	194	231	413	725	24	260	245	18	621	171	245	360
sjj_F01G4.6	Scr11-08-08_PlqVal1M008D02	B	7	88	11	19	12	21	508	531	102	413	531	603	1002	66	404	428	40	721	326	428	518
sjj_F09B12.1	Scr11-08-08_PlqVal1M015D02	D	2	149	58	67	38	44	397	442	100	154	442	587	796	82	113	95	1	504	65	95	129
sjj_F09B12.1	Scr11-08-15_PlqVal1M015D04	D	2	160	67	116	41	72	323	324	113	234	324	410	556	44	10	6	2	105	4	6	9
sjj_F09D1.1	Scr11-08-15_PlqVal1M003D03	H	3	220	88	175	40	79	318	322	120	241	322	384	634	45	49	10	2	390	5	10	52
sjj_F09E5.1	Scr11-08-08_PlqVal1M003D02	E	6	124	37	41	29	33	470	545	105	196	545	645	927	76	235	163	6	753	62	163	363
sjj_F09G2.4	Scr11-08-15_PlqVal1M011D03	A	9	88	32	60	36	68	350	342	123	239	342	412	1133	27	74	39	0	299	9	39	104
sjj_F20G4.1	Scr11-08-15_PlqVal1M001D04	D	7	80	35	48	43	60	347	344	101	244	344	447	657	32	11	11	5	22	8	11	15
sjj_F25G6.2	Scr11-08-15_PlqVal1M012D04	H	3	112	104	109	92	97	214	198	117	167	198	244	641	3	179	124	117	298	120	124	211
sjj_F27C1.6	Scr11-08-15_PlqVal1M001D04	F	4	68	54	59	79	86	256	224	125	184	224	280	609	9	92	62	17	227	43	62	136
sjj_F27D9.3	Scr11-08-08_PlqVal1M014D01	C	2	57	10	12	17	21	529	592	118	478	592	662	855	44	331	303	46	689	148	303	490
sjj_F27D9.3	Scr11-08-08_PlqVal1M014D02	C	2	117	28	33	23	28	479	523	109	308	523	621	822	83	334	334	24	864	167	334	459
sjj_F28D1.1	Scr11-08-08_PlqVal1M008D02	H	8	36	4	6	11	16	478	473	201	426	473	562	659	30	528	537	215	885	466	537	615
sjj_F29C4.2	Scr11-08-08_PlqVal1M007D01	H	3	78	34	37	43	47	378	412	116	186	412	541	793	41	344	339	54	830	228	339	427
sjj_F32E10.1	Scr11-08-08_PlqVal1M008D02	A	3	87	12	30	13	34	420	425	139	385	425	492	681	57	293	316	6	808	166	316	402
sjj_F32E10.4	Scr11-08-08_PlqVal1M008D02	C	2	80	14	24	17	30	446	465	109	378	465	522	835	54	408	407	40	869	326	407	482
sjj_F33A8.1	Scr11-08-08_PlqVal1M004D01	H	6	81	27	58	33	71	342	332	126	281	332	403	616	23	192	114	5	816	37	114	238
sjj_F33A8.1	Scr11-08-08_PlqVal1M004D02	H	6	69	21	48	30	69	346	348	136	285	348	411	549	21	125	108	1	583	14	108	171
sjj_F33A8.5	Scr11-08-08_PlqVal1M004D01	C	7	54	5	7	9	12	580	603	117	500	603	679	963	39	356	298	7	927	115	298	545
sjj_F33A8.5	Scr11-08-08_PlqVal1M004D02	C	7	99	38	44	38	44	428	530	104	149	530	631	988	53	317	260	20	941	119	260	527
sjj_F36A2.3	Scr11-08-08_PlqVal1M009D02	A	5	70	2	9	2	12	508	485	154	442	485	588	820	60	405	453	37	785	259	453	550
sjj_F36A2.3	Scr11-08-15_PlqVal1M009D03	A	5	102	64	92	62	90	273	255	123	203	255	344	719	10	42	12	8	173	8	12	34
sjj_F39H11.5	Scr11-08-08_PlqVal1M002D01	F	2	73	62	70	84	95	232	217	110	170	217	254	539	3	219	72	72	513	72	72	292
sjj_F39H11.5	Scr11-08-08_PlqVal1M002D02	F	2	68	56	63	82	92	249	210	118	173	210	277	760	5	416	448	68	697	384	448	485
sjj_F44F4.11	Scr11-08-08_PlqVal1M004D02	E	6	94	33	38	35	40	444	484	105	206	484	632	923	51	192	135	4	730	39	135	294
sjj_F45C12.4	Scr11-08-08_PlqVal1M003D01	C	4	57	5	7	8	12	562	569	136	499	569	639	930	46	383	380	50	1085	263	380	515
sjj_F45C12.4	Scr11-08-08_PlqVal1M003D02	C	4	83	5	9	6	10	564	564	113	479	564	640	1426	69	400	400	57	746	311	400	504
sjj_F45F2.2	Scr11-08-15_PlqVal1M012D03	G	3	238	86	147	36	61	354	353	102	251	353	441	733	91	156	121	5	488	90	121	208
sjj_F45F2.4	Scr11-08-15_PlqVal1M012D04	B	4	108	40	70	37	64	341	347	121	225	347	431	635	38	111	70	2	380	19	70	175
sjj_F46A9.5	Scr11-08-15_PlqVal1M001D03	A	9	44	18	29	40	65	366	333	114	231	333	479	803	14	19	17	11	32	15	17	22
sjj_F49H12.e	Scr11-08-08_PlqVal1M013D01	A	3	80	12	13	15	16	522	568	124	448	568	636	772	67	367	352	11	1025	191	352	489
sjj_F52C12.3	Scr11-08-08_PlqVal1M007D02	E	3	91	17	21	18	23	523	601	104	452	601	668	849	68	281	272	18	704	160	272	371
sjj_F52C6.13	Scr11-08-08_PlqVal1M003D02	E	3	124	42	44	33	35	424	489	105	201	489	563	907	77	185	115	14	643	72	115	263
sjj_F53B7.3	Scr11-08-08_PlqVal1M012D02	A	5	137	93	121	67	88	268	248	109	190	248	335	636	16	66	55	5	199	33	55	86
sjj_F54C1.7	Scr11-08-15_PlqVal1M001D03	H	3	62	37	54	59	87	288	266	122	208	266	334	637	8	52	38	14	156	29	38	49
sjj_F54C9.4	Scr11-08-08_PlqVal1M004D01	C	4	77	9	14	11	18	497	521	100	433	521	585	746	63	418	436	4	960	262	436	566
sjj_F54C9.4	Scr11-08-08_PlqVal1M004D02	C	4	82	11	17	13	20	473	493	109	430	493	547	803	64	300	299	38	814	193	299	370
sjj_F56A3.3	Scr11-08-15_PlqVal1M001D03	F	3	75	48	53	64	70	296	229	104	162	229	432	825	21	31	9	4	162	7	9	21
sjj_F56A3.3	Scr11-08-15_PlqVal1M001D04	F	3	68	34	36	50	52	348	327	127	215	327	459	760	32	13	7	3	163	5	7	10
sjj_F57B9.3	Scr11-08-08_PlqVal1M006D02	H	4	85	47	67	55	78	287	272	111	167	272	343	637	18	33	10	4	170	7	10	21
sjj_F58A4.4	Scr11-08-08_PlqVal1M006D02	E	8	84	43	57	51	67	336	290	113	215	290	471	727	27	193	142	11	795	86	142	234
sjj_F59A6.1	Scr11-08-08_PlqVal1M003D01	B	6	31	5	5	16	16	530	586	107	494	586	637	867	25	375	375	39	783	261	375	528
sjj_H06O01.1	Scr11-08-08_PlqVal1M001D01	A	7	71	6	10	8	14	538	560	135	478	560	625	877	59	353	359	40	809	221	359	424
sjj_H06O01.1	Scr11-08-15_PlqVal1M001D03	A	7	146	59	85	40	58	383	348	104	231	348	526	1138	58	95	75	9	303	52	75	132
sjj_H06O01.1	Scr11-08-15_PlqVal1M001D04	A	7	78	52	58	66	74	302	245	114	179	245	396	716	20	62	57	8	143	33	57	98
sjj_H19N07.1	Scr11-08-08_PlqVal1M012D02	D	7	86	28	43	32	50	365	400	113	284	400	449	685	43	157	106	10	876	64	106	162
sjj_K01C8.6	Scr11-08-08_PlqVal1M004D01	D	4	97	16	20	16	20	496	519	105	444	519	603	846	76	288	272	1	792	139	272	401
sjj_K07C11.1	Scr11-08-08_PlqVal1M012D01	D	2	65	3	5	4	7	556	547	109	465	547	665	913	59	446	461	67	938	366	461	551
sjj_K07C11.1	Scr11-08-08_PlqVal1M012D02	D	2	71	6	11	8	15	538	572	112	520	572	637	758	60	325	307	28	783	108	307	488
sjj_K07C11.1	Scr11-08-15_PlqVal1M012D03	D	2	178	45	109	25	61	372	367	116	294	367	448	729	69	188	177	5	536	91	177	269
sjj_K07C11.1	Scr11-08-15_PlqVal1M012D04	D	2	254	106	201	41	79	309	316	114	237	316	390	535	53	16	9	2	175	6	9	15
sjj_K07C5.4	Scr11-08-15_PlqVal1M012D03	E	7	86	26	48	30	55	395	387	135	279	387	483	779	38	163	107	13	748	39	107	195
sjj_K07C5.6	Scr11-08-08_PlqVal1M009D02	C	6	78	7	13	8	16	511	541	111	442	541	608	868	64	400	393	7	840	282	393	545
sjj_M04G12.4	Scr11-08-08_PlqVal1M012D02	C	9	90	8	13	8	14	509	517	129	463	517	595	819	75	302	310	13	693	193	310	405
sjj_R09B3.5	Scr11-08-08_PlqVal1M002D02	B	4	62	6	10	9	16	497	496	131	434	496	583	843	50	296	314	20	629	138	314	413
sjj_T03F1.9	Scr11-08-15_PlqVal1M001D03	A	3	183	96	124	52	67	327	291	114	201	291	437	786	59	103	68	7	522	18	68	139
sjj_T05E11.5	Scr11-08-08_PlqVal1M008D02	G	7	106	6	11	5	10	554	553	126	488	553	635	1041	92	455	483	64	1125	341	483	566
sjj_T05H4.12	Scr11-08-08_PlqVal1M011D01	H	7	31	13	19	41	61	375	366	129	205	366	513	840	11	276	76	32	825	59	76	509
sjj_T06D8.8	Scr11-08-08_PlqVal1M004D01	B	7	89	21	23	23	25	538	571	115	338	571	715	990	53	240	208	3	617	135	208	282
sjj_T06D8.8	Scr11-08-15_PlqVal1M004D03	B	7	105	20	37	19	35	438	469	102	344	469	559	841	67	273	289	3	619	209	289	359
sjj_T08B2.9	Scr11-08-08_PlqVal1M001D02	C	4	93	9	14	9	15	490	489	122	428	489	580	881	76	352	357	43	739	206	357	492
sjj_T08B2.9	Scr11-08-15_PlqVal1M001D03	C	4	83	45	52	54	62	307	253	111	167	253	463	969	30	94	55	9	501	14	55	109
sjj_T08B2.9	Scr11-08-15_PlqVal1M001D04	C	4	61	48	55	78	90	223	174	112	141	174	226	744	6	75	25	9	327	11	25	51
sjj_T09A5.11	Scr11-08-15_PlqVal1M004D03	A	3	244	145	206	59	84	287	273	116	208	273	351	589	38	8	5	2	30	3	5	9
sjj_T09B4.9	Scr11-08-15_PlqVal1M001D04	G	3	63	31	38	49	60	320	311	108	162	311	455	672	25	9	8	5	27	6	8	11
sjj_T10E9.7	Scr11-08-15_PlqVal1M001D04	H	5	71	24	29	33	40	442	473	158	245	473	571	803	41	200	172	10	749	67	172	304
sjj_T11G6.1	Scr11-08-08_PlqVal1M008D02	A	8	74	8	14	10	18	481	496	165	426	496	559	846	59	430	419	45	862	311	419	554
sjj_T13F2.7	Scr11-08-08_PlqVal1M008D02	G	5	60	10	19	16	31	450	434	138	376	434	542	784	41	263	244	20	665	182	244	340
sjj_T13H5.5	Scr11-08-08_PlqVal1M004D01	C	5	84	6	13	7	15	503	511	150	452	511	572	865	69	376	380	5	816	232	380	498
sjj_T13H5.5	Scr11-08-15_PlqVal1M004D03	C	5	90	28	60	31	66	357	367	134	277	367	416	696	30	137	104	3	397	41	104	222
sjj_T19A5.1	Scr11-08-08_PlqVal1M012D01	F	3	77	21	25	27	32	439	458	111	259	458	554	912	48	223	194	46	631	126	194	276
sjj_T19B4.4	Scr11-08-08_PlqVal1M001D02	E	4	111	10	20	9	18	489	486	110	431	486	575	804	89	312	299	16	716	170	299	424
sjj_T19B4.4	Scr11-08-15_PlqVal1M001D03	E	4	67	28	38	41	56	389	330	122	229	330	519	877	26	231	226	10	738	60	226	364
sjj_T21E12.4	Scr11-08-15_PlqVal1M001D04	A	2	44	21	28	47	63	337	339	128	194	339	478	729	16	61	4	2	620	3	4	7
sjj_T23F6.4	Scr11-08-08_PlqVal1M008D02	E	8	79	4	9	5	11	515	504	119	442	504	577	1029	69	438	444	24	853	333	444	538
sjj_T27C4.4	Scr11-08-08_PlqVal1M011D02	H	4	71	10	16	14	22	480	491	180	413	491	558	799	55	330	304	77	789	217	304	453
sjj_T27E4.5	Scr11-08-08_PlqVal1M012D01	D	3	73	9	18	12	24	485	503	126	409	503	588	808	54	420	428	4	1075	294	428	529
sjj_T27E4.5	Scr11-08-08_PlqVal1M012D02	D	3	85	18	22	21	25	488	540	105	390	540	623	883	62	374	408	14	716	246	408	538
sjj_T27E4.5	Scr11-08-15_PlqVal1M012D03	D	3	293	136	241	46	82	306	308	122	230	308	370	572	52	46	8	2	464	4	8	29
sjj_W02F12.5	Scr11-08-08_PlqVal1M011D02	C	8	109	28	33	25	30	422	463	106	265	463	535	769	76	311	287	16	689	156	287	467
sjj_W10C4.b	Scr11-09-12_PlqVal1M005D05	D	4	49	15	25	30	51	375	387	137	279	387	465	697	24	107	100	26	243	60	100	158
sjj_W10D5.3	Scr11-08-08_PlqVal1M001D01	E	8	78	5	14	6	17	508	514	116	444	514	594	928	62	348	325	39	692	239	325	468
sjj_W10D5.3	Scr11-08-08_PlqVal1M001D02	E	8	83	12	15	14	18	522	557	108	454	557	624	930	65	406	402	42	805	307	402	514
sjj_W10D5.3	Scr11-08-15_PlqVal1M001D04	E	8	70	46	58	65	82	306	255	145	222	255	343	704	12	232	223	34	463	168	223	285
sjj_Y106G6H.2	Scr11-09-12_PlqVal1M002D05	A	4	58	4	11	6	18	570	600	136	418	600	684	1011	41	324	322	8	693	161	322	496
sjj_Y110A2B.a	Scr11-08-08_PlqVal1M003D01	F	3	68	9	9	13	13	524	555	104	440	555	644	797	59	391	407	49	740	233	407	535
sjj_Y110A2B.a	Scr11-08-08_PlqVal1M003D02	F	3	110	21	23	19	20	529	599	105	448	599	657	923	83	342	316	50	814	180	316	516
sjj_Y23H5A.7	Scr11-08-15_PlqVal1M001D03	C	3	77	55	63	71	81	256	209	113	163	209	343	593	14	68	28	5	380	12	28	77
sjj_Y38F2A_5743.j	Scr11-08-08_PlqVal1M009D02	C	4	44	4	10	9	22	526	535	157	440	535	618	906	32	306	296	29	787	145	296	434
sjj_Y39G10A_246.c	Scr11-08-08_PlqVal1M002D01	H	6	105	55	95	52	90	289	293	119	232	293	341	636	10	57	38	5	192	10	38	91
sjj_Y39G10A_246.c	Scr11-08-08_PlqVal1M002D02	H	6	76	39	65	51	85	313	295	115	243	295	365	721	11	111	14	8	529	10	14	144
sjj_Y41E3.2	Scr11-08-08_PlqVal1M009D02	D	3	86	25	27	29	31	453	543	104	244	543	597	976	58	374	371	33	753	205	371	520
sjj_Y45G12B.1	Scr11-08-08_PlqVal1M010D02	E	7	147	28	44	19	29	461	491	104	363	491	567	953	101	219	201	16	770	96	201	301
sjj_Y47D3B.5	Scr11-08-08_PlqVal1M007D02	D	2	93	19	21	20	22	505	549	108	420	549	646	892	69	206	191	12	700	101	191	297
sjj_Y47D3B.5	Scr11-08-15_PlqVal1M007D04	D	2	215	139	193	64	89	271	265	114	197	265	330	620	22	18	10	2	102	5	10	20
sjj_Y48B6A.3	Scr11-08-08_PlqVal1M005D02	D	3	99	9	14	9	14	595	592	108	502	592	715	1185	71	360	368	1	981	153	368	528
sjj_Y48G1A_54.d	Scr11-08-08_PlqVal1M002D01	D	6	110	46	56	41	50	356	365	116	164	365	499	714	54	139	102	9	492	59	102	173
sjj_Y51H7B_5.b	Scr11-08-08_PlqVal1M005D02	A	4	79	15	28	18	35	453	462	152	321	462	556	771	51	297	297	17	650	207	297	361
sjj_Y53G8A_9248.d	Scr11-08-15_PlqVal1M007D04	D	3	272	170	248	62	91	277	280	105	212	280	335	540	24	38	6	2	315	4	6	46
sjj_Y67D8A_384.c	Scr11-08-15_PlqVal1M009D03	A	4	122	48	94	39	77	331	323	113	257	323	398	764	28	124	124	4	392	7	124	213
sjj_Y71H2_388.d	Scr11-08-15_PlqVal1M007D04	A	3	160	96	144	60	90	287	283	124	217	283	340	659	16	40	9	2	142	5	9	56
sjj_Y80D3A.d	Scr11-08-08_PlqVal1M010D01	F	3	104	6	18	5	17	505	512	119	438	512	574	886	84	379	352	28	782	249	352	484
sjj_Y80D3A.d	Scr11-08-08_PlqVal1M010D02	F	3	74	4	7	5	9	507	509	114	454	509	564	704	67	437	431	85	878	293	431	562
sjj_Y80D3A.d	Scr11-08-15_PlqVal1M010D03	F	3	65	10	10	15	15	544	572	120	504	572	648	975	54	228	235	29	508	133	235	304
sjj_Y80D3A.h	Scr11-08-08_PlqVal1M010D01	A	4	98	1	7	1	7	552	541	269	476	541	628	820	89	421	408	26	814	327	408	584
sjj_Y80D3A.h	Scr11-08-08_PlqVal1M010D02	A	4	97	13	33	13	34	435	425	130	382	425	496	682	64	358	352	31	686	272	352	473
sjj_Y80D3A.j	Scr11-08-08_PlqVal1M010D01	G	4	88	10	16	11	18	472	500	109	438	500	555	788	72	351	345	13	687	219	345	448
sjj_Y80D3A.j	Scr11-08-15_PlqVal1M010D04	G	4	72	12	20	16	27	435	441	139	391	441	512	801	51	247	249	89	517	200	249	304
sjj_ZK1014.1	Scr11-08-08_PlqVal1M001D01	B	6	79	32	48	40	60	339	355	114	234	355	440	602	31	108	5	1	594	3	5	171
sjj_ZK1014.1	Scr11-08-15_PlqVal1M001D04	B	6	52	40	45	76	86	246	189	109	150	189	290	838	6	48	20	3	121	9	20	93
sjj_ZK131.4	Scr11-09-12_PlqVal1M005D08	C	2	55	22	33	40	60	359	347	112	267	347	457	700	22	54	33	3	254	9	33	77
sjj_ZK484.2	Scr11-08-15_PlqVal1M001D03	G	4	64	50	55	78	85	253	211	116	163	211	265	723	9	213	245	23	383	152	245	283
sjj_ZK484.2	Scr11-08-15_PlqVal1M001D04	G	4	68	49	55	72	80	269	233	127	165	233	331	636	13	87	69	6	221	47	69	117
sjj_ZK593.5	Scr11-08-08_PlqVal1M008D02	D	7	91	5	7	5	7	581	587	136	514	587	663	986	79	380	343	33	773	274	343	492
sjj_ZK593.7	Scr11-08-08_PlqVal1M008D01	F	5	69	3	8	4	11	532	533	122	456	533	609	851	59	339	366	24	661	204	366	476
sjj_ZK593.7	Scr11-08-15_PlqVal1M008D03	F	5	44	20	32	45	72	349	333	166	245	333	422	726	12	266	241	11	724	96	241	355
sjj_ZK593.7	Scr11-09-12_PlqVal1M008D04	F	5	137	78	80	56	58	358	213	109	145	213	588	1046	51	228	178	1	625	80	178	367
sjj_ZK686.2	Scr11-08-08_PlqVal1M006D01	E	7	99	26	27	26	27	455	512	105	275	512	573	874	71	221	183	19	773	112	183	296
sjj_ZK686.2	Scr11-08-08_PlqVal1M006D02	E	7	103	22	23	21	22	498	535	121	465	535	621	854	75	236	211	25	710	112	211	322
sjj_ZK792.2	Scr11-08-08_PlqVal1M008D01	D	8	42	2	4	4	9	565	562	151	509	562	635	967	37	381	422	26	945	138	422	585
sjj_ZK809.3	Scr11-08-15_PlqVal1M009D03	D	2	141	48	93	34	65	347	362	129	231	362	430	804	47	70	63	4	232	10	63	105

## Sheet: Below threshold 2
Clone	Plate_Name	Col	Row	NumOfWorms	Percent_TOF_LT_300	Percent_TOF_LT_400	mean_TOF	median_TOF	min_TOF	Q25_TOF	Q50_TOF	Q75_TOF	max_TOF	number_btw_TOF_400_to_800	avg_Green_for_TOF_400to800	median_Green_for_TOF_400to800	min_Green_for_TOF_400to800	max_Green_for_TOF_400to800	Q25_Green_for_TOF_400to800	Q50_Green_for_TOF_400to800	Q75_Green_for_TOF_400to800
mv_C34F6.1	Scr11-08-08_PlqVal1M018D02	F	3	52	71	84	251	208	115	162	208	302	726	8	137	118	2	485	27	118	167
mv_C34F6.1	Scr11-08-15_PlqVal1M018D03	F	3	52	69	84	282	259	147	198	259	314	635	8	103	64	3	395	4	64	142
mv_D1007.5	Scr11-08-08_PlqVal1M016D02	D	6	50	74	82	265	214	114	163	214	311	735	9	178	97	32	534	48	97	158
mv_F53G12.1	Scr11-08-08_PlqVal1M015D01	H	2	147	68	93	265	260	105	197	260	309	623	9	82	12	2	631	7	12	25
mv_F53G12.1	Scr11-08-08_PlqVal1M015D02	H	2	56	62	91	280	273	131	220	273	342	479	5	193	94	21	442	32	94	377
mv_F53G12.1	Scr11-08-15_PlqVal1M015D03	H	2	219	52	82	306	294	111	245	294	372	579	39	19	4	1	254	2	4	8
mv_F53G12.1	Scr11-08-15_PlqVal1M015D04	H	2	29	51	79	324	290	164	240	290	364	725	6	22	12	3	73	11	12	22
mv_T08H4.3	Scr11-08-15_PlqVal1M016D03	B	8	82	43	79	321	310	123	260	310	390	574	17	28	28	6	68	16	28	34
mv_T22F3.4	Scr11-08-15_PlqVal1M015D04	D	3	128	53	83	290	293	112	217	293	357	755	21	6	5	2	13	4	5	8
mv_Y54G11A.9	Scr11-08-08_PlqVal1M018D02	F	5	29	58	72	332	264	144	208	264	448	785	8	307	319	39	721	68	319	414
mv_ZK652.4	Scr11-08-15_PlqVal1M015D03	C	3	80	43	80	319	319	132	256	319	384	502	16	49	30	4	185	9	30	78
mv_ZK652.4	Scr11-08-15_PlqVal1M015D04	C	3	64	92	96	212	202	125	180	202	232	424	2	3	3	1	5	2	3	4
sjj_B0365.3	Scr11-08-08_PlqVal1M009D02	D	6	148	51	56	370	277	105	150	277	595	858	64	290	254	6	666	117	254	455
sjj_C30F12.1	Scr11-08-15_PlqVal1M001D03	G	5	54	51	59	344	293	140	196	293	482	678	22	191	194	21	440	148	194	221
sjj_C30F12.1	Scr11-08-15_PlqVal1M001D04	G	5	69	76	86	256	231	122	178	231	294	586	9	100	85	14	183	73	85	137
sjj_C36B1.4	Scr11-08-08_PlqVal1M001D01	A	8	60	81	88	245	223	111	160	223	276	595	7	509	502	441	596	472	502	540
sjj_C36B1.4	Scr11-08-08_PlqVal1M001D02	A	8	46	63	84	295	259	118	180	259	327	756	7	258	245	64	484	107	245	400
sjj_C36B1.4	Scr11-08-15_PlqVal1M001D03	A	8	21	76	76	282	216	129	153	216	245	703	5	121	109	2	301	6	109	190
sjj_C36B1.4	Scr11-08-15_PlqVal1M001D04	A	8	28	78	96	217	179	116	144	179	261	593	1	125	125	125	125	125	125	125
sjj_C37A2.7	Scr11-08-15_PlqVal1M001D04	C	6	64	56	73	293	238	103	168	238	421	613	17	95	86	8	223	22	86	137
sjj_C37C3.2	Scr11-08-08_PlqVal1M011D02	A	10	49	34	77	338	312	140	284	312	394	630	11	108	18	3	810	10	18	59
sjj_C37C3.2	Scr11-09-12_PlqVal1M011D05	A	10	63	49	79	317	305	120	251	305	379	662	13	54	14	4	227	5	14	66
sjj_C41D11.2	Scr11-08-15_PlqVal1M001D03	F	2	75	65	70	288	221	115	169	221	430	750	22	41	13	4	408	8	13	39
sjj_C41D11.2	Scr11-08-15_PlqVal1M001D04	F	2	70	62	74	303	237	131	195	237	411	795	18	13	7	3	104	6	7	9
sjj_D1014.3	Scr11-08-08_PlqVal1M011D02	D	9	55	54	78	293	270	107	202	270	364	574	12	244	193	6	603	70	193	420
sjj_D1014.3	Scr11-08-15_PlqVal1M011D03	D	9	62	54	87	296	292	129	203	292	345	760	8	94	3	2	319	3	3	160
sjj_D2030.4	Scr11-08-15_PlqVal1M001D03	B	7	92	67	73	299	231	113	194	231	413	725	24	260	245	18	621	171	245	360
sjj_F25G6.2	Scr11-08-15_PlqVal1M012D04	H	3	112	92	97	214	198	117	167	198	244	641	3	179	124	117	298	120	124	211
sjj_F27C1.6	Scr11-08-15_PlqVal1M001D04	F	4	68	79	86	256	224	125	184	224	280	609	9	92	62	17	227	43	62	136
sjj_F36A2.3	Scr11-08-15_PlqVal1M009D03	A	5	102	62	90	273	255	123	203	255	344	719	10	42	12	8	173	8	12	34
sjj_F39H11.5	Scr11-08-08_PlqVal1M002D01	F	2	73	84	95	232	217	110	170	217	254	539	3	219	72	72	513	72	72	292
sjj_F39H11.5	Scr11-08-08_PlqVal1M002D02	F	2	68	82	92	249	210	118	173	210	277	760	5	416	448	68	697	384	448	485
sjj_F53B7.3	Scr11-08-08_PlqVal1M012D02	A	5	137	67	88	268	248	109	190	248	335	636	16	66	55	5	199	33	55	86
sjj_F54C1.7	Scr11-08-15_PlqVal1M001D03	H	3	62	59	87	288	266	122	208	266	334	637	8	52	38	14	156	29	38	49
sjj_F56A3.3	Scr11-08-15_PlqVal1M001D03	F	3	75	64	70	296	229	104	162	229	432	825	21	31	9	4	162	7	9	21
sjj_F57B9.3	Scr11-08-08_PlqVal1M006D02	H	4	85	55	78	287	272	111	167	272	343	637	18	33	10	4	170	7	10	21
sjj_F58A4.4	Scr11-08-08_PlqVal1M006D02	E	8	84	51	67	336	290	113	215	290	471	727	27	193	142	11	795	86	142	234
sjj_H06O01.1	Scr11-08-15_PlqVal1M001D04	A	7	78	66	74	302	245	114	179	245	396	716	20	62	57	8	143	33	57	98
sjj_K07C11.1	Scr11-08-15_PlqVal1M012D04	D	2	254	41	79	309	316	114	237	316	390	535	53	16	9	2	175	6	9	15
sjj_T03F1.9	Scr11-08-15_PlqVal1M001D03	A	3	183	52	67	327	291	114	201	291	437	786	59	103	68	7	522	18	68	139
sjj_T08B2.9	Scr11-08-15_PlqVal1M001D03	C	4	83	54	62	307	253	111	167	253	463	969	30	94	55	9	501	14	55	109
sjj_T08B2.9	Scr11-08-15_PlqVal1M001D04	C	4	61	78	90	223	174	112	141	174	226	744	6	75	25	9	327	11	25	51
sjj_T09A5.11	Scr11-08-15_PlqVal1M004D03	A	3	244	59	84	287	273	116	208	273	351	589	38	8	5	2	30	3	5	9
sjj_T09B4.9	Scr11-08-15_PlqVal1M001D04	G	3	63	49	60	320	311	108	162	311	455	672	25	9	8	5	27	6	8	11
sjj_T27E4.5	Scr11-08-15_PlqVal1M012D03	D	3	293	46	82	306	308	122	230	308	370	572	52	46	8	2	464	4	8	29
sjj_W10D5.3	Scr11-08-15_PlqVal1M001D04	E	8	70	65	82	306	255	145	222	255	343	704	12	232	223	34	463	168	223	285
sjj_Y23H5A.7	Scr11-08-15_PlqVal1M001D03	C	3	77	71	81	256	209	113	163	209	343	593	14	68	28	5	380	12	28	77
sjj_Y39G10A_246.c	Scr11-08-08_PlqVal1M002D01	H	6	105	52	90	289	293	119	232	293	341	636	10	57	38	5	192	10	38	91
sjj_Y39G10A_246.c	Scr11-08-08_PlqVal1M002D02	H	6	76	51	85	313	295	115	243	295	365	721	11	111	14	8	529	10	14	144
sjj_Y47D3B.5	Scr11-08-15_PlqVal1M007D04	D	2	215	64	89	271	265	114	197	265	330	620	22	18	10	2	102	5	10	20
sjj_Y53G8A_9248.d	Scr11-08-15_PlqVal1M007D04	D	3	272	62	91	277	280	105	212	280	335	540	24	38	6	2	315	4	6	46
sjj_Y71H2_388.d	Scr11-08-15_PlqVal1M007D04	A	3	160	60	90	287	283	124	217	283	340	659	16	40	9	2	142	5	9	56
sjj_ZK1014.1	Scr11-08-15_PlqVal1M001D04	B	6	52	76	86	246	189	109	150	189	290	838	6	48	20	3	121	9	20	93
sjj_ZK484.2	Scr11-08-15_PlqVal1M001D03	G	4	64	78	85	253	211	116	163	211	265	723	9	213	245	23	383	152	245	283
sjj_ZK484.2	Scr11-08-15_PlqVal1M001D04	G	4	68	72	80	269	233	127	165	233	331	636	13	87	69	6	221	47	69	117
sjj_ZK593.7	Scr11-09-12_PlqVal1M008D04	F	5	137	56	58	358	213	109	145	213	588	1046	51	228	178	1	625	80	178	367

## Sheet: 63 excluded clones
Clone			RNAi phenotypes from WormMart WS220	PCR Product	Observed Phen Info (merged)	Phenotype WB ID	Phenotype Primary Name	RNAi WB ID
mv_C32B5.11				mv_F53G12.1	Observed: [WBPhenotype:0000054] LVL larval lethal | Observed: [WBPhenotype:0000059] LVA larval arrest	WBPhenotype:0000054	larval lethal	WBRNAi00032710
mv_C34F6.1				mv_F53G12.1	Observed: [WBPhenotype:0000054] LVL larval lethal | Observed: [WBPhenotype:0000059] LVA larval arrest	WBPhenotype:0000059	larval arrest	WBRNAi00032710
mv_D1007.5				mv_K02D10.5	Observed: [WBPhenotype:0000059] LVA larval arrest	WBPhenotype:0000059	larval arrest	WBRNAi00033859
mv_F12F6.2				mv_T08H4.3	Observed: [WBPhenotype:0000054] LVL larval lethal | Observed: [WBPhenotype:0000059] LVA larval arrest	WBPhenotype:0000054	larval lethal	WBRNAi00072860
mv_F53G12.1				mv_T08H4.3	Observed: [WBPhenotype:0000054] LVL larval lethal | Observed: [WBPhenotype:0000059] LVA larval arrest	WBPhenotype:0000059	larval arrest	WBRNAi00072860
mv_K02D10.5				mv_T08H4.3	Observed: [WBPhenotype:0000050] EMB embryonic lethal | Observed: [WBPhenotype:0000640] EGL egg laying variant	WBPhenotype:0000050	embryonic lethal	WBRNAi00072861
mv_T08H4.3				mv_ZK652.4	Observed: [WBPhenotype:0000059] LVA larval arrest	WBPhenotype:0000059	larval arrest	WBRNAi00038396
mv_T22F3.4				sjj_C28H8.11	Observed: [WBPhenotype:0000031] GRO slow growth	WBPhenotype:0000031	slow growth	WBRNAi00024663
mv_Y37A1B.13				sjj_C36B1.4	Observed: [WBPhenotype:0000031] GRO slow growth | Observed: [WBPhenotype:0000040] OCS one cell arrest early emb | Observed: [WBPhenotype:0000050] EMB embryonic lethal | Observed: [WBPhenotype:0000054] LVL larval lethal	WBPhenotype:0000031	slow growth	WBRNAi00000013
mv_Y54G11A.9				sjj_C36B1.4	Observed: [WBPhenotype:0000031] GRO slow growth | Observed: [WBPhenotype:0000040] OCS one cell arrest early emb | Observed: [WBPhenotype:0000050] EMB embryonic lethal | Observed: [WBPhenotype:0000054] LVL larval lethal	WBPhenotype:0000040	one cell arrest early emb	WBRNAi00000013
mv_ZK256.1a				sjj_C36B1.4	Observed: [WBPhenotype:0000031] GRO slow growth | Observed: [WBPhenotype:0000040] OCS one cell arrest early emb | Observed: [WBPhenotype:0000050] EMB embryonic lethal | Observed: [WBPhenotype:0000054] LVL larval lethal	WBPhenotype:0000050	embryonic lethal	WBRNAi00000013
mv_ZK652.4				sjj_C36B1.4	Observed: [WBPhenotype:0000031] GRO slow growth | Observed: [WBPhenotype:0000040] OCS one cell arrest early emb | Observed: [WBPhenotype:0000050] EMB embryonic lethal | Observed: [WBPhenotype:0000054] LVL larval lethal	WBPhenotype:0000054	larval lethal	WBRNAi00000013
sjj_B0365.3				sjj_C36B1.4	Observed: [WBPhenotype:0000050] EMB embryonic lethal | Observed: [WBPhenotype:0000689] STE maternal sterile	WBPhenotype:0000050	embryonic lethal	WBRNAi00024748
sjj_C18B12.5				sjj_C36B1.4	Observed: [WBPhenotype:0000050] EMB embryonic lethal | Observed: [WBPhenotype:0000059] LVA larval arrest | Observed: [WBPhenotype:0000643] UNC locomotion variant	WBPhenotype:0000050	embryonic lethal	WBRNAi00024749
sjj_C28H8.11				sjj_C36B1.4	Observed: [WBPhenotype:0000050] EMB embryonic lethal | Observed: [WBPhenotype:0000059] LVA larval arrest | Observed: [WBPhenotype:0000643] UNC locomotion variant	WBPhenotype:0000059	larval arrest	WBRNAi00024749
sjj_C30F12.1				sjj_C36B1.4	Observed: [WBPhenotype:0000062] LET lethal	WBPhenotype:0000062	lethal	WBRNAi00076201
sjj_C36B1.4				sjj_C36B1.4	Observed: [WBPhenotype:0000040] OCS one cell arrest early emb	WBPhenotype:0000040	one cell arrest early emb	WBRNAi00081284
sjj_C37A2.7				sjj_C37A2.7	Observed: [WBPhenotype:0000031] GRO slow growth	WBPhenotype:0000031	slow growth	WBRNAi00003115
sjj_C37C3.2				sjj_C37A2.7	Observed: [WBPhenotype:0000031] GRO slow growth | Observed: [WBPhenotype:0000050] EMB embryonic lethal	WBPhenotype:0000031	slow growth	WBRNAi00024767
sjj_C41D11.2				sjj_C37A2.7	Observed: [WBPhenotype:0000031] GRO slow growth | Observed: [WBPhenotype:0000050] EMB embryonic lethal	WBPhenotype:0000050	embryonic lethal	WBRNAi00024767
sjj_C52A11.2				sjj_C37A2.7	Observed: [WBPhenotype:0000531] organism development variant | Observed: [WBPhenotype:0000744] transgene induced cosuppression variant	WBPhenotype:0000531	organism development variant	WBRNAi00069447
sjj_D1014.3				sjj_C37C3.2	Observed: [WBPhenotype:0000031] GRO slow growth | Observed: [WBPhenotype:0000050] EMB embryonic lethal | Observed: [WBPhenotype:0000689] STE maternal sterile	WBPhenotype:0000031	slow growth	WBRNAi00008495
sjj_D1043.1				sjj_C37C3.2	Observed: [WBPhenotype:0000031] GRO slow growth | Observed: [WBPhenotype:0000050] EMB embryonic lethal | Observed: [WBPhenotype:0000689] STE maternal sterile	WBPhenotype:0000050	embryonic lethal	WBRNAi00008495
sjj_D2030.4				sjj_C37C3.2	Observed: [WBPhenotype:0000050] EMB embryonic lethal | Observed: [WBPhenotype:0000059] LVA larval arrest | Observed: [WBPhenotype:0000689] STE maternal sterile	WBPhenotype:0000050	embryonic lethal	WBRNAi00024768
sjj_F09B12.1				sjj_C37C3.2	Observed: [WBPhenotype:0000050] EMB embryonic lethal | Observed: [WBPhenotype:0000059] LVA larval arrest | Observed: [WBPhenotype:0000689] STE maternal sterile	WBPhenotype:0000059	larval arrest	WBRNAi00024768
sjj_F25G6.2				sjj_C41D11.2	Observed: [WBPhenotype:0000031] GRO slow growth | Observed: [WBPhenotype:0000050] EMB embryonic lethal | Observed: [WBPhenotype:0000054] LVL larval lethal	WBPhenotype:0000031	slow growth	WBRNAi00003124
sjj_F27C1.6				sjj_C41D11.2	Observed: [WBPhenotype:0000031] GRO slow growth | Observed: [WBPhenotype:0000050] EMB embryonic lethal | Observed: [WBPhenotype:0000054] LVL larval lethal	WBPhenotype:0000050	embryonic lethal	WBRNAi00003124
sjj_F27D9.3				sjj_C41D11.2	Observed: [WBPhenotype:0000031] GRO slow growth | Observed: [WBPhenotype:0000050] EMB embryonic lethal | Observed: [WBPhenotype:0000054] LVL larval lethal	WBPhenotype:0000054	larval lethal	WBRNAi00003124
sjj_F33A8.1				sjj_C41D11.2	Observed: [WBPhenotype:0000031] GRO slow growth | Observed: [WBPhenotype:0000643] UNC locomotion variant	WBPhenotype:0000031	slow growth	WBRNAi00024791
sjj_F33A8.5				sjj_C41D11.2	Observed: [WBPhenotype:0000031] GRO slow growth | Observed: [WBPhenotype:0000050] EMB embryonic lethal	WBPhenotype:0000031	slow growth	WBRNAi00024792
sjj_F36A2.3				sjj_C41D11.2	Observed: [WBPhenotype:0000031] GRO slow growth | Observed: [WBPhenotype:0000050] EMB embryonic lethal	WBPhenotype:0000050	embryonic lethal	WBRNAi00024792
sjj_F39H11.5				sjj_C52A11.2	Observed: [WBPhenotype:0000038] RUP exploded through vulva | Observed: [WBPhenotype:0000050] EMB embryonic lethal | Observed: [WBPhenotype:0000640] EGL egg laying variant | Observed: [WBPhenotype:0000643] UNC locomotion variant	WBPhenotype:0000038	exploded through vulva	WBRNAi00008544
sjj_F45C12.4				sjj_C52A11.2	Observed: [WBPhenotype:0000038] RUP exploded through vulva | Observed: [WBPhenotype:0000050] EMB embryonic lethal | Observed: [WBPhenotype:0000640] EGL egg laying variant | Observed: [WBPhenotype:0000643] UNC locomotion variant	WBPhenotype:0000050	embryonic lethal	WBRNAi00008544
sjj_F53B7.3				sjj_C52A11.2	Observed: [WBPhenotype:0000050] EMB embryonic lethal | Observed: [WBPhenotype:0000059] LVA larval arrest | Observed: [WBPhenotype:0000583] DPY dumpy	WBPhenotype:0000050	embryonic lethal	WBRNAi00024884
sjj_F54C1.7				sjj_C52A11.2	Observed: [WBPhenotype:0000050] EMB embryonic lethal | Observed: [WBPhenotype:0000059] LVA larval arrest | Observed: [WBPhenotype:0000583] DPY dumpy	WBPhenotype:0000059	larval arrest	WBRNAi00024884
sjj_F54C9.4				sjj_D1014.3	Observed: [WBPhenotype:0000031] GRO slow growth | Observed: [WBPhenotype:0000032] SCK sick | Observed: [WBPhenotype:0000050] EMB embryonic lethal | Observed: [WBPhenotype:0000643] UNC locomotion variant | Observed: [WBPhenotype:0000689] STE maternal sterile | Observed: [WBPhenotype:0001010] CLR clear	WBPhenotype:0000031	slow growth	WBRNAi00008568
sjj_F56A3.3				sjj_D1014.3	Observed: [WBPhenotype:0000031] GRO slow growth | Observed: [WBPhenotype:0000032] SCK sick | Observed: [WBPhenotype:0000050] EMB embryonic lethal | Observed: [WBPhenotype:0000643] UNC locomotion variant | Observed: [WBPhenotype:0000689] STE maternal sterile | Observed: [WBPhenotype:0001010] CLR clear	WBPhenotype:0000032	sick	WBRNAi00008568
sjj_F57B9.3				sjj_D1014.3	Observed: [WBPhenotype:0000031] GRO slow growth | Observed: [WBPhenotype:0000032] SCK sick | Observed: [WBPhenotype:0000050] EMB embryonic lethal | Observed: [WBPhenotype:0000643] UNC locomotion variant | Observed: [WBPhenotype:0000689] STE maternal sterile | Observed: [WBPhenotype:0001010] CLR clear	WBPhenotype:0000050	embryonic lethal	WBRNAi00008568
sjj_F58A4.4				sjj_D1014.3	Observed: [WBPhenotype:0000050] EMB embryonic lethal | Observed: [WBPhenotype:0000689] STE maternal sterile	WBPhenotype:0000050	embryonic lethal	WBRNAi00024932
sjj_H06O01.1				sjj_D1014.3	Observed: [WBPhenotype:0000062] LET lethal	WBPhenotype:0000062	lethal	WBRNAi00076254
sjj_K07C11.1				sjj_D1043.1	Observed: [WBPhenotype:0000050] EMB embryonic lethal | Observed: [WBPhenotype:0000535] BMD organism morphology variant | Observed: [WBPhenotype:0000643] UNC locomotion variant | Observed: [WBPhenotype:0001010] CLR clear	WBPhenotype:0000050	embryonic lethal	WBRNAi00008569
sjj_T03F1.9				sjj_D1043.1	Observed: [WBPhenotype:0000050] EMB embryonic lethal | Observed: [WBPhenotype:0000535] BMD organism morphology variant | Observed: [WBPhenotype:0000643] UNC locomotion variant | Observed: [WBPhenotype:0001010] CLR clear	WBPhenotype:0000535	organism morphology variant	WBRNAi00008569
sjj_T06D8.8				sjj_D1043.1	Observed: [WBPhenotype:0000050] EMB embryonic lethal | Observed: [WBPhenotype:0000059] LVA larval arrest | Observed: [WBPhenotype:0000643] UNC locomotion variant	WBPhenotype:0000050	embryonic lethal	WBRNAi00024933
sjj_T08B2.9				sjj_D1043.1	Observed: [WBPhenotype:0000050] EMB embryonic lethal | Observed: [WBPhenotype:0000059] LVA larval arrest | Observed: [WBPhenotype:0000643] UNC locomotion variant	WBPhenotype:0000059	larval arrest	WBRNAi00024933
sjj_T09A5.11				sjj_D2030.4	Observed: [WBPhenotype:0000031] GRO slow growth	WBPhenotype:0000031	slow growth	WBRNAi00003285
sjj_T09B4.9				sjj_D2030.4	Observed: [WBPhenotype:0000031] GRO slow growth | Observed: [WBPhenotype:0000039] AGE life span variant | Observed: [WBPhenotype:0000059] LVA larval arrest	WBPhenotype:0000031	slow growth	WBRNAi00022842
sjj_T13H5.5				sjj_D2030.4	Observed: [WBPhenotype:0000031] GRO slow growth | Observed: [WBPhenotype:0000039] AGE life span variant | Observed: [WBPhenotype:0000059] LVA larval arrest	WBPhenotype:0000059	larval arrest	WBRNAi00022842
sjj_T19B4.4				sjj_D2030.4	Observed: [WBPhenotype:0000050] EMB embryonic lethal | Observed: [WBPhenotype:0000059] LVA larval arrest	WBPhenotype:0000050	embryonic lethal	WBRNAi00024954
sjj_T27E4.5				sjj_D2030.4	Observed: [WBPhenotype:0000050] EMB embryonic lethal | Observed: [WBPhenotype:0000059] LVA larval arrest	WBPhenotype:0000059	larval arrest	WBRNAi00024954
sjj_W10D5.3				sjj_D2030.4	Observed: [WBPhenotype:0000059] LVA larval arrest	WBPhenotype:0000059	larval arrest	WBRNAi00024955
sjj_Y110A2B.a				sjj_D2030.4	Observed: [WBPhenotype:0000050] EMB embryonic lethal	WBPhenotype:0000050	embryonic lethal	WBRNAi00071978
sjj_Y23H5A.7				sjj_F09B12.1	Observed: [WBPhenotype:0000032] SCK sick | Observed: [WBPhenotype:0000638] MLT molt defect | Observed: [WBPhenotype:0000643] UNC locomotion variant	WBPhenotype:0000032	sick	WBRNAi00008615
sjj_Y39G10A_246.c				sjj_F25G6.2	Observed: [WBPhenotype:0000050] EMB embryonic lethal	WBPhenotype:0000050	embryonic lethal	WBRNAi00008698
sjj_Y47D3B.5				sjj_F25G6.2	Observed: [WBPhenotype:0000050] EMB embryonic lethal | Observed: [WBPhenotype:0000059] LVA larval arrest	WBPhenotype:0000050	embryonic lethal	WBRNAi00025218
sjj_Y53G8A_9248.d				sjj_F25G6.2	Observed: [WBPhenotype:0000050] EMB embryonic lethal | Observed: [WBPhenotype:0000059] LVA larval arrest	WBPhenotype:0000059	larval arrest	WBRNAi00025218
sjj_Y71H2_388.d				sjj_F27C1.6	Observed: [WBPhenotype:0000031] GRO slow growth	WBPhenotype:0000031	slow growth	WBRNAi00022338
sjj_Y80D3A.d				sjj_F27C1.6	Observed: [WBPhenotype:0000059] LVA larval arrest	WBPhenotype:0000059	larval arrest	WBRNAi00025271
sjj_Y80D3A.h				sjj_F33A8.1	Observed: [WBPhenotype:0000050] EMB embryonic lethal | Observed: [WBPhenotype:0001029] PCH patchy coloration	WBPhenotype:0000050	embryonic lethal	WBRNAi00008741
sjj_Y80D3A.j				sjj_F33A8.1	Observed: [WBPhenotype:0000050] EMB embryonic lethal	WBPhenotype:0000050	embryonic lethal	WBRNAi00025369
sjj_ZK1014.1				sjj_F33A8.1	Observed: [WBPhenotype:0000059] LVA larval arrest | Observed: [WBPhenotype:0000164] thin | Observed: [WBPhenotype:0000688] STE sterile	WBPhenotype:0000059	larval arrest	WBRNAi00075250
sjj_ZK484.2				sjj_F33A8.1	Observed: [WBPhenotype:0000050] EMB embryonic lethal | Observed: [WBPhenotype:0000154] reduced brood size	WBPhenotype:0000050	embryonic lethal	WBRNAi00075251
sjj_ZK593.7				sjj_F33A8.5	Observed: [WBPhenotype:0000031] GRO slow growth | Observed: [WBPhenotype:0000050] EMB embryonic lethal | Observed: [WBPhenotype:0001010] CLR clear	WBPhenotype:0000031	slow growth	WBRNAi00008742
sjj_ZK686.2				sjj_F33A8.5	Observed: [WBPhenotype:0000031] GRO slow growth | Observed: [WBPhenotype:0000050] EMB embryonic lethal | Observed: [WBPhenotype:0001010] CLR clear	WBPhenotype:0000050	embryonic lethal	WBRNAi00008742
				sjj_F33A8.5	Observed: [WBPhenotype:0000050] EMB embryonic lethal | Observed: [WBPhenotype:0000059] LVA larval arrest	WBPhenotype:0000050	embryonic lethal	WBRNAi00025370
				sjj_F33A8.5	Observed: [WBPhenotype:0000050] EMB embryonic lethal | Observed: [WBPhenotype:0000059] LVA larval arrest	WBPhenotype:0000059	larval arrest	WBRNAi00025370
				sjj_F39H11.5	Observed: [WBPhenotype:0000040] OCS one cell arrest early emb | Observed: [WBPhenotype:0000050] EMB embryonic lethal | Observed: [WBPhenotype:0000643] UNC locomotion variant	WBPhenotype:0000040	one cell arrest early emb	WBRNAi00000054
				sjj_F39H11.5	Observed: [WBPhenotype:0000040] OCS one cell arrest early emb | Observed: [WBPhenotype:0000050] EMB embryonic lethal | Observed: [WBPhenotype:0000643] UNC locomotion variant	WBPhenotype:0000050	embryonic lethal	WBRNAi00000054
				sjj_F39H11.5	Observed: [WBPhenotype:0000050] EMB embryonic lethal | Observed: [WBPhenotype:0000059] LVA larval arrest | Observed: [WBPhenotype:0000643] UNC locomotion variant | Observed: [WBPhenotype:0000689] STE maternal sterile	WBPhenotype:0000050	embryonic lethal	WBRNAi00025450
				sjj_F39H11.5	Observed: [WBPhenotype:0000050] EMB embryonic lethal | Observed: [WBPhenotype:0000059] LVA larval arrest | Observed: [WBPhenotype:0000643] UNC locomotion variant | Observed: [WBPhenotype:0000689] STE maternal sterile	WBPhenotype:0000059	larval arrest	WBRNAi00025450
				sjj_F39H11.5	Observed: [WBPhenotype:0000050] EMB embryonic lethal | Observed: [WBPhenotype:0000059] LVA larval arrest | Observed: [WBPhenotype:0000643] UNC locomotion variant	WBPhenotype:0000050	embryonic lethal	WBRNAi00025451
				sjj_F39H11.5	Observed: [WBPhenotype:0000050] EMB embryonic lethal | Observed: [WBPhenotype:0000059] LVA larval arrest | Observed: [WBPhenotype:0000643] UNC locomotion variant	WBPhenotype:0000059	larval arrest	WBRNAi00025451
				sjj_F39H11.5	Observed: [WBPhenotype:0000062] LET lethal	WBPhenotype:0000062	lethal	WBRNAi00076400
				sjj_F39H11.5	Observed: [WBPhenotype:0000040] OCS one cell arrest early emb	WBPhenotype:0000040	one cell arrest early emb	WBRNAi00081286
				sjj_F53B7.3	Observed: [WBPhenotype:0000050] EMB embryonic lethal	WBPhenotype:0000050	embryonic lethal	WBRNAi00008833
				sjj_F54C1.7	Observed: [WBPhenotype:0000050] EMB embryonic lethal | Observed: [WBPhenotype:0000054] LVL larval lethal	WBPhenotype:0000050	embryonic lethal	WBRNAi00025611
				sjj_F54C1.7	Observed: [WBPhenotype:0000050] EMB embryonic lethal | Observed: [WBPhenotype:0000054] LVL larval lethal	WBPhenotype:0000054	larval lethal	WBRNAi00025611
				sjj_F54C1.7	Observed: [WBPhenotype:0000031] GRO slow growth | Observed: [WBPhenotype:0000644] PRL paralyzed	WBPhenotype:0000031	slow growth	WBRNAi00066693
				sjj_F56A3.3	Observed: [WBPhenotype:0000050] EMB embryonic lethal | Observed: [WBPhenotype:0001030] PNA pronuclear envelope defective early emb	WBPhenotype:0000050	embryonic lethal	WBRNAi00000066
				sjj_F56A3.3	Observed: [WBPhenotype:0000050] EMB embryonic lethal | Observed: [WBPhenotype:0000059] LVA larval arrest	WBPhenotype:0000050	embryonic lethal	WBRNAi00025691
				sjj_F56A3.3	Observed: [WBPhenotype:0000050] EMB embryonic lethal | Observed: [WBPhenotype:0000059] LVA larval arrest	WBPhenotype:0000059	larval arrest	WBRNAi00025691
				sjj_F56A3.3	Observed: [WBPhenotype:0000050] EMB embryonic lethal	WBPhenotype:0000050	embryonic lethal	WBRNAi00025692
				sjj_F56A3.3	Observed: [WBPhenotype:0000054] LVL larval lethal	WBPhenotype:0000054	larval lethal	WBRNAi00060431
				sjj_F57B9.3	Observed: [WBPhenotype:0000050] EMB embryonic lethal | Observed: [WBPhenotype:0000059] LVA larval arrest	WBPhenotype:0000050	embryonic lethal	WBRNAi00025733
				sjj_F57B9.3	Observed: [WBPhenotype:0000050] EMB embryonic lethal | Observed: [WBPhenotype:0000059] LVA larval arrest	WBPhenotype:0000059	larval arrest	WBRNAi00025733
				sjj_F58A4.4	Observed: [WBPhenotype:0000050] EMB embryonic lethal | Observed: [WBPhenotype:0001080] EMB excessive blebbing early emb | Observed: [WBPhenotype:0001082] EMB large cytoplasmic granules early emb | Observed: [WBPhenotype:0001083] EMB multiple cytoplasmic cavities early emb | Observed: [WBPhenotype:0001119] EMB cell cycle slow early emb | Observed: [WBPhenotype:0001121] EMB exaggerated asynchrony e…	WBPhenotype:0000050	embryonic lethal	WBRNAi00008139
				sjj_F58A4.4	Observed: [WBPhenotype:0000050] EMB embryonic lethal | Observed: [WBPhenotype:0001080] EMB excessive blebbing early emb | Observed: [WBPhenotype:0001082] EMB large cytoplasmic granules early emb | Observed: [WBPhenotype:0001083] EMB multiple cytoplasmic cavities early emb | Observed: [WBPhenotype:0001119] EMB cell cycle slow early emb | Observed: [WBPhenotype:0001121] EMB exaggerated asynchrony e…	WBPhenotype:0001119	cell cycle slow early emb	WBRNAi00008139
[truncated: 76 more rows]
