# Supplementary material for: A quantitative genome-wide RNAi screen in C. elegans for antifungal innate immunity genes
Source: BMC Biol. 2016 Apr 29;14:35. doi: 10.1186/s12915-016-0256-3 (PMC4850687; doi:10.1186/s12915-016-0256-3)
Supplement: Additional file 7: Table S6. — WormNet and expression analysis systematic explorer (EASE) analyses. (XLSX 131 kb) [file 12915_2016_256_MOESM7_ESM.xlsx]

## Sheet: Notes
Sheet: WormNet output WS220
A: WormNet input: 33 non-histone MAPK signaling genes	The list of genes from column M from sheet "288 clones (final 297-his -msp)" in Table S5
B: WormNet output	The first 200 genes (ranked by total connectivity) predicted to be connected to the genes in column A
C: Non-input genes in WormNet output and among 338 RNAi screen target genes	List of 53 genes found in column B and also in sheet "338 targets of 297 clones" in Table S5
F: Remaining 252 (non-MAPK network) from 338 RNAi screen target genes	252 genes representing those in the list of 338 RNAi screen target genes (in sheet "338 targets of 297 clones" in Table S5) but not in column A (33 genes) nor column C (53 genes)
I: Combined 285 non-histone genes (columns A and F)
Sheet: WormNet interactions 86 Nipi
The 83 genes from column A (33 genes) and column C (53 genes) in sheet "WormNet output WS220"; represents the original query of 33 genes and the 53 genes from the top 200 WormNet candidates,that were found as candidates in our screen but that had not been included in the original query of 33 genes
Column A: codes	C = Query genes connected to one another in WormNet (ranked by total connectivity)
	N = Disconnected query gene(s) in WormNet
	V = Valid Worm query genes but NOT found in WormNet
Rank ( by total connectivity) for 82 of the genes in column A as returned by WormNet. 3 genes were not connected to the others and one was not present in WormNet	Guilt-by-association principle prioritizes query genes from most connected to other query genes.
Sequence name (WS220)
Gene name: gene symbol (if available)
Score: Sum of LLS (Log Likelihood Scores) of network links to all other query genes
Evidences: a list of all evidences (see network download page: http://www.inetbio.org/wormnet/downloadnetwork.php) supporting network-based prediction and their contribution (indicated by fraction of the prediction score)
# linked query/ # valid query: the number of linked query genes over the total number of valid query genes
Linked query genes: a list of all query genes that connect to the candidate gene
WormBase description: gene annotations from WormBase(if available)
GO biological process: all GO biological process annotations for the candidate gene
GO cellular component: all GO cellular component annotations for the candidate gene
GO molecular function: all GO molecular function annotations for the candidate gene
Sheet: EASE_33_MAPK_nonHis_nonMsp
Output from EASE (version WS240) with input from the query list of genes from column A of sheet "WormNet output WS220"	There are no differences between WS220 and WS240 for this list of 33 genes, nor indeed for any of the 338 RNAi screen target genes (in sheet "338 targets of 297 clones" in Table S5)
Gene Category	Title of functional annotation; first author of corresponding publication; year of publication
List Hits	Number of query genes found in indicated category
List Total	Number of query genes
Population Hits	Number of genes in indicated category
Population Total	Total number of unique genes in all categories
Probability	Fisher exact score
Bonferroni	Fisher exact score after Bonferroni correction
Gene Sequence Name	WS240
Sheet: EASE_245_nonHis_nonMsp_nonMAPK
Output from EASE (version WS240) with input from the query list of 245 genes from the sheet "278 targets of 288 clones" in Table S5 from which the 33 non-histone MAPK signaling genes in column A of sheet "WormNet output WS220" have been removed
Columns as above
Sheet: EASE_278_nonHis_nonMsp
Output from EASE (version WS240) with input from the query list of genes from the sheet "278 targets of 288 clones" in Table S5
The first column indicates the class number used in the corresponding table and figure in the main text
Sheet: count genes in EASE_278
Lists the number of occurences for each gene in the different EASE categories from the previous sheet
Sheet: Results GOrilla
'P-value' is the enrichment p-value computed according to the mHG or HG model. This p-value is not corrected for multiple testing of 1996 GO terms.
'FDR q-value' is the correction of the above p-value for multiple testing using the Benjamini and Hochberg (1995) method.
Namely, for the ith term (ranked according to p-value) the FDR q-value is (p-value * number of GO terms) / i.
Enrichment (N, B, n, b) is defined as follows:
N - is the total number of genes
B - is the total number of genes associated with a specific GO term
n - is the number of genes in the top of the user's input list or in the target set when appropriate
b - is the number of genes in the intersection
Enrichment = (b/n) / (B/N)
Sheet: data for Figure 8
The presence or absence of each gene in the different categories, used for the hierarchical clustering in Figure 8 (1, present; 0 absent)
Sheet: genes common to top 4 classes
The upper part is extracted from sheet "EASE_278_nonHis_nonMsp"
The lower part lists the genes present in at least 3/4 of the top 4 functional classes (i.e. not including the structural class, "Ortholog_Worm,Fly ; McCarroll ; 2004"), together with a brief description extracted from Wormbase (WS240)
Sheet: 33 not in lists
Genes not present in any functional class, together with a brief description extracted from Wormbase (WS240)
Sheet: O-clone target versus osmotic
O-clone targets: block nlp-29p::gfp induction by osmotic stress (from sheet final 297 clones Table S5)
Related to osmotic response from EASE analysis: genes from these classes:	Class number	Gene Category
	3	RNAi suppressing osm-8 gpdh-1::GFP overexpression phenotype ; Rohlfing ; 2011
	13	Regulators of gpdh-1 expression (rgpd) genes ; Lamitina ; 2006
	19	RNAi suppressing osm-8 Osr phenotype at 500 mM NaCl ; Rohlfing ; 2011
	30	RNAi suppressing GFP expression and Osr phenotypes of osm-8(n1518);kbIs5 (gpdh-1p::GFP, rol-6) ; Rohlfing ; 2011
Columns N, O and P show the overlap between the 2 groups

## Sheet: WormNet output WS220
WormNet input: 33 non-histone MAPK signaling genes	WormNet output	Non-input genes in WormNet output and among 338 RNAi screen target genes			Remaining 252 (non-MAPK network) from 338 RNAi screen target genes			Combined 285 non-histone genes (columns A and F)
WBGene00000369	WBGene00004488	WBGene00000379			WBGene00000263			WBGene00000369
WBGene00018782	WBGene00004043	WBGene00000796			WBGene00000276			WBGene00018782
WBGene00000506	WBGene00004302	WBGene00000962			WBGene00000293			WBGene00000506
WBGene00000876	WBGene00018967	WBGene00001683			WBGene00000388			WBGene00000876
WBGene00000994	WBGene00000064	WBGene00001686			WBGene00000441			WBGene00000994
WBGene00001017	WBGene00000065	WBGene00001875			WBGene00000606			WBGene00001017
WBGene00001215	WBGene00000066	WBGene00001877			WBGene00000620			WBGene00001215
WBGene00018154	WBGene00000063	WBGene00001878			WBGene00000649			WBGene00018154
WBGene00001502	WBGene00004485	WBGene00001879			WBGene00000774			WBGene00001502
WBGene00001834	WBGene00001686	WBGene00001881			WBGene00000802			WBGene00001834
WBGene00002074	WBGene00001912	WBGene00001882			WBGene00000895			WBGene00002074
WBGene00002203	WBGene00001911	WBGene00001884			WBGene00000938			WBGene00002203
WBGene00002363	WBGene00004449	WBGene00001886			WBGene00001001			WBGene00002363
WBGene00017075	WBGene00001917	WBGene00001888			WBGene00001066			WBGene00017075
WBGene00003787	WBGene00001915	WBGene00001890			WBGene00001228			WBGene00003787
WBGene00003796	WBGene00001918	WBGene00001892			WBGene00001232			WBGene00003796
WBGene00020679	WBGene00007107	WBGene00001893			WBGene00001240			WBGene00020679
WBGene00004245	WBGene00006617	WBGene00001894			WBGene00001520			WBGene00004245
WBGene00008149	WBGene00006889	WBGene00001895			WBGene00001913			WBGene00008149
WBGene00010556	WBGene00001974	WBGene00001896			WBGene00001919			WBGene00010556
WBGene00009477	WBGene00000376	WBGene00001900			WBGene00001929			WBGene00009477
WBGene00004495	WBGene00000377	WBGene00001902			WBGene00001933			WBGene00004495
WBGene00006529	WBGene00016250	WBGene00001904			WBGene00001937			WBGene00006529
WBGene00006530	WBGene00000378	WBGene00001905			WBGene00001943			WBGene00006530
WBGene00006773	WBGene00000379	WBGene00001907			WBGene00001947			WBGene00006773
WBGene00006923	WBGene00002065	WBGene00001911			WBGene00002001			WBGene00006923
WBGene00006941	WBGene00001683	WBGene00001912			WBGene00002045			WBGene00006941
WBGene00002079	WBGene00000883	WBGene00001917			WBGene00002089			WBGene00002079
WBGene00017605	WBGene00001685	WBGene00001920			WBGene00002130			WBGene00017605
WBGene00019679	WBGene00001684	WBGene00001921			WBGene00002131			WBGene00019679
WBGene00011306	WBGene00000962	WBGene00001924			WBGene00002231			WBGene00011306
WBGene00017642	WBGene00001168	WBGene00001925			WBGene00002344			WBGene00017642
WBGene00022219	WBGene00001169	WBGene00001926			WBGene00002845			WBGene00022219
	WBGene00001167	WBGene00001927			WBGene00003025			WBGene00000263
	WBGene00001209	WBGene00001928			WBGene00003062			WBGene00000276
	WBGene00003154	WBGene00001930			WBGene00003073			WBGene00000293
	WBGene00004204	WBGene00001931			WBGene00003123			WBGene00000388
	WBGene00001879	WBGene00001934			WBGene00003153			WBGene00000441
	WBGene00006921	WBGene00001935			WBGene00003392			WBGene00000606
	WBGene00001875	WBGene00001938			WBGene00003393			WBGene00000620
	WBGene00004435	WBGene00001939			WBGene00003425			WBGene00000649
	WBGene00001877	WBGene00001941			WBGene00003432			WBGene00000774
	WBGene00004432	WBGene00001942			WBGene00003434			WBGene00000802
	WBGene00004431	WBGene00001974			WBGene00003444			WBGene00000895
	WBGene00004430	WBGene00002046			WBGene00003448			WBGene00000938
	WBGene00001940	WBGene00002078			WBGene00003449			WBGene00001001
	WBGene00001941	WBGene00003902			WBGene00003450			WBGene00001066
	WBGene00001942	WBGene00003926			WBGene00003452			WBGene00001228
	WBGene00004117	WBGene00004452			WBGene00003458			WBGene00001232
	WBGene00019947	WBGene00004916			WBGene00003463			WBGene00001240
	WBGene00004423	WBGene00006617			WBGene00003464			WBGene00001520
	WBGene00002075	WBGene00016250			WBGene00003465			WBGene00001913
	WBGene00003082	WBGene00021934			WBGene00003466			WBGene00001919
	WBGene00002077				WBGene00003467			WBGene00001929
	WBGene00002076				WBGene00003468			WBGene00001933
	WBGene00002078				WBGene00003553			WBGene00001937
	WBGene00003901				WBGene00003806			WBGene00001943
	WBGene00002083				WBGene00003822			WBGene00001947
	WBGene00001029				WBGene00003825			WBGene00002001
	WBGene00012344				WBGene00003827			WBGene00002045
	WBGene00004427				WBGene00003831			WBGene00002089
	WBGene00001928				WBGene00003836			WBGene00002130
	WBGene00003159				WBGene00003904			WBGene00002131
	WBGene00006528				WBGene00003924			WBGene00002231
	WBGene00016493				WBGene00003948			WBGene00002344
	WBGene00009004				WBGene00004015			WBGene00002845
	WBGene00004441				WBGene00004034			WBGene00003025
	WBGene00004447				WBGene00004042			WBGene00003062
	WBGene00004444				WBGene00004090			WBGene00003073
	WBGene00004445				WBGene00004143			WBGene00003123
	WBGene00004916				WBGene00004181			WBGene00003153
	WBGene00004439				WBGene00004188			WBGene00003392
	WBGene00002046				WBGene00004264			WBGene00003393
	WBGene00013344				WBGene00004315			WBGene00003425
	WBGene00004436				WBGene00004387			WBGene00003432
	WBGene00006538				WBGene00004391			WBGene00003434
	WBGene00001920				WBGene00004679			WBGene00003444
	WBGene00002169				WBGene00004723			WBGene00003448
	WBGene00044072				WBGene00004807			WBGene00003449
	WBGene00004434				WBGene00004874			WBGene00003450
	WBGene00004187				WBGene00004918			WBGene00003452
	WBGene00004418				WBGene00004978			WBGene00003458
	WBGene00001909				WBGene00005015			WBGene00003463
	WBGene00001896				WBGene00005732			WBGene00003464
	WBGene00004458				WBGene00006439			WBGene00003465
	WBGene00001894				WBGene00006575			WBGene00003466
	WBGene00001895				WBGene00006613			WBGene00003467
	WBGene00001892				WBGene00006787			WBGene00003468
	WBGene00001893				WBGene00006945			WBGene00003553
	WBGene00001890				WBGene00006964			WBGene00003806
	WBGene00004450				WBGene00007016			WBGene00003822
	WBGene00008682				WBGene00007023			WBGene00003825
	WBGene00004452				WBGene00007192			WBGene00003827
	WBGene00000796				WBGene00007210			WBGene00003831
	WBGene00004454				WBGene00007216			WBGene00003836
	WBGene00004456				WBGene00007217			WBGene00003904
	WBGene00004414				WBGene00007395			WBGene00003924
	WBGene00013766				WBGene00007586			WBGene00003948
	WBGene00018846				WBGene00007683			WBGene00004015
	WBGene00012768				WBGene00007684			WBGene00004034
	WBGene00001930				WBGene00007784			WBGene00004042
	WBGene00001932				WBGene00007880			WBGene00004090
	WBGene00002850				WBGene00007898			WBGene00004143
	WBGene00000229				WBGene00008123			WBGene00004181
	WBGene00000381				WBGene00008277			WBGene00004188
	WBGene00001885				WBGene00008380			WBGene00004264
	WBGene00001884				WBGene00008452			WBGene00004315
	WBGene00001886				WBGene00008505			WBGene00004387
	WBGene00001881				WBGene00008645			WBGene00004391
	WBGene00003175				WBGene00008670			WBGene00004679
	WBGene00001882				WBGene00008990			WBGene00004723
	WBGene00001889				WBGene00009183			WBGene00004807
	WBGene00004469				WBGene00009184			WBGene00004874
	WBGene00020297				WBGene00009211			WBGene00004918
	WBGene00020112				WBGene00009378			WBGene00004978
	WBGene00004408				WBGene00009712			WBGene00005015
	WBGene00016583				WBGene00009734			WBGene00005732
	WBGene00010896				WBGene00009992			WBGene00006439
	WBGene00004486				WBGene00010015			WBGene00006575
	WBGene00004487				WBGene00010047			WBGene00006613
	WBGene00002025				WBGene00010141			WBGene00006787
	WBGene00004483				WBGene00010251			WBGene00006945
	WBGene00004480				WBGene00010326			WBGene00006964
	WBGene00004481				WBGene00010405			WBGene00007016
	WBGene00015540				WBGene00010458			WBGene00007023
	WBGene00003902				WBGene00010627			WBGene00007192
	WBGene00004085				WBGene00010629			WBGene00007210
	WBGene00004473				WBGene00010652			WBGene00007216
	WBGene00004472				WBGene00010654			WBGene00007217
	WBGene00004471				WBGene00010677			WBGene00007395
	WBGene00004470				WBGene00010700			WBGene00007586
	WBGene00004477				WBGene00010794			WBGene00007683
	WBGene00004476				WBGene00010868			WBGene00007684
	WBGene00004475				WBGene00011147			WBGene00007784
	WBGene00004474				WBGene00011309			WBGene00007880
	WBGene00001922				WBGene00011408			WBGene00007898
	WBGene00004479				WBGene00011481			WBGene00008123
	WBGene00004478				WBGene00011607			WBGene00008277
	WBGene00001926				WBGene00011611			WBGene00008380
	WBGene00001927				WBGene00011634			WBGene00008452
	WBGene00001924				WBGene00011722			WBGene00008505
	WBGene00001925				WBGene00011747			WBGene00008645
	WBGene00004415				WBGene00011897			WBGene00008670
	WBGene00019900				WBGene00012040			WBGene00008990
	WBGene00004417				WBGene00012059			WBGene00009183
	WBGene00004416				WBGene00012094			WBGene00009184
	WBGene00000915				WBGene00012126			WBGene00009211
	WBGene00004413				WBGene00012166			WBGene00009378
	WBGene00004412				WBGene00012204			WBGene00009712
	WBGene00001921				WBGene00012230			WBGene00009734
	WBGene00004419				WBGene00012234			WBGene00009992
	WBGene00004700				WBGene00012237			WBGene00010015
	WBGene00012730				WBGene00012354			WBGene00010047
	WBGene00004499				WBGene00012376			WBGene00010141
	WBGene00021697				WBGene00012489			WBGene00010251
	WBGene00004490				WBGene00012652			WBGene00010326
	WBGene00004493				WBGene00012697			WBGene00010405
	WBGene00004492				WBGene00012887			WBGene00010458
	WBGene00004459				WBGene00012896			WBGene00010627
	WBGene00001888				WBGene00012950			WBGene00010629
	WBGene00004259				WBGene00013021			WBGene00010652
	WBGene00019220				WBGene00013129			WBGene00010654
	WBGene00001939				WBGene00013168			WBGene00010677
	WBGene00001938				WBGene00013210			WBGene00010700
	WBGene00001931				WBGene00013308			WBGene00010794
	WBGene00003047				WBGene00013312			WBGene00010868
	WBGene00021350				WBGene00013365			WBGene00011147
	WBGene00001935				WBGene00013375			WBGene00011309
	WBGene00001934				WBGene00013877			WBGene00011408
	WBGene00001936				WBGene00013958			WBGene00011481
	WBGene00004420				WBGene00014028			WBGene00011607
	WBGene00004421				WBGene00014036			WBGene00011611
	WBGene00004422				WBGene00014086			WBGene00011634
	WBGene00002230				WBGene00014243			WBGene00011722
	WBGene00004424				WBGene00015525			WBGene00011747
	WBGene00004425				WBGene00015809			WBGene00011897
	WBGene00004426				WBGene00015810			WBGene00012040
	WBGene00018156				WBGene00015811			WBGene00012059
	WBGene00004428				WBGene00015813			WBGene00012094
	WBGene00004429				WBGene00015927			WBGene00012126
	WBGene00002008				WBGene00015941			WBGene00012166
	WBGene00003161				WBGene00016015			WBGene00012204
	WBGene00004409				WBGene00016115			WBGene00012230
	WBGene00002005				WBGene00016202			WBGene00012234
	WBGene00002007				WBGene00016245			WBGene00012237
	WBGene00001878				WBGene00016405			WBGene00012354
	WBGene00003036				WBGene00016508			WBGene00012376
	WBGene00003920				WBGene00016581			WBGene00012489
	WBGene00001226				WBGene00017088			WBGene00012652
	WBGene00003925				WBGene00017119			WBGene00012697
	WBGene00003926				WBGene00017121			WBGene00012887
	WBGene00021934				WBGene00017280			WBGene00012896
	WBGene00001904				WBGene00017313			WBGene00012950
	WBGene00001905				WBGene00017356			WBGene00013021
	WBGene00001907				WBGene00017830			WBGene00013129
	WBGene00001900				WBGene00017855			WBGene00013168
	WBGene00001902				WBGene00017926			WBGene00013210
	WBGene00001903				WBGene00017997			WBGene00013308
	WBGene00001908				WBGene00018007			WBGene00013312
	WBGene00009119				WBGene00018063			WBGene00013365
					WBGene00018312			WBGene00013375
					WBGene00018349			WBGene00013877
					WBGene00018470			WBGene00013958
					WBGene00018656			WBGene00014028
					WBGene00018669			WBGene00014036
					WBGene00018670			WBGene00014086
					WBGene00018680			WBGene00014243
					WBGene00018892			WBGene00015525
					WBGene00018963			WBGene00015809
					WBGene00019168			WBGene00015810
					WBGene00019322			WBGene00015811
					WBGene00019444			WBGene00015813
					WBGene00019560			WBGene00015927
					WBGene00019703			WBGene00015941
					WBGene00020171			WBGene00016015
					WBGene00020181			WBGene00016115
					WBGene00020275			WBGene00016202
					WBGene00020298			WBGene00016245
					WBGene00020417			WBGene00016405
					WBGene00020423			WBGene00016508
					WBGene00020553			WBGene00016581
					WBGene00020636			WBGene00017088
					WBGene00020687			WBGene00017119
					WBGene00020717			WBGene00017121
					WBGene00020796			WBGene00017280
					WBGene00020950			WBGene00017313
					WBGene00021061			WBGene00017356
					WBGene00021312			WBGene00017830
					WBGene00021415			WBGene00017855
					WBGene00021465			WBGene00017926
					WBGene00021466			WBGene00017997
					WBGene00021546			WBGene00018007
					WBGene00021562			WBGene00018063
					WBGene00021660			WBGene00018312
					WBGene00021778			WBGene00018349
					WBGene00021839			WBGene00018470
					WBGene00021844			WBGene00018656
					WBGene00021845			WBGene00018669
					WBGene00021959			WBGene00018670
					WBGene00022042			WBGene00018680
					WBGene00022170			WBGene00018892
					WBGene00022185			WBGene00018963
					WBGene00022276			WBGene00019168
					WBGene00022464			WBGene00019322
					WBGene00022492			WBGene00019444
					WBGene00022781			WBGene00019560
					WBGene00022791			WBGene00019703
					WBGene00022793			WBGene00020171
					WBGene00044321			WBGene00020181
					WBGene00044778			WBGene00020275
					WBGene00195085			WBGene00020298
					WBGene00235279			WBGene00020417
								WBGene00020423
								WBGene00020553
								WBGene00020636
								WBGene00020687
								WBGene00020717
								WBGene00020796
								WBGene00020950
								WBGene00021061
								WBGene00021312
								WBGene00021415
								WBGene00021465
								WBGene00021466
								WBGene00021546
								WBGene00021562
								WBGene00021660
								WBGene00021778
								WBGene00021839
								WBGene00021844
								WBGene00021845
								WBGene00021959
								WBGene00022042
								WBGene00022170
								WBGene00022185
								WBGene00022276
								WBGene00022464
								WBGene00022492
								WBGene00022781
								WBGene00022791
								WBGene00022793
								WBGene00044321
								WBGene00044778
								WBGene00195085
								WBGene00235279

## Sheet: WormNet interactions 86 Nipi
	Rank	Sequence name	Gene name	Score	Evidence: rate of contribution	# linked query / # valid query	Linked query	WormBase description	GO biological process	GO cellular component	GO molecular function
C	1	T10C6.14	his-1	188.07	SC-HT:0.20 SC-TS:0.15 SC-CC:0.15 SC-GT:0.12 SC-CX:0.11 HS-LS:0.10 SC-LC:0.10 HS-CX:0.05 CE-CX:0.01 DM-CX:0.01	58/86	his-47 his-46 rpl-38 crn-3 C30C11.4 tba-2 tars-1 his-37 hda-1 D2096.8 his-51 his-54 his-53 his-52 his-50 his-43 his-31 his-33 his-64 pas-5 ima-3 gpd-4 his-30 tba-4 his-8 his-5 his-7 cct-3 his-56 his-57 his-61 his-60 his-65 cic-1 cct-4 his-38 rack-1 his-18 his-19 his-22 his-28 his-21 his-20 K12H4.4 gpd-1 his-4 his-3 hmg-4 dhc-1 his-67 his-68 snr-3 pab-1 his-26 his-16 his-10 his-12 his-14	histone H4	reproduction;positive regulation of growth rate;transcription initiation, DNA-dependent;embryo development ending in birth or egg hatching;growth;nematode larval development;nucleosome assembly;hermaphrodite genitalia development	intracellular;nucleus;nucleosome	sequence-specific DNA binding;DNA binding
C	2	F22B3.1	his-64	188.06	SC-HT:0.20 SC-TS:0.15 SC-CC:0.15 SC-GT:0.12 SC-CX:0.11 HS-LS:0.10 SC-LC:0.10 HS-CX:0.05 CE-CX:0.02 DM-CX:0.01	58/86	his-47 his-46 rpl-38 crn-3 C30C11.4 tba-2 tars-1 his-37 hda-1 D2096.8 his-51 his-54 his-53 his-52 his-50 his-43 his-31 his-33 pas-5 ima-3 gpd-4 his-30 tba-4 his-8 his-5 his-7 cct-3 his-56 his-57 his-61 his-60 his-65 cic-1 cct-4 his-38 rack-1 his-18 his-19 his-22 his-28 his-21 his-20 K12H4.4 gpd-1 his-4 his-3 his-1 hmg-4 dhc-1 his-67 his-68 snr-3 pab-1 his-26 his-16 his-10 his-12 his-14	histone H4	reproduction;positive regulation of growth rate;embryo development ending in birth or egg hatching;transcription initiation, DNA-dependent;pharynx development;nucleosome assembly	intracellular;nucleus;nucleosome	sequence-specific DNA binding;DNA binding
C	3	F17E9.12	his-31	188.04	SC-HT:0.20 SC-TS:0.15 SC-CC:0.15 SC-GT:0.12 SC-CX:0.11 HS-LS:0.10 SC-LC:0.10 HS-CX:0.05 CE-CX:0.01 DM-CX:0.01	58/86	his-47 his-46 rpl-38 crn-3 C30C11.4 tba-2 tars-1 his-37 hda-1 D2096.8 his-51 his-54 his-53 his-52 his-50 his-43 his-33 his-64 pas-5 ima-3 gpd-4 his-30 tba-4 his-8 his-5 his-7 cct-3 his-56 his-57 his-61 his-60 his-65 cic-1 cct-4 his-38 rack-1 his-18 his-19 his-22 his-28 his-21 his-20 K12H4.4 gpd-1 his-4 his-3 his-1 hmg-4 dhc-1 his-67 his-68 snr-3 pab-1 his-26 his-16 his-10 his-12 his-14	na	reproduction;positive regulation of growth rate;secretion by cell;transcription initiation, DNA-dependent;embryo development ending in birth or egg hatching;body morphogenesis;nematode larval development;receptor-mediated endocytosis;nucleosome assembly;locomotion	intracellular;nucleus;nucleosome	sequence-specific DNA binding;DNA binding
C	4	K03A1.6	his-38	188.03	SC-HT:0.20 SC-TS:0.15 SC-CC:0.15 SC-GT:0.12 SC-CX:0.11 HS-LS:0.10 SC-LC:0.10 HS-CX:0.05 CE-CX:0.01 DM-CX:0.01	58/86	his-47 his-46 rpl-38 crn-3 C30C11.4 tba-2 tars-1 his-37 hda-1 D2096.8 his-51 his-54 his-53 his-52 his-50 his-43 his-31 his-33 his-64 pas-5 ima-3 gpd-4 his-30 tba-4 his-8 his-5 his-7 cct-3 his-56 his-57 his-61 his-60 his-65 cic-1 cct-4 rack-1 his-18 his-19 his-22 his-28 his-21 his-20 K12H4.4 gpd-1 his-4 his-3 his-1 hmg-4 dhc-1 his-67 his-68 snr-3 pab-1 his-26 his-16 his-10 his-12 his-14	histone-H4	positive regulation of growth rate;embryo development ending in birth or egg hatching;transcription initiation, DNA-dependent;growth;nematode larval development;hermaphrodite genitalia development;nucleosome assembly	intracellular;nucleus;nucleosome	sequence-specific DNA binding;DNA binding
C	5	T23D8.5	his-67	187.7	SC-HT:0.20 SC-TS:0.15 SC-CC:0.15 SC-GT:0.13 SC-CX:0.11 HS-LS:0.11 SC-LC:0.10 HS-CX:0.05 DM-CX:0.01 CE-CX:0.00	58/86	his-47 his-46 rpl-38 crn-3 C30C11.4 tba-2 tars-1 his-37 hda-1 D2096.8 his-51 his-54 his-53 his-52 his-50 his-43 his-31 his-33 his-64 pas-5 ima-3 gpd-4 his-30 tba-4 his-8 his-5 his-7 cct-3 his-56 his-57 his-61 his-60 his-65 cic-1 cct-4 his-38 rack-1 his-18 his-19 his-22 his-28 his-21 his-20 K12H4.4 gpd-1 his-4 his-3 his-1 hmg-4 dhc-1 his-68 snr-3 pab-1 his-26 his-16 his-10 his-12 his-14	histone H4	reproduction;positive regulation of growth rate;transcription initiation, DNA-dependent;embryo development ending in birth or egg hatching;growth;nematode larval development;nucleosome assembly;locomotion	intracellular;nucleus;nucleosome	sequence-specific DNA binding;DNA binding
C	6	K06C4.10	his-18	187.66	SC-HT:0.20 SC-TS:0.15 SC-CC:0.15 SC-GT:0.13 SC-CX:0.11 HS-LS:0.11 SC-LC:0.10 HS-CX:0.05 DM-CX:0.01	58/86	his-47 his-46 rpl-38 crn-3 C30C11.4 tba-2 tars-1 his-37 hda-1 D2096.8 his-51 his-54 his-53 his-52 his-50 his-43 his-31 his-33 his-64 pas-5 ima-3 gpd-4 his-30 tba-4 his-8 his-5 his-7 cct-3 his-56 his-57 his-61 his-60 his-65 cic-1 cct-4 his-38 rack-1 his-19 his-22 his-28 his-21 his-20 K12H4.4 gpd-1 his-4 his-3 his-1 hmg-4 dhc-1 his-67 his-68 snr-3 pab-1 his-26 his-16 his-10 his-12 his-14	histone H4	positive regulation of growth rate;embryo development ending in birth or egg hatching;transcription initiation, DNA-dependent;growth;nematode larval development;hermaphrodite genitalia development;nucleosome assembly	intracellular;nucleus;nucleosome	sequence-specific DNA binding;DNA binding
C	7	F54E12.3	his-56	187.66	SC-HT:0.20 SC-TS:0.15 SC-CC:0.15 SC-GT:0.13 SC-CX:0.11 HS-LS:0.11 SC-LC:0.10 HS-CX:0.05 DM-CX:0.01	58/86	his-47 his-46 rpl-38 crn-3 C30C11.4 tba-2 tars-1 his-37 hda-1 D2096.8 his-51 his-54 his-53 his-52 his-50 his-43 his-31 his-33 his-64 pas-5 ima-3 gpd-4 his-30 tba-4 his-8 his-5 his-7 cct-3 his-57 his-61 his-60 his-65 cic-1 cct-4 his-38 rack-1 his-18 his-19 his-22 his-28 his-21 his-20 K12H4.4 gpd-1 his-4 his-3 his-1 hmg-4 dhc-1 his-67 his-68 snr-3 pab-1 his-26 his-16 his-10 his-12 his-14	histone H4	reproduction;embryo development ending in birth or egg hatching;positive regulation of growth rate;transcription initiation, DNA-dependent;pharynx development;nucleosome assembly	intracellular;nucleus;nucleosome	sequence-specific DNA binding;DNA binding
C	8	K06C4.2	his-28	187.66	SC-HT:0.20 SC-TS:0.15 SC-CC:0.15 SC-GT:0.13 SC-CX:0.11 HS-LS:0.11 SC-LC:0.10 HS-CX:0.05 DM-CX:0.01	58/86	his-47 his-46 rpl-38 crn-3 C30C11.4 tba-2 tars-1 his-37 hda-1 D2096.8 his-51 his-54 his-53 his-52 his-50 his-43 his-31 his-33 his-64 pas-5 ima-3 gpd-4 his-30 tba-4 his-8 his-5 his-7 cct-3 his-56 his-57 his-61 his-60 his-65 cic-1 cct-4 his-38 rack-1 his-18 his-19 his-22 his-21 his-20 K12H4.4 gpd-1 his-4 his-3 his-1 hmg-4 dhc-1 his-67 his-68 snr-3 pab-1 his-26 his-16 his-10 his-12 his-14	histone H4	positive regulation of growth rate;embryo development ending in birth or egg hatching;transcription initiation, DNA-dependent;growth;nematode larval development;hermaphrodite genitalia development;nucleosome assembly	intracellular;nucleus;nucleosome	sequence-specific DNA binding;DNA binding
C	9	F07B7.9	his-50	187.66	SC-HT:0.20 SC-TS:0.15 SC-CC:0.15 SC-GT:0.13 SC-CX:0.11 HS-LS:0.11 SC-LC:0.10 HS-CX:0.05 DM-CX:0.01	58/86	his-47 his-46 rpl-38 crn-3 C30C11.4 tba-2 tars-1 his-37 hda-1 D2096.8 his-51 his-54 his-53 his-52 his-43 his-31 his-33 his-64 pas-5 ima-3 gpd-4 his-30 tba-4 his-8 his-5 his-7 cct-3 his-56 his-57 his-61 his-60 his-65 cic-1 cct-4 his-38 rack-1 his-18 his-19 his-22 his-28 his-21 his-20 K12H4.4 gpd-1 his-4 his-3 his-1 hmg-4 dhc-1 his-67 his-68 snr-3 pab-1 his-26 his-16 his-10 his-12 his-14	na	positive regulation of growth rate;embryo development ending in birth or egg hatching;transcription initiation, DNA-dependent;growth;nematode larval development;hermaphrodite genitalia development;nucleosome assembly	intracellular;nucleus;nucleosome	sequence-specific DNA binding;DNA binding
C	10	C50F4.7	his-37	187.66	SC-HT:0.20 SC-TS:0.15 SC-CC:0.15 SC-GT:0.13 SC-CX:0.11 HS-LS:0.11 SC-LC:0.10 HS-CX:0.05 DM-CX:0.01	58/86	his-47 his-46 rpl-38 crn-3 C30C11.4 tba-2 tars-1 hda-1 D2096.8 his-51 his-54 his-53 his-52 his-50 his-43 his-31 his-33 his-64 pas-5 ima-3 gpd-4 his-30 tba-4 his-8 his-5 his-7 cct-3 his-56 his-57 his-61 his-60 his-65 cic-1 cct-4 his-38 rack-1 his-18 his-19 his-22 his-28 his-21 his-20 K12H4.4 gpd-1 his-4 his-3 his-1 hmg-4 dhc-1 his-67 his-68 snr-3 pab-1 his-26 his-16 his-10 his-12 his-14	histone H4	reproduction;embryo development ending in birth or egg hatching;positive regulation of growth rate;transcription initiation, DNA-dependent;growth;nematode larval development;locomotion;nucleosome assembly;striated muscle myosin thick filament assembly	intracellular;nucleus;nucleosome	sequence-specific DNA binding;DNA binding
C	11	ZK131.1	his-26	187.66	SC-HT:0.20 SC-TS:0.15 SC-CC:0.15 SC-GT:0.13 SC-CX:0.11 HS-LS:0.11 SC-LC:0.10 HS-CX:0.05 DM-CX:0.01	58/86	his-47 his-46 rpl-38 crn-3 C30C11.4 tba-2 tars-1 his-37 hda-1 D2096.8 his-51 his-54 his-53 his-52 his-50 his-43 his-31 his-33 his-64 pas-5 ima-3 gpd-4 his-30 tba-4 his-8 his-5 his-7 cct-3 his-56 his-57 his-61 his-60 his-65 cic-1 cct-4 his-38 rack-1 his-18 his-19 his-22 his-28 his-21 his-20 K12H4.4 gpd-1 his-4 his-3 his-1 hmg-4 dhc-1 his-67 his-68 snr-3 pab-1 his-16 his-10 his-12 his-14	histone H4	embryo development ending in birth or egg hatching;positive regulation of growth rate;lipid storage;transcription initiation, DNA-dependent;locomotion;nucleosome assembly;defense response	intracellular;nucleus;nucleosome	sequence-specific DNA binding;DNA binding
C	12	ZK131.8	his-14	187.66	SC-HT:0.20 SC-TS:0.15 SC-CC:0.15 SC-GT:0.13 SC-CX:0.11 HS-LS:0.11 SC-LC:0.10 HS-CX:0.05 DM-CX:0.01	58/86	his-47 his-46 rpl-38 crn-3 C30C11.4 tba-2 tars-1 his-37 hda-1 D2096.8 his-51 his-54 his-53 his-52 his-50 his-43 his-31 his-33 his-64 pas-5 ima-3 gpd-4 his-30 tba-4 his-8 his-5 his-7 cct-3 his-56 his-57 his-61 his-60 his-65 cic-1 cct-4 his-38 rack-1 his-18 his-19 his-22 his-28 his-21 his-20 K12H4.4 gpd-1 his-4 his-3 his-1 hmg-4 dhc-1 his-67 his-68 snr-3 pab-1 his-26 his-16 his-10 his-12	histone H4	embryo development ending in birth or egg hatching;transcription initiation, DNA-dependent;nucleosome assembly	intracellular;nucleus;nucleosome	sequence-specific DNA binding;DNA binding
C	13	ZK131.4	his-10	187.66	SC-HT:0.20 SC-TS:0.15 SC-CC:0.15 SC-GT:0.13 SC-CX:0.11 HS-LS:0.11 SC-LC:0.10 HS-CX:0.05 DM-CX:0.01	58/86	his-47 his-46 rpl-38 crn-3 C30C11.4 tba-2 tars-1 his-37 hda-1 D2096.8 his-51 his-54 his-53 his-52 his-50 his-43 his-31 his-33 his-64 pas-5 ima-3 gpd-4 his-30 tba-4 his-8 his-5 his-7 cct-3 his-56 his-57 his-61 his-60 his-65 cic-1 cct-4 his-38 rack-1 his-18 his-19 his-22 his-28 his-21 his-20 K12H4.4 gpd-1 his-4 his-3 his-1 hmg-4 dhc-1 his-67 his-68 snr-3 pab-1 his-26 his-16 his-12 his-14	histone H4	transcription initiation, DNA-dependent;nucleosome assembly	intracellular;nucleus;nucleosome	sequence-specific DNA binding;DNA binding
C	14	B0035.9	his-46	187.66	SC-HT:0.20 SC-TS:0.15 SC-CC:0.15 SC-GT:0.13 SC-CX:0.11 HS-LS:0.11 SC-LC:0.10 HS-CX:0.05 DM-CX:0.01	58/86	his-47 rpl-38 crn-3 C30C11.4 tba-2 tars-1 his-37 hda-1 D2096.8 his-51 his-54 his-53 his-52 his-50 his-43 his-31 his-33 his-64 pas-5 ima-3 gpd-4 his-30 tba-4 his-8 his-5 his-7 cct-3 his-56 his-57 his-61 his-60 his-65 cic-1 cct-4 his-38 rack-1 his-18 his-19 his-22 his-28 his-21 his-20 K12H4.4 gpd-1 his-4 his-3 his-1 hmg-4 dhc-1 his-67 his-68 snr-3 pab-1 his-26 his-16 his-10 his-12 his-14	histone H4	embryo development ending in birth or egg hatching;reproduction;transcription initiation, DNA-dependent;pharynx development;nucleosome assembly	intracellular;nucleus;nucleosome	sequence-specific DNA binding;DNA binding
C	15	F45F2.3	his-5	187.66	SC-HT:0.20 SC-TS:0.15 SC-CC:0.15 SC-GT:0.13 SC-CX:0.11 HS-LS:0.11 SC-LC:0.10 HS-CX:0.05 DM-CX:0.01	58/86	his-47 his-46 rpl-38 crn-3 C30C11.4 tba-2 tars-1 his-37 hda-1 D2096.8 his-51 his-54 his-53 his-52 his-50 his-43 his-31 his-33 his-64 pas-5 ima-3 gpd-4 his-30 tba-4 his-8 his-7 cct-3 his-56 his-57 his-61 his-60 his-65 cic-1 cct-4 his-38 rack-1 his-18 his-19 his-22 his-28 his-21 his-20 K12H4.4 gpd-1 his-4 his-3 his-1 hmg-4 dhc-1 his-67 his-68 snr-3 pab-1 his-26 his-16 his-10 his-12 his-14	histone H4	reproduction;positive regulation of growth rate;transcription initiation, DNA-dependent;embryo development ending in birth or egg hatching;growth;nematode larval development;nucleosome assembly;hermaphrodite genitalia development	intracellular;nucleus;nucleosome	sequence-specific DNA binding;DNA binding
C	16	F55G1.11	his-60	187.66	SC-HT:0.20 SC-TS:0.15 SC-CC:0.15 SC-GT:0.13 SC-CX:0.11 HS-LS:0.11 SC-LC:0.10 HS-CX:0.05 DM-CX:0.01	58/86	his-47 his-46 rpl-38 crn-3 C30C11.4 tba-2 tars-1 his-37 hda-1 D2096.8 his-51 his-54 his-53 his-52 his-50 his-43 his-31 his-33 his-64 pas-5 ima-3 gpd-4 his-30 tba-4 his-8 his-5 his-7 cct-3 his-56 his-57 his-61 his-65 cic-1 cct-4 his-38 rack-1 his-18 his-19 his-22 his-28 his-21 his-20 K12H4.4 gpd-1 his-4 his-3 his-1 hmg-4 dhc-1 his-67 his-68 snr-3 pab-1 his-26 his-16 his-10 his-12 his-14	Histone	embryo development ending in birth or egg hatching;positive regulation of growth rate;transcription initiation, DNA-dependent;nucleosome assembly	intracellular;nucleus;nucleosome	sequence-specific DNA binding;DNA binding
C	17	T10C6.11	his-4	184.64	SC-HT:0.14 HS-LS:0.14 HS-CX:0.14 SC-CX:0.13 SC-TS:0.12 SC-CC:0.12 SC-LC:0.08 SC-GT:0.06 HS-HT:0.05 DM-LC:0.00 CE-CX:0.00	54/86	his-47 his-46 C30C11.4 tba-2 pyp-1 his-37 hda-1 D2096.8 his-51 his-54 his-53 his-52 his-50 his-43 his-31 his-33 F19F10.9 his-64 ima-3 gpd-4 his-30 rps-26 tba-4 his-8 his-5 his-7 ftt-2 his-56 his-57 his-61 his-60 his-65 cic-1 his-38 his-18 his-19 his-22 his-28 his-21 his-20 gpd-1 his-3 his-1 hmg-4 dhc-1 his-67 his-68 pab-1 cct-8 his-26 his-16 his-10 his-12 his-14	histone H2B	reproduction;embryo development ending in birth or egg hatching;positive regulation of growth rate;growth;nematode larval development;locomotion;nucleosome assembly	intracellular;nucleus;nucleosome	sequence-specific DNA binding;DNA binding
C	18	K06C4.4	his-20	184.59	SC-HT:0.14 HS-LS:0.14 HS-CX:0.14 SC-CX:0.13 SC-TS:0.12 SC-CC:0.12 SC-LC:0.08 SC-GT:0.06 HS-HT:0.05 DM-LC:0.00	54/86	his-47 his-46 C30C11.4 tba-2 pyp-1 his-37 hda-1 D2096.8 his-51 his-54 his-53 his-52 his-50 his-43 his-31 his-33 F19F10.9 his-64 ima-3 gpd-4 his-30 rps-26 tba-4 his-8 his-5 his-7 ftt-2 his-56 his-57 his-61 his-60 his-65 cic-1 his-38 his-18 his-19 his-22 his-28 his-21 gpd-1 his-4 his-3 his-1 hmg-4 dhc-1 his-67 his-68 pab-1 cct-8 his-26 his-16 his-10 his-12 his-14	histone H2B	reproduction;embryo development ending in birth or egg hatching;positive regulation of growth rate;growth;nematode larval development;locomotion;nucleosome assembly	intracellular;nucleus;nucleosome	sequence-specific DNA binding;DNA binding
C	19	F07B7.4	his-52	184.59	SC-HT:0.14 HS-LS:0.14 HS-CX:0.14 SC-CX:0.13 SC-TS:0.12 SC-CC:0.12 SC-LC:0.08 SC-GT:0.06 HS-HT:0.05 DM-LC:0.00	54/86	his-47 his-46 C30C11.4 tba-2 pyp-1 his-37 hda-1 D2096.8 his-51 his-54 his-53 his-50 his-43 his-31 his-33 F19F10.9 his-64 ima-3 gpd-4 his-30 rps-26 tba-4 his-8 his-5 his-7 ftt-2 his-56 his-57 his-61 his-60 his-65 cic-1 his-38 his-18 his-19 his-22 his-28 his-21 his-20 gpd-1 his-4 his-3 his-1 hmg-4 dhc-1 his-67 his-68 pab-1 cct-8 his-26 his-16 his-10 his-12 his-14	na	reproduction;embryo development ending in birth or egg hatching;positive regulation of growth rate;growth;nematode larval development;locomotion;nucleosome assembly	intracellular;nucleus;nucleosome	sequence-specific DNA binding;DNA binding
C	20	K06C4.12	his-22	184.59	SC-HT:0.14 HS-LS:0.14 HS-CX:0.14 SC-CX:0.13 SC-TS:0.12 SC-CC:0.12 SC-LC:0.08 SC-GT:0.06 HS-HT:0.05 DM-LC:0.00	54/86	his-47 his-46 C30C11.4 tba-2 pyp-1 his-37 hda-1 D2096.8 his-51 his-54 his-53 his-52 his-50 his-43 his-31 his-33 F19F10.9 his-64 ima-3 gpd-4 his-30 rps-26 tba-4 his-8 his-5 his-7 ftt-2 his-56 his-57 his-61 his-60 his-65 cic-1 his-38 his-18 his-19 his-28 his-21 his-20 gpd-1 his-4 his-3 his-1 hmg-4 dhc-1 his-67 his-68 pab-1 cct-8 his-26 his-16 his-10 his-12 his-14	histone H2B	reproduction;embryo development ending in birth or egg hatching;positive regulation of growth rate;growth;nematode larval development;locomotion;nucleosome assembly	intracellular;nucleus;nucleosome	sequence-specific DNA binding;DNA binding
C	21	F07B7.11	his-54	184.59	SC-HT:0.14 HS-LS:0.14 HS-CX:0.14 SC-CX:0.13 SC-TS:0.12 SC-CC:0.12 SC-LC:0.08 SC-GT:0.06 HS-HT:0.05 DM-LC:0.00	54/86	his-47 his-46 C30C11.4 tba-2 pyp-1 his-37 hda-1 D2096.8 his-51 his-53 his-52 his-50 his-43 his-31 his-33 F19F10.9 his-64 ima-3 gpd-4 his-30 rps-26 tba-4 his-8 his-5 his-7 ftt-2 his-56 his-57 his-61 his-60 his-65 cic-1 his-38 his-18 his-19 his-22 his-28 his-21 his-20 gpd-1 his-4 his-3 his-1 hmg-4 dhc-1 his-67 his-68 pab-1 cct-8 his-26 his-16 his-10 his-12 his-14	na	reproduction;embryo development ending in birth or egg hatching;positive regulation of growth rate;growth;nematode larval development;locomotion;nucleosome assembly	lipid particle;intracellular;nucleus;NuA4 histone acetyltransferase complex;nucleosome	sequence-specific DNA binding;DNA binding
C	22	F45F2.12	his-8	184.59	SC-HT:0.14 HS-LS:0.14 HS-CX:0.14 SC-CX:0.13 SC-TS:0.12 SC-CC:0.12 SC-LC:0.08 SC-GT:0.06 HS-HT:0.05 DM-LC:0.00	54/86	his-47 his-46 C30C11.4 tba-2 pyp-1 his-37 hda-1 D2096.8 his-51 his-54 his-53 his-52 his-50 his-43 his-31 his-33 F19F10.9 his-64 ima-3 gpd-4 his-30 rps-26 tba-4 his-5 his-7 ftt-2 his-56 his-57 his-61 his-60 his-65 cic-1 his-38 his-18 his-19 his-22 his-28 his-21 his-20 gpd-1 his-4 his-3 his-1 hmg-4 dhc-1 his-67 his-68 pab-1 cct-8 his-26 his-16 his-10 his-12 his-14	histone H2B	reproduction;embryo development ending in birth or egg hatching;positive regulation of growth rate;growth;nematode larval development;locomotion;nucleosome assembly	intracellular;nucleus;nucleosome	sequence-specific DNA binding;DNA binding
C	23	F55G1.10	his-61	170.6	SC-CX:0.17 SC-TS:0.15 HS-LS:0.15 SC-CC:0.15 SC-HT:0.12 HS-CX:0.09 SC-LC:0.07 SC-GT:0.06 HS-HT:0.02 CE-CX:0.00 DM-LC:0.00 DR-CX:0.00	53/86	his-47 his-46 rpl-38 crn-3 C30C11.4 pyp-1 his-37 hda-1 D2096.8 his-51 his-54 his-53 his-52 his-50 his-43 his-31 his-33 his-64 ima-3 gpd-4 his-30 let-92 rps-26 his-8 his-5 his-7 ftt-2 his-56 his-57 his-60 his-65 his-38 rack-1 his-18 his-19 his-22 his-28 his-21 his-20 gpd-1 his-4 his-3 his-1 hmg-4 his-67 his-68 snr-3 pab-1 his-26 his-16 his-10 his-12 his-14	Histone	embryo development ending in birth or egg hatching;positive regulation of growth rate;reproduction;nucleosome assembly	intracellular;nucleus;nucleosome	sequence-specific DNA binding;DNA binding
C	24	T23D8.6	his-68	170.6	SC-CX:0.17 SC-TS:0.15 HS-LS:0.15 SC-CC:0.15 SC-HT:0.12 HS-CX:0.09 SC-LC:0.07 SC-GT:0.06 HS-HT:0.02 CE-CX:0.00 DM-LC:0.00 DR-CX:0.00	53/86	his-47 his-46 rpl-38 crn-3 C30C11.4 pyp-1 his-37 hda-1 D2096.8 his-51 his-54 his-53 his-52 his-50 his-43 his-31 his-33 his-64 ima-3 gpd-4 his-30 let-92 rps-26 his-8 his-5 his-7 ftt-2 his-56 his-57 his-61 his-60 his-65 his-38 rack-1 his-18 his-19 his-22 his-28 his-21 his-20 gpd-1 his-4 his-3 his-1 hmg-4 his-67 snr-3 pab-1 his-26 his-16 his-10 his-12 his-14	histone H2A	embryo development ending in birth or egg hatching;nucleus organization;nucleosome assembly	intracellular;nucleus;nucleosome	sequence-specific DNA binding;DNA binding
C	25	T10C6.12	his-3	170.59	SC-CX:0.17 SC-TS:0.15 HS-LS:0.15 SC-CC:0.15 SC-HT:0.12 HS-CX:0.09 SC-LC:0.07 SC-GT:0.06 HS-HT:0.02 CE-CX:0.01 DM-LC:0.00 DR-CX:0.00	53/86	his-47 his-46 rpl-38 crn-3 C30C11.4 pyp-1 his-37 hda-1 D2096.8 his-51 his-54 his-53 his-52 his-50 his-43 his-31 his-33 his-64 ima-3 gpd-4 his-30 let-92 rps-26 his-8 his-5 his-7 ftt-2 his-56 his-57 his-61 his-60 his-65 his-38 rack-1 his-18 his-19 his-22 his-28 his-21 his-20 gpd-1 his-4 his-1 hmg-4 his-67 his-68 snr-3 pab-1 his-26 his-16 his-10 his-12 his-14	histone H2A	reproduction;positive regulation of growth rate;embryo development ending in birth or egg hatching;growth;nematode larval development;locomotion;nucleosome assembly	intracellular;nucleus;nucleosome	sequence-specific DNA binding;DNA binding
C	26	F08G2.2	his-43	170.5	SC-CX:0.17 SC-TS:0.15 HS-LS:0.15 SC-CC:0.15 SC-HT:0.12 HS-CX:0.09 SC-LC:0.07 SC-GT:0.06 HS-HT:0.02 DM-LC:0.00 DR-CX:0.00	53/86	his-47 his-46 rpl-38 crn-3 C30C11.4 pyp-1 his-37 hda-1 D2096.8 his-51 his-54 his-53 his-52 his-50 his-31 his-33 his-64 ima-3 gpd-4 his-30 let-92 rps-26 his-8 his-5 his-7 ftt-2 his-56 his-57 his-61 his-60 his-65 his-38 rack-1 his-18 his-19 his-22 his-28 his-21 his-20 gpd-1 his-4 his-3 his-1 hmg-4 his-67 his-68 snr-3 pab-1 his-26 his-16 his-10 his-12 his-14	H2B, Core histones H2A, H3 and H4	embryo development ending in birth or egg hatching;pharynx development;locomotion;nucleosome assembly;defense response	intracellular;nucleus;nucleosome	sequence-specific DNA binding;DNA binding
C	27	ZK131.6	his-12	170.5	SC-CX:0.17 SC-TS:0.15 HS-LS:0.15 SC-CC:0.15 SC-HT:0.12 HS-CX:0.09 SC-LC:0.07 SC-GT:0.06 HS-HT:0.02 DM-LC:0.00 DR-CX:0.00	53/86	his-47 his-46 rpl-38 crn-3 C30C11.4 pyp-1 his-37 hda-1 D2096.8 his-51 his-54 his-53 his-52 his-50 his-43 his-31 his-33 his-64 ima-3 gpd-4 his-30 let-92 rps-26 his-8 his-5 his-7 ftt-2 his-56 his-57 his-61 his-60 his-65 his-38 rack-1 his-18 his-19 his-22 his-28 his-21 his-20 gpd-1 his-4 his-3 his-1 hmg-4 his-67 his-68 snr-3 pab-1 his-26 his-16 his-10 his-14	histone H2A	embryo development ending in birth or egg hatching;pharynx development;nucleosome assembly;defense response	intracellular;nucleus;nucleosome	sequence-specific DNA binding;DNA binding
C	28	F45F2.4	his-7	170.5	SC-CX:0.17 SC-TS:0.15 HS-LS:0.15 SC-CC:0.15 SC-HT:0.12 HS-CX:0.09 SC-LC:0.07 SC-GT:0.06 HS-HT:0.02 DM-LC:0.00 DR-CX:0.00	53/86	his-47 his-46 rpl-38 crn-3 C30C11.4 pyp-1 his-37 hda-1 D2096.8 his-51 his-54 his-53 his-52 his-50 his-43 his-31 his-33 his-64 ima-3 gpd-4 his-30 let-92 rps-26 his-8 his-5 ftt-2 his-56 his-57 his-61 his-60 his-65 his-38 rack-1 his-18 his-19 his-22 his-28 his-21 his-20 gpd-1 his-4 his-3 his-1 hmg-4 his-67 his-68 snr-3 pab-1 his-26 his-16 his-10 his-12 his-14	histone H2A	reproduction;positive regulation of growth rate;embryo development ending in birth or egg hatching;growth;nematode larval development;locomotion;nucleosome assembly	intracellular;nucleus;nucleosome	sequence-specific DNA binding;DNA binding
C	29	F17E9.13	his-33	170.5	SC-CX:0.17 SC-TS:0.15 HS-LS:0.15 SC-CC:0.15 SC-HT:0.12 HS-CX:0.09 SC-LC:0.07 SC-GT:0.06 HS-HT:0.02 DM-LC:0.00 DR-CX:0.00	53/86	his-47 his-46 rpl-38 crn-3 C30C11.4 pyp-1 his-37 hda-1 D2096.8 his-51 his-54 his-53 his-52 his-50 his-43 his-31 his-64 ima-3 gpd-4 his-30 let-92 rps-26 his-8 his-5 his-7 ftt-2 his-56 his-57 his-61 his-60 his-65 his-38 rack-1 his-18 his-19 his-22 his-28 his-21 his-20 gpd-1 his-4 his-3 his-1 hmg-4 his-67 his-68 snr-3 pab-1 his-26 his-16 his-10 his-12 his-14	na	positive regulation of growth rate;embryo development ending in birth or egg hatching;reproduction;nucleosome assembly	intracellular;nucleus;nucleosome	sequence-specific DNA binding;DNA binding
C	30	ZK131.10	his-16	170.5	SC-CX:0.17 SC-TS:0.15 HS-LS:0.15 SC-CC:0.15 SC-HT:0.12 HS-CX:0.09 SC-LC:0.07 SC-GT:0.06 HS-HT:0.02 DM-LC:0.00 DR-CX:0.00	53/86	his-47 his-46 rpl-38 crn-3 C30C11.4 pyp-1 his-37 hda-1 D2096.8 his-51 his-54 his-53 his-52 his-50 his-43 his-31 his-33 his-64 ima-3 gpd-4 his-30 let-92 rps-26 his-8 his-5 his-7 ftt-2 his-56 his-57 his-61 his-60 his-65 his-38 rack-1 his-18 his-19 his-22 his-28 his-21 his-20 gpd-1 his-4 his-3 his-1 hmg-4 his-67 his-68 snr-3 pab-1 his-26 his-10 his-12 his-14	histone H2A	embryo development ending in birth or egg hatching;pharynx development;locomotion;nucleosome assembly;defense response	intracellular;nucleus;nucleosome	sequence-specific DNA binding;DNA binding
C	31	F35H10.1	his-30	170.5	SC-CX:0.17 SC-TS:0.15 HS-LS:0.15 SC-CC:0.15 SC-HT:0.12 HS-CX:0.09 SC-LC:0.07 SC-GT:0.06 HS-HT:0.02 DM-LC:0.00 DR-CX:0.00	53/86	his-47 his-46 rpl-38 crn-3 C30C11.4 pyp-1 his-37 hda-1 D2096.8 his-51 his-54 his-53 his-52 his-50 his-43 his-31 his-33 his-64 ima-3 gpd-4 let-92 rps-26 his-8 his-5 his-7 ftt-2 his-56 his-57 his-61 his-60 his-65 his-38 rack-1 his-18 his-19 his-22 his-28 his-21 his-20 gpd-1 his-4 his-3 his-1 hmg-4 his-67 his-68 snr-3 pab-1 his-26 his-16 his-10 his-12 his-14	histone H2A	positive regulation of growth rate;embryo development ending in birth or egg hatching;reproduction;growth;nematode larval development;nucleosome assembly	intracellular;nucleus;nucleosome	sequence-specific DNA binding;DNA binding
C	32	H02I12.7	his-65	170.5	SC-CX:0.17 SC-TS:0.15 HS-LS:0.15 SC-CC:0.15 SC-HT:0.12 HS-CX:0.09 SC-LC:0.07 SC-GT:0.06 HS-HT:0.02 DM-LC:0.00 DR-CX:0.00	53/86	his-47 his-46 rpl-38 crn-3 C30C11.4 pyp-1 his-37 hda-1 D2096.8 his-51 his-54 his-53 his-52 his-50 his-43 his-31 his-33 his-64 ima-3 gpd-4 his-30 let-92 rps-26 his-8 his-5 his-7 ftt-2 his-56 his-57 his-61 his-60 his-38 rack-1 his-18 his-19 his-22 his-28 his-21 his-20 gpd-1 his-4 his-3 his-1 hmg-4 his-67 his-68 snr-3 pab-1 his-26 his-16 his-10 his-12 his-14	H2B, Core histones H2A, H3 and H4	positive regulation of growth rate;reproduction;embryo development ending in birth or egg hatching;growth;nematode larval development;nucleosome assembly;oviposition;hermaphrodite genitalia development	intracellular;nucleus;nucleosome	sequence-specific DNA binding;DNA binding
C	33	K06C4.3	his-21	170.5	SC-CX:0.17 SC-TS:0.15 HS-LS:0.15 SC-CC:0.15 SC-HT:0.12 HS-CX:0.09 SC-LC:0.07 SC-GT:0.06 HS-HT:0.02 DM-LC:0.00 DR-CX:0.00	53/86	his-47 his-46 rpl-38 crn-3 C30C11.4 pyp-1 his-37 hda-1 D2096.8 his-51 his-54 his-53 his-52 his-50 his-43 his-31 his-33 his-64 ima-3 gpd-4 his-30 let-92 rps-26 his-8 his-5 his-7 ftt-2 his-56 his-57 his-61 his-60 his-65 his-38 rack-1 his-18 his-19 his-22 his-28 his-20 gpd-1 his-4 his-3 his-1 hmg-4 his-67 his-68 snr-3 pab-1 his-26 his-16 his-10 his-12 his-14	histone H2A	positive regulation of growth rate;embryo development ending in birth or egg hatching;growth;nematode larval development;locomotion;nucleosome assembly	intracellular;nucleus;nucleosome	sequence-specific DNA binding;DNA binding
C	34	F07B7.3	his-53	170.5	SC-CX:0.17 SC-TS:0.15 HS-LS:0.15 SC-CC:0.15 SC-HT:0.12 HS-CX:0.09 SC-LC:0.07 SC-GT:0.06 HS-HT:0.02 DM-LC:0.00 DR-CX:0.00	53/86	his-47 his-46 rpl-38 crn-3 C30C11.4 pyp-1 his-37 hda-1 D2096.8 his-51 his-54 his-52 his-50 his-43 his-31 his-33 his-64 ima-3 gpd-4 his-30 let-92 rps-26 his-8 his-5 his-7 ftt-2 his-56 his-57 his-61 his-60 his-65 his-38 rack-1 his-18 his-19 his-22 his-28 his-21 his-20 gpd-1 his-4 his-3 his-1 hmg-4 his-67 his-68 snr-3 pab-1 his-26 his-16 his-10 his-12 his-14	na	positive regulation of growth rate;embryo development ending in birth or egg hatching;growth;nematode larval development;locomotion;nucleosome assembly	intracellular;nucleus;nucleosome	sequence-specific DNA binding;DNA binding
C	35	K06C4.11	his-19	170.5	SC-CX:0.17 SC-TS:0.15 HS-LS:0.15 SC-CC:0.15 SC-HT:0.12 HS-CX:0.09 SC-LC:0.07 SC-GT:0.06 HS-HT:0.02 DM-LC:0.00 DR-CX:0.00	53/86	his-47 his-46 rpl-38 crn-3 C30C11.4 pyp-1 his-37 hda-1 D2096.8 his-51 his-54 his-53 his-52 his-50 his-43 his-31 his-33 his-64 ima-3 gpd-4 his-30 let-92 rps-26 his-8 his-5 his-7 ftt-2 his-56 his-57 his-61 his-60 his-65 his-38 rack-1 his-18 his-22 his-28 his-21 his-20 gpd-1 his-4 his-3 his-1 hmg-4 his-67 his-68 snr-3 pab-1 his-26 his-16 his-10 his-12 his-14	histone H2A	positive regulation of growth rate;embryo development ending in birth or egg hatching;growth;nematode larval development;locomotion;nucleosome assembly	intracellular;nucleus;nucleosome	sequence-specific DNA binding;DNA binding
C	36	F07B7.10	his-51	170.5	SC-CX:0.17 SC-TS:0.15 HS-LS:0.15 SC-CC:0.15 SC-HT:0.12 HS-CX:0.09 SC-LC:0.07 SC-GT:0.06 HS-HT:0.02 DM-LC:0.00 DR-CX:0.00	53/86	his-47 his-46 rpl-38 crn-3 C30C11.4 pyp-1 his-37 hda-1 D2096.8 his-54 his-53 his-52 his-50 his-43 his-31 his-33 his-64 ima-3 gpd-4 his-30 let-92 rps-26 his-8 his-5 his-7 ftt-2 his-56 his-57 his-61 his-60 his-65 his-38 rack-1 his-18 his-19 his-22 his-28 his-21 his-20 gpd-1 his-4 his-3 his-1 hmg-4 his-67 his-68 snr-3 pab-1 his-26 his-16 his-10 his-12 his-14	na	positive regulation of growth rate;embryo development ending in birth or egg hatching;growth;nematode larval development;locomotion;nucleosome assembly	intracellular;nucleus;nucleosome	sequence-specific DNA binding;DNA binding
C	37	B0035.7	his-47	170.5	SC-CX:0.17 SC-TS:0.15 HS-LS:0.15 SC-CC:0.15 SC-HT:0.12 HS-CX:0.09 SC-LC:0.07 SC-GT:0.06 HS-HT:0.02 DM-LC:0.00 DR-CX:0.00	53/86	his-46 rpl-38 crn-3 C30C11.4 pyp-1 his-37 hda-1 D2096.8 his-51 his-54 his-53 his-52 his-50 his-43 his-31 his-33 his-64 ima-3 gpd-4 his-30 let-92 rps-26 his-8 his-5 his-7 ftt-2 his-56 his-57 his-61 his-60 his-65 his-38 rack-1 his-18 his-19 his-22 his-28 his-21 his-20 gpd-1 his-4 his-3 his-1 hmg-4 his-67 his-68 snr-3 pab-1 his-26 his-16 his-10 his-12 his-14	histone H2A	DNA repair;positive regulation of growth rate;embryo development ending in birth or egg hatching;reproduction;regulation of transcription, DNA-dependent;nucleosome assembly	intracellular;nucleus;nucleosome	sequence-specific DNA binding;DNA binding
C	38	F54E12.5	his-57	170.5	SC-CX:0.17 SC-TS:0.15 HS-LS:0.15 SC-CC:0.15 SC-HT:0.12 HS-CX:0.09 SC-LC:0.07 SC-GT:0.06 HS-HT:0.02 DM-LC:0.00 DR-CX:0.00	53/86	his-47 his-46 rpl-38 crn-3 C30C11.4 pyp-1 his-37 hda-1 D2096.8 his-51 his-54 his-53 his-52 his-50 his-43 his-31 his-33 his-64 ima-3 gpd-4 his-30 let-92 rps-26 his-8 his-5 his-7 ftt-2 his-56 his-61 his-60 his-65 his-38 rack-1 his-18 his-19 his-22 his-28 his-21 his-20 gpd-1 his-4 his-3 his-1 hmg-4 his-67 his-68 snr-3 pab-1 his-26 his-16 his-10 his-12 his-14	histone H2A	positive regulation of growth rate;embryo development ending in birth or egg hatching;reproduction;nucleosome assembly	intracellular;nucleus;nucleosome	sequence-specific DNA binding;DNA binding
C	39	T20B12.8	hmg-4	147.25	SC-HT:0.29 HS-LS:0.24 SC-LC:0.21 SC-GT:0.15 HS-HT:0.04 HS-CX:0.02 DM-CX:0.02 CE-CX:0.01 DR-CX:0.01 SC-CC:0.01 SC-CX:0.00	54/86	his-47 his-46 icl-1 crn-3 his-37 hda-1 D2096.8 his-51 his-54 his-53 his-52 his-50 his-43 his-31 his-33 F19F10.9 F20D12.2 his-64 ima-3 his-30 his-8 his-5 his-7 ftt-2 cct-3 his-56 his-57 his-61 his-60 his-65 cic-1 his-38 his-18 his-19 his-22 his-28 his-21 his-20 his-4 his-3 his-1 his-67 his-68 snr-3 pab-1 xpo-2 his-26 his-16 his-10 his-12 his-14 npp-10 dnc-1 xpo-1	na	positive regulation of growth rate;reproduction;embryo development ending in birth or egg hatching;growth;nematode larval development;hermaphrodite genitalia development;locomotion;gamete generation	nucleus	DNA binding
C	40	Y106G6H.2	pab-1	119.11	SC-HT:0.41 HS-LS:0.35 DR-CX:0.09 SC-CC:0.08 HS-CX:0.02 CE-CX:0.01 DM-HT:0.01 HS-HT:0.01 SC-LC:0.01 SC-CX:0.00	57/86	his-47 his-46 rpl-38 crn-3 C30C11.4 tars-1 pyp-1 his-37 D2096.8 his-51 his-54 his-53 his-52 his-50 his-43 his-31 his-33 F19F10.9 his-64 ima-3 gpd-4 his-30 tag-214 exos-9 rps-26 his-8 his-5 his-7 his-56 his-57 his-61 his-60 his-65 cic-1 his-38 rack-1 his-18 his-19 his-22 his-28 his-21 his-20 gpd-1 his-4 his-3 his-1 hmg-4 his-67 his-68 snr-3 puf-9 ccf-1 his-26 his-16 his-10 his-12 his-14	RNA recognition motif. (aka RRM RBD or RNP domain) \; Poly-adenylate binding protein, unique domain.	body morphogenesis;embryo development ending in birth or egg hatching;reproduction;positive regulation of growth rate;growth;receptor-mediated endocytosis;hermaphrodite genitalia development;gamete generation;morphogenesis of an epithelium	cytoplasmic mRNA processing body;P granule	protein binding;mRNA binding;RNA binding;nucleic acid binding
C	41	D2096.8	na	110.77	SC-HT:0.35 DM-LC:0.22 HS-LS:0.21 SC-LC:0.15 DR-CX:0.03 HS-CX:0.02 SC-GT:0.01 SC-CX:0.01	53/86	his-47 his-46 rpl-38 C30C11.4 tars-1 pyp-1 his-37 his-51 his-54 his-53 his-52 his-50 his-43 his-31 his-33 his-64 ima-3 his-30 let-92 his-8 his-5 his-7 ftt-2 cct-3 his-56 his-57 his-61 his-60 his-65 cct-4 his-38 his-18 his-19 his-22 his-28 his-21 his-20 R186.3 his-4 his-3 his-1 hmg-4 his-67 his-68 snr-3 puf-9 pab-1 cct-8 his-26 his-16 his-10 his-12 his-14	na	reproduction;positive regulation of growth rate;RNA interference;embryo development ending in birth or egg hatching;body morphogenesis;growth;nematode larval development;nucleosome assembly;locomotion;hermaphrodite genitalia development;morphogenesis of an epithelium	nucleus	na
C	42	C53A5.3	hda-1	103.87	HS-LS:0.50 SC-HT:0.21 SC-GT:0.16 DR-CX:0.03 HS-CX:0.03 SC-CC:0.02 DM-CX:0.02 DM-LC:0.02 CE-LC:0.01 SC-LC:0.01	57/86	his-47 his-46 icl-1 rpl-38 crn-3 tba-2 pyp-1 his-37 his-51 his-54 his-53 his-52 his-50 his-43 his-31 his-33 F19F10.9 his-64 pas-5 ima-3 his-30 tba-4 his-8 his-5 his-7 ftt-2 cct-3 his-56 his-57 his-61 his-60 his-65 cic-1 his-38 rack-1 his-18 his-19 his-22 his-28 his-21 his-20 npp-1 K12H4.4 his-4 his-3 his-1 hmg-4 dhc-1 his-67 his-68 snr-3 unc-37 his-26 his-16 his-10 his-12 his-14	Yeast RPD3 protein like	reproduction;regulation of cell differentiation;negative regulation of Notch signaling pathway;gonad development;histone deacetylation;growth;nematode larval development;receptor-mediated endocytosis;tail tip morphogenesis;hermaphrodite genitalia development;response to DNA damage stimulus;negative regulation of vulval development;embryo development ending in birth or egg hatching;negative regula…	NuRD complex;histone deacetylase complex;germ cell nucleus;nucleus;cytoplasm	histone deacetylase activity;protein binding;transcription corepressor activity
C	43	F32E10.4	ima-3	84.25	HS-LS:0.48 SC-HT:0.24 SC-CC:0.19 SC-LC:0.06 DR-CX:0.02 HS-CX:0.01 SC-CX:0.01	56/86	his-47 his-46 crn-3 C30C11.4 tba-2 pyp-1 his-37 hda-1 D2096.8 his-51 his-54 his-53 his-52 his-50 his-43 his-31 his-33 F19F10.9 his-64 gpd-4 his-30 exos-9 let-92 tba-4 his-8 his-5 his-7 his-56 his-57 his-61 his-60 his-65 his-38 his-18 his-19 his-22 his-28 his-21 his-20 R186.3 gpd-1 his-4 his-3 his-1 hmg-4 his-67 his-68 pab-1 xpo-2 his-26 his-16 his-10 his-12 his-14 npp-10 xpo-1	nuclear transport factor, importin alpha	reproduction;germ cell development;RNA interference;nuclear import;feminization of hermaphroditic germ-line;meiotic prophase I;nuclear pore organization;gamete generation;female gamete generation;meiosis;embryo development ending in birth or egg hatching;growth;nematode larval development;protein import into nucleus;locomotion;oogenesis	nuclear envelope;nuclear pore;cytoplasm	protein transporter activity;protein binding
C	44	C30C11.4	na	77.81	SC-HT:0.49 SC-CC:0.32 SC-LC:0.05 CE-GN:0.04 HS-CX:0.03 DR-CX:0.02 CE-CX:0.02 SC-CX:0.01 HS-LS:0.01 DM-CX:0.01	59/86	his-47 his-46 crn-3 tba-2 tars-1 pyp-1 his-37 D2096.8 his-51 his-54 his-53 his-52 his-50 his-43 his-31 his-33 F19F10.9 his-64 pas-5 ima-3 gpd-4 his-30 let-92 tba-4 his-8 his-5 his-7 ftt-2 cct-3 his-56 his-57 his-61 his-60 his-65 cic-1 cct-4 his-38 rack-1 his-18 his-19 his-22 his-28 his-21 his-20 gpd-1 his-4 his-3 his-1 T22B11.5 his-67 his-68 pab-1 cct-8 his-26 his-16 his-10 his-12 his-14 npp-10	Msi3p	reproduction;positive regulation of growth rate;cell morphogenesis;body morphogenesis;embryo development ending in birth or egg hatching;growth;determination of adult lifespan;nematode larval development;receptor-mediated endocytosis;locomotion;hermaphrodite genitalia development;morphogenesis of an epithelium	na	ATP binding
C	45	C06B8.8	rpl-38	71.32	SC-CX:0.35 SC-HT:0.24 SC-LC:0.22 DR-CX:0.05 CE-CX:0.05 HS-CX:0.04 DM-CX:0.03 HS-HT:0.02 SC-CC:0.01	41/86	his-47 his-46 his-37 hda-1 D2096.8 his-51 his-53 his-50 his-43 his-31 his-33 his-64 gpd-4 his-30 rps-26 his-5 his-7 his-56 his-57 his-61 his-60 his-65 his-38 rack-1 his-18 his-19 his-28 his-21 R186.3 gpd-1 his-3 his-1 dhc-1 his-67 his-68 pab-1 his-26 his-16 his-10 his-12 his-14	na	reproduction;positive regulation of growth rate;growth;nematode larval development;hermaphrodite genitalia development;translation	ribosome;intracellular	structural constituent of ribosome
C	46	C14A4.4	crn-3	65.78	SC-GT:0.60 SC-HT:0.10 SC-CC:0.08 SC-LC:0.07 CE-CX:0.04 HS-LS:0.04 HS-HT:0.03 DM-CX:0.02 DR-CX:0.01 CE-GN:0.01	46/86	his-47 his-46 C30C11.4 tars-1 his-37 hda-1 his-51 his-53 his-50 his-43 his-31 his-33 F19F10.9 F20D12.2 his-64 ima-3 his-30 exos-9 his-5 his-7 his-56 his-57 his-61 his-60 his-65 cic-1 his-38 his-18 his-19 his-28 his-21 npp-1 his-3 his-1 hmg-4 his-67 his-68 pab-1 ccf-1 his-26 his-16 his-10 his-12 his-14 npp-10 xpo-1	autoantigen PM-SCL	positive regulation of growth rate;embryo development;nucleobase-containing compound metabolic process;apoptotic cell clearance;embryo development ending in birth or egg hatching;DNA fragmentation involved in apoptotic nuclear change;growth;nematode larval development;receptor-mediated endocytosis;RNA processing	nuclear exosome (RNase complex);intracellular;exosome (RNase complex)	3-5 exonuclease activity;exonuclease activity;nucleic acid binding
C	47	K04D7.1	rack-1	58.47	SC-CX:0.37 SC-HT:0.25 SC-LC:0.19 DR-CX:0.09 CE-CX:0.06 DM-CX:0.03 CE-PG:0.01	46/86	his-47 his-46 rpl-38 C30C11.4 tba-2 tars-1 pyp-1 his-37 hda-1 his-51 his-53 his-50 his-43 his-31 his-33 F19F10.9 his-64 gpd-4 his-30 rps-26 tba-4 his-5 his-7 his-56 his-57 his-61 his-60 his-65 his-38 his-18 his-19 his-28 his-21 gpd-1 his-3 his-1 his-67 his-68 snr-3 unc-37 pab-1 his-26 his-16 his-10 his-12 his-14	guanine nucleotide-binding protein	cytokinesis after mitosis;reproduction;positive regulation of growth rate;polar body extrusion after meiotic divisions;positive regulation of locomotion;chromosome separation;embryo development ending in birth or egg hatching;growth;nematode larval development;protein localization to organelle;nucleus organization;oviposition;hermaphrodite genitalia development	nuclear envelope;centrosome;kinetochore;cytoplasm	protein binding
C	48	F52D10.3	ftt-2	57.13	SC-HT:0.37 HS-LS:0.33 SC-GT:0.13 SC-CC:0.06 SC-LC:0.04 DM-CX:0.03 HS-CX:0.02 SC-CX:0.01 DR-CX:0.01	39/86	his-47 C30C11.4 tba-2 hda-1 D2096.8 his-51 his-54 his-53 his-52 his-43 his-33 pas-5 gpd-4 his-30 let-92 rps-26 tba-4 his-8 his-7 his-57 his-61 his-65 cic-1 his-19 his-22 his-21 his-20 gpd-1 his-4 his-3 hmg-4 dhc-1 his-68 snr-3 puf-9 ccf-1 his-16 his-12 xpo-1	14-3-3 protein	positive regulation of growth rate;reproduction;hatching;embryo development ending in birth or egg hatching;dauer entry;growth;determination of adult lifespan;nematode larval development;receptor-mediated endocytosis;oviposition	nucleus;cytoplasm	protein binding;protein domain specific binding
C	49	F54A3.3	cct-3	57.03	HS-LS:0.37 HS-CX:0.14 DM-CX:0.09 DR-CX:0.09 HS-HT:0.08 SC-LC:0.06 SC-HT:0.05 SC-TS:0.05 SC-CC:0.05 CE-GN:0.02 SC-CX:0.01	34/86	his-46 icl-1 C30C11.4 tars-1 pyp-1 his-37 hda-1 D2096.8 his-50 his-31 his-64 pas-5 gpd-4 exos-9 let-92 his-5 his-56 his-60 cct-4 his-38 his-18 his-28 gpd-1 his-1 hmg-4 dhc-1 T22B11.5 his-67 snr-3 xpo-2 cct-8 his-26 his-10 his-14	na	microtubule polymerization;reproduction;protein folding;protein refolding;embryo development ending in birth or egg hatching;cellular protein metabolic process;growth;nematode larval development	cytoplasm	unfolded protein binding;ATP binding
C	50	C47B2.3	tba-2	56.62	SC-HT:0.61 SC-GT:0.12 SC-CX:0.09 SC-LC:0.07 SC-CC:0.07 SC-TS:0.03 CE-CX:0.03	41/86	his-46 C30C11.4 tars-1 his-37 hda-1 his-54 his-52 his-50 his-31 F19F10.9 his-64 pas-5 ima-3 gpd-4 tba-4 his-8 his-5 ftt-2 his-56 his-60 cic-1 cct-4 his-38 rack-1 his-18 his-22 his-28 his-20 gpd-1 his-4 his-1 dhc-1 his-67 snr-3 puf-9 xpo-2 cct-8 his-26 his-10 his-14 xpo-1	Tubulin	pronuclear migration;reproduction;microtubule-based process;protein polymerization;growth;nematode larval development;cytokinesis;establishment of mitotic spindle orientation;centrosome localization;regulation of cytokinesis;mitotic spindle organization;embryo development ending in birth or egg hatching;mitosis;microtubule-based movement;inductive cell migration;protein localization	microtubule;protein complex	structural molecule activity;GTP binding;GTPase activity
C	51	K01C8.10	cct-4	53.76	HS-LS:0.39 HS-CX:0.12 SC-HT:0.12 DM-CX:0.10 HS-HT:0.08 SC-CC:0.06 SC-TS:0.05 DR-CX:0.03 CE-GN:0.02 SC-LC:0.02	31/86	his-46 icl-1 C30C11.4 tba-2 tars-1 pyp-1 his-37 D2096.8 his-50 his-31 his-64 gpd-4 let-92 tba-4 his-5 cct-3 his-56 his-60 his-38 his-18 his-28 gpd-1 his-1 his-67 snr-3 xpo-2 cct-8 his-26 his-10 his-14 xpo-1	T-complex protein	reproduction;post-embryonic body morphogenesis;protein folding;protein refolding;embryo development ending in birth or egg hatching;body morphogenesis;cellular protein metabolic process;growth;determination of adult lifespan;nematode larval development;receptor-mediated endocytosis;morphogenesis of an epithelium	cytoplasm	unfolded protein binding;ATP binding
C	52	F25H2.9	pas-5	53.27	DM-CX:0.56 HS-CX:0.10 DR-CX:0.10 HS-HT:0.06 CE-GN:0.05 SC-HT:0.04 CE-CX:0.04 SC-LC:0.03 SC-CC:0.01	31/86	his-46 icl-1 C30C11.4 tba-2 tars-1 pyp-1 his-37 hda-1 his-50 his-31 F19F10.9 his-64 exos-9 let-92 his-5 ftt-2 cct-3 his-56 his-60 his-38 his-18 his-28 K12H4.4 his-1 his-67 snr-3 xpo-2 ccf-1 his-26 his-10 his-14	proteasome zeta chain	reproduction;ubiquitin-dependent protein catabolic process;embryo development ending in birth or egg hatching;growth;proteolysis involved in cellular protein catabolic process;nematode larval development;determination of adult lifespan;locomotion	proteasome core complex;proteasome core complex, alpha-subunit complex	endopeptidase activity;threonine-type endopeptidase activity
C	53	T09F3.3	gpd-1	53.07	SC-CX:0.47 SC-HT:0.26 SC-LC:0.06 SC-CC:0.06 HS-CX:0.05 SC-TS:0.03 SC-GT:0.03 DR-CX:0.03 DM-CX:0.02 CE-GN:0.01	55/86	his-47 his-46 rpl-38 C30C11.4 tba-2 tars-1 his-37 his-51 his-54 his-53 his-52 his-50 his-43 his-31 his-33 his-64 ima-3 gpd-4 his-30 let-92 rps-26 tba-4 his-8 his-5 his-7 ftt-2 cct-3 his-56 his-57 his-61 his-60 his-65 cct-4 his-38 rack-1 his-18 his-19 his-22 his-28 his-21 his-20 R186.3 his-4 his-3 his-1 his-67 his-68 pab-1 xpo-2 his-26 his-16 his-10 his-12 his-14 xpo-1	glyceraldehyde 3-phosphate dehydrogenase 1	oxidation-reduction process;embryo development ending in birth or egg hatching;growth;nematode larval development;gonad development;glucose metabolic process;positive regulation of multicellular organism growth	na	protein binding;NAD binding;oxidoreductase activity, acting on the aldehyde or oxo group of donors, NAD or NADP as acceptor
C	54	F33H1.2	gpd-4	52.77	SC-CX:0.47 SC-HT:0.26 SC-LC:0.06 SC-CC:0.06 HS-CX:0.05 SC-TS:0.03 SC-GT:0.03 DR-CX:0.03 DM-CX:0.02 CE-GN:0.01	55/86	his-47 his-46 rpl-38 C30C11.4 tba-2 tars-1 his-37 his-51 his-54 his-53 his-52 his-50 his-43 his-31 his-33 his-64 ima-3 his-30 let-92 rps-26 tba-4 his-8 his-5 his-7 ftt-2 cct-3 his-56 his-57 his-61 his-60 his-65 cct-4 his-38 rack-1 his-18 his-19 his-22 his-28 his-21 his-20 R186.3 gpd-1 his-4 his-3 his-1 his-67 his-68 pab-1 xpo-2 his-26 his-16 his-10 his-12 his-14 xpo-1	glyceraldehyde 3-phosphate dehydrogenase 4	oxidation-reduction process;embryo development ending in birth or egg hatching;growth;nematode larval development;gonad development;glucose metabolic process;positive regulation of multicellular organism growth	na	NAD binding;oxidoreductase activity, acting on the aldehyde or oxo group of donors, NAD or NADP as acceptor
C	55	F44F4.11	tba-4	50.51	SC-HT:0.61 SC-GT:0.12 SC-CX:0.08 SC-CC:0.07 SC-LC:0.07 SC-TS:0.03 CE-CX:0.02	41/86	his-46 C30C11.4 tba-2 tars-1 his-37 hda-1 his-54 his-52 his-50 his-31 F19F10.9 his-64 ima-3 gpd-4 his-8 his-5 ftt-2 his-56 his-60 cic-1 cct-4 his-38 rack-1 his-18 his-22 his-28 his-20 gpd-1 his-4 his-1 dhc-1 T22B11.5 his-67 snr-3 puf-9 xpo-2 cct-8 his-26 his-10 his-14 xpo-1	tubulin alpha-2 chain	pronuclear migration;reproduction;positive regulation of growth rate;microtubule-based process;positive regulation of locomotion;protein polymerization;embryo development ending in birth or egg hatching;growth;microtubule-based movement;inductive cell migration;nematode larval development;receptor-mediated endocytosis;locomotion;morphogenesis of an epithelium	microtubule;protein complex	structural molecule activity;GTP binding;GTPase activity
C	56	T28D9.10	snr-3	50.21	DM-CX:0.35 SC-HT:0.21 DR-CX:0.20 HS-CX:0.08 HS-LS:0.05 SC-GT:0.03 HS-HT:0.03 CE-HT:0.03 SC-LC:0.02 SC-CC:0.01	52/86	his-47 his-46 icl-1 tba-2 pyp-1 his-37 hda-1 D2096.8 his-51 his-53 his-50 his-43 his-31 his-33 F19F10.9 his-64 pas-5 his-30 let-92 tba-4 his-5 his-7 ftt-2 cct-3 his-56 his-57 his-61 his-60 his-65 cct-4 his-38 rack-1 his-18 his-19 his-28 his-21 npp-1 R186.3 his-3 his-1 hmg-4 his-67 his-68 pab-1 xpo-2 cct-8 his-26 his-16 his-10 his-12 his-14 npp-10	small nuclear ribonucleoprotein Sm D1 (snRNP core protein D1)	negative regulation of vulval development;reproduction;embryo development ending in birth or egg hatching;germ cell development;growth;nematode larval development	P granule	na
C	57	F39B2.6	rps-26	49.87	SC-CX:0.67 DR-CX:0.14 DM-CX:0.09 CE-CX:0.08 SC-HT:0.03	32/86	his-47 rpl-38 tars-1 pyp-1 his-51 his-54 his-53 his-52 his-43 his-33 gpd-4 his-30 his-8 his-7 ftt-2 his-57 his-61 his-65 rack-1 his-19 his-22 his-21 his-20 K12H4.4 gpd-1 his-4 his-3 his-68 pab-1 cct-8 his-16 his-12	40S ribosomal protein S26	reproduction;embryo development;embryo development ending in birth or egg hatching;body morphogenesis;growth;nematode larval development;determination of adult lifespan;translation;locomotion	ribosome;intracellular	structural constituent of ribosome
C	58	T21E12.4	dhc-1	48.84	SC-LC:0.45 SC-HT:0.23 SC-GT:0.19 SC-CC:0.04 DM-LC:0.03 HS-HT:0.03 HS-LS:0.02 DM-CX:0.01	30/86	his-46 rpl-38 tba-2 his-37 hda-1 his-54 his-52 his-50 his-31 his-64 let-92 tba-4 his-8 his-5 ftt-2 cct-3 his-56 his-60 his-38 his-18 his-22 his-28 his-20 his-4 his-1 his-67 his-26 his-10 his-14 dnc-1	dynein heavy chain	pronuclear migration;synaptic vesicle transport;centrosomal and pronuclear rotation;regulation of cell proliferation;establishment of meiotic spindle orientation;synaptic transmission, GABAergic;mitotic spindle organization;meiosis;embryo development ending in birth or egg hatching;microtubule-based movement;oocyte development;cell division;regulation of meiosis;cytokinesis	cell cortex;nuclear envelope;dynein complex;spindle pole;spindle;cytoplasm	microtubule motor activity;nucleoside-triphosphatase activity;ATPase activity;nucleotide binding;ATP binding
C	59	F38H4.9	let-92	47.73	SC-LC:0.39 SC-GT:0.27 HS-LS:0.09 DR-CX:0.07 SC-HT:0.05 HS-CX:0.05 CE-GN:0.04 HS-HT:0.03 SC-CC:0.02	33/86	his-47 icl-1 C30C11.4 pyp-1 D2096.8 his-51 his-53 dic-1 his-43 his-33 pas-5 ima-3 gpd-4 his-30 his-7 ftt-2 cct-3 his-57 his-61 his-65 cct-4 his-19 his-21 R186.3 gpd-1 his-3 dhc-1 his-68 snr-3 cct-8 ccf-1 his-16 his-12	serine-threonine protein phosphatase	reproduction;positive regulation of vulval development;mitotic spindle organization;pronuclear envelope synthesis;embryo development ending in birth or egg hatching;centrosome separation;nematode larval development;locomotion;meiotic spindle disassembly;molting cycle, collagen and cuticulin-based cuticle;cytokinesis	axon;neuronal cell body;centrosome;axonal growth cone;protein phosphatase type 2A complex;cytoplasm	hydrolase activity;protein binding;DEAD/H-box RNA helicase binding
C	60	C47E12.4	pyp-1	43.43	SC-HT:0.37 SC-CX:0.35 DR-CX:0.09 HS-CX:0.07 SC-CC:0.07 HS-HT:0.03 HS-LS:0.02	37/86	his-47 icl-1 C30C11.4 hda-1 D2096.8 his-51 his-54 his-53 his-52 his-43 his-33 pas-5 ima-3 his-30 let-92 rps-26 his-8 his-7 cct-3 his-57 his-61 his-65 cct-4 rack-1 his-19 his-22 his-21 his-20 his-4 his-3 his-68 snr-3 pab-1 xpo-2 cct-8 his-16 his-12	inorganic pyrophosphatase	positive regulation of growth rate;reproduction;embryo development ending in birth or egg hatching;growth;inductive cell migration;nematode larval development;phosphate-containing compound metabolic process	integral to membrane;cytoplasm	inorganic diphosphatase activity;magnesium ion binding
C	61	C47D12.6	tars-1	33.54	SC-HT:0.63 SC-CX:0.07 DR-CX:0.07 HS-CX:0.06 CE-CX:0.05 CE-GN:0.05 SC-LC:0.04 DM-CX:0.03	35/86	his-46 crn-3 C30C11.4 tba-2 his-37 cyl-1 D2096.8 his-50 his-31 his-64 pas-5 gpd-4 exos-9 rps-26 tba-4 his-5 cct-3 his-56 his-60 cct-4 his-38 rack-1 his-18 his-28 R186.3 gpd-1 his-1 T22B11.5 his-67 pab-1 xpo-2 his-26 his-10 his-14 xpo-1	threonyl-tRNA synthetase (cytoplasmic), threonyl-tRNA synthetase (mitochondrial)	reproduction;tRNA aminoacylation;tRNA aminoacylation for protein translation;proteolysis;embryo development ending in birth or egg hatching;growth;determination of adult lifespan;threonyl-tRNA aminoacylation;nematode larval development;translation	cytoplasm	ligase activity, forming aminoacyl-tRNA and related compounds;serine-type carboxypeptidase activity;threonine-tRNA ligase activity;aminoacyl-tRNA ligase activity;nucleotide binding;ATP binding
C	62	F19F10.9	na	33	HS-LS:0.35 SC-GT:0.21 SC-HT:0.13 HS-HT:0.11 SC-LC:0.08 CE-CX:0.07 DR-CX:0.05	19/86	crn-3 C30C11.4 tba-2 hda-1 his-54 his-52 F20D12.2 pas-5 ima-3 tba-4 his-8 cic-1 rack-1 his-22 his-20 his-4 hmg-4 snr-3 pab-1	na	reproduction;germ cell development;regulation of cell proliferation;embryo development ending in birth or egg hatching;growth;nematode larval development;locomotion;hermaphrodite genitalia development;molting cycle, collagen and cuticulin-based cuticle;regulation of meiosis	na	na
C	63	H14E04.5	cic-1	28.32	SC-GT:0.90 HS-CX:0.04 SC-HT:0.04 SC-CC:0.03	31/86	his-46 crn-3 C30C11.4 tba-2 his-37 hda-1 his-54 his-52 his-50 his-31 F19F10.9 his-64 tba-4 his-8 his-5 ftt-2 his-56 his-60 his-38 his-18 his-22 his-28 his-20 his-4 his-1 hmg-4 his-67 pab-1 his-26 his-10 his-14	cyclin	na	na	na
C	64	Y48G1A.5	xpo-2	25.41	DM-CX:0.35 SC-HT:0.23 DR-CX:0.12 HS-CX:0.12 SC-CC:0.10 SC-LC:0.05 HS-LS:0.05	19/86	icl-1 tba-2 tars-1 pyp-1 pas-5 ima-3 gpd-4 tba-4 kin-20 cct-3 cct-4 npp-1 gpd-1 hmg-4 snr-3 cct-8 ccf-1 npp-10 xpo-1	nuclear transport factor, importin beta	positive regulation of growth rate;reproduction;RNA interference;intracellular protein transport;cell proliferation;embryo development ending in birth or egg hatching;growth;nematode larval development;inductive cell migration;receptor-mediated endocytosis;hermaphrodite genitalia development;locomotion	nucleus;cytoplasm	protein transporter activity;importin-alpha export receptor activity
C	65	Y55F3AR.3	cct-8	22.99	DM-CX:0.15 SC-HT:0.12 HS-LS:0.11 HS-HT:0.10 HS-CX:0.10 SC-CX:0.10 SC-TS:0.09 DR-CX:0.08 SC-CC:0.08 SC-LC:0.03 CE-GN:0.03	18/86	C30C11.4 tba-2 pyp-1 D2096.8 his-54 his-52 let-92 rps-26 tba-4 his-8 cct-3 cct-4 his-22 his-20 his-4 T22B11.5 snr-3 xpo-2	na	reproduction;positive regulation of growth rate;protein folding;protein refolding;embryo development ending in birth or egg hatching;growth;cellular protein metabolic process;inductive cell migration;nematode larval development;receptor-mediated endocytosis;locomotion;hermaphrodite genitalia development	cytoplasm	unfolded protein binding;ATP binding
C	66	ZK742.1	xpo-1	22.93	SC-HT:0.44 SC-CC:0.15 SC-LC:0.14 HS-HT:0.12 HS-CX:0.11 CE-HT:0.05	14/86	crn-3 tba-2 tars-1 ima-3 gpd-4 tba-4 ftt-2 cct-4 gpd-1 hmg-4 unc-37 puf-9 xpo-2 npp-10	nuclear transport factor, importin beta	reproduction;positive regulation of growth rate;intracellular protein transport;embryo development ending in birth or egg hatching;body morphogenesis;growth;nematode larval development;locomotion;cell division;morphogenesis of an epithelium	na	protein transporter activity
C	67	C01F6.8	icl-1	19.61	DM-CX:0.29 HS-HT:0.27 DR-CX:0.13 HS-CX:0.13 HS-LS:0.08 CE-HT:0.07 CE-CX:0.03	13/86	pyp-1 cyl-1 hda-1 pas-5 let-92 cct-3 cct-4 npp-1 hmg-4 snr-3 puf-9 xpo-2 ccf-1	nucleotide-sensitive chloride ion channel	cell volume homeostasis;reproduction;positive regulation of growth rate;embryo development ending in birth or egg hatching;chloride transport;growth;nematode larval development;receptor-mediated endocytosis;locomotion	na	na
C	68	K12H4.4	na	15.53	DM-CX:0.70 DR-CX:0.15 HS-CX:0.07 SC-CX:0.05 CE-CX:0.03	21/86	his-46 his-37 hda-1 his-50 his-31 his-64 pas-5 rps-26 his-5 his-56 his-60 his-38 his-18 his-28 R186.3 his-1 his-67 ccf-1 his-26 his-10 his-14	Signal peptidase	reproduction;positive regulation of growth rate;embryo development ending in birth or egg hatching;nematode larval development;signal peptide processing;receptor-mediated endocytosis;locomotion;molting cycle, collagen and cuticulin-based cuticle	integral to membrane;signal peptidase complex	peptidase activity
C	69	W06B11.2	puf-9	12.47	SC-LC:0.42 SC-HT:0.14 HS-HT:0.13 HS-LS:0.12 SC-CC:0.08 DR-CX:0.06 HS-CX:0.05	8/86	icl-1 tba-2 D2096.8 tba-4 ftt-2 pab-1 ccf-1 xpo-1	pumilo repeats	mRNA catabolic process;positive regulation of growth rate;negative regulation of translation;positive regulation of locomotion;locomotion	cytoplasm	mRNA 3-UTR binding;RNA binding
C	70	R186.3	na	12.47	DR-CX:0.39 SC-GT:0.19 HS-CX:0.18 HS-HT:0.13 SC-CC:0.11	9/86	rpl-38 tars-1 D2096.8 ima-3 gpd-4 let-92 K12H4.4 gpd-1 snr-3	signal recognition particle receptor beta subunit like	embryo development ending in birth or egg hatching;ferrous iron transport;receptor-mediated endocytosis	integral to membrane;nucleus;cytoplasm	ferrous iron transmembrane transporter activity;GTP binding
C	71	F37C12.13	exos-9	12.16	SC-HT:0.35 SC-LC:0.18 HS-HT:0.14 DR-CX:0.10 HS-LS:0.08 CE-GN:0.08 CE-CX:0.06	8/86	crn-3 tars-1 cyl-1 pas-5 ima-3 cct-3 pab-1 ccf-1	na	reproduction;positive regulation of growth rate;embryo development ending in birth or egg hatching;growth;nematode larval development;RNA processing	na	3-5-exoribonuclease activity;RNA binding
C	72	Y56A3A.20	ccf-1	10.14	HS-LS:0.28 DR-CX:0.23 SC-CC:0.19 DM-HT:0.15 SC-HT:0.10 HS-CX:0.05	10/86	icl-1 crn-3 pas-5 exos-9 let-92 ftt-2 K12H4.4 puf-9 pab-1 xpo-2	na	body morphogenesis;reproduction;embryo development ending in birth or egg hatching;nematode larval development;germline cell cycle switching, mitotic to meiotic cell cycle;embryo development;hermaphrodite genitalia development;cell division;cytokinesis	nucleus;cytoplasmic mRNA processing body;P granule	na
C	73	ZK328.5	npp-10	8.93	DM-CX:0.30 SC-CC:0.29 HS-HT:0.17 SC-HT:0.13 SC-LC:0.12	8/86	crn-3 C30C11.4 F20D12.2 ima-3 hmg-4 snr-3 xpo-2 xpo-1	nucleoporin \; DNA-directed RNA polymerase, nucleoporin	mitotic spindle organization;reproduction;embryo development ending in birth or egg hatching;transport;growth;nematode larval development;inductive cell migration;nucleus organization	nuclear envelope;P granule;nuclear pore;cytoplasm	na
C	74	K07F5.13	npp-1	7.14	DM-CX:0.80 HS-LS:0.20	5/86	icl-1 crn-3 hda-1 snr-3 xpo-2	na	regulation of cell fate specification;reproduction;RNA interference;establishment of mitotic spindle orientation;regulation of asymmetric cell division;nuclear pore organization;embryo development ending in birth or egg hatching;positive regulation of mitotic cell cycle, embryonic;growth;nematode larval development;nucleus organization;receptor-mediated endocytosis;cell division;oogenesis;cytokin…	nuclear envelope	calmodulin binding
C	75	F20D12.2	na	6.23	CE-CX:0.86 DM-CX:0.14	4/86	crn-3 F19F10.9 hmg-4 npp-10	na	reproduction;lipid storage;body morphogenesis;embryo development ending in birth or egg hatching;nematode larval development	na	na
C	76	T22B11.5	na	6.06	SC-HT:0.39 HS-CX:0.22 CE-CX:0.16 DR-CX:0.12 CE-GN:0.12	6/86	C30C11.4 tars-1 tba-4 cct-3 cct-8 dnc-1	2-oxoglutarate dehydrogenase	positive regulation of growth rate;embryo development ending in birth or egg hatching;generation of precursor metabolites and energy;growth;glycolysis;nematode larval development;determination of adult lifespan;metabolic process	mitochondrial membrane	oxidoreductase activity, acting on the aldehyde or oxo group of donors, disulfide as acceptor;oxoglutarate dehydrogenase (succinyl-transferring) activity;thiamine pyrophosphate binding
C	77	W02D3.9	unc-37	5.93	DM-LC:0.30 CE-LC:0.23 CE-HT:0.20 CE-CX:0.16 CE-PG:0.11	4/86	cyl-1 hda-1 rack-1 xpo-1	transducin-like enhancer protein	pronuclear migration;reproduction;regulation of axonogenesis;negative regulation of transcription, DNA-dependent;regulation of transcription, DNA-dependent;regulation of neurotransmitter levels;regulation of synapse structure and activity;embryo development ending in birth or egg hatching;nematode larval development;synaptic transmission;locomotion;hermaphrodite genitalia development;morphogenesi…	nucleus	protein binding;transcription corepressor activity;transcription factor binding
C	78	ZK593.5	dnc-1	5.18	HS-CX:0.29 DM-LC:0.27 HS-HT:0.25 HS-LS:0.19	3/86	hmg-4 dhc-1 T22B11.5	dynactin	nuclear migration;pronuclear migration;chromosome segregation;centrosomal and pronuclear rotation;establishment of mitotic spindle orientation;embryo development ending in birth or egg hatching;mitosis;morphogenesis of an epithelium	spindle midzone;centrosome;cytoplasm;dynactin complex;cell cortex;midbody;kinetochore;astral microtubule;spindle	microtubule binding;cytoskeletal protein binding;dynein intermediate chain binding
C	79	C52E4.6	cyl-1	3.55	CE-CX:1.00	4/86	icl-1 tars-1 exos-9 unc-37	na	reproduction;embryo development ending in birth or egg hatching;positive regulation of growth rate;growth;determination of adult lifespan;nematode larval development;locomotion;gamete generation	na	na
C	80	F36F2.3	tag-214	1.9	SC-CC:1.00	1/86	pab-1	CCHC class, Zinc finger, C3HC4 type (RING finger)	embryo development ending in birth or egg hatching;embryo development;gastrulation with mouth forming first	nucleus	zinc ion binding
C	81	F08B4.1	dic-1	1.42	HS-LS:1.00	1/86	let-92	na	reproduction;germ cell development;apoptosis;embryo development ending in birth or egg hatching;growth;nematode larval development;determination of adult lifespan;receptor-mediated endocytosis;methylation;locomotion;oogenesis	na	methyltransferase activity;nucleic acid binding
C	82	F46F2.2	kin-20	0.96	DM-CX:1.00	1/86	xpo-2	casein kinase I (epsilon-delta)	body morphogenesis;embryo development ending in birth or egg hatching;reproduction;positive regulation of growth rate;nematode larval development;protein phosphorylation;locomotion;positive regulation of multicellular organism growth	na	protein serine/threonine kinase activity;protein kinase activity;ATP binding
N		Y53H1C.2	ego-2					na	embryo development ending in birth or egg hatching;growth;nematode larval development;positive regulation of Notch signaling pathway;collagen and cuticulin-based cuticle development;hermaphrodite genitalia development;morphogenesis of an epithelium	na	na
N		F08B1.1	vhp-1					protein tyrosine phosphatase	positive regulation of growth rate;positive regulation of locomotion;protein dephosphorylation;negative regulation of JNK cascade;inactivation of MAPK activity;embryo development ending in birth or egg hatching;growth;nematode larval development;dephosphorylation;response to copper ion;defense response;morphogenesis of an epithelium	nucleus;cytoplasm	phosphatase activity;protein tyrosine phosphatase activity;MAP kinase tyrosine/serine/threonine phosphatase activity;protein tyrosine/serine/threonine phosphatase activity;JUN kinase phosphatase activity
N		C46C2.1	wnk-1					serine-threonine kinase	positive regulation of growth rate;protein phosphorylation;oviposition	na	protein serine/threonine kinase activity;protein kinase activity;ATP binding
V		Y73B3A.18	na					na	reproduction;embryo development ending in birth or egg hatching;gonad development;hermaphrodite genitalia development;gamete generation	na	na

## Sheet: EASE_33_MAPK_nonHis_nonMsp
Gene Category	List Hits	List Total	Population Hits	Population Total	Probability	Bonferroni	Gene Sequence Name
Ortholog_Worm,Fly ; McCarroll ; 2004	28	33	3710	20374	1.62395e-16	2.6e-14	C46C2.1; C47E12.4; C52E4.6; C53A5.3; D2096.8; F19F10.9; F20D12.2; F32E10.4; F36F2.3; F37C12.13; F38H4.9; F39B2.6; F46F2.2; F52D10.3; F54A3.3; H14E04.5; K04D7.1; K07F5.13; K12H4.4; R186.3; T22B11.5; W02D3.9; W06B11.2; Y48G1A.5; Y53H1C.2; Y56A3A.20; ZK328.5; ZK593.5
Cytoprotective response regulatory genes - 4 different reporters ; Shore ; 2012	8	33	71	20374	1.87514e-13	3e-11	C46C2.1; C47B2.3; C53A5.3; F08B4.1; F32E10.4; F38H4.9; Y48G1A.5; ZK593.5
gene inactivations that stimulate microbial aversion behavior ; Melo ; 2012	11	33	374	20374	9.28782e-12	1.49e-09	C47B2.3; C47E12.4; F08B1.1; F32E10.4; F39B2.6; F44F4.11; F52D10.3; T22B11.5; Y48G1A.5; Y73B3A.18; ZK593.5
PHA-4_L2 ModENCODE ChIPseq ; Niu ; 2011	19	33	2755	20374	3.55638e-09	5.69e-07	C46C2.1; C47E12.4; C52E4.6; D2096.8; F08B1.1; F19F10.9; F20D12.2; F32E10.4; F36F2.3; F38H4.9; F46F2.2; H14E04.5; K04D7.1; R186.3; T22B11.5; W02D3.9; Y53H1C.2; Y56A3A.20; ZK593.5
LIN-15B_L3 ModENCODE ChIPseq ; Niu ; 2011	18	33	2455	20374	4.64757e-09	7.44e-07	C52E4.6; D2096.8; F08B1.1; F19F10.9; F20D12.2; F32E10.4; F38H4.9; F46F2.2; H14E04.5; K04D7.1; K07F5.13; R186.3; T22B11.5; W02D3.9; Y48G1A.5; Y53H1C.2; Y56A3A.20; ZK593.5
RNAi suppressing osm-8 gpdh-1::GFP overexpression phenotype ; Rohlfing ; 2011	8	33	252	20374	5.21018e-09	8.34e-07	C52E4.6; F19F10.9; F32E10.4; F36F2.3; F52D10.3; F54A3.3; Y48G1A.5; ZK593.5
EOR-1_L3 ModENCODE ChIPseq ; Niu ; 2011	18	33	2697	20374	2.09806e-08	3.36e-06	C46C2.1; C52E4.6; D2096.8; F08B1.1; F20D12.2; F32E10.4; F36F2.3; F38H4.9; F46F2.2; K04D7.1; K07F5.13; R186.3; T22B11.5; W02D3.9; Y48G1A.5; Y53H1C.2; Y56A3A.20; ZK593.5
PHA-4_Starved_L1_BOTH ModENCODE ChIPseq ; Niu ; 2011	15	33	1866	20374	5.33066e-08	8.53e-06	C47E12.4; D2096.8; F08B1.1; F20D12.2; F32E10.4; F36F2.3; F46F2.2; H14E04.5; K04D7.1; K07F5.13; R186.3; T22B11.5; Y53H1C.2; Y56A3A.20; ZK593.5
MDL-1_L1 ModENCODE ChIPseq ; Niu ; 2011	19	33	3335	20374	8.74577e-08	1.4e-05	C46C2.1; C47E12.4; C52E4.6; D2096.8; F08B1.1; F19F10.9; F20D12.2; F32E10.4; F38H4.9; F46F2.2; H14E04.5; K04D7.1; K07F5.13; R186.3; T22B11.5; W02D3.9; Y53H1C.2; Y56A3A.20; ZK593.5
PES-1_L4 ModENCODE ChIPseq ; Niu ; 2011	16	33	2312	20374	1.25841e-07	2.01e-05	C52E4.6; D2096.8; F08B1.1; F19F10.9; F20D12.2; F32E10.4; F38H4.9; F46F2.2; H14E04.5; K04D7.1; K07F5.13; R186.3; W02D3.9; Y53H1C.2; Y56A3A.20; ZK593.5
PHA-4_LEmb ModENCODE ChIPseq ; Niu ; 2011	19	33	3624	20374	3.40646e-07	5.45e-05	C46C2.1; C47E12.4; C52E4.6; D2096.8; F08B1.1; F19F10.9; F20D12.2; F32E10.4; F36F2.3; F38H4.9; H14E04.5; K04D7.1; K07F5.13; R186.3; T22B11.5; W02D3.9; Y53H1C.2; Y56A3A.20; ZK593.5
PHA-4_Emb ModENCODE ChIPseq ; Niu ; 2011	17	33	2984	20374	6.95525e-07	0.000111	C52E4.6; D2096.8; F08B1.1; F19F10.9; F32E10.4; F36F2.3; F38H4.9; F46F2.2; H14E04.5; K04D7.1; K07F5.13; R186.3; T22B11.5; W02D3.9; Y53H1C.2; Y56A3A.20; ZK593.5
SKN-1_L1 ModENCODE ChIPseq ; Niu ; 2011	15	33	2301	20374	8.41034e-07	0.000135	C52E4.6; D2096.8; F08B1.1; F08B4.1; F20D12.2; F32E10.4; F36F2.3; F38H4.9; F46F2.2; H14E04.5; K04D7.1; R186.3; T22B11.5; Y53H1C.2; Y56A3A.20
PHA-4_L1 ModENCODE ChIPseq ; Niu ; 2011	18	33	3425	20374	8.7092e-07	0.000139	C47E12.4; C52E4.6; D2096.8; F08B1.1; F19F10.9; F20D12.2; F32E10.4; F36F2.3; F38H4.9; F46F2.2; H14E04.5; K04D7.1; K07F5.13; R186.3; T22B11.5; W02D3.9; Y53H1C.2; ZK593.5

## Sheet: EASE_245_nonHis_nonMsp_nonMAPK
Gene Category	List Hits	List Total	Population Hits	Population Total	Probability	Bonferroni	Gene Sequence Name
Ortholog_Worm,Fly ; McCarroll ; 2004	141	245	3710	20374	1.87598e-43	5.83e-41	B0286.4; B0412.1; B0511.10; B0511.8; C01A2.4; C04G2.6; C04H5.6; C06B8.8; C06E1.10; C08B11.5; C09H10.3; C14A4.4; C15F1.4; C16A3.4; C16A3.5; C16A3.6; C16A3.8; C17E4.5; C17H12.1; C18A3.3; C18E9.2; C26C6.5; C27H6.2; C30B5.4; C30C11.4; C33A12.1; C34D4.14; C37H5.5; C47B2.4; C47D12.6; C49H3.5; C56C10.8; C56E6.9; D1054.14; E01A2.6; E04A4.5; E04A4.7; EEED8.5; F01G4.6; F09D1.1; F09E5.1; F09G2.4; F10C2.4; F…
gene inactivations that stimulate microbial aversion behavior ; Melo ; 2012	54	245	374	20374	1.37262e-42	4.27e-40	B0511.8; C01A2.5; C09H10.3; C17H12.1; C29E4.2; C33A12.1; C47B2.4; C47D12.6; E04A4.5; F20G4.1; F23H11.5; F25H2.9; F26F4.10; F29C4.2; F44G4.2; F54B3.3; F56D2.1; F59C6.5; K01C8.10; K01C8.6; K08E4.1; K09A9.5; LLC1.3; M7.1; R07E5.14; T02H6.11; T05C12.10; T05H4.12; T11G6.1; T20H4.5; T21C9.12; T21E12.4; T24H7.1; T27E9.1; T28D9.10; W02B12.9; W02F12.5; W07E6.4; W09C5.8; W10D5.2; Y110A7A.19; Y39G10AR.8; Y4…
RNAi suppressing osm-8 gpdh-1::GFP overexpression phenotype ; Rohlfing ; 2011	44	245	252	20374	2.40144e-38	7.47e-36	B0286.4; B0491.5; C06B8.8; C06E1.10; C09H10.3; C14C10.3; C18E9.4; C33A12.1; F09G2.4; F23H11.5; F29C4.2; F33D4.5; F44G4.2; F53F4.10; F54B3.3; F56A8.6; F56D2.1; F59C6.5; H19N07.1; K09A9.1; K09A9.5; M106.5; M7.1; R12B2.5; T02H6.11; T10F2.4; T20H4.5; T23G5.1; T28D6.6; W02B12.9; W03H9.4; W04A8.2; W09C5.8; W10D5.2; Y106G6H.2; Y47G6A.10; Y48B6A.3; Y48G10A.4; Y57G11C.12; Y57G11C.17; Y74C9A.2; Y77E11A.13;…
RNAi targets that induce hsp-6p::gfp - mitochondrial UPRT ; Bennett ; 2014	30	245	95	20374	9.80595e-35	3.05e-32	B0491.5; B0511.8; C09H10.3; C16A3.5; E02A10.1; E04A4.5; E04A4.7; F29C4.2; F33D4.5; F44G4.2; F45G2.8; F56D2.1; F59C6.5; K01C8.6; K09A9.5; T02H6.11; T05H4.12; T20H4.5; T23B12.2; T24H7.1; T26E3.7; T27E9.1; W02B12.9; W02F12.5; W10D5.2; Y110A7A.19; Y39B6A.39; Y54E10BL.5; Y54G9A.7; ZK809.3
RNAi clone decreases Pacdh-1::GFP expression ; Watson ; 2013	33	245	146	20374	9.05041e-33	2.81e-30	C08B11.5; C09H10.3; C14B9.4; C14C10.3; C15F1.4; C16A3.6; C17E4.5; C23G10.8; C27H6.2; D1054.14; E04A4.7; F26F4.10; F28D1.1; F44G4.2; R12B2.5; T02H6.1; T04A8.6; T11G6.8; T13F2.7; T20B12.8; T21C9.12; T23B12.2; T25D3.2; T26G10.1; W02D9.1; W06E11.1; W10D5.2; Y110A7A.19; Y39A1A.14; Y48G1A.4; Y52B11A.10; Y54E10BL.5; ZC376.6
LIN-15B_L3 ModENCODE ChIPseq ; Niu ; 2011	91	245	2455	20374	2.66967e-24	8.3e-22	B0286.4; B0491.5; B0511.10; C01A2.4; C02F5.1; C04G2.6; C06B8.8; C06E1.10; C14B9.4; C14C10.3; C17H12.1; C18E9.2; C18E9.4; C23G10.8; C27H6.2; C33A12.1; C34D4.14; C37H5.5; C47B2.4; E01A2.6; E04A4.5; E04A4.7; F09D1.1; F09E5.1; F10C2.4; F11A3.2; F13B10.1; F26F4.11; F28D1.1; F29C4.2; F33D4.5; F35G12.8; F53F4.10; F56A8.6; F56D2.1; H06I04.3; H19N07.1; K01C8.10; K02F2.2; K07C5.4; K07C5.6; K08E4.1; K08F4.2…
Protein expression ; Kim ; 2001	40	245	446	20374	1.89495e-23	5.89e-21	B0511.10; C06B8.8; C08B11.5; C14A4.4; C15F1.4; C17E4.5; C18E9.2; C30B5.4; C30C11.4; C34D4.14; C47B2.4; C47D12.6; C56C10.8; E04A4.5; F09D1.1; F25H2.9; F26F4.10; F33D11.10; F52C6.12; F56A8.6; H19N07.1; K01C8.10; K08F4.2; M7.1; R07E5.14; R119.4; R74.1; T04A8.6; T11G6.1; T11G6.8; T23F6.4; T24H7.1; T26G10.1; T28D9.10; W07E6.4; Y106G6H.2; Y47H9C.7; Y48B6A.3; ZC376.5; ZK652.1
MDL-1_L1 ModENCODE ChIPseq ; Niu ; 2011	102	245	3335	20374	3.40982e-21	1.06e-18	B0286.4; B0491.5; C02F5.1; C04G2.6; C06B8.8; C14B9.4; C14C10.3; C16A3.6; C17H12.1; C18E9.2; C18E9.4; C23G10.8; C26C6.5; C27H6.2; C30B5.4; C33A12.1; C33D9.3; C34D4.14; C47A4.2; C47B2.4; C47D12.6; C49H3.5; E01A2.6; E04A4.5; E04A4.7; F09D1.1; F09E5.1; F10C2.4; F11A3.2; F11E6.5; F13B10.1; F23H11.5; F25H2.9; F26F4.11; F28D1.1; F29C4.2; F35G12.8; F42C5.9; F53F4.10; F56A8.6; F56D2.1; F57B9.2; F59A6.1; H…
MEP-1_Emb ModENCODE ChIPseq ; Niu ; 2011	81	245	2216	20374	6.38343e-21	1.99e-18	B0286.4; B0491.5; B0511.10; C02F5.1; C06B8.8; C14B9.4; C14C10.3; C15F1.4; C16A3.6; C17H12.1; C18E9.2; C18E9.4; C23G10.8; C27H6.2; C30B5.4; C37H5.5; C47B2.4; E01A2.6; E04A4.5; EEED8.5; F09D1.1; F10C2.4; F11A3.2; F26F4.11; F28D1.1; F29C4.2; F33D4.5; F35G12.8; F46A9.5; F56A8.6; F56D2.1; F57B9.2; H19N07.1; K01C8.10; K02F2.2; K07C5.4; K07C5.6; K08F4.2; K09A9.5; K09H9.6; M04G12.4; R09B3.5; T04A8.6; T05…
PHA-4_LEmb ModENCODE ChIPseq ; Niu ; 2011	105	245	3624	20374	3.93463e-20	1.22e-17	B0286.4; B0491.5; B0511.10; C01A2.5; C02F5.1; C06B8.8; C14B9.4; C15F1.4; C16A3.6; C16A3.8; C17H12.1; C18E9.2; C18E9.4; C23G10.8; C26C6.5; C27H6.2; C30B5.4; C33A12.1; C34D4.14; C37H5.5; C47B2.4; C47D12.6; E01A2.6; E04A4.5; E04A4.7; EEED8.5; F09D1.1; F09E5.1; F09G2.4; F10C2.4; F11A3.2; F11E6.5; F13B10.1; F20G4.1; F23H11.5; F25H2.9; F26F4.11; F28D1.1; F29C4.2; F35G12.8; F42C5.9; F46A9.5; F49H12.5; F…
EOR-1_L3 ModENCODE ChIPseq ; Niu ; 2011	88	245	2697	20374	1.21029e-19	3.76e-17	B0286.4; B0491.5; B0511.10; C02F5.1; C06B8.8; C16A3.8; C17H12.1; C18E9.2; C18E9.4; C23G10.8; C26C6.5; C27H6.2; C30B5.4; C30C11.4; C33A12.1; C33D9.3; C34D4.14; C37H5.5; C47B2.4; C47D12.6; C49H3.5; E01A2.6; E04A4.5; E04A4.7; F09D1.1; F10C2.4; F11A3.2; F13B10.1; F23H11.5; F25H2.9; F26F4.11; F28D1.1; F29C4.2; F35G12.8; F46A9.5; F56A8.6; F56D2.1; F57B9.2; H19N07.1; K01C8.10; K02F2.2; K07C5.4; K07C5.6;…
PHA-4_Emb ModENCODE ChIPseq ; Niu ; 2011	93	245	2984	20374	1.49279e-19	4.64e-17	B0286.4; B0491.5; B0511.10; C02F5.1; C04G2.6; C06B8.8; C15F1.4; C16A3.6; C17H12.1; C18E9.2; C18E9.4; C23G10.8; C26C6.5; C27H6.2; C33A12.1; C34D4.14; C37H5.5; C47B2.4; C47D12.6; E01A2.6; E04A4.5; F09D1.1; F09E5.1; F10C2.4; F11A3.2; F11E6.5; F13B10.1; F20G4.1; F23H11.5; F26F4.11; F28D1.1; F29C4.2; F33D4.5; F35G12.8; F46A9.5; F53F4.10; F56A8.6; F56D2.1; F57B9.2; H06I04.3; H19N07.1; K02F2.2; K07C5.4;…
PES-1_L4 ModENCODE ChIPseq ; Niu ; 2011	80	245	2312	20374	3.54209e-19	1.1e-16	B0286.4; B0491.5; B0511.10; C02F5.1; C06B8.8; C15F1.4; C16A3.8; C17H12.1; C23G10.8; C26C6.5; C27H6.2; C34D4.14; C37H5.5; C47D12.6; E01A2.6; E04A4.5; E04A4.7; F09D1.1; F09E5.1; F10C2.4; F11A3.2; F26F4.11; F28D1.1; F29C4.2; F33D4.5; F35G12.8; F56A8.6; F56D2.1; H06I04.3; H19N07.1; K01C8.10; K02F2.2; K07C5.4; K07C5.6; K08C9.7; K08F4.2; K09H9.6; R09B3.5; T04A8.6; T05E11.5; T05H4.12; T10E9.7; T11G6.1; …
Required for transgene silencing score gt2 ; Tabach ; 2013	32	245	444	20374	4.09882e-16	1.27e-13	C02F5.1; C06E1.10; C14B9.4; C15F1.4; C16A3.4; C29E4.2; C30C11.4; C37H5.5; C56C10.8; C56E6.9; F09D1.1; F10E9.4; F28D1.1; F35G12.8; F46A9.5; F56A8.6; F57B9.5; H06I04.3; K07C5.6; M7.1; T13F2.7; T18H9.6; T22D1.10; T23F6.4; T26G10.1; W06E11.1; Y45F10D.7; Y48G10A.4; Y48G1A.4; Y65B4BR.5; ZK643.5; ZK686.1
Synthetic phenotype with lin-35 ; Ceron ; 2007	25	245	252	20374	5.42126e-16	1.69e-13	B0286.4; B0491.5; C18E9.4; F13B10.1; F23H11.5; F26F4.11; F29C4.2; F33D11.10; F45G2.8; F46A9.5; F52C6.12; F55F8.4; M106.5; M7.1; T11G6.8; T13F2.7; T23G5.1; T27C4.4; W01A8.4; W02F12.5; W03H9.4; W10D5.2; Y46G5A.4; Y47H9C.7; ZK686.3
Required for transgene silencing ; Tabach ; 2013	42	245	823	20374	1.65497e-15	5.15e-13	B0412.1; C02F5.1; C04G2.6; C06E1.10; C08B11.5; C14A4.4; C14B9.4; C15F1.4; C16A3.4; C29E4.2; C30C11.4; C37H5.5; C56C10.8; C56E6.9; F09D1.1; F10E9.4; F28D1.1; F35G12.8; F46A9.5; F56A8.6; F57B9.5; H06I04.3; K07C5.6; M01D1.8; M7.1; T13F2.7; T18H9.6; T22D1.10; T23F6.4; T23G5.1; T26G10.1; W02B12.9; W06E11.1; Y41E3.2; Y45F10D.7; Y48G10A.4; Y48G1A.4; Y65B4BR.5; Y67D8C.10; ZK643.5; ZK686.1; ZK742.1
Regulators of Rab11-RE positioning and transport of the apical membrane protein PEPT-1 ; Winter ; 2012	29	245	426	20374	4.71794e-14	1.47e-11	B0286.4; C16A3.8; C17H12.1; C23G10.8; C47B2.4; C47D12.6; C56C10.8; E04A4.5; EEED8.5; F11A3.2; F20G4.1; F25H2.9; F26F4.10; F52C6.12; F54D1.6; F57B9.2; K01C8.10; M106.5; M7.1; R08D7.7; R12B2.5; T05H4.12; T10E9.7; T11G6.1; T21E12.4; T23B12.2; Y106G6H.2; Y19D2B.1; ZK652.1
LIN-13_Emb ModENCODE ChIPseq ; Niu ; 2011	49	245	1231	20374	8.4175e-14	2.62e-11	B0286.4; B0491.5; B0511.10; C02F5.1; C06B8.8; C23G10.8; C26C6.5; C27H6.2; C37H5.5; C47D12.6; E01A2.6; E04A4.5; E04A4.7; F09D1.1; F09E5.1; F10C2.4; F28D1.1; F29C4.2; F56A8.6; F56D2.1; H19N07.1; K07C5.4; K07C5.6; K08F4.2; K09A9.5; T05E11.5; T05H4.12; T10E9.7; T18H9.6; T23F6.4; T24H7.1; T27E9.1; T28D9.10; W03H9.4; W09C5.8; Y106G6H.2; Y110A7A.19; Y39B6A.39; Y39G10AR.8; Y45F10D.7; Y45G12B.1; Y46G5A.4;…
PHA-4_L2 ModENCODE ChIPseq ; Niu ; 2011	78	245	2755	20374	9.51349e-14	2.96e-11	B0286.4; B0491.5; B0511.10; C01A2.4; C06B8.8; C14B9.4; C14C10.3; C17H12.1; C23G10.8; C26C6.5; C27H6.2; C33A12.1; C34D4.14; C47B2.4; C47D12.6; E01A2.6; E04A4.7; F09D1.1; F09E5.1; F09G2.4; F10C2.4; F11E6.5; F13B10.1; F20G4.1; F25H2.9; F26F4.11; F28D1.1; F29C4.2; F35G12.8; F46A9.5; F53F4.10; F54D1.6; F56A8.6; F56D2.1; H19N07.1; K02F2.2; K07C5.4; K07C5.6; K08C9.7; K08F4.2; K09H9.6; R119.4; R12B2.5; T…
PHA-4_L1 ModENCODE ChIPseq ; Niu ; 2011	87	245	3425	20374	9.42067e-13	2.93e-10	B0286.4; B0491.5; B0511.10; C01A2.4; C02F5.1; C06B8.8; C06E1.10; C14B9.4; C14C10.3; C15F1.4; C17H12.1; C23G10.8; C27H6.2; C33A12.1; C37H5.5; C47A4.2; C47B2.4; C47D12.6; C49H3.5; E01A2.6; E04A4.5; E04A4.7; F09D1.1; F09E5.1; F09G2.4; F10C2.4; F11A3.2; F11E6.5; F13B10.1; F20G4.1; F23H11.5; F25H2.9; F26F4.11; F28D1.1; F29C4.2; F33D4.5; F35G12.8; F46A9.5; F49H12.5; F54D1.6; F56A8.6; F56D2.1; H19N07.1;…
Regulators of gpdh-1 expression (rgpd) genes ; Lamitina ; 2006	16	245	123	20374	1.76605e-12	5.49e-10	B0511.10; C23G10.8; C27H6.2; F26F4.10; F57B9.2; K01C8.10; K07C5.6; K08E4.1; R74.1; T22D1.10; T28D9.10; W07E6.4; Y39G10AR.8; Y55F3AR.3; Y80D3A.1; ZK652.1
Cytoprotective response regulatory genes - 4 different reporters ; Shore ; 2012	13	245	71	20374	2.5033e-12	7.79e-10	B0511.10; C15F1.4; C17H12.1; C25H3.6; C26C6.5; F09G2.4; F11A3.2; F46A9.5; F56A8.6; M7.1; T27C4.4; Y106G6H.2; Y110A7A.14
Required for mitochondrial surveillance and response ; Liu ; 2014	11	245	45	20374	4.29977e-12	1.34e-09	C16A3.8; C26C6.5; F09E5.1; F20G4.1; M7.1; W04A4.5; Y110A7A.14; Y119D3B.15; Y48G10A.4; Y54E10BR.5; Y71F9AM.5
Mitochondrial ; Kim ; 2001	17	245	160	20374	9.84488e-12	3.06e-09	C33A12.1; E04A4.7; F01G4.6; F53F4.10; F56D2.1; K09A9.5; LLC1.3; T02H6.11; T11G6.1; T20H4.5; T24H7.1; T27E9.1; T27E9.2; W02B12.9; W02F12.5; W10D5.2; Y57G11C.12
SKN-1_L1 ModENCODE ChIPseq ; Niu ; 2011	65	245	2301	20374	2.61847e-11	8.14e-09	B0286.4; B0491.5; B0511.10; C01A2.4; C06B8.8; C14C10.3; C17H12.1; C23G10.8; C26C6.5; C27H6.2; C47B2.4; C47D12.6; E01A2.6; E04A4.7; F09D1.1; F09E5.1; F10C2.4; F13B10.1; F25H2.9; F26F4.11; F28D1.1; F29C4.2; F33D4.5; F53F4.10; F56A8.6; F56D2.1; H19N07.1; K01C8.10; K02F2.2; K07C5.4; K07C5.6; K08F4.2; K09A9.5; K09H9.6; R74.1; T05E11.5; T10E9.7; T11G6.1; T13F2.7; T20B12.8; T20H4.5; T21E12.4; T23F6.4; T…
Required for transgene silencing score gt3 ; Tabach ; 2013	18	245	205	20374	5.95227e-11	1.85e-08	C02F5.1; C16A3.4; C29E4.2; C37H5.5; C56C10.8; C56E6.9; F10E9.4; F35G12.8; F56A8.6; H06I04.3; M7.1; T18H9.6; T22D1.10; T26G10.1; W06E11.1; Y45F10D.7; Y48G1A.4; Y65B4BR.5
aberrant GFP::PGL-1 phenotypes ; Updike ; 2009	16	245	170	20374	2.53902e-10	7.9e-08	C14B9.4; C17H12.1; C27H6.2; F25H2.9; F56A8.6; F57B9.2; M7.1; R07E5.14; R09B3.5; T21E12.4; T22D1.10; T23G5.1; Y46G5A.4; Y77E11A.13; ZK742.1; ZK792.2
Targets of RNAi clones that suppress polyglutamine aggregation ; Nollen ; 2004	16	245	173	20374	3.29611e-10	1.03e-07	B0511.10; C08B11.5; C47B2.4; EEED8.5; F20G4.1; F57B9.2; H19N07.1; K01C8.10; K02F2.2; T02H6.11; T21E12.4; T28D9.10; Y39G10AR.8; Y46G5A.4; Y47G6A.10; ZK652.1
CEH-14_L2 ModENCODE ChIPseq ; Niu ; 2011	34	245	882	20374	1.98037e-09	6.16e-07	B0286.4; B0511.10; C01A2.5; C06B8.8; C14C10.3; C26C6.5; C33A12.1; C47B2.4; E01A2.6; F09E5.1; F25H2.9; F35G12.8; F56D2.1; K02F2.2; K07C5.4; K08F4.2; K09H9.6; T10E9.7; T11G6.1; T18H9.6; T24H7.1; T27E9.1; T28D9.10; W09C5.8; W10D5.2; Y106G6H.2; Y110A7A.19; Y39G10AR.8; Y47H9C.7; Y48G10A.4; Y48G1A.4; Y53F4B.22; Y54E10BR.6; Y71F9AM.5
Regulated DOWN_>2fold,Dauer/[Dauer+12hrs] ; McElwee ; 2004	40	245	1175	20374	2.3265e-09	7.24e-07	B0491.5; B0511.10; B0511.8; BE10.2; C18E9.4; C29E4.2; C33A12.1; C47A4.2; F10E9.4; F11G11.10; F11G11.12; F26F4.11; F29C4.2; F53F4.10; F54B3.3; F56D2.1; H19N07.1; K02F2.2; K07C5.4; K09A9.5; LLC1.3; T04A8.6; T05C12.10; T05E11.5; T09A5.5; T10E9.7; T10F2.4; T20H4.5; T23B12.2; T24H7.1; T28D9.10; W01A8.4; W02D9.1; W02F12.5; Y41E3.2; ZC101.2; ZC513.8; ZK265.6; ZK652.1; ZK686.3
fldchng_zfp1-WT.gt.1.5_AND_ttest_WT_vs_zfp-1.le.0.01 ; Mansisidor ; 2011	20	245	333	20374	4.23183e-09	1.32e-06	B0511.10; C01A2.5; C02F5.1; C17E4.5; C18A3.3; C30C11.4; C49H3.5; E02A10.1; E04A4.5; F10E9.4; F54B3.3; K07C5.4; K09H9.6; T02H6.1; T04A8.6; T23B12.2; T25D3.2; W02B12.9; W10D5.2; Y45F10D.7
Down in L4 ogt-1(ok430) ; Love ; 2010	27	245	670	20374	4.27164e-08	1.33e-05	C14A4.4; C18A3.3; C30B5.4; F10E9.4; F29C4.2; F33H1.2; F53F4.10; F55F8.4; F56D2.1; K02F2.2; K07C5.6; K09A9.5; R07E5.14; R09B3.5; T07A9.10; T09F3.3; T20B12.8; T21E12.4; T27E9.2; W01A8.4; W09C5.8; Y19D2B.1; Y43H11AL.2; Y54E10BR.5; Y71H2AM.20; ZK652.1; ZK792.2
RNAi suppressing osm-8 Osr phenotype at 500 mM NaCl ; Rohlfing ; 2011	10	245	82	20374	5.27331e-08	1.64e-05	B0286.4; C06B8.8; C14C10.3; F09G2.4; F23H11.5; F33D4.5; F44G4.2; H19N07.1; T11G6.8; W09C5.8
EGL-5_L3 ModENCODE ChIPseq ; Niu ; 2011	30	245	824	20374	6.85239e-08	2.13e-05	B0286.4; B0491.5; B0511.10; C02F5.1; C06B8.8; C18E9.2; C18E9.4; C23G10.8; C26C6.5; C33D9.3; C37H5.5; C47B2.4; F09D1.1; F11A3.2; F26F4.11; F29C4.2; F42C5.9; F56A8.6; F56D2.1; K07C5.4; K08C9.7; K08F4.2; R09B3.5; T05E11.5; T18H9.6; T27E9.2; W09C5.8; Y106G6H.2; Y67D8C.10; ZC64.3
fldchng_rde4-WT.gt.1.5_AND_ttest.WT_vs_rde4.le.0.01 ; Mansisidor ; 2011	15	245	232	20374	1.49713e-07	4.66e-05	B0511.10; C17H12.1; C30C11.4; E02A10.1; E04A4.5; F54B3.3; H19N07.1; K09A9.5; T02H6.1; T04A8.6; T21C9.12; W02B12.9; Y45F10D.7; Y47H9C.7; Y57G11C.17
BLMP-1_L1 ModENCODE ChIPseq ; Niu ; 2011	75	245	3507	20374	1.61889e-07	5.03e-05	B0491.5; B0511.10; C01A2.4; C02F5.1; C04G2.6; C06B8.8; C06H5.7; C14C10.3; C16A3.8; C17H12.1; C23G10.8; C26C6.5; C27H6.2; C33A12.1; C33D9.3; C47B2.4; C47D12.6; C49H3.5; E01A2.6; F09D1.1; F09E5.1; F10C2.4; F11A3.2; F11E6.5; F11G11.12; F13B10.1; F20G4.1; F25H2.9; F26F4.11; F28D1.1; F33D4.5; F35G12.8; F42C5.9; F45E4.5; F46A9.5; F49H12.5; F53F4.10; F56A8.6; F57B9.2; F59A6.1; H06I04.3; K02F2.2; K07C5.4…
Regulators of irg-1p::GFP expression ; Dunbar ; 2012	10	245	102	20374	4.2558e-07	0.000132	C47D12.6; F26F4.10; K08E4.1; R12B2.5; R74.1; T11G6.1; T23G5.1; W02F12.5; Y47H9C.7; Y74C10AR.1
MAB-5_L3 ModENCODE ChIPseq ; Niu ; 2011	44	245	1682	20374	7.35879e-07	0.000229	B0491.5; C06B8.8; C14B9.4; C17E4.5; C17H12.1; C18E9.2; C18E9.4; C23G10.8; C26C6.5; C37H5.5; C47D12.6; E01A2.6; E04A4.7; F09D1.1; F10C2.4; F25H2.9; F26F4.11; F29C4.2; F56A8.6; F56D2.1; H06I04.3; H19N07.1; K02F2.2; K07C5.4; K08F4.2; K09H9.6; M04G12.4; R12B2.5; T05E11.5; T21E12.4; T23F6.4; T23G5.1; T24H7.1; T26G10.1; T28D9.10; W09C5.8; W10D5.2; Y106G6H.2; Y39G10AR.8; Y48G10A.4; Y53F4B.22; Y74C10AR.1…
Targets of clones that increase longevity ; Hansen ; 2005	6	245	29	20374	1.07151e-06	0.000333	C06E1.10; C14C10.3; T05H4.12; T10E9.7; Y45G12B.1; Y57G11C.12
RNAi Clones that increase adult lifespan when fed postdevelopmentally ; Curran ; 2007	8	245	66	20374	1.22778e-06	0.000382	C09H10.3; D1054.14; F59C6.5; K01C8.10; Y47G6A.10; Y65B4BR.5; ZC101.2; ZK792.3
DNA synthesis ; Kim ; 2001	19	245	440	20374	1.73179e-06	0.000539	C33A12.1; E04A4.7; F01G4.6; F53F4.10; F54B3.3; F56D2.1; K02F2.2; K09A9.5; LLC1.3; T02H6.11; T11G6.1; T20H4.5; T23G5.1; T24H7.1; T27E9.1; T27E9.2; W02B12.9; W02F12.5; W10D5.2

## Sheet: EASE_278_nonHis_nonMsp
Class number	Gene Category	List Hits	List Total	Population Hits	Population Total	Probability	Bonferroni	Gene Sequence Name				Categories in green represented in Table 1				Genes related to osmotic stress response
1	Ortholog_Worm,Fly ; McCarroll ; 2004	169	278	3710	20374	1.15877e-56	3.77e-54	B0286.4; B0412.1; B0511.10; B0511.8; C01A2.4; C04G2.6; C04H5.6; C06B8.8; C06E1.10; C08B11.5; C09H10.3; C14A4.4; C15F1.4; C16A3.4; C16A3.5; C16A3.6; C16A3.8; C17E4.5; C17H12.1; C18A3.3; C18E9.2; C26C6.5; C27H6.2; C30B5.4; C30C11.4; C33A12.1; C34D4.14; C37H5.5; C46C2.1; C47B2.4; C47D12.6; C47E12.4; C49H3.5; C52E4.6; C53A5.3; C56C10.8; C56E6.9; D1054.14; D2096.8; E01A2.6; E04A4.5; E04A4.7; EEED8.5; …
2	gene inactivations that stimulate microbial aversion behavior ; Melo ; 2012	65	278	374	20374	4.28642e-53	1.39e-50	B0511.8; C01A2.5; C09H10.3; C17H12.1; C29E4.2; C33A12.1; C47B2.3; C47B2.4; C47D12.6; C47E12.4; E04A4.5; F08B1.1; F20G4.1; F23H11.5; F25H2.9; F26F4.10; F29C4.2; F32E10.4; F39B2.6; F44F4.11; F44G4.2; F52D10.3; F54B3.3; F56D2.1; F59C6.5; K01C8.10; K01C8.6; K08E4.1; K09A9.5; LLC1.3; M7.1; R07E5.14; T02H6.11; T05C12.10; T05H4.12; T11G6.1; T20H4.5; T21C9.12; T21E12.4; T22B11.5; T24H7.1; T27E9.1; T28D9.…
3	RNAi suppressing osm-8 gpdh-1::GFP overexpression phenotype ; Rohlfing ; 2011	52	278	252	20374	2.42013e-46	7.87e-44	B0286.4; B0491.5; C06B8.8; C06E1.10; C09H10.3; C14C10.3; C18E9.4; C33A12.1; C52E4.6; F09G2.4; F19F10.9; F23H11.5; F29C4.2; F32E10.4; F33D4.5; F36F2.3; F44G4.2; F52D10.3; F53F4.10; F54A3.3; F54B3.3; F56A8.6; F56D2.1; F59C6.5; H19N07.1; K09A9.1; K09A9.5; M106.5; M7.1; R12B2.5; T02H6.11; T10F2.4; T20H4.5; T23G5.1; T28D6.6; W02B12.9; W03H9.4; W04A8.2; W09C5.8; W10D5.2; Y106G6H.2; Y47G6A.10; Y48B6A.3;…
4	RNAi clone decreases Pacdh-1::GFP expression ; Watson ; 2013	35	278	146	20374	1.02606e-33	3.33e-31	C08B11.5; C09H10.3; C14B9.4; C14C10.3; C15F1.4; C16A3.6; C17E4.5; C23G10.8; C27H6.2; C47E12.4; D1054.14; D2096.8; E04A4.7; F26F4.10; F28D1.1; F44G4.2; R12B2.5; T02H6.1; T04A8.6; T11G6.8; T13F2.7; T20B12.8; T21C9.12; T23B12.2; T25D3.2; T26G10.1; W02D9.1; W06E11.1; W10D5.2; Y110A7A.19; Y39A1A.14; Y48G1A.4; Y52B11A.10; Y54E10BL.5; ZC376.6
5	RNAi targets that induce hsp-6p::gfp - mitochondrial UPRT ; Bennett ; 2014	30	278	95	20374	4.92154e-33	1.6e-30	B0491.5; B0511.8; C09H10.3; C16A3.5; E02A10.1; E04A4.5; E04A4.7; F29C4.2; F33D4.5; F44G4.2; F45G2.8; F56D2.1; F59C6.5; K01C8.6; K09A9.5; T02H6.11; T05H4.12; T20H4.5; T23B12.2; T24H7.1; T26E3.7; T27E9.1; W02B12.9; W02F12.5; W10D5.2; Y110A7A.19; Y39B6A.39; Y54E10BL.5; Y54G9A.7; ZK809.3
	LIN-15B_L3 ModENCODE ChIPseq ; Niu ; 2011	109	278	2455	20374	2.91709e-31	9.48e-29	B0286.4; B0491.5; B0511.10; C01A2.4; C02F5.1; C04G2.6; C06B8.8; C06E1.10; C14B9.4; C14C10.3; C17H12.1; C18E9.2; C18E9.4; C23G10.8; C27H6.2; C33A12.1; C34D4.14; C37H5.5; C47B2.4; C52E4.6; D2096.8; E01A2.6; E04A4.5; E04A4.7; F08B1.1; F09D1.1; F09E5.1; F10C2.4; F11A3.2; F13B10.1; F19F10.9; F20D12.2; F26F4.11; F28D1.1; F29C4.2; F32E10.4; F33D4.5; F35G12.8; F38H4.9; F46F2.2; F53F4.10; F56A8.6; F56D2.1…
	MDL-1_L1 ModENCODE ChIPseq ; Niu ; 2011	121	278	3335	20374	5.47312e-27	1.78e-24	B0286.4; B0491.5; C02F5.1; C04G2.6; C06B8.8; C14B9.4; C14C10.3; C16A3.6; C17H12.1; C18E9.2; C18E9.4; C23G10.8; C26C6.5; C27H6.2; C30B5.4; C33A12.1; C33D9.3; C34D4.14; C46C2.1; C47A4.2; C47B2.4; C47D12.6; C47E12.4; C49H3.5; C52E4.6; D2096.8; E01A2.6; E04A4.5; E04A4.7; F08B1.1; F09D1.1; F09E5.1; F10C2.4; F11A3.2; F11E6.5; F13B10.1; F19F10.9; F20D12.2; F23H11.5; F25H2.9; F26F4.11; F28D1.1; F29C4.2; …
	EOR-1_L3 ModENCODE ChIPseq ; Niu ; 2011	106	278	2697	20374	8.29842e-26	2.7e-23	B0286.4; B0491.5; B0511.10; C02F5.1; C06B8.8; C16A3.8; C17H12.1; C18E9.2; C18E9.4; C23G10.8; C26C6.5; C27H6.2; C30B5.4; C30C11.4; C33A12.1; C33D9.3; C34D4.14; C37H5.5; C46C2.1; C47B2.4; C47D12.6; C49H3.5; C52E4.6; D2096.8; E01A2.6; E04A4.5; E04A4.7; F08B1.1; F09D1.1; F10C2.4; F11A3.2; F13B10.1; F20D12.2; F23H11.5; F25H2.9; F26F4.11; F28D1.1; F29C4.2; F32E10.4; F35G12.8; F36F2.3; F38H4.9; F46A9.5;…
	PHA-4_LEmb ModENCODE ChIPseq ; Niu ; 2011	124	278	3624	20374	2.00431e-25	6.51e-23	B0286.4; B0491.5; B0511.10; C01A2.5; C02F5.1; C06B8.8; C14B9.4; C15F1.4; C16A3.6; C16A3.8; C17H12.1; C18E9.2; C18E9.4; C23G10.8; C26C6.5; C27H6.2; C30B5.4; C33A12.1; C34D4.14; C37H5.5; C46C2.1; C47B2.4; C47D12.6; C47E12.4; C52E4.6; D2096.8; E01A2.6; E04A4.5; E04A4.7; EEED8.5; F08B1.1; F09D1.1; F09E5.1; F09G2.4; F10C2.4; F11A3.2; F11E6.5; F13B10.1; F19F10.9; F20D12.2; F20G4.1; F23H11.5; F25H2.9; F…
	MEP-1_Emb ModENCODE ChIPseq ; Niu ; 2011	94	278	2216	20374	6.91775e-25	2.25e-22	B0286.4; B0491.5; B0511.10; C02F5.1; C06B8.8; C14B9.4; C14C10.3; C15F1.4; C16A3.6; C17H12.1; C18E9.2; C18E9.4; C23G10.8; C27H6.2; C30B5.4; C37H5.5; C47B2.4; C47E12.4; C52E4.6; E01A2.6; E04A4.5; EEED8.5; F08B1.1; F09D1.1; F10C2.4; F11A3.2; F26F4.11; F28D1.1; F29C4.2; F33D4.5; F35G12.8; F38H4.9; F46A9.5; F46F2.2; F56A8.6; F56D2.1; F57B9.2; H14E04.5; H19N07.1; K01C8.10; K02F2.2; K04D7.1; K07C5.4; K0…
	PES-1_L4 ModENCODE ChIPseq ; Niu ; 2011	96	278	2312	20374	8.6806e-25	2.82e-22	B0286.4; B0491.5; B0511.10; C02F5.1; C06B8.8; C15F1.4; C16A3.8; C17H12.1; C23G10.8; C26C6.5; C27H6.2; C34D4.14; C37H5.5; C47D12.6; C52E4.6; D2096.8; E01A2.6; E04A4.5; E04A4.7; F08B1.1; F09D1.1; F09E5.1; F10C2.4; F11A3.2; F19F10.9; F20D12.2; F26F4.11; F28D1.1; F29C4.2; F32E10.4; F33D4.5; F35G12.8; F38H4.9; F46F2.2; F56A8.6; F56D2.1; H06I04.3; H14E04.5; H19N07.1; K01C8.10; K02F2.2; K04D7.1; K07C5.4…
	PHA-4_Emb ModENCODE ChIPseq ; Niu ; 2011	110	278	2984	20374	1.31453e-24	4.27e-22	B0286.4; B0491.5; B0511.10; C02F5.1; C04G2.6; C06B8.8; C15F1.4; C16A3.6; C17H12.1; C18E9.2; C18E9.4; C23G10.8; C26C6.5; C27H6.2; C33A12.1; C34D4.14; C37H5.5; C47B2.4; C47D12.6; C52E4.6; D2096.8; E01A2.6; E04A4.5; F08B1.1; F09D1.1; F09E5.1; F10C2.4; F11A3.2; F11E6.5; F13B10.1; F19F10.9; F20G4.1; F23H11.5; F26F4.11; F28D1.1; F29C4.2; F32E10.4; F33D4.5; F35G12.8; F36F2.3; F38H4.9; F46A9.5; F46F2.2; …
6	Protein expression ; Kim ; 2001	43	278	446	20374	3.63643e-24	1.18e-21	B0511.10; C06B8.8; C08B11.5; C14A4.4; C15F1.4; C17E4.5; C18E9.2; C30B5.4; C30C11.4; C34D4.14; C47B2.4; C47D12.6; C56C10.8; E04A4.5; F09D1.1; F25H2.9; F26F4.10; F33D11.10; F37C12.13; F39B2.6; F52C6.12; F56A8.6; H19N07.1; K01C8.10; K08F4.2; M7.1; R07E5.14; R119.4; R74.1; T04A8.6; T11G6.1; T11G6.8; T23F6.4; T24H7.1; T26G10.1; T28D9.10; W06B11.2; W07E6.4; Y106G6H.2; Y47H9C.7; Y48B6A.3; ZC376.5; ZK652…
7	Cytoprotective response regulatory genes - 4 different reporters ; Shore ; 2012	21	278	71	20374	9.48773e-23	3.08e-20	B0511.10; C15F1.4; C17H12.1; C25H3.6; C26C6.5; C46C2.1; C47B2.3; C53A5.3; F08B4.1; F09G2.4; F11A3.2; F32E10.4; F38H4.9; F46A9.5; F56A8.6; M7.1; T27C4.4; Y106G6H.2; Y110A7A.14; Y48G1A.5; ZK593.5
	PHA-4_L2 ModENCODE ChIPseq ; Niu ; 2011	97	278	2755	20374	7.95516e-20	2.59e-17	B0286.4; B0491.5; B0511.10; C01A2.4; C06B8.8; C14B9.4; C14C10.3; C17H12.1; C23G10.8; C26C6.5; C27H6.2; C33A12.1; C34D4.14; C46C2.1; C47B2.4; C47D12.6; C47E12.4; C52E4.6; D2096.8; E01A2.6; E04A4.7; F08B1.1; F09D1.1; F09E5.1; F09G2.4; F10C2.4; F11E6.5; F13B10.1; F19F10.9; F20D12.2; F20G4.1; F25H2.9; F26F4.11; F28D1.1; F29C4.2; F32E10.4; F35G12.8; F36F2.3; F38H4.9; F46A9.5; F46F2.2; F53F4.10; F54D1.…
8	Required for transgene silencing ; Tabach ; 2013	50	278	823	20374	3.85941e-19	1.25e-16	B0412.1; C02F5.1; C04G2.6; C06E1.10; C08B11.5; C14A4.4; C14B9.4; C15F1.4; C16A3.4; C29E4.2; C30C11.4; C37H5.5; C56C10.8; C56E6.9; D2096.8; F09D1.1; F10E9.4; F28D1.1; F32E10.4; F35G12.8; F36F2.3; F37C12.13; F38H4.9; F46A9.5; F56A8.6; F57B9.5; H06I04.3; K07C5.6; K07F5.13; M01D1.8; M7.1; R186.3; T13F2.7; T18H9.6; T22D1.10; T23F6.4; T23G5.1; T26G10.1; W02B12.9; W06E11.1; Y41E3.2; Y45F10D.7; Y48G10A.4…
9	Required for transgene silencing score gt2 ; Tabach ; 2013	37	278	444	20374	9.89271e-19	3.22e-16	C02F5.1; C06E1.10; C14B9.4; C15F1.4; C16A3.4; C29E4.2; C30C11.4; C37H5.5; C56C10.8; C56E6.9; D2096.8; F09D1.1; F10E9.4; F28D1.1; F32E10.4; F35G12.8; F38H4.9; F46A9.5; F56A8.6; F57B9.5; H06I04.3; K07C5.6; K07F5.13; M7.1; T13F2.7; T18H9.6; T22D1.10; T23F6.4; T26G10.1; W06E11.1; Y45F10D.7; Y48G10A.4; Y48G1A.4; Y48G1A.5; Y65B4BR.5; ZK643.5; ZK686.1
	PHA-4_L1 ModENCODE ChIPseq ; Niu ; 2011	105	278	3425	20374	3.15467e-17	1.03e-14	B0286.4; B0491.5; B0511.10; C01A2.4; C02F5.1; C06B8.8; C06E1.10; C14B9.4; C14C10.3; C15F1.4; C17H12.1; C23G10.8; C27H6.2; C33A12.1; C37H5.5; C47A4.2; C47B2.4; C47D12.6; C47E12.4; C49H3.5; C52E4.6; D2096.8; E01A2.6; E04A4.5; E04A4.7; F08B1.1; F09D1.1; F09E5.1; F09G2.4; F10C2.4; F11A3.2; F11E6.5; F13B10.1; F19F10.9; F20D12.2; F20G4.1; F23H11.5; F25H2.9; F26F4.11; F28D1.1; F29C4.2; F32E10.4; F33D4.5…
10	Regulators of Rab11-RE positioning and transport of the apical membrane protein PEPT-1 ; Winter ; 2012	34	278	426	20374	1.04463e-16	3.4e-14	B0286.4; C16A3.8; C17H12.1; C23G10.8; C47B2.3; C47B2.4; C47D12.6; C56C10.8; E04A4.5; EEED8.5; F11A3.2; F20G4.1; F25H2.9; F26F4.10; F38H4.9; F44F4.11; F52C6.12; F54D1.6; F57B9.2; K01C8.10; K04D7.1; M106.5; M7.1; R08D7.7; R12B2.5; T05H4.12; T10E9.7; T11G6.1; T21E12.4; T23B12.2; Y106G6H.2; Y19D2B.1; ZK593.5; ZK652.1
11	Synthetic phenotype with lin-35 ; Ceron ; 2007	27	278	252	20374	1.21641e-16	3.95e-14	B0286.4; B0491.5; C18E9.4; F08B1.1; F13B10.1; F23H11.5; F26F4.11; F29C4.2; F33D11.10; F45G2.8; F46A9.5; F52C6.12; F55F8.4; M106.5; M7.1; T11G6.8; T13F2.7; T23G5.1; T27C4.4; W01A8.4; W02D3.9; W02F12.5; W03H9.4; W10D5.2; Y46G5A.4; Y47H9C.7; ZK686.3
12	Required for mitochondrial surveillance and response ; Liu ; 2014	14	278	45	20374	6.38936e-16	2.08e-13	C16A3.8; C26C6.5; C46C2.1; C53A5.3; F09E5.1; F20G4.1; F36F2.3; M7.1; W04A4.5; Y110A7A.14; Y119D3B.15; Y48G10A.4; Y54E10BR.5; Y71F9AM.5
	LIN-13_Emb ModENCODE ChIPseq ; Niu ; 2011	56	278	1231	20374	1.00327e-15	3.26e-13	B0286.4; B0491.5; B0511.10; C02F5.1; C06B8.8; C23G10.8; C26C6.5; C27H6.2; C37H5.5; C47D12.6; D2096.8; E01A2.6; E04A4.5; E04A4.7; F08B1.1; F09D1.1; F09E5.1; F10C2.4; F19F10.9; F28D1.1; F29C4.2; F38H4.9; F46F2.2; F56A8.6; F56D2.1; H19N07.1; K04D7.1; K07C5.4; K07C5.6; K08F4.2; K09A9.5; R186.3; T05E11.5; T05H4.12; T10E9.7; T18H9.6; T23F6.4; T24H7.1; T27E9.1; T28D9.10; W03H9.4; W09C5.8; Y106G6H.2; Y11…
	SKN-1_L1 ModENCODE ChIPseq ; Niu ; 2011	80	278	2301	20374	1.02023e-15	3.32e-13	B0286.4; B0491.5; B0511.10; C01A2.4; C06B8.8; C14C10.3; C17H12.1; C23G10.8; C26C6.5; C27H6.2; C47B2.4; C47D12.6; C52E4.6; D2096.8; E01A2.6; E04A4.7; F08B1.1; F08B4.1; F09D1.1; F09E5.1; F10C2.4; F13B10.1; F20D12.2; F25H2.9; F26F4.11; F28D1.1; F29C4.2; F32E10.4; F33D4.5; F36F2.3; F38H4.9; F46F2.2; F53F4.10; F56A8.6; F56D2.1; H14E04.5; H19N07.1; K01C8.10; K02F2.2; K04D7.1; K07C5.4; K07C5.6; K08F4.2;…
13	Regulators of gpdh-1 expression (rgpd) genes ; Lamitina ; 2006	18	278	123	20374	7.53596e-14	2.45e-11	B0511.10; C23G10.8; C27H6.2; F19F10.9; F26F4.10; F38H4.9; F57B9.2; K01C8.10; K07C5.6; K08E4.1; R74.1; T22D1.10; T28D9.10; W07E6.4; Y39G10AR.8; Y55F3AR.3; Y80D3A.1; ZK652.1
14	Required for transgene silencing score gt3 ; Tabach ; 2013	22	278	205	20374	8.7106e-14	2.83e-11	C02F5.1; C16A3.4; C29E4.2; C37H5.5; C56C10.8; C56E6.9; D2096.8; F10E9.4; F32E10.4; F35G12.8; F56A8.6; H06I04.3; K07F5.13; M7.1; T18H9.6; T22D1.10; T26G10.1; W06E11.1; Y45F10D.7; Y48G1A.4; Y48G1A.5; Y65B4BR.5
15	aberrant GFP::PGL-1 phenotypes ; Updike ; 2009	20	278	170	20374	2.11314e-13	6.87e-11	C14B9.4; C17H12.1; C27H6.2; F25H2.9; F38H4.9; F54A3.3; F56A8.6; F57B9.2; M7.1; R07E5.14; R09B3.5; T21E12.4; T22D1.10; T23G5.1; Y46G5A.4; Y77E11A.13; ZK328.5; ZK593.5; ZK742.1; ZK792.2
	CEH-14_L2 ModENCODE ChIPseq ; Niu ; 2011	42	278	882	20374	1.47352e-12	4.79e-10	B0286.4; B0511.10; C01A2.5; C06B8.8; C14C10.3; C26C6.5; C33A12.1; C47B2.4; E01A2.6; F09E5.1; F20D12.2; F25H2.9; F32E10.4; F35G12.8; F36F2.3; F56D2.1; K02F2.2; K07C5.4; K08F4.2; K09H9.6; R186.3; T10E9.7; T11G6.1; T18H9.6; T24H7.1; T27E9.1; T28D9.10; W02D3.9; W09C5.8; W10D5.2; Y106G6H.2; Y110A7A.19; Y39G10AR.8; Y47H9C.7; Y48G10A.4; Y48G1A.4; Y48G1A.5; Y53F4B.22; Y54E10BR.6; Y56A3A.20; Y71F9AM.5; ZK…
16	Targets of RNAi clones that suppress polyglutamine aggregation ; Nollen ; 2004	19	278	173	20374	2.97059e-12	9.65e-10	B0511.10; C08B11.5; C47B2.4; EEED8.5; F20G4.1; F39B2.6; F57B9.2; H19N07.1; K01C8.10; K02F2.2; K12H4.4; T02H6.11; T21E12.4; T28D9.10; Y39G10AR.8; Y46G5A.4; Y47G6A.10; Y48G1A.5; ZK652.1
17	Mitochondrial ; Kim ; 2001	17	278	160	20374	7.24565e-11	2.35e-08	C33A12.1; E04A4.7; F01G4.6; F53F4.10; F56D2.1; K09A9.5; LLC1.3; T02H6.11; T11G6.1; T20H4.5; T24H7.1; T27E9.1; T27E9.2; W02B12.9; W02F12.5; W10D5.2; Y57G11C.12
	BLMP-1_L1 ModENCODE ChIPseq ; Niu ; 2011	90	278	3507	20374	4.35164e-10	1.41e-07	B0491.5; B0511.10; C01A2.4; C02F5.1; C04G2.6; C06B8.8; C06H5.7; C14C10.3; C16A3.8; C17H12.1; C23G10.8; C26C6.5; C27H6.2; C33A12.1; C33D9.3; C46C2.1; C47B2.4; C47D12.6; C47E12.4; C49H3.5; D2096.8; E01A2.6; F08B1.1; F08B4.1; F09D1.1; F09E5.1; F10C2.4; F11A3.2; F11E6.5; F11G11.12; F13B10.1; F20D12.2; F20G4.1; F25H2.9; F26F4.11; F28D1.1; F32E10.4; F33D4.5; F35G12.8; F36F2.3; F42C5.9; F44F4.11; F45E4.…
	EGL-5_L3 ModENCODE ChIPseq ; Niu ; 2011	36	278	824	20374	7.31098e-10	2.38e-07	B0286.4; B0491.5; B0511.10; C02F5.1; C06B8.8; C18E9.2; C18E9.4; C23G10.8; C26C6.5; C33D9.3; C37H5.5; C47B2.4; D2096.8; F08B1.1; F09D1.1; F11A3.2; F20D12.2; F26F4.11; F29C4.2; F42C5.9; F46F2.2; F56A8.6; F56D2.1; K07C5.4; K08C9.7; K08F4.2; R09B3.5; R186.3; T05E11.5; T18H9.6; T27E9.2; W09C5.8; Y106G6H.2; Y67D8C.10; ZC64.3; ZK593.5
18	Regulated DOWN_>2fold,Dauer/[Dauer+12hrs] ; McElwee ; 2004	44	278	1175	20374	1.01779e-09	3.31e-07	B0491.5; B0511.10; B0511.8; BE10.2; C18E9.4; C29E4.2; C33A12.1; C47A4.2; C47B2.3; F10E9.4; F11G11.10; F11G11.12; F26F4.11; F29C4.2; F44F4.11; F46F2.2; F53F4.10; F54B3.3; F56D2.1; H19N07.1; K02F2.2; K07C5.4; K09A9.5; LLC1.3; R186.3; T04A8.6; T05C12.10; T05E11.5; T09A5.5; T10E9.7; T10F2.4; T20H4.5; T23B12.2; T24H7.1; T28D9.10; W01A8.4; W02D9.1; W02F12.5; Y41E3.2; ZC101.2; ZC513.8; ZK265.6; ZK652.1;…
19	RNAi suppressing osm-8 Osr phenotype at 500 mM NaCl ; Rohlfing ; 2011	12	278	82	20374	1.16499e-09	3.79e-07	B0286.4; C06B8.8; C14C10.3; F09G2.4; F19F10.9; F23H11.5; F33D4.5; F44G4.2; H19N07.1; T11G6.8; T22B11.5; W09C5.8
20	fldchng_zfp1-WT.gt.1.5_AND_ttest_WT_vs_zfp-1.le.0.01 ; Mansisidor ; 2011	21	278	333	20374	6.88331e-09	2.24e-06	B0511.10; C01A2.5; C02F5.1; C17E4.5; C18A3.3; C30C11.4; C49H3.5; E02A10.1; E04A4.5; F10E9.4; F38H4.9; F54B3.3; K07C5.4; K09H9.6; T02H6.1; T04A8.6; T23B12.2; T25D3.2; W02B12.9; W10D5.2; Y45F10D.7
	MAB-5_L3 ModENCODE ChIPseq ; Niu ; 2011	53	278	1682	20374	6.94533e-09	2.26e-06	B0491.5; C06B8.8; C14B9.4; C17E4.5; C17H12.1; C18E9.2; C18E9.4; C23G10.8; C26C6.5; C37H5.5; C47D12.6; D2096.8; E01A2.6; E04A4.7; F08B1.1; F09D1.1; F10C2.4; F20D12.2; F25H2.9; F26F4.11; F29C4.2; F32E10.4; F38H4.9; F46F2.2; F56A8.6; F56D2.1; H06I04.3; H19N07.1; K02F2.2; K04D7.1; K07C5.4; K08F4.2; K09H9.6; M04G12.4; R12B2.5; T05E11.5; T21E12.4; T22B11.5; T23F6.4; T23G5.1; T24H7.1; T26G10.1; T28D9.10…
21	Down in L4 ogt-1(ok430) ; Love ; 2010	30	278	670	20374	1.23683e-08	4.02e-06	C14A4.4; C18A3.3; C30B5.4; F10E9.4; F19F10.9; F29C4.2; F33H1.2; F44F4.11; F53F4.10; F55F8.4; F56D2.1; K02F2.2; K07C5.6; K09A9.5; R07E5.14; R09B3.5; R186.3; T07A9.10; T09F3.3; T20B12.8; T21E12.4; T27E9.2; W01A8.4; W09C5.8; Y19D2B.1; Y43H11AL.2; Y54E10BR.5; Y71H2AM.20; ZK652.1; ZK792.2
22	fldchng_rde4-WT.gt.1.5_AND_ttest.WT_vs_rde4.le.0.01 ; Mansisidor ; 2011	17	278	232	20374	2.20717e-08	7.17e-06	B0511.10; C17H12.1; C30C11.4; E02A10.1; E04A4.5; F38H4.9; F54B3.3; H19N07.1; K09A9.5; K12H4.4; T02H6.1; T04A8.6; T21C9.12; W02B12.9; Y45F10D.7; Y47H9C.7; Y57G11C.17
23	Negative regulators of hsp70::gfp ; Guisbert ; 2013	9	278	52	20374	3.17281e-08	1.03e-05	C47B2.4; C47E12.4; F25H2.9; F54A3.3; K01C8.10; R12B2.5; R186.3; W04A4.5; Y55F3AR.3
	CEH-30_Emb ModENCODE ChIPseq ; Niu ; 2011	38	278	1074	20374	7.16458e-08	2.33e-05	B0286.4; B0491.5; C17H12.1; C26C6.5; C30B5.4; C37H5.5; C52E4.6; F08B1.1; F09E5.1; F19F10.9; F28D1.1; F29C4.2; F35G12.8; F36F2.3; F38H4.9; F46F2.2; F56A8.6; H04M03.8; H19N07.1; T05H4.12; T10E9.7; T18H9.6; T23F6.4; T24H7.1; W02D3.9; W02D9.1; W09C5.8; Y110A7A.19; Y39B6A.39; Y45F10D.7; Y48G10A.4; Y53H1C.2; Y54E10BR.6; Y56A3A.20; Y57E12AL.6; Y71F9AM.5; Y74C10AR.1; Y77E11A.13
24	Genes connected to miRNA function by genetic evidence from Parry et al 2007 ; Zisoulis ; 2010	8	278	42	20374	8.57968e-08	2.79e-05	C17H12.1; C47B2.3; F38H4.9; Y110A7A.14; Y19D2B.1; ZC64.3; ZK593.5; ZK742.1
	PHA-4_Starved_L1_BOTH ModENCODE ChIPseq ; Niu ; 2011	54	278	1866	20374	8.61171e-08	2.8e-05	B0286.4; B0491.5; B0511.10; C02F5.1; C06B8.8; C14B9.4; C17H12.1; C23G10.8; C33A12.1; C47E12.4; D2096.8; E01A2.6; F08B1.1; F09E5.1; F11E6.5; F13B10.1; F20D12.2; F26F4.11; F28D1.1; F32E10.4; F33D4.5; F36F2.3; F46A9.5; F46F2.2; F54D1.6; F56D2.1; H14E04.5; K02F2.2; K04D7.1; K07F5.13; K08F4.2; R186.3; T05E11.5; T10E9.7; T11G6.1; T18H9.6; T22B11.5; T23F6.4; T24H7.1; T26G10.1; T27E9.2; T28D9.10; W02D9.1…
	ELT-3_L1 ModENCODE ChIPseq ; Niu ; 2011	50	278	1665	20374	9.23147e-08	3e-05	B0491.5; B0511.10; C06H5.7; C17H12.1; C33A12.1; C33D9.3; C46C2.1; C47B2.4; C49H3.5; D2096.8; E04A4.5; EEED8.5; F08B1.1; F09D1.1; F10C2.4; F11E6.5; F11G11.12; F13B10.1; F28D1.1; F33D4.5; F37C12.13; F42C5.9; K01C8.10; K02F2.2; K04D7.1; K07F5.13; K08C9.7; K08F4.2; M04G12.4; T04A8.6; T05E11.5; T11G6.1; T23F6.4; T24H7.1; T28D6.6; W02B12.9; W02D9.1; W02F12.5; W09C5.8; Y106G6H.2; Y19D2B.1; Y39G10AR.8; Y…
25	RNAi Clones that increase adult lifespan when fed postdevelopmentally ; Curran ; 2007	9	278	66	20374	2.70185e-07	8.78e-05	C09H10.3; D1054.14; F08B4.1; F59C6.5; K01C8.10; Y47G6A.10; Y65B4BR.5; ZC101.2; ZK792.3
26	Infection-Up D. coniospora 24 h (cDNA) ; Pujol ; 2008	21	278	419	20374	3.43459e-07	0.000112	B0511.8; C01F6.8; C02F5.1; C14C10.3; C16A3.8; E02A10.1; F19F10.9; F26F4.10; F27C1.6; F35G12.8; F36F2.3; F37C12.13; K07C5.6; K07F5.13; K09A9.1; T02H6.1; T13F2.7; T19A5.1; T26G10.1; Y47H9C.7; ZK1251.9
27	Hypoxia resistance genes (RNAi screen) ; Mabon ; 2009	14	278	198	20374	6.07959e-07	0.000198	C16A3.4; C47D12.6; C53A5.3; F08B4.1; F37C12.13; M04G12.4; T20B12.8; T22D1.10; T23G5.1; Y38F2AL.1; Y45F10D.7; Y47H9C.7; Y65B4BR.5; ZK792.3
28	>=2 down daf-2 (D6) ; Halaschek-Wiener ; 2005	15	278	235	20374	8.87034e-07	0.000288	C47B2.3; C47B2.4; C53A5.3; F01G4.6; F33H1.2; F46A9.5; F56A8.6; F59C6.5; K01C8.10; K04D7.1; K07C5.4; T09F3.3; T10F2.4; T27E9.1; Y106G6H.2
29	Regulators of irg-1p::GFP expression ; Dunbar ; 2012	10	278	102	20374	1.34395e-06	0.000437	C47D12.6; F26F4.10; K08E4.1; R12B2.5; R74.1; T11G6.1; T23G5.1; W02F12.5; Y47H9C.7; Y74C10AR.1
30	RNAi suppressing GFP expression and Osr phenotypes of osm-8(n1518);kbIs5 (gpdh-1p::GFP, rol-6) ; Rohlfing ; 2011	6	278	27	20374	1.42254e-06	0.000462	B0286.4; C06B8.8; C14C10.3; F19F10.9; F23H11.5; F33D4.5
31	Energy generation ; Kim ; 2001	10	278	104	20374	1.60787e-06	0.000523	C33A12.1; E04A4.7; F53F4.10; LLC1.3; T02H6.11; T20H4.5; T22B11.5; T27E9.2; W10D5.2; Y57G11C.12
	LIN-11_L2 ModENCODE ChIPseq ; Niu ; 2011	17	278	319	20374	2.02756e-06	0.000659	B0286.4; C06B8.8; C23G10.8; C37H5.5; E04A4.7; F08B1.1; F20D12.2; F38H4.9; F56A8.6; H19N07.1; K04D7.1; K08F4.2; T05E11.5; T26G10.1; T27E9.2; Y57E12AL.6; ZK686.1
32	Targets of clones that increase longevity ; Hansen ; 2005	6	278	29	20374	2.23108e-06	0.000725	C06E1.10; C14C10.3; T05H4.12; T10E9.7; Y45G12B.1; Y57G11C.12
33	Genes connected to miRNA function by Parry et al 2007 or Zhang et al 2007 and with ALG-1 CLIP-seq cluster ; Zisoulis ; 2010	7	278	45	20374	2.37843e-06	0.000773	C17H12.1; C47B2.3; F38H4.9; Y106G6H.2; Y19D2B.1; ZC64.3; ZK742.1
34	DNA synthesis ; Kim ; 2001	20	278	440	20374	2.95205e-06	0.000959	C33A12.1; E04A4.7; F01G4.6; F53F4.10; F54B3.3; F56D2.1; K02F2.2; K09A9.5; LLC1.3; T02H6.11; T11G6.1; T20H4.5; T22B11.5; T23G5.1; T24H7.1; T27E9.1; T27E9.2; W02B12.9; W02F12.5; W10D5.2

## Sheet: count genes in EASE_278
WBGene_ID	Public Gene Name	Sequence_name	Count
WBGene00002344	let-70	M7.1	12
WBGene00002363	let-92	F38H4.9	11
WBGene00012376	nduf-7	W10D5.2	10
WBGene00000774	cpf-2	F56A8.6	9
WBGene00000379	cct-4	K01C8.10	9
WBGene00001520	gas-1	K09A9.5	9
WBGene00012204	mfn-1	W02B12.9	9
WBGene00001228	eif-3.E	B0511.10	8
WBGene00015927	dyci-1	C17H12.1	8
WBGene00004679	rars-1	F26F4.10	8
WBGene00020636		T20H4.5	8
WBGene00004391	rnr-1	T23G5.1	8
WBGene00020950	dlst-1	W02F12.5	8
WBGene00002079	xpo-2	Y48G1A.5	8
WBGene00007880		C33A12.1	7
WBGene00006529	tba-2	C47B2.3	7
WBGene00003948	pbs-2	C47B2.4	7
WBGene00017119		E04A4.5	7
WBGene00017605		F19F10.9	7
WBGene00002074	ima-3	F32E10.4	7
WBGene00009992		F53F4.10	7
WBGene00010015	atad-3	F54B3.3	7
WBGene00018963	ucr-1	F56D2.1	7
WBGene00010405	erfa-3	H19N07.1	7
WBGene00020181		T02H6.11	7
WBGene00002001	hars-1	T11G6.1	7
WBGene00020687	ruvb-2	T22D1.10	7
WBGene00004015	phb-2	T24H7.1	7
WBGene00012059		T26G10.1	7
WBGene00012887		Y45F10D.7	7
WBGene00012950		Y47H9C.7	7
WBGene00022042	icd-2	Y65B4BR.5	7
WBGene00001017	dnc-1	ZK593.5	7
WBGene00004918	snr-5	ZK652.1	7
WBGene00003825	ntl-2	B0286.4	6
WBGene00003831	nuo-1	C09H10.3	6
WBGene00007586	ril-2	C14C10.3	6
WBGene00004090	ppp-1	C15F1.4	6
WBGene00016250	hsp-110	C30C11.4	6
WBGene00006617	tars-1	C47D12.6	6
WBGene00002045	icd-1	C56C10.8	6
WBGene00017121	cyc-2.1	E04A4.7	6
WBGene00017356		F10E9.4	6
WBGene00003926	pas-5	F25H2.9	6
WBGene00017926		F29C4.2	6
WBGene00004807	skr-1	F46A9.5	6
WBGene00010326		F59C6.5	6
WBGene00010629		K07C5.6	6
WBGene00010794	dld-1	LLC1.3	6
WBGene00011408		T04A8.6	6
WBGene00000962	dhc-1	T21E12.4	6
WBGene00020717	mrpl-4	T23B12.2	6
WBGene00004916	snr-3	T28D9.10	6
WBGene00003902	pab-1	Y106G6H.2	6
WBGene00002078	xpo-1	ZK742.1	6
WBGene00044321	mrps-30	B0511.8	5
WBGene00002231	knl-1	C02F5.1	5
WBGene00004452	rpl-38	C06B8.8	5
WBGene00015525	rha-2	C06E1.10	5
WBGene00004723	sap-49	C08B11.5	5
WBGene00015809		C16A3.4	5
WBGene00016202	kle-2	C29E4.2	5
WBGene00001834	hda-1	C53A5.3	5
WBGene00017075	nap-1	D2096.8	5
WBGene00000263		F23H11.5	5
WBGene00017997		F33D4.5	5
WBGene00004874	smc-4	F35G12.8	5
WBGene00009477	rbpl-1	F36F2.3	5
WBGene00018154	exos-9	F37C12.13	5
WBGene00009712		F44G4.2	5
WBGene00002845	let-711	F57B9.2	5
WBGene00019322	ahcy-1	K02F2.2	5
WBGene00003787	npp-1	K07F5.13	5
WBGene00004387	rnp-4	R07E5.14	5
WBGene00007016	mdt-15	R12B2.5	5
WBGene00011306		R186.3	5
WBGene00020171		T02H6.1	5
WBGene00011722		T11G6.8	5
WBGene00011747	sna-2	T13F2.7	5
WBGene00020679	ogdh-1	T22B11.5	5
WBGene00006439	ant-1.1	T27E9.1	5
WBGene00012354		W09C5.8	5
WBGene00012896	snrp-200	Y46G5A.4	5
WBGene00004978	spg-7	Y47G6A.10	5
WBGene00013308	nuo-3	Y57G11C.12	5
WBGene00007192		B0491.5	4
WBGene00000796	crn-3	C14A4.4	4
WBGene00004042	plk-1	C14B9.4	4
WBGene00015813	thoc-2	C16A3.8	4
WBGene00003904	pabp-2	C17E4.5	4
WBGene00007784	ruvb-1	C27H6.2	4
WBGene00016508		C37H5.5	4
WBGene00008149	pyp-1	C47E12.4	4
WBGene00195085		C56E6.9	4
WBGene00008452	mrps-5	E02A10.1	4
WBGene00008505		F01G4.6	4
WBGene00017280	usp-39	F09D1.1	4
WBGene00017313	cpsf-2	F09G2.4	4
WBGene00008990	smgl-1	F20G4.1	4
WBGene00009211	wdr-46	F28D1.1	4
WBGene00004495	rps-26	F39B2.6	4
WBGene00006530	tba-4	F44F4.11	4
WBGene00018782	cct-3	F54A3.3	4
WBGene00019168		H06I04.3	4
WBGene00010627		K07C5.4	4
WBGene00005015	spt-5	K08E4.1	4
WBGene00000293	cap-2	M106.5	4
WBGene00003073	lars-1	R74.1	4
WBGene00020275	atp-4	T05H4.12	4
WBGene00020417	nuo-2	T10E9.7	4
WBGene00020423	prp-19	T10F2.4	4
WBGene00001974	hmg-4	T20B12.8	4
WBGene00011897	scpl-4	T21C9.12	4
WBGene00004315	rbd-1	T23F6.4	4
WBGene00012094		T27E9.2	4
WBGene00021061		W06E11.1	4
WBGene00004188	prp-21	W07E6.4	4
WBGene00003924	pas-3	Y110A7A.14	4
WBGene00022464		Y110A7A.19	4
WBGene00012489		Y19D2B.1	4
WBGene00021466		Y39G10AR.8	4
WBGene00013021		Y48G10A.4	4
WBGene00021660		Y48G1A.4	4
WBGene00021844		Y54E10BR.5	4
WBGene00021934	cct-8	Y55F3AR.3	4
WBGene00014086		ZK809.3	4
WBGene00015941		C18A3.3	3
WBGene00007684		C18E9.4	3
WBGene00016015		C23G10.8	3
WBGene00000938	dcp-66	C26C6.5	3
WBGene00016245		C30B5.4	3
WBGene00006941	wnk-1	C46C2.1	3
WBGene00008380	prp-38	D1054.14	3
WBGene00003393	mog-5	EEED8.5	3
WBGene00000994	dic-1	F08B4.1	3
WBGene00017830	rpb-8	F26F4.11	3
WBGene00018007		F33D11.10	3
WBGene00009734		F45G2.8	3
WBGene00018669		F52C6.12	3
WBGene00001502	ftt-2	F52D10.3	3
WBGene00018892	cir-1	F55F8.4	3
WBGene00000276	byn-1	F57B9.5	3
WBGene00010556	rack-1	K04D7.1	3
WBGene00019679		K12H4.4	3
WBGene00003123	mag-1	R09B3.5	3
WBGene00007023	mdt-27	T18H9.6	3
WBGene00020796	mrpl-28	T25D3.2	3
WBGene00012166	nuo-6	W01A8.4	3
WBGene00004181	pri-2	W02D9.1	3
WBGene00012230	cacn-1	W03H9.4	3
WBGene00012234		W04A4.5	3
WBGene00006964	xrn-2	Y48B6A.3	3
WBGene00013312	hhat-2	Y57G11C.17	3
WBGene00003806	npp-20	Y77E11A.13	3
WBGene00006945	wars-1	Y80D3A.1	3
WBGene00006787	unc-52	ZC101.2	3
WBGene00022793		ZK686.3	3
WBGene00002130	inx-8	ZK792.2	3
WBGene00000895	dac-1	B0412.1	2
WBGene00007217		C01A2.5	2
WBGene00001001	dis-3	C04G2.6	2
WBGene00015810		C16A3.5	2
WBGene00015811		C16A3.6	2
WBGene00007683		C18E9.2	2
WBGene00016405	hecd-1	C34D4.14	2
WBGene00003827	ntl-4	C49H3.5	2
WBGene00000876	cyl-1	C52E4.6	2
WBGene00006923	vhp-1	F08B1.1	2
WBGene00004034	pkc-3	F09E5.1	2
WBGene00008670		F11A3.2	2
WBGene00006575	tir-1	F13B10.1	2
WBGene00017855		F27C1.6	2
WBGene00001686	gpd-4	F33H1.2	2
WBGene00002203	kin-20	F46F2.2	2
WBGene00010458	mrpl-10	K01C8.6	2
WBGene00010700	nipi-3	K09A9.1	2
WBGene00003062	lpd-6	K09H9.6	2
WBGene00004264	qua-1	T05C12.10	2
WBGene00011481	imp-2	T05E11.5	2
WBGene00001683	gpd-1	T09F3.3	2
WBGene00003025	lin-40	T27C4.4	2
WBGene00012126		T28D6.6	2
WBGene00006773	unc-37	W02D3.9	2
WBGene00004245	puf-9	W06B11.2	2
WBGene00012652		Y39A1A.14	2
WBGene00001066	dpy-4	Y41E3.2	2
WBGene00021562	nuo-5	Y45G12B.1	2
WBGene00013129		Y52B11A.10	2
WBGene00021839	nduf-5	Y54E10BL.5	2
WBGene00003836	nxt-1	Y71F9AM.5	2
WBGene00022185		Y71H2AM.20	2
WBGene00022170		Y71H2AM.5	2
WBGene00001232	eif-3.I	Y74C10AR.1	2
WBGene00022276	nlp-40	Y74C9A.2	2
WBGene00006613	trm-1	ZC376.5	2
WBGene00013877		ZC376.6	2
WBGene00000441	ceh-18	ZC64.3	2
WBGene00014243	dcaf-1	ZK1251.9	2
WBGene00003796	npp-10	ZK328.5	2
WBGene00014036		ZK643.5	2
WBGene00022791		ZK686.1	2
WBGene00002131	inx-9	ZK792.3	2
WBGene00007210	agmo-1	BE10.2	1
WBGene00007216		C01A2.4	1
WBGene00002046	icln-1	C01F6.8	1
WBGene00003392	mog-4	C04H5.6	1
WBGene00016115	mdt-26	C25H3.6	1
WBGene00008123	ent-6	C47A4.2	1
WBGene00017088	akir-1	E01A2.6	1
WBGene00008645		F10C2.4	1
WBGene00000606	col-17	F11G11.10	1
WBGene00000649	col-73	F11G11.12	1
WBGene00017642		F20D12.2	1
WBGene00010047		F54D1.6	1
WBGene00003822	nsy-1	F59A6.1	1
WBGene00000506	cic-1	H14E04.5	1
WBGene00010677		K08F4.2	1
WBGene00019703	fbxb-41	M01D1.8	1
WBGene00010868	somi-1	M04G12.4	1
WBGene00011147		R08D7.7	1
WBGene00004143	pqn-59	R119.4	1
WBGene00020298		T07A9.10	1
WBGene00011634		T09A5.5	1
WBGene00020553		T19A5.1	1
WBGene00012040		T26E3.7	1
WBGene00012237		W04A8.2	1
WBGene00022492	dss-1	Y119D3B.15	1
WBGene00021312		Y32H12A.4	1
WBGene00000802	crt-1	Y38A10A.5	1
WBGene00021415	nsy-4	Y38F2AL.1	1
WBGene00012697	mrps-35	Y39B6A.39	1
WBGene00021546	laat-1	Y43H11AL.2	1
WBGene00013168	arp-1	Y53F4B.22	1
WBGene00001215	ego-2	Y53H1C.2	1
WBGene00021845	rpb-7	Y54E10BR.6	1
WBGene00013210		Y54G9A.7	1
WBGene00000369	ccf-1	Y56A3A.20	1
WBGene00021959		Y57E12AL.6	1
WBGene00003153	mca-3	Y67D8C.10	1
WBGene00022219		Y73B3A.18	1
WBGene00000620	col-43	ZC513.8	1
WBGene00013958		ZK265.6	1
WBGene00022781	pmt-1	ZK622.3	1
WBGene00014028	trxr-2	ZK637.10	1
WBGene00000388	cdc-25.3	ZK637.11	1
WBGene00007395	dcar-1	C06H5.7	0
WBGene00001240	elo-2	F11E6.5	0
WBGene00019444	frpr-11	K06C4.8	0
WBGene00002089	ins-6	ZK84.6	0
WBGene00008277	mltn-12	C53B4.8	0
WBGene00003553	nas-37	C17G1.6	0
WBGene00013375	srsx-25	Y62E10A.4	0
WBGene00005732	srv-21	H04M03.8	0
WBGene00010251	sta-2	F58E6.1	0
WBGene00007898		C33D9.3	0
WBGene00016581		C42C1.3	0
WBGene00009183		F27C8.2	0
WBGene00009184		F27C8.3	0
WBGene00009378		F34H10.1	0
WBGene00018063		F35F10.14	0
WBGene00018312		F41H8.1	0
WBGene00018349		F42C5.9	0
WBGene00018470		F45E4.5	0
WBGene00018656		F49H12.5	0
WBGene00018680		F52C12.3	0
WBGene00018670		F52C6.13	0
WBGene00010141		F56A8.5	0
WBGene00010652		K08C9.5	0
WBGene00010654		K08C9.7	0
WBGene00044778		K09C6.10	0
WBGene00019560		K09C6.6	0
WBGene00011309		R186.8	0
WBGene00011607		T08D2.2	0
WBGene00011611		T08D2.6	0
WBGene00021465		Y39G10AR.7	0
WBGene00021778		Y51H7BR.7	0
WBGene00013365		Y60A3A.19	0
WBGene00235279		Y67D8C.22	0

## Sheet: Results GOrilla
GO Term	Description	P-value	FDR q-value	Enrichment	N	B	n	b	Genes
GO:0000003	reproduction	1.42e-67	6.22e-64	3.56	9490	1902	238	170	[nlp-40 - protein nlp-40, F27C1.6 - protein f27c1.6, skr-1 - protein skr-1, mag-1 - protein mag-1, pabp-2 - protein pabp-2, CELE_Y47H9C.7 - protein y47h9c.7, exos-9 - protein exos-9, ima-3 - protein ima-3, F54D1.6 - protein f54d1.6, lpd-6 - protein lpd-6, T20H4.5 - protein t20h4.5, ZK686.3 - protein zk686.3, xpo-2 - protein xpo-2, C18A3.3 - protein c18a3.3, nuo-3 - protein nuo-3, CELE_Y39G10AR.7 …
GO:0002119	nematode larval development	6.44e-67	1.41e-63	3.73	9490	1755	238	164	[F33D4.5 - protein f33d4.5, F27C1.6 - protein f27c1.6, skr-1 - protein skr-1, mag-1 - protein mag-1, dpy-4 - protein dpy-4, pabp-2 - protein pabp-2, CELE_Y47H9C.7 - protein y47h9c.7, exos-9 - protein exos-9, T09A5.5 - protein t09a5.5, ima-3 - protein ima-3, CELE_C33A12.1 - protein c33a12.1, CELE_F53F4.10 - protein f53f4.10, F54D1.6 - protein f54d1.6, lpd-6 - protein lpd-6, Y48G1A.4 - protein y48g…
GO:0002164	larval development	7.04e-67	1.03e-63	3.72	9490	1756	238	164	[F33D4.5 - protein f33d4.5, F27C1.6 - protein f27c1.6, skr-1 - protein skr-1, mag-1 - protein mag-1, dpy-4 - protein dpy-4, pabp-2 - protein pabp-2, CELE_Y47H9C.7 - protein y47h9c.7, exos-9 - protein exos-9, T09A5.5 - protein t09a5.5, ima-3 - protein ima-3, CELE_C33A12.1 - protein c33a12.1, CELE_F53F4.10 - protein f53f4.10, F54D1.6 - protein f54d1.6, lpd-6 - protein lpd-6, Y48G1A.4 - protein y48g…
GO:0009791	post-embryonic development	1.7e-66	1.87e-63	3.7	9490	1766	238	164	[F33D4.5 - protein f33d4.5, F27C1.6 - protein f27c1.6, skr-1 - protein skr-1, mag-1 - protein mag-1, dpy-4 - protein dpy-4, pabp-2 - protein pabp-2, CELE_Y47H9C.7 - protein y47h9c.7, exos-9 - protein exos-9, T09A5.5 - protein t09a5.5, ima-3 - protein ima-3, CELE_C33A12.1 - protein c33a12.1, CELE_F53F4.10 - protein f53f4.10, F54D1.6 - protein f54d1.6, lpd-6 - protein lpd-6, Y48G1A.4 - protein y48g…
GO:0009792	embryo development ending in birth or egg hatching	6.66e-66	5.85e-63	2.91	9490	2614	238	191	[Y32H12A.4 - protein y32h12a.4, F33D4.5 - protein f33d4.5, skr-1 - protein skr-1, mag-1 - protein mag-1, CELE_T26E3.7 - protein t26e3.7, pabp-2 - protein pabp-2, CELE_Y47H9C.7 - protein y47h9c.7, exos-9 - protein exos-9, T09A5.5 - protein t09a5.5, ima-3 - protein ima-3, CELE_C33A12.1 - protein c33a12.1, CELE_F53F4.10 - protein f53f4.10, lpd-6 - protein lpd-6, Y48G1A.4 - protein y48g1a.4, T20H4.5 …
GO:0009790	embryo development	1.42e-65	1.04e-62	2.9	9490	2625	238	191	[Y32H12A.4 - protein y32h12a.4, F33D4.5 - protein f33d4.5, skr-1 - protein skr-1, mag-1 - protein mag-1, CELE_T26E3.7 - protein t26e3.7, pabp-2 - protein pabp-2, CELE_Y47H9C.7 - protein y47h9c.7, exos-9 - protein exos-9, T09A5.5 - protein t09a5.5, ima-3 - protein ima-3, CELE_C33A12.1 - protein c33a12.1, CELE_F53F4.10 - protein f53f4.10, lpd-6 - protein lpd-6, Y48G1A.4 - protein y48g1a.4, T20H4.5 …
GO:0044767	single-organism developmental process	1.17e-59	7.34e-57	2.28	9490	3707	238	212	[Y32H12A.4 - protein y32h12a.4, F27C1.6 - protein f27c1.6, F33D4.5 - protein f33d4.5, skr-1 - protein skr-1, CELE_T26E3.7 - protein t26e3.7, pabp-2 - protein pabp-2, ima-3 - protein ima-3, F54D1.6 - protein f54d1.6, CELE_F53F4.10 - protein f53f4.10, Y48G1A.4 - protein y48g1a.4, xpo-2 - protein xpo-2, C18A3.3 - protein c18a3.3, CELE_Y39G10AR.7 - protein y39g10ar.7, his-69 - protein his-69, Y19D2B.…
GO:0032502	developmental process	1.33e-58	7.31e-56	2.25	9490	3752	238	212	[Y32H12A.4 - protein y32h12a.4, F27C1.6 - protein f27c1.6, F33D4.5 - protein f33d4.5, skr-1 - protein skr-1, CELE_T26E3.7 - protein t26e3.7, pabp-2 - protein pabp-2, ima-3 - protein ima-3, F54D1.6 - protein f54d1.6, CELE_F53F4.10 - protein f53f4.10, Y48G1A.4 - protein y48g1a.4, xpo-2 - protein xpo-2, C18A3.3 - protein c18a3.3, CELE_Y39G10AR.7 - protein y39g10ar.7, his-69 - protein his-69, Y19D2B.…
GO:0048856	anatomical structure development	1.38e-58	6.75e-56	2.42	9490	3348	238	203	[Y32H12A.4 - protein y32h12a.4, F27C1.6 - protein f27c1.6, F33D4.5 - protein f33d4.5, skr-1 - protein skr-1, CELE_T26E3.7 - protein t26e3.7, pabp-2 - protein pabp-2, ima-3 - protein ima-3, F54D1.6 - protein f54d1.6, CELE_F53F4.10 - protein f53f4.10, Y48G1A.4 - protein y48g1a.4, xpo-2 - protein xpo-2, C18A3.3 - protein c18a3.3, CELE_Y39G10AR.7 - protein y39g10ar.7, his-69 - protein his-69, Y19D2B.…
GO:0032501	multicellular organismal process	3.51e-49	1.54e-46	2.51	9490	2872	238	181	[F33D4.5 - protein f33d4.5, F27C1.6 - protein f27c1.6, skr-1 - protein skr-1, mag-1 - protein mag-1, dpy-4 - protein dpy-4, pabp-2 - protein pabp-2, CELE_Y47H9C.7 - protein y47h9c.7, exos-9 - protein exos-9, T09A5.5 - protein t09a5.5, ima-3 - protein ima-3, CELE_C33A12.1 - protein c33a12.1, CELE_F53F4.10 - protein f53f4.10, F54D1.6 - protein f54d1.6, lpd-6 - protein lpd-6, Y48G1A.4 - protein y48g…
GO:0044707	single-multicellular organism process	6.71e-49	2.68e-46	2.57	9490	2741	238	177	[F33D4.5 - protein f33d4.5, F27C1.6 - protein f27c1.6, skr-1 - protein skr-1, mag-1 - protein mag-1, dpy-4 - protein dpy-4, pabp-2 - protein pabp-2, CELE_Y47H9C.7 - protein y47h9c.7, exos-9 - protein exos-9, T09A5.5 - protein t09a5.5, ima-3 - protein ima-3, CELE_C33A12.1 - protein c33a12.1, CELE_F53F4.10 - protein f53f4.10, F54D1.6 - protein f54d1.6, lpd-6 - protein lpd-6, Y48G1A.4 - protein y48g…
GO:0003006	developmental process involved in reproduction	1.29e-36	4.72e-34	3.66	9490	1155	238	106	[F27C1.6 - protein f27c1.6, skr-1 - protein skr-1, mag-1 - protein mag-1, exos-9 - protein exos-9, ima-3 - protein ima-3, F54D1.6 - protein f54d1.6, xpo-2 - protein xpo-2, ZK686.3 - protein zk686.3, C18A3.3 - protein c18a3.3, F10E9.4 - protein f10e9.4, byn-1 - protein byn-1, CELE_T26G10.1 - protein t26g10.1, dcaf-1 - protein dcaf-1, Y65B4BR.5 - protein y65b4br.5, sna-2 - protein sna-2, rnr-1 - pr…
GO:0008406	gonad development	9.11e-36	3.08e-33	4.25	9490	854	238	91	[F27C1.6 - protein f27c1.6, rack-1 - protein rack-1, sap-49 - protein sap-49, skr-1 - protein skr-1, mag-1 - protein mag-1, smc-4 - protein smc-4, hda-1 - protein hda-1, wdr-46 - protein wdr-46, C18E9.4 - protein c18e9.4, exos-9 - protein exos-9, cpf-2 - protein cpf-2, nuo-1 - protein nuo-1, F54D1.6 - protein f54d1.6, lin-40 - protein lin-40, K07C5.4 - protein k07c5.4, xpo-2 - protein xpo-2, ZK68…
GO:0048608	reproductive structure development	1.95e-35	6.12e-33	4.21	9490	862	238	91	[F27C1.6 - protein f27c1.6, rack-1 - protein rack-1, sap-49 - protein sap-49, skr-1 - protein skr-1, mag-1 - protein mag-1, smc-4 - protein smc-4, hda-1 - protein hda-1, wdr-46 - protein wdr-46, C18E9.4 - protein c18e9.4, exos-9 - protein exos-9, cpf-2 - protein cpf-2, nuo-1 - protein nuo-1, F54D1.6 - protein f54d1.6, lin-40 - protein lin-40, K07C5.4 - protein k07c5.4, xpo-2 - protein xpo-2, ZK68…
GO:0006898	receptor-mediated endocytosis	5.97e-35	1.75e-32	4.76	9490	679	238	81	[tba-4 - protein tba-4, rha-2 - protein rha-2, F33D4.5 - protein f33d4.5, F27C1.6 - protein f27c1.6, dlst-1 - protein dlst-1, skr-1 - protein skr-1, C01A2.5 - protein c01a2.5, CELE_T04A8.6 - protein t04a8.6, C18E9.4 - protein c18e9.4, CELE_Y47H9C.7 - protein y47h9c.7, pabp-2 - protein pabp-2, cpf-2 - protein cpf-2, T09A5.5 - protein t09a5.5, lin-40 - protein lin-40, F54D1.6 - protein f54d1.6, lpd…
GO:0006897	endocytosis	1.82e-34	4.99e-32	4.55	9490	727	238	83	[tba-4 - protein tba-4, rha-2 - protein rha-2, F33D4.5 - protein f33d4.5, F27C1.6 - protein f27c1.6, dlst-1 - protein dlst-1, skr-1 - protein skr-1, C01A2.5 - protein c01a2.5, CELE_T04A8.6 - protein t04a8.6, C18E9.4 - protein c18e9.4, CELE_Y47H9C.7 - protein y47h9c.7, pabp-2 - protein pabp-2, cpf-2 - protein cpf-2, T09A5.5 - protein t09a5.5, lin-40 - protein lin-40, F54D1.6 - protein f54d1.6, lpd…
GO:0048513	organ development	1.09e-33	2.81e-31	3.96	9490	927	238	92	[dss-1 - protein dss-1, F27C1.6 - protein f27c1.6, rack-1 - protein rack-1, sap-49 - protein sap-49, skr-1 - protein skr-1, mag-1 - protein mag-1, smc-4 - protein smc-4, hda-1 - protein hda-1, wdr-46 - protein wdr-46, C18E9.4 - protein c18e9.4, exos-9 - protein exos-9, cpf-2 - protein cpf-2, nuo-1 - protein nuo-1, F54D1.6 - protein f54d1.6, lin-40 - protein lin-40, K07C5.4 - protein k07c5.4, xpo-…
GO:0022414	reproductive process	3.21e-33	7.84e-31	2.99	9490	1587	238	119	[F27C1.6 - protein f27c1.6, skr-1 - protein skr-1, mag-1 - protein mag-1, exos-9 - protein exos-9, ima-3 - protein ima-3, F54D1.6 - protein f54d1.6, ZK686.3 - protein zk686.3, xpo-2 - protein xpo-2, C18A3.3 - protein c18a3.3, Y19D2B.1 - protein y19d2b.1, F10E9.4 - protein f10e9.4, byn-1 - protein byn-1, CELE_T26G10.1 - protein t26g10.1, dcaf-1 - protein dcaf-1, Y65B4BR.5 - protein y65b4br.5, sna-…
GO:0044702	single organism reproductive process	9.34e-33	2.16e-30	3.29	9490	1297	238	107	[F27C1.6 - protein f27c1.6, skr-1 - protein skr-1, mag-1 - protein mag-1, exos-9 - protein exos-9, ima-3 - protein ima-3, F54D1.6 - protein f54d1.6, xpo-2 - protein xpo-2, ZK686.3 - protein zk686.3, C18A3.3 - protein c18a3.3, F10E9.4 - protein f10e9.4, byn-1 - protein byn-1, CELE_T26G10.1 - protein t26g10.1, dcaf-1 - protein dcaf-1, Y65B4BR.5 - protein y65b4br.5, sna-2 - protein sna-2, rnr-1 - pr…
GO:0016192	vesicle-mediated transport	4.86e-31	1.07e-28	4.04	9490	829	238	84	[tba-4 - protein tba-4, rha-2 - protein rha-2, F27C1.6 - protein f27c1.6, F33D4.5 - protein f33d4.5, dlst-1 - protein dlst-1, C01A2.5 - protein c01a2.5, skr-1 - protein skr-1, CELE_T04A8.6 - protein t04a8.6, C18E9.4 - protein c18e9.4, CELE_Y47H9C.7 - protein y47h9c.7, pabp-2 - protein pabp-2, T07A9.10 - protein t07a9.10, T09A5.5 - protein t09a5.5, cpf-2 - protein cpf-2, F54D1.6 - protein f54d1.6,…
GO:0044699	single-organism process	5.87e-28	1.23e-25	1.48	9490	5993	238	222	[Y32H12A.4 - protein y32h12a.4, F27C1.6 - protein f27c1.6, F33D4.5 - protein f33d4.5, skr-1 - protein skr-1, CELE_T26E3.7 - protein t26e3.7, pabp-2 - protein pabp-2, T07A9.10 - protein t07a9.10, ima-3 - protein ima-3, CELE_F53F4.10 - protein f53f4.10, F54D1.6 - protein f54d1.6, Y48G1A.4 - protein y48g1a.4, xpo-2 - protein xpo-2, C18A3.3 - protein c18a3.3, CELE_Y39G10AR.7 - protein y39g10ar.7, Y19…
GO:0040035	hermaphrodite genitalia development	1.68e-22	3.35e-20	3.88	9490	668	238	65	[F27C1.6 - protein f27c1.6, rack-1 - protein rack-1, sap-49 - protein sap-49, skr-1 - protein skr-1, mag-1 - protein mag-1, smc-4 - protein smc-4, hda-1 - protein hda-1, C18E9.4 - protein c18e9.4, lin-40 - protein lin-40, K07C5.4 - protein k07c5.4, ZK686.3 - protein zk686.3, xpo-2 - protein xpo-2, C18A3.3 - protein c18a3.3, CELE_C23G10.8 - protein c23g10.8, ZK265.6 - protein zk265.6, byn-1 - prot…
GO:0048806	genitalia development	1.98e-22	3.78e-20	3.87	9490	670	238	65	[F27C1.6 - protein f27c1.6, rack-1 - protein rack-1, sap-49 - protein sap-49, skr-1 - protein skr-1, mag-1 - protein mag-1, smc-4 - protein smc-4, hda-1 - protein hda-1, C18E9.4 - protein c18e9.4, lin-40 - protein lin-40, K07C5.4 - protein k07c5.4, ZK686.3 - protein zk686.3, xpo-2 - protein xpo-2, C18A3.3 - protein c18a3.3, CELE_C23G10.8 - protein c23g10.8, ZK265.6 - protein zk265.6, byn-1 - prot…
GO:0048731	system development	6.27e-22	1.15e-19	3.73	9490	705	238	66	[F27C1.6 - protein f27c1.6, rack-1 - protein rack-1, sap-49 - protein sap-49, skr-1 - protein skr-1, mag-1 - protein mag-1, smc-4 - protein smc-4, hda-1 - protein hda-1, C18E9.4 - protein c18e9.4, lin-40 - protein lin-40, K07C5.4 - protein k07c5.4, ZK686.3 - protein zk686.3, xpo-2 - protein xpo-2, C18A3.3 - protein c18a3.3, CELE_C23G10.8 - protein c23g10.8, ZK265.6 - protein zk265.6, byn-1 - prot…
GO:0051234	establishment of localization	1.13e-21	1.99e-19	2.38	9490	1860	238	111	[F33D4.5 - protein f33d4.5, F27C1.6 - protein f27c1.6, skr-1 - protein skr-1, mag-1 - protein mag-1, CELE_Y47H9C.7 - protein y47h9c.7, pabp-2 - protein pabp-2, T07A9.10 - protein t07a9.10, T09A5.5 - protein t09a5.5, ima-3 - protein ima-3, F54D1.6 - protein f54d1.6, lpd-6 - protein lpd-6, Y48G1A.4 - protein y48g1a.4, ZK686.3 - protein zk686.3, xpo-2 - protein xpo-2, C18A3.3 - protein c18a3.3, Y19D…
GO:0051179	localization	3.3e-20	5.58e-18	2.12	9490	2311	238	123	[F33D4.5 - protein f33d4.5, F27C1.6 - protein f27c1.6, skr-1 - protein skr-1, mag-1 - protein mag-1, CELE_Y47H9C.7 - protein y47h9c.7, pabp-2 - protein pabp-2, T07A9.10 - protein t07a9.10, T09A5.5 - protein t09a5.5, ima-3 - protein ima-3, F54D1.6 - protein f54d1.6, lpd-6 - protein lpd-6, Y48G1A.4 - protein y48g1a.4, ZK686.3 - protein zk686.3, xpo-2 - protein xpo-2, C18A3.3 - protein c18a3.3, Y19D…
GO:0006810	transport	1.64e-19	2.66e-17	2.33	9490	1796	238	105	[F33D4.5 - protein f33d4.5, F27C1.6 - protein f27c1.6, skr-1 - protein skr-1, CELE_Y47H9C.7 - protein y47h9c.7, pabp-2 - protein pabp-2, T07A9.10 - protein t07a9.10, T09A5.5 - protein t09a5.5, ima-3 - protein ima-3, F54D1.6 - protein f54d1.6, lpd-6 - protein lpd-6, Y48G1A.4 - protein y48g1a.4, ZK686.3 - protein zk686.3, xpo-2 - protein xpo-2, C18A3.3 - protein c18a3.3, Y19D2B.1 - protein y19d2b.1…
GO:0022412	cellular process involved in reproduction in multicellular organism	3.05e-16	4.78e-14	4.45	9490	367	238	41	[dss-1 - protein dss-1, prp-21 - protein prp-21, Y45F10D.7 - protein y45f10d.7, rack-1 - protein rack-1, sap-49 - protein sap-49, cyl-1 - protein cyl-1, ceh-18 - protein ceh-18, T11G6.8 - protein t11g6.8, unc-37 - protein unc-37, mag-1 - protein mag-1, plk-1 - protein plk-1, hars-1 - protein hars-1, mog-5 - protein mog-5, CELE_F19F10.9 - protein f19f10.9, npp-1 - protein npp-1, R186.3 - protein r…
GO:0040011	locomotion	3.47e-16	5.26e-14	2.38	9490	1456	238	87	[tba-4 - protein tba-4, sap-49 - protein sap-49, dlst-1 - protein dlst-1, CELE_F34H10.1 - protein f34h10.1, C01A2.5 - protein c01a2.5, skr-1 - protein skr-1, CELE_T04A8.6 - protein t04a8.6, nsy-4 - protein nsy-4, ceh-18 - protein ceh-18, mag-1 - protein mag-1, smc-4 - protein smc-4, Y48G10A.4 - protein y48g10a.4, dpy-4 - protein dpy-4, C18E9.2 - protein c18e9.2, pabp-2 - protein pabp-2, nuo-1 - p…
GO:0007281	germ cell development	4.96e-14	7.26e-12	4.24	9490	348	238	37	[dss-1 - protein dss-1, prp-21 - protein prp-21, Y45F10D.7 - protein y45f10d.7, sap-49 - protein sap-49, rack-1 - protein rack-1, cyl-1 - protein cyl-1, T11G6.8 - protein t11g6.8, unc-37 - protein unc-37, mag-1 - protein mag-1, plk-1 - protein plk-1, hars-1 - protein hars-1, mog-5 - protein mog-5, CELE_F19F10.9 - protein f19f10.9, npp-1 - protein npp-1, R186.3 - protein r186.3, T02H6.11 - protein…
GO:0010608	posttranscriptional regulation of gene expression	3.24e-13	4.59e-11	5.52	9490	195	238	27	[rha-2 - protein rha-2, prp-21 - protein prp-21, skr-1 - protein skr-1, ruvb-1 - protein ruvb-1, lars-1 - protein lars-1, CELE_Y47H9C.7 - protein y47h9c.7, eif-3.I - protein eif-3.i, npp-1 - protein npp-1, ruvb-2 - protein ruvb-2, cpf-2 - protein cpf-2, ima-3 - protein ima-3, xpo-2 - protein xpo-2, W06E11.1 - protein w06e11.1, puf-9 - protein puf-9, Y110A7A.19 - protein y110a7a.19, W04A4.5 - prot…
GO:0048468	cell development	8.32e-13	1.14e-10	3.87	9490	381	238	37	[dss-1 - protein dss-1, prp-21 - protein prp-21, Y45F10D.7 - protein y45f10d.7, rack-1 - protein rack-1, sap-49 - protein sap-49, cyl-1 - protein cyl-1, T11G6.8 - protein t11g6.8, unc-37 - protein unc-37, mag-1 - protein mag-1, plk-1 - protein plk-1, hars-1 - protein hars-1, mog-5 - protein mog-5, CELE_F19F10.9 - protein f19f10.9, npp-1 - protein npp-1, R186.3 - protein r186.3, T02H6.11 - protein…
GO:0022904	respiratory electron transport chain	3.32e-11	4.41e-09	22.43	9490	16	238	9	[T02H6.11 - protein t02h6.11, nuo-1 - protein nuo-1, CELE_C33A12.1 - protein c33a12.1, CELE_F53F4.10 - protein f53f4.10, CELE_W09C5.8 - protein w09c5.8, T27E9.2 - protein t27e9.2, C16A3.5 - protein c16a3.5, T20H4.5 - protein t20h4.5, gas-1 - protein gas-1]
GO:0044763	single-organism cellular process	4.06e-11	5.24e-09	1.57	9490	3422	238	135	[Y32H12A.4 - protein y32h12a.4, skr-1 - protein skr-1, mag-1 - protein mag-1, T09A5.5 - protein t09a5.5, T07A9.10 - protein t07a9.10, ima-3 - protein ima-3, CELE_C33A12.1 - protein c33a12.1, CELE_F53F4.10 - protein f53f4.10, F54D1.6 - protein f54d1.6, xpo-2 - protein xpo-2, T20H4.5 - protein t20h4.5, ZK686.3 - protein zk686.3, Y19D2B.1 - protein y19d2b.1, F10E9.4 - protein f10e9.4, Y110A7A.19 - p…
GO:0022900	electron transport chain	7.01e-11	8.8e-09	17.34	9490	23	238	10	[T02H6.11 - protein t02h6.11, nuo-1 - protein nuo-1, CELE_C33A12.1 - protein c33a12.1, CELE_F53F4.10 - protein f53f4.10, CELE_W09C5.8 - protein w09c5.8, T27E9.2 - protein t27e9.2, C16A3.5 - protein c16a3.5, T20H4.5 - protein t20h4.5, gas-1 - protein gas-1, C18E9.4 - protein c18e9.4]
GO:0010171	body morphogenesis	1.45e-10	1.76e-08	2.96	9490	566	238	42	[col-17 - protein col-17, rack-1 - protein rack-1, ahcy-1 - protein ahcy-1, C01A2.5 - protein c01a2.5, pkc-3 - protein pkc-3, nsy-4 - protein nsy-4, mag-1 - protein mag-1, dpy-4 - protein dpy-4, mog-5 - protein mog-5, ruvb-1 - protein ruvb-1, lars-1 - protein lars-1, CELE_Y47H9C.7 - protein y47h9c.7, npp-20 - protein npp-20, T02H6.11 - protein t02h6.11, F20D12.2 - protein f20d12.2, lin-40 - prote…
GO:0009987	cellular process	2.06e-10	2.45e-08	1.39	9490	4894	238	170	[Y32H12A.4 - protein y32h12a.4, F27C1.6 - protein f27c1.6, skr-1 - protein skr-1, mag-1 - protein mag-1, CELE_Y47H9C.7 - protein y47h9c.7, T07A9.10 - protein t07a9.10, T09A5.5 - protein t09a5.5, ima-3 - protein ima-3, CELE_C33A12.1 - protein c33a12.1, CELE_F53F4.10 - protein f53f4.10, F54D1.6 - protein f54d1.6, Y48G1A.4 - protein y48g1a.4, xpo-2 - protein xpo-2, T20H4.5 - protein t20h4.5, ZK686.3…
GO:0051239	regulation of multicellular organismal process	2.38e-10	2.75e-08	2.73	9490	671	238	46	[qua-1 - protein qua-1, xrn-2 - protein xrn-2, CELE_Y52B11A.10 - protein y52b11a.10, nlp-40 - protein nlp-40, dss-1 - protein dss-1, dnc-1 - protein dnc-1, pkc-3 - protein pkc-3, ceh-18 - protein ceh-18, unc-37 - protein unc-37, hda-1 - protein hda-1, let-92 - protein let-92, hars-1 - protein hars-1, C18E9.4 - protein c18e9.4, CELE_Y47H9C.7 - protein y47h9c.7, npp-1 - protein npp-1, cpf-2 - prote…
GO:0031047	gene silencing by RNA	2.5e-10	2.81e-08	5.7	9490	140	238	20	[rha-2 - protein rha-2, prp-21 - protein prp-21, skr-1 - protein skr-1, Y110A7A.19 - protein y110a7a.19, W04A4.5 - protein w04a4.5, ppp-1 - protein ppp-1, nap-1 - protein nap-1, C16A3.4 - protein c16a3.4, ruvb-1 - protein ruvb-1, cpsf-2 - protein cpsf-2, npp-1 - protein npp-1, ruvb-2 - protein ruvb-2, cpf-2 - protein cpf-2, ima-3 - protein ima-3, ccf-1 - protein ccf-1, kle-2 - protein kle-2, F56A…
GO:0016458	gene silencing	3.24e-10	3.56e-08	5.62	9490	142	238	20	[rha-2 - protein rha-2, prp-21 - protein prp-21, skr-1 - protein skr-1, Y110A7A.19 - protein y110a7a.19, W04A4.5 - protein w04a4.5, ppp-1 - protein ppp-1, nap-1 - protein nap-1, C16A3.4 - protein c16a3.4, ruvb-1 - protein ruvb-1, cpsf-2 - protein cpsf-2, npp-1 - protein npp-1, ruvb-2 - protein ruvb-2, cpf-2 - protein cpf-2, ima-3 - protein ima-3, ccf-1 - protein ccf-1, kle-2 - protein kle-2, F56A…
GO:0051240	positive regulation of multicellular organismal process	6.45e-10	6.91e-08	3.46	9490	369	238	32	[CELE_Y52B11A.10 - protein y52b11a.10, qua-1 - protein qua-1, nlp-40 - protein nlp-40, dss-1 - protein dss-1, hars-1 - protein hars-1, let-92 - protein let-92, C18E9.4 - protein c18e9.4, CELE_Y47H9C.7 - protein y47h9c.7, npp-1 - protein npp-1, T02H6.11 - protein t02h6.11, nuo-1 - protein nuo-1, msp-77 - protein msp-77, K07C5.4 - protein k07c5.4, phb-2 - protein phb-2, rpb-8 - protein rpb-8, CELE_…
GO:0016246	RNA interference	7.14e-10	7.47e-08	5.7	9490	133	238	19	[rha-2 - protein rha-2, prp-21 - protein prp-21, skr-1 - protein skr-1, Y110A7A.19 - protein y110a7a.19, W04A4.5 - protein w04a4.5, ppp-1 - protein ppp-1, nap-1 - protein nap-1, C16A3.4 - protein c16a3.4, ruvb-1 - protein ruvb-1, cpsf-2 - protein cpsf-2, npp-1 - protein npp-1, ruvb-2 - protein ruvb-2, cpf-2 - protein cpf-2, ima-3 - protein ima-3, kle-2 - protein kle-2, F56A8.5 - protein f56a8.5, …
GO:0048869	cellular developmental process	7.54e-10	7.7e-08	2.76	9490	621	238	43	[dss-1 - protein dss-1, dnc-1 - protein dnc-1, prp-21 - protein prp-21, rack-1 - protein rack-1, sap-49 - protein sap-49, Y45F10D.7 - protein y45f10d.7, cyl-1 - protein cyl-1, pkc-3 - protein pkc-3, ceh-18 - protein ceh-18, unc-37 - protein unc-37, mag-1 - protein mag-1, T11G6.8 - protein t11g6.8, plk-1 - protein plk-1, hars-1 - protein hars-1, mog-5 - protein mog-5, CELE_F19F10.9 - protein f19f1…
GO:0016441	posttranscriptional gene silencing	8.14e-10	8.13e-08	5.65	9490	134	238	19	[rha-2 - protein rha-2, prp-21 - protein prp-21, skr-1 - protein skr-1, Y110A7A.19 - protein y110a7a.19, W04A4.5 - protein w04a4.5, ppp-1 - protein ppp-1, nap-1 - protein nap-1, C16A3.4 - protein c16a3.4, ruvb-1 - protein ruvb-1, cpsf-2 - protein cpsf-2, npp-1 - protein npp-1, ruvb-2 - protein ruvb-2, cpf-2 - protein cpf-2, ima-3 - protein ima-3, kle-2 - protein kle-2, F56A8.5 - protein f56a8.5, …
GO:0035194	posttranscriptional gene silencing by RNA	8.14e-10	7.95e-08	5.65	9490	134	238	19	[rha-2 - protein rha-2, prp-21 - protein prp-21, skr-1 - protein skr-1, Y110A7A.19 - protein y110a7a.19, W04A4.5 - protein w04a4.5, ppp-1 - protein ppp-1, nap-1 - protein nap-1, C16A3.4 - protein c16a3.4, ruvb-1 - protein ruvb-1, cpsf-2 - protein cpsf-2, npp-1 - protein npp-1, ruvb-2 - protein ruvb-2, cpf-2 - protein cpf-2, ima-3 - protein ima-3, kle-2 - protein kle-2, F56A8.5 - protein f56a8.5, …
GO:0006396	RNA processing	1.22e-09	1.17e-07	4.17	9490	239	238	25	[xrn-2 - protein xrn-2, F33D11.10 - protein f33d11.10, rha-2 - protein rha-2, prp-21 - protein prp-21, F27C1.6 - protein f27c1.6, sap-49 - protein sap-49, Y45F10D.7 - protein y45f10d.7, mag-1 - protein mag-1, CELE_Y39A1A.14 - protein y39a1a.14, mog-5 - protein mog-5, wdr-46 - protein wdr-46, CELE_F19F10.9 - protein f19f10.9, K07C5.6 - protein k07c5.6, K07C5.4 - protein k07c5.4, Y48G1A.4 - protein…
GO:0008340	determination of adult lifespan	1.22e-09	1.14e-07	2.53	9490	756	238	48	[rha-2 - protein rha-2, C42C1.3 - protein c42c1.3, F33D4.5 - protein f33d4.5, Y45F10D.7 - protein y45f10d.7, skr-1 - protein skr-1, atp-4 - protein atp-4, ceh-18 - protein ceh-18, mag-1 - protein mag-1, C18E9.4 - protein c18e9.4, Y43H11AL.2 - protein y43h11al.2, nuo-1 - protein nuo-1, T02H6.11 - protein t02h6.11, Y71H2AM.5 - protein y71h2am.5, CELE_D1054.14 - protein d1054.14, CELE_C33A12.1 - pro…
GO:0040039	inductive cell migration	2.32e-09	2.13e-07	5.65	9490	127	238	18	[tba-4 - protein tba-4, snr-5 - protein snr-5, icd-1 - protein icd-1, CELE_T04A8.6 - protein t04a8.6, mrps-30 - protein mrps-30, smc-4 - protein smc-4, ruvb-1 - protein ruvb-1, nuo-1 - protein nuo-1, Y65B4BR.5 - protein y65b4br.5, npp-10 - protein npp-10, rbd-1 - protein rbd-1, CELE_F11A3.2 - protein f11a3.2, pyp-1 - protein pyp-1, xpo-2 - protein xpo-2, rpb-8 - protein rpb-8, H06I04.3 - protein …
GO:0012501	programmed cell death	4.25e-09	3.81e-07	3.13	9490	420	238	33	[K12H4.4 - protein k12h4.4, skr-1 - protein skr-1, C01A2.5 - protein c01a2.5, atp-4 - protein atp-4, mag-1 - protein mag-1, plk-1 - protein plk-1, hda-1 - protein hda-1, mog-5 - protein mog-5, eif-3.I - protein eif-3.i, R186.3 - protein r186.3, npp-20 - protein npp-20, crt-1 - protein crt-1, T02H6.11 - protein t02h6.11, mdt-15 - protein mdt-15, inx-8 - protein inx-8, ZK686.3 - protein zk686.3, CE…
GO:0010629	negative regulation of gene expression	5.13e-09	4.5e-07	4.04	9490	237	238	24	[puf-9 - protein puf-9, rha-2 - protein rha-2, prp-21 - protein prp-21, W04A4.5 - protein w04a4.5, skr-1 - protein skr-1, Y110A7A.19 - protein y110a7a.19, ppp-1 - protein ppp-1, nap-1 - protein nap-1, unc-37 - protein unc-37, C16A3.4 - protein c16a3.4, hda-1 - protein hda-1, ruvb-1 - protein ruvb-1, cpsf-2 - protein cpsf-2, npp-1 - protein npp-1, cpf-2 - protein cpf-2, ruvb-2 - protein ruvb-2, im…
GO:0045927	positive regulation of growth	6.85e-09	5.9e-07	3.49	9490	320	238	28	[qua-1 - protein qua-1, CELE_Y52B11A.10 - protein y52b11a.10, dss-1 - protein dss-1, mca-3 - protein mca-3, hars-1 - protein hars-1, C18E9.4 - protein c18e9.4, CELE_Y47H9C.7 - protein y47h9c.7, T02H6.11 - protein t02h6.11, nuo-1 - protein nuo-1, K07C5.4 - protein k07c5.4, phb-2 - protein phb-2, rpb-8 - protein rpb-8, CELE_Y39G10AR.7 - protein y39g10ar.7, vhp-1 - protein vhp-1, kin-20 - protein ki…
GO:0048518	positive regulation of biological process	7.7e-09	6.5e-07	2.37	9490	826	238	49	[nlp-40 - protein nlp-40, dss-1 - protein dss-1, skr-1 - protein skr-1, smc-4 - protein smc-4, hda-1 - protein hda-1, C18E9.4 - protein c18e9.4, CELE_Y47H9C.7 - protein y47h9c.7, nuo-1 - protein nuo-1, sta-2 - protein sta-2, K07C5.4 - protein k07c5.4, CELE_Y39G10AR.7 - protein y39g10ar.7, ppp-1 - protein ppp-1, ntl-2 - protein ntl-2, mrps-30 - protein mrps-30, fbxb-41 - protein fbxb-41, erfa-3 - …
GO:0006915	apoptotic process	8.8e-09	7.29e-07	3.11	9490	410	238	32	[K12H4.4 - protein k12h4.4, skr-1 - protein skr-1, C01A2.5 - protein c01a2.5, atp-4 - protein atp-4, mag-1 - protein mag-1, plk-1 - protein plk-1, hda-1 - protein hda-1, mog-5 - protein mog-5, eif-3.I - protein eif-3.i, R186.3 - protein r186.3, npp-20 - protein npp-20, T02H6.11 - protein t02h6.11, mdt-15 - protein mdt-15, inx-8 - protein inx-8, ZK686.3 - protein zk686.3, CELE_C23G10.8 - protein c…
GO:0040029	regulation of gene expression, epigenetic	1.09e-08	8.87e-07	4.86	9490	156	238	19	[rha-2 - protein rha-2, prp-21 - protein prp-21, skr-1 - protein skr-1, Y110A7A.19 - protein y110a7a.19, W04A4.5 - protein w04a4.5, ppp-1 - protein ppp-1, nap-1 - protein nap-1, C16A3.4 - protein c16a3.4, ruvb-1 - protein ruvb-1, cpsf-2 - protein cpsf-2, npp-1 - protein npp-1, ruvb-2 - protein ruvb-2, cpf-2 - protein cpf-2, ima-3 - protein ima-3, kle-2 - protein kle-2, F56A8.5 - protein f56a8.5, …
GO:0008219	cell death	1.35e-08	1.08e-06	2.93	9490	463	238	34	[K12H4.4 - protein k12h4.4, skr-1 - protein skr-1, C01A2.5 - protein c01a2.5, atp-4 - protein atp-4, mag-1 - protein mag-1, plk-1 - protein plk-1, hda-1 - protein hda-1, mog-5 - protein mog-5, eif-3.I - protein eif-3.i, R186.3 - protein r186.3, npp-20 - protein npp-20, crt-1 - protein crt-1, T02H6.11 - protein t02h6.11, mdt-15 - protein mdt-15, inx-8 - protein inx-8, ZK686.3 - protein zk686.3, CE…
GO:0016265	death	1.35e-08	1.06e-06	2.93	9490	463	238	34	[K12H4.4 - protein k12h4.4, skr-1 - protein skr-1, C01A2.5 - protein c01a2.5, atp-4 - protein atp-4, mag-1 - protein mag-1, plk-1 - protein plk-1, hda-1 - protein hda-1, mog-5 - protein mog-5, eif-3.I - protein eif-3.i, R186.3 - protein r186.3, npp-20 - protein npp-20, crt-1 - protein crt-1, T02H6.11 - protein t02h6.11, mdt-15 - protein mdt-15, inx-8 - protein inx-8, ZK686.3 - protein zk686.3, CE…
GO:0040008	regulation of growth	2.06e-08	1.59e-06	3.23	9490	358	238	29	[CELE_Y52B11A.10 - protein y52b11a.10, qua-1 - protein qua-1, dss-1 - protein dss-1, mca-3 - protein mca-3, hars-1 - protein hars-1, C18E9.4 - protein c18e9.4, CELE_Y47H9C.7 - protein y47h9c.7, T02H6.11 - protein t02h6.11, nuo-1 - protein nuo-1, mdt-15 - protein mdt-15, K07C5.4 - protein k07c5.4, phb-2 - protein phb-2, rpb-8 - protein rpb-8, CELE_Y39G10AR.7 - protein y39g10ar.7, vhp-1 - protein v…
GO:0006091	generation of precursor metabolites and energy	2.26e-08	1.71e-06	7.97	9490	60	238	12	[T02H6.11 - protein t02h6.11, nuo-1 - protein nuo-1, CELE_C33A12.1 - protein c33a12.1, CELE_W09C5.8 - protein w09c5.8, CELE_F53F4.10 - protein f53f4.10, ogdh-1 - protein ogdh-1, C16A3.5 - protein c16a3.5, T27E9.2 - protein t27e9.2, gas-1 - protein gas-1, T20H4.5 - protein t20h4.5, C18E9.4 - protein c18e9.4, nuo-5 - protein nuo-5]
GO:0051094	positive regulation of developmental process	2.98e-08	2.22e-06	3.18	9490	364	238	29	[qua-1 - protein qua-1, CELE_Y52B11A.10 - protein y52b11a.10, dss-1 - protein dss-1, let-92 - protein let-92, hars-1 - protein hars-1, C18E9.4 - protein c18e9.4, CELE_Y47H9C.7 - protein y47h9c.7, npp-1 - protein npp-1, T02H6.11 - protein t02h6.11, nuo-1 - protein nuo-1, K07C5.4 - protein k07c5.4, phb-2 - protein phb-2, rpb-8 - protein rpb-8, CELE_Y39G10AR.7 - protein y39g10ar.7, vhp-1 - protein v…
GO:0040014	regulation of multicellular organism growth	3.66e-08	2.68e-06	3.32	9490	324	238	27	[CELE_Y52B11A.10 - protein y52b11a.10, qua-1 - protein qua-1, dss-1 - protein dss-1, hars-1 - protein hars-1, C18E9.4 - protein c18e9.4, CELE_Y47H9C.7 - protein y47h9c.7, T02H6.11 - protein t02h6.11, nuo-1 - protein nuo-1, K07C5.4 - protein k07c5.4, mdt-15 - protein mdt-15, phb-2 - protein phb-2, rpb-8 - protein rpb-8, CELE_Y39G10AR.7 - protein y39g10ar.7, vhp-1 - protein vhp-1, kin-20 - protein …
GO:0040018	positive regulation of multicellular organism growth	3.68e-08	2.65e-06	3.42	9490	303	238	26	[qua-1 - protein qua-1, CELE_Y52B11A.10 - protein y52b11a.10, dss-1 - protein dss-1, hars-1 - protein hars-1, C18E9.4 - protein c18e9.4, CELE_Y47H9C.7 - protein y47h9c.7, T02H6.11 - protein t02h6.11, nuo-1 - protein nuo-1, K07C5.4 - protein k07c5.4, phb-2 - protein phb-2, rpb-8 - protein rpb-8, CELE_Y39G10AR.7 - protein y39g10ar.7, vhp-1 - protein vhp-1, kin-20 - protein kin-20, ppp-1 - protein p…
GO:0006928	movement of cell or subcellular component	3.96e-08	2.81e-06	3.06	9490	391	238	30	[tba-4 - protein tba-4, dnc-1 - protein dnc-1, prp-21 - protein prp-21, rack-1 - protein rack-1, CELE_F34H10.1 - protein f34h10.1, skr-1 - protein skr-1, ceh-18 - protein ceh-18, CELE_T04A8.6 - protein t04a8.6, smc-4 - protein smc-4, ruvb-1 - protein ruvb-1, nuo-1 - protein nuo-1, pyp-1 - protein pyp-1, xpo-2 - protein xpo-2, rpb-8 - protein rpb-8, Y19D2B.1 - protein y19d2b.1, snrp-200 - protein …
GO:0048639	positive regulation of developmental growth	4.21e-08	2.94e-06	3.4	9490	305	238	26	[CELE_Y52B11A.10 - protein y52b11a.10, qua-1 - protein qua-1, dss-1 - protein dss-1, hars-1 - protein hars-1, C18E9.4 - protein c18e9.4, CELE_Y47H9C.7 - protein y47h9c.7, T02H6.11 - protein t02h6.11, nuo-1 - protein nuo-1, K07C5.4 - protein k07c5.4, phb-2 - protein phb-2, rpb-8 - protein rpb-8, CELE_Y39G10AR.7 - protein y39g10ar.7, vhp-1 - protein vhp-1, kin-20 - protein kin-20, ppp-1 - protein p…
GO:0016477	cell migration	5.11e-08	3.5e-06	3.47	9490	287	238	25	[tba-4 - protein tba-4, prp-21 - protein prp-21, skr-1 - protein skr-1, ceh-18 - protein ceh-18, CELE_T04A8.6 - protein t04a8.6, smc-4 - protein smc-4, ruvb-1 - protein ruvb-1, nuo-1 - protein nuo-1, xpo-2 - protein xpo-2, pyp-1 - protein pyp-1, rpb-8 - protein rpb-8, snrp-200 - protein snrp-200, Y19D2B.1 - protein y19d2b.1, snr-5 - protein snr-5, icd-1 - protein icd-1, mrps-30 - protein mrps-30,…
GO:0050793	regulation of developmental process	5.63e-08	3.8e-06	2.39	9490	717	238	43	[CELE_Y52B11A.10 - protein y52b11a.10, qua-1 - protein qua-1, xrn-2 - protein xrn-2, dss-1 - protein dss-1, dnc-1 - protein dnc-1, pkc-3 - protein pkc-3, ceh-18 - protein ceh-18, unc-37 - protein unc-37, hda-1 - protein hda-1, let-92 - protein let-92, hars-1 - protein hars-1, C18E9.4 - protein c18e9.4, CELE_Y47H9C.7 - protein y47h9c.7, npp-1 - protein npp-1, nuo-1 - protein nuo-1, cpf-2 - protein…
GO:0009892	negative regulation of metabolic process	5.71e-08	3.8e-06	3.25	9490	331	238	27	[Y32H12A.4 - protein y32h12a.4, rha-2 - protein rha-2, prp-21 - protein prp-21, skr-1 - protein skr-1, nsy-4 - protein nsy-4, unc-37 - protein unc-37, hda-1 - protein hda-1, ruvb-1 - protein ruvb-1, npp-1 - protein npp-1, ruvb-2 - protein ruvb-2, cpf-2 - protein cpf-2, ima-3 - protein ima-3, xpo-2 - protein xpo-2, vhp-1 - protein vhp-1, W06E11.1 - protein w06e11.1, puf-9 - protein puf-9, Y110A7A.…
GO:0009653	anatomical structure morphogenesis	6.23e-08	4.09e-06	2.35	9490	746	238	44	[col-17 - protein col-17, rack-1 - protein rack-1, ahcy-1 - protein ahcy-1, C01A2.5 - protein c01a2.5, pkc-3 - protein pkc-3, nsy-4 - protein nsy-4, mag-1 - protein mag-1, dpy-4 - protein dpy-4, hda-1 - protein hda-1, mog-5 - protein mog-5, ruvb-1 - protein ruvb-1, lars-1 - protein lars-1, CELE_Y47H9C.7 - protein y47h9c.7, npp-20 - protein npp-20, nuo-1 - protein nuo-1, T02H6.11 - protein t02h6.1…
GO:0048870	cell motility	6.71e-08	4.33e-06	3.43	9490	291	238	25	[tba-4 - protein tba-4, prp-21 - protein prp-21, skr-1 - protein skr-1, CELE_T04A8.6 - protein t04a8.6, ceh-18 - protein ceh-18, smc-4 - protein smc-4, ruvb-1 - protein ruvb-1, nuo-1 - protein nuo-1, xpo-2 - protein xpo-2, pyp-1 - protein pyp-1, rpb-8 - protein rpb-8, snrp-200 - protein snrp-200, Y19D2B.1 - protein y19d2b.1, snr-5 - protein snr-5, icd-1 - protein icd-1, mrps-30 - protein mrps-30,…
GO:0048638	regulation of developmental growth	8.81e-08	5.61e-06	3.19	9490	338	238	27	[qua-1 - protein qua-1, CELE_Y52B11A.10 - protein y52b11a.10, dss-1 - protein dss-1, hars-1 - protein hars-1, C18E9.4 - protein c18e9.4, CELE_Y47H9C.7 - protein y47h9c.7, T02H6.11 - protein t02h6.11, nuo-1 - protein nuo-1, K07C5.4 - protein k07c5.4, mdt-15 - protein mdt-15, phb-2 - protein phb-2, rpb-8 - protein rpb-8, CELE_Y39G10AR.7 - protein y39g10ar.7, vhp-1 - protein vhp-1, kin-20 - protein …
GO:0010605	negative regulation of macromolecule metabolic process	9.18e-08	5.76e-06	3.27	9490	317	238	26	[rha-2 - protein rha-2, prp-21 - protein prp-21, skr-1 - protein skr-1, nsy-4 - protein nsy-4, unc-37 - protein unc-37, hda-1 - protein hda-1, ruvb-1 - protein ruvb-1, npp-1 - protein npp-1, ruvb-2 - protein ruvb-2, cpf-2 - protein cpf-2, ima-3 - protein ima-3, xpo-2 - protein xpo-2, vhp-1 - protein vhp-1, W06E11.1 - protein w06e11.1, puf-9 - protein puf-9, Y110A7A.19 - protein y110a7a.19, W04A4.…
GO:0006120	mitochondrial electron transport, NADH to ubiquinone	1.92e-07	1.19e-05	28.48	9490	7	238	5	[nuo-1 - protein nuo-1, CELE_F53F4.10 - protein f53f4.10, C16A3.5 - protein c16a3.5, T20H4.5 - protein t20h4.5, gas-1 - protein gas-1]
GO:0034660	ncRNA metabolic process	3.41e-07	2.08e-05	4.35	9490	156	238	17	[xrn-2 - protein xrn-2, F27C1.6 - protein f27c1.6, Y45F10D.7 - protein y45f10d.7, CELE_T26G10.1 - protein t26g10.1, CELE_Y39A1A.14 - protein y39a1a.14, hars-1 - protein hars-1, wdr-46 - protein wdr-46, CELE_F19F10.9 - protein f19f10.9, lars-1 - protein lars-1, trm-1 - protein trm-1, dis-3 - protein dis-3, K07C5.4 - protein k07c5.4, Y48G1A.4 - protein y48g1a.4, C56E6.9 - protein c56e6.9, wars-1 - …
GO:0035046	pronuclear migration	3.47e-07	2.09e-05	7.97	9490	50	238	10	[tba-4 - protein tba-4, dnc-1 - protein dnc-1, arp-1 - protein arp-1, unc-37 - protein unc-37, mag-1 - protein mag-1, cap-2 - protein cap-2, atad-3 - protein atad-3, dyci-1 - protein dyci-1, tba-2 - protein tba-2, Y19D2B.1 - protein y19d2b.1]
GO:0016071	mRNA metabolic process	3.96e-07	2.35e-05	4.86	9490	123	238	15	[xrn-2 - protein xrn-2, puf-9 - protein puf-9, snr-5 - protein snr-5, sap-49 - protein sap-49, rnp-4 - protein rnp-4, mog-5 - protein mog-5, cpsf-2 - protein cpsf-2, CELE_F19F10.9 - protein f19f10.9, mog-4 - protein mog-4, rpb-7 - protein rpb-7, dis-3 - protein dis-3, ccf-1 - protein ccf-1, K07C5.6 - protein k07c5.6, smgl-1 - protein smgl-1, snrp-200 - protein snrp-200]
GO:0016070	RNA metabolic process	4.19e-07	2.46e-05	2.15	9490	853	238	46	[xrn-2 - protein xrn-2, F33D11.10 - protein f33d11.10, rha-2 - protein rha-2, prp-21 - protein prp-21, F27C1.6 - protein f27c1.6, sap-49 - protein sap-49, Y45F10D.7 - protein y45f10d.7, ceh-18 - protein ceh-18, unc-37 - protein unc-37, mag-1 - protein mag-1, cic-1 - protein cic-1, CELE_Y39A1A.14 - protein y39a1a.14, hda-1 - protein hda-1, hars-1 - protein hars-1, wdr-46 - protein wdr-46, mog-5 - …
GO:0040023	establishment of nucleus localization	6.17e-07	3.56e-05	7.52	9490	53	238	10	[tba-4 - protein tba-4, dnc-1 - protein dnc-1, arp-1 - protein arp-1, unc-37 - protein unc-37, mag-1 - protein mag-1, cap-2 - protein cap-2, atad-3 - protein atad-3, dyci-1 - protein dyci-1, tba-2 - protein tba-2, Y19D2B.1 - protein y19d2b.1]
GO:0007097	nuclear migration	6.17e-07	3.52e-05	7.52	9490	53	238	10	[tba-4 - protein tba-4, dnc-1 - protein dnc-1, arp-1 - protein arp-1, unc-37 - protein unc-37, mag-1 - protein mag-1, cap-2 - protein cap-2, atad-3 - protein atad-3, dyci-1 - protein dyci-1, tba-2 - protein tba-2, Y19D2B.1 - protein y19d2b.1]
GO:0051647	nucleus localization	6.17e-07	3.47e-05	7.52	9490	53	238	10	[tba-4 - protein tba-4, dnc-1 - protein dnc-1, arp-1 - protein arp-1, unc-37 - protein unc-37, mag-1 - protein mag-1, cap-2 - protein cap-2, atad-3 - protein atad-3, dyci-1 - protein dyci-1, tba-2 - protein tba-2, Y19D2B.1 - protein y19d2b.1]
GO:0008150	biological_process	9.38e-07	5.21e-05	1.09	9490	8526	238	233	[Y32H12A.4 - protein y32h12a.4, nlp-40 - protein nlp-40, F27C1.6 - protein f27c1.6, F33D4.5 - protein f33d4.5, skr-1 - protein skr-1, CELE_T26E3.7 - protein t26e3.7, pabp-2 - protein pabp-2, T07A9.10 - protein t07a9.10, ima-3 - protein ima-3, F54D1.6 - protein f54d1.6, CELE_F53F4.10 - protein f53f4.10, srsx-25 - protein srsx-25, Y48G1A.4 - protein y48g1a.4, xpo-2 - protein xpo-2, C18A3.3 - protei…
GO:0051726	regulation of cell cycle	1.22e-06	6.71e-05	3.47	9490	230	238	20	[Y32H12A.4 - protein y32h12a.4, prp-21 - protein prp-21, sap-49 - protein sap-49, cyl-1 - protein cyl-1, C30B5.4 - protein c30b5.4, T11G6.8 - protein t11g6.8, cic-1 - protein cic-1, smc-4 - protein smc-4, plk-1 - protein plk-1, mog-5 - protein mog-5, CELE_F19F10.9 - protein f19f10.9, npp-1 - protein npp-1, npp-20 - protein npp-20, mog-4 - protein mog-4, K07C5.6 - protein k07c5.6, ccf-1 - protein …
GO:0048477	oogenesis	2.38e-06	0.000129	3.79	9490	179	238	17	[dss-1 - protein dss-1, cir-1 - protein cir-1, mag-1 - protein mag-1, unc-37 - protein unc-37, plk-1 - protein plk-1, thoc-2 - protein thoc-2, npp-1 - protein npp-1, R186.3 - protein r186.3, R186.8 - protein r186.8, T02H6.11 - protein t02h6.11, ima-3 - protein ima-3, mdt-15 - protein mdt-15, eif-3.E - protein eif-3.e, phb-2 - protein phb-2, ZK686.3 - protein zk686.3, ucr-1 - protein ucr-1, CELE_C…
GO:0007292	female gamete generation	2.57e-06	0.000138	3.77	9490	180	238	17	[dss-1 - protein dss-1, cir-1 - protein cir-1, mag-1 - protein mag-1, unc-37 - protein unc-37, plk-1 - protein plk-1, thoc-2 - protein thoc-2, npp-1 - protein npp-1, R186.3 - protein r186.3, R186.8 - protein r186.8, T02H6.11 - protein t02h6.11, ima-3 - protein ima-3, mdt-15 - protein mdt-15, eif-3.E - protein eif-3.e, phb-2 - protein phb-2, ZK686.3 - protein zk686.3, ucr-1 - protein ucr-1, CELE_C…
GO:0071840	cellular component organization or biogenesis	2.83e-06	0.00015	1.86	9490	1181	238	55	[tba-4 - protein tba-4, Y32H12A.4 - protein y32h12a.4, rha-2 - protein rha-2, CELE_Y39A1A.14 - protein y39a1a.14, smc-4 - protein smc-4, hda-1 - protein hda-1, nuo-1 - protein nuo-1, T09A5.5 - protein t09a5.5, ima-3 - protein ima-3, T20H4.5 - protein t20h4.5, C18A3.3 - protein c18a3.3, Y19D2B.1 - protein y19d2b.1, ZK265.6 - protein zk265.6, CELE_T26G10.1 - protein t26g10.1, nap-1 - protein nap-1,…
GO:0006364	rRNA processing	3.04e-06	0.000159	5.7	9490	77	238	11	[F27C1.6 - protein f27c1.6, Y45F10D.7 - protein y45f10d.7, dis-3 - protein dis-3, CELE_T26G10.1 - protein t26g10.1, K07C5.4 - protein k07c5.4, CELE_Y39A1A.14 - protein y39a1a.14, Y48G1A.4 - protein y48g1a.4, wdr-46 - protein wdr-46, C56E6.9 - protein c56e6.9, H06I04.3 - protein h06i04.3, CELE_F19F10.9 - protein f19f10.9]
GO:0016072	rRNA metabolic process	3.04e-06	0.000157	5.7	9490	77	238	11	[F27C1.6 - protein f27c1.6, Y45F10D.7 - protein y45f10d.7, dis-3 - protein dis-3, CELE_T26G10.1 - protein t26g10.1, K07C5.4 - protein k07c5.4, CELE_Y39A1A.14 - protein y39a1a.14, Y48G1A.4 - protein y48g1a.4, wdr-46 - protein wdr-46, C56E6.9 - protein c56e6.9, H06I04.3 - protein h06i04.3, CELE_F19F10.9 - protein f19f10.9]
GO:0008380	RNA splicing	4.35e-06	0.000222	6.13	9490	65	238	10	[F33D11.10 - protein f33d11.10, snr-5 - protein snr-5, sap-49 - protein sap-49, K07C5.6 - protein k07c5.6, mag-1 - protein mag-1, rnp-4 - protein rnp-4, mog-5 - protein mog-5, CELE_F19F10.9 - protein f19f10.9, mog-4 - protein mog-4, snrp-200 - protein snrp-200]
GO:0048609	multicellular organismal reproductive process	4.79e-06	0.000242	2.25	9490	621	238	35	[C37H5.5 - protein c37h5.5, dss-1 - protein dss-1, CELE_F34H10.1 - protein f34h10.1, rack-1 - protein rack-1, cyl-1 - protein cyl-1, CELE_T04A8.6 - protein t04a8.6, nsy-4 - protein nsy-4, ceh-18 - protein ceh-18, mag-1 - protein mag-1, unc-37 - protein unc-37, plk-1 - protein plk-1, smc-4 - protein smc-4, npp-1 - protein npp-1, R186.3 - protein r186.3, T02H6.11 - protein t02h6.11, crt-1 - protein…
GO:0034622	cellular macromolecular complex assembly	5.65e-06	0.000282	3.14	9490	254	238	20	[tba-4 - protein tba-4, rha-2 - protein rha-2, prp-21 - protein prp-21, nap-1 - protein nap-1, F42C5.9 - protein f42c5.9, ruvb-1 - protein ruvb-1, CELE_F19F10.9 - protein f19f10.9, eif-3.I - protein eif-3.i, nuo-1 - protein nuo-1, T09A5.5 - protein t09a5.5, spg-7 - protein spg-7, his-39 - protein his-39, eif-3.E - protein eif-3.e, knl-1 - protein knl-1, cct-3 - protein cct-3, T27E9.2 - protein t2…
GO:0090304	nucleic acid metabolic process	5.7e-06	0.000281	1.9	9490	1026	238	49	[rha-2 - protein rha-2, dss-1 - protein dss-1, F27C1.6 - protein f27c1.6, sap-49 - protein sap-49, ceh-18 - protein ceh-18, mag-1 - protein mag-1, CELE_Y39A1A.14 - protein y39a1a.14, hda-1 - protein hda-1, wdr-46 - protein wdr-46, sta-2 - protein sta-2, K07C5.6 - protein k07c5.6, K07C5.4 - protein k07c5.4, Y48G1A.4 - protein y48g1a.4, puf-9 - protein puf-9, CELE_T26G10.1 - protein t26g10.1, rnp-4…
GO:0048519	negative regulation of biological process	7.33e-06	0.000357	2.14	9490	688	238	37	[xrn-2 - protein xrn-2, Y32H12A.4 - protein y32h12a.4, rha-2 - protein rha-2, prp-21 - protein prp-21, skr-1 - protein skr-1, pkc-3 - protein pkc-3, ceh-18 - protein ceh-18, nsy-4 - protein nsy-4, unc-37 - protein unc-37, smc-4 - protein smc-4, hda-1 - protein hda-1, ruvb-1 - protein ruvb-1, npp-1 - protein npp-1, cpf-2 - protein cpf-2, ruvb-2 - protein ruvb-2, ima-3 - protein ima-3, lin-40 - pro…
GO:0034641	cellular nitrogen compound metabolic process	9.39e-06	0.000453	1.7	9490	1450	238	62	[rha-2 - protein rha-2, dss-1 - protein dss-1, F27C1.6 - protein f27c1.6, sap-49 - protein sap-49, ceh-18 - protein ceh-18, mag-1 - protein mag-1, CELE_Y39A1A.14 - protein y39a1a.14, hda-1 - protein hda-1, wdr-46 - protein wdr-46, sta-2 - protein sta-2, K07C5.6 - protein k07c5.6, K07C5.4 - protein k07c5.4, mrps-5 - protein mrps-5, Y48G1A.4 - protein y48g1a.4, puf-9 - protein puf-9, rps-26 - prote…
GO:0065007	biological regulation	9.86e-06	0.000471	1.39	9490	3305	238	115	[Y32H12A.4 - protein y32h12a.4, nlp-40 - protein nlp-40, F27C1.6 - protein f27c1.6, skr-1 - protein skr-1, CELE_Y47H9C.7 - protein y47h9c.7, ima-3 - protein ima-3, srsx-25 - protein srsx-25, lpd-6 - protein lpd-6, xpo-2 - protein xpo-2, CELE_Y39G10AR.7 - protein y39g10ar.7, puf-9 - protein puf-9, Y110A7A.19 - protein y110a7a.19, frpr-11 - protein frpr-11, dcar-1 - protein dcar-1, hhat-2 - protein…
GO:0051445	regulation of meiotic cell cycle	1.69e-05	0.000797	4.08	9490	127	238	13	[prp-21 - protein prp-21, sap-49 - protein sap-49, T11G6.8 - protein t11g6.8, C30B5.4 - protein c30b5.4, smc-4 - protein smc-4, mog-5 - protein mog-5, CELE_F19F10.9 - protein f19f10.9, mog-4 - protein mog-4, ccf-1 - protein ccf-1, K07C5.6 - protein k07c5.6, kle-2 - protein kle-2, cap-2 - protein cap-2, snrp-200 - protein snrp-200]
GO:0050789	regulation of biological process	1.87e-05	0.000874	1.42	9490	2828	238	101	[Y32H12A.4 - protein y32h12a.4, nlp-40 - protein nlp-40, skr-1 - protein skr-1, CELE_Y47H9C.7 - protein y47h9c.7, ima-3 - protein ima-3, srsx-25 - protein srsx-25, xpo-2 - protein xpo-2, CELE_Y39G10AR.7 - protein y39g10ar.7, puf-9 - protein puf-9, Y110A7A.19 - protein y110a7a.19, frpr-11 - protein frpr-11, dcar-1 - protein dcar-1, dld-1 - protein dld-1, spg-7 - protein spg-7, erfa-3 - protein erf…
GO:0006417	regulation of translation	1.88e-05	0.000868	5.88	9490	61	238	9	[rpb-7 - protein rpb-7, puf-9 - protein puf-9, ccf-1 - protein ccf-1, eif-3.E - protein eif-3.e, CELE_F11A3.2 - protein f11a3.2, ruvb-1 - protein ruvb-1, lars-1 - protein lars-1, CELE_Y47H9C.7 - protein y47h9c.7, eif-3.I - protein eif-3.i]
GO:0034248	regulation of cellular amide metabolic process	1.88e-05	0.000859	5.88	9490	61	238	9	[rpb-7 - protein rpb-7, puf-9 - protein puf-9, ccf-1 - protein ccf-1, eif-3.E - protein eif-3.e, CELE_F11A3.2 - protein f11a3.2, ruvb-1 - protein ruvb-1, lars-1 - protein lars-1, CELE_Y47H9C.7 - protein y47h9c.7, eif-3.I - protein eif-3.i]
GO:0007276	gamete generation	2.15e-05	0.000974	2.87	9490	278	238	20	[dss-1 - protein dss-1, byn-1 - protein byn-1, cyl-1 - protein cyl-1, cir-1 - protein cir-1, unc-37 - protein unc-37, mag-1 - protein mag-1, plk-1 - protein plk-1, smc-4 - protein smc-4, thoc-2 - protein thoc-2, npp-1 - protein npp-1, R186.3 - protein r186.3, R186.8 - protein r186.8, T02H6.11 - protein t02h6.11, ima-3 - protein ima-3, mdt-15 - protein mdt-15, eif-3.E - protein eif-3.e, phb-2 - pr…
GO:0051302	regulation of cell division	2.17e-05	0.000973	3.99	9490	130	238	13	[prp-21 - protein prp-21, sap-49 - protein sap-49, T11G6.8 - protein t11g6.8, C30B5.4 - protein c30b5.4, mog-5 - protein mog-5, CELE_F19F10.9 - protein f19f10.9, npp-20 - protein npp-20, mog-4 - protein mog-4, npp-1 - protein npp-1, K07C5.6 - protein k07c5.6, cap-2 - protein cap-2, snrp-200 - protein snrp-200, tba-2 - protein tba-2]
GO:0006446	regulation of translational initiation	2.33e-05	0.00103	13.29	9490	15	238	5	[rpb-7 - protein rpb-7, eif-3.E - protein eif-3.e, CELE_F11A3.2 - protein f11a3.2, CELE_Y47H9C.7 - protein y47h9c.7, eif-3.I - protein eif-3.i]
GO:0060255	regulation of macromolecule metabolic process	2.73e-05	0.0012	1.8	9490	1087	238	49	[Y32H12A.4 - protein y32h12a.4, rha-2 - protein rha-2, dss-1 - protein dss-1, skr-1 - protein skr-1, ceh-18 - protein ceh-18, nsy-4 - protein nsy-4, hda-1 - protein hda-1, CELE_Y47H9C.7 - protein y47h9c.7, cpf-2 - protein cpf-2, ima-3 - protein ima-3, sta-2 - protein sta-2, lin-40 - protein lin-40, xpo-2 - protein xpo-2, puf-9 - protein puf-9, Y110A7A.19 - protein y110a7a.19, W04A4.5 - protein w0…
GO:0040007	growth	2.84e-05	0.00124	3.29	9490	194	238	16	[rack-1 - protein rack-1, ppp-1 - protein ppp-1, ntl-2 - protein ntl-2, T11G6.8 - protein t11g6.8, mca-3 - protein mca-3, mag-1 - protein mag-1, mog-5 - protein mog-5, ruvb-1 - protein ruvb-1, mog-4 - protein mog-4, sna-2 - protein sna-2, tir-1 - protein tir-1, lin-40 - protein lin-40, cap-2 - protein cap-2, rpb-8 - protein rpb-8, elo-2 - protein elo-2, snrp-200 - protein snrp-200]
GO:0010468	regulation of gene expression	3.37e-05	0.00145	1.88	9490	913	238	43	[xrn-2 - protein xrn-2, F33D11.10 - protein f33d11.10, rha-2 - protein rha-2, prp-21 - protein prp-21, cyl-1 - protein cyl-1, skr-1 - protein skr-1, ceh-18 - protein ceh-18, unc-37 - protein unc-37, cic-1 - protein cic-1, hda-1 - protein hda-1, ruvb-1 - protein ruvb-1, lars-1 - protein lars-1, CELE_Y47H9C.7 - protein y47h9c.7, npp-1 - protein npp-1, eif-3.I - protein eif-3.i, crt-1 - protein crt-…
GO:0034470	ncRNA processing	3.82e-05	0.00163	4.05	9490	118	238	12	[F27C1.6 - protein f27c1.6, Y45F10D.7 - protein y45f10d.7, dis-3 - protein dis-3, CELE_T26G10.1 - protein t26g10.1, K07C5.4 - protein k07c5.4, CELE_Y39A1A.14 - protein y39a1a.14, Y48G1A.4 - protein y48g1a.4, wdr-46 - protein wdr-46, C56E6.9 - protein c56e6.9, CELE_F19F10.9 - protein f19f10.9, H06I04.3 - protein h06i04.3, trm-1 - protein trm-1]
GO:0040020	regulation of meiotic nuclear division	4.42e-05	0.00187	4.75	9490	84	238	10	[prp-21 - protein prp-21, sap-49 - protein sap-49, K07C5.6 - protein k07c5.6, C30B5.4 - protein c30b5.4, T11G6.8 - protein t11g6.8, cap-2 - protein cap-2, mog-5 - protein mog-5, CELE_F19F10.9 - protein f19f10.9, mog-4 - protein mog-4, snrp-200 - protein snrp-200]
GO:0018996	molting cycle, collagen and cuticulin-based cuticle	4.95e-05	0.00207	2.8	9490	271	238	19	[qua-1 - protein qua-1, xrn-2 - protein xrn-2, F33D11.10 - protein f33d11.10, snr-5 - protein snr-5, K12H4.4 - protein k12h4.4, T11G6.8 - protein t11g6.8, atad-3 - protein atad-3, imp-2 - protein imp-2, let-92 - protein let-92, mog-5 - protein mog-5, nas-37 - protein nas-37, CELE_F19F10.9 - protein f19f10.9, mog-4 - protein mog-4, Y65B4BR.5 - protein y65b4br.5, CELE_Y54E10BR.5 - protein y54e10br.…
GO:0042303	molting cycle	4.95e-05	0.00205	2.8	9490	271	238	19	[qua-1 - protein qua-1, xrn-2 - protein xrn-2, F33D11.10 - protein f33d11.10, snr-5 - protein snr-5, K12H4.4 - protein k12h4.4, T11G6.8 - protein t11g6.8, imp-2 - protein imp-2, atad-3 - protein atad-3, let-92 - protein let-92, mog-5 - protein mog-5, nas-37 - protein nas-37, CELE_F19F10.9 - protein f19f10.9, mog-4 - protein mog-4, Y65B4BR.5 - protein y65b4br.5, CELE_Y54E10BR.5 - protein y54e10br.…
GO:0010564	regulation of cell cycle process	5.96e-05	0.00244	3.62	9490	143	238	13	[Y32H12A.4 - protein y32h12a.4, prp-21 - protein prp-21, sap-49 - protein sap-49, T11G6.8 - protein t11g6.8, C30B5.4 - protein c30b5.4, mog-5 - protein mog-5, CELE_F19F10.9 - protein f19f10.9, npp-20 - protein npp-20, mog-4 - protein mog-4, K07C5.6 - protein k07c5.6, cap-2 - protein cap-2, snrp-200 - protein snrp-200, tba-2 - protein tba-2]
GO:0006397	mRNA processing	6.62e-05	0.00269	4.53	9490	88	238	10	[xrn-2 - protein xrn-2, snr-5 - protein snr-5, sap-49 - protein sap-49, K07C5.6 - protein k07c5.6, rnp-4 - protein rnp-4, mog-5 - protein mog-5, CELE_F19F10.9 - protein f19f10.9, cpsf-2 - protein cpsf-2, mog-4 - protein mog-4, snrp-200 - protein snrp-200]
GO:0006139	nucleobase-containing compound metabolic process	7.47e-05	0.00301	1.69	9490	1225	238	52	[rha-2 - protein rha-2, dss-1 - protein dss-1, F27C1.6 - protein f27c1.6, sap-49 - protein sap-49, ceh-18 - protein ceh-18, mag-1 - protein mag-1, CELE_Y39A1A.14 - protein y39a1a.14, hda-1 - protein hda-1, wdr-46 - protein wdr-46, sta-2 - protein sta-2, K07C5.6 - protein k07c5.6, K07C5.4 - protein k07c5.4, Y48G1A.4 - protein y48g1a.4, puf-9 - protein puf-9, CELE_T26G10.1 - protein t26g10.1, rnp-4…
GO:0032268	regulation of cellular protein metabolic process	7.56e-05	0.00302	2.8	9490	256	238	18	[Y32H12A.4 - protein y32h12a.4, puf-9 - protein puf-9, dss-1 - protein dss-1, cyl-1 - protein cyl-1, nsy-4 - protein nsy-4, cic-1 - protein cic-1, Y71H2AM.20 - protein y71h2am.20, ruvb-1 - protein ruvb-1, lars-1 - protein lars-1, CELE_Y47H9C.7 - protein y47h9c.7, eif-3.I - protein eif-3.i, rpb-7 - protein rpb-7, tir-1 - protein tir-1, msp-77 - protein msp-77, ccf-1 - protein ccf-1, eif-3.E - prot…
GO:0065003	macromolecular complex assembly	0.0001	0.00396	2.57	9490	310	238	20	[tba-4 - protein tba-4, rha-2 - protein rha-2, prp-21 - protein prp-21, nap-1 - protein nap-1, F42C5.9 - protein f42c5.9, ruvb-1 - protein ruvb-1, CELE_F19F10.9 - protein f19f10.9, eif-3.I - protein eif-3.i, nuo-1 - protein nuo-1, T09A5.5 - protein t09a5.5, spg-7 - protein spg-7, his-39 - protein his-39, eif-3.E - protein eif-3.e, cct-3 - protein cct-3, knl-1 - protein knl-1, T27E9.2 - protein t2…
GO:0040022	feminization of hermaphroditic germ-line	0.000102	0.00398	7.72	9490	31	238	6	[sap-49 - protein sap-49, mag-1 - protein mag-1, cap-2 - protein cap-2, rnp-4 - protein rnp-4, mog-5 - protein mog-5, mog-4 - protein mog-4]
GO:0016043	cellular component organization	0.000106	0.00412	1.7	9490	1146	238	49	[tba-4 - protein tba-4, Y32H12A.4 - protein y32h12a.4, rha-2 - protein rha-2, smc-4 - protein smc-4, hda-1 - protein hda-1, nuo-1 - protein nuo-1, T09A5.5 - protein t09a5.5, ima-3 - protein ima-3, T20H4.5 - protein t20h4.5, Y19D2B.1 - protein y19d2b.1, nap-1 - protein nap-1, F42C5.9 - protein f42c5.9, dld-1 - protein dld-1, spg-7 - protein spg-7, his-39 - protein his-39, eif-3.E - protein eif-3.e…
GO:0043933	macromolecular complex subunit organization	0.000108	0.00418	2.18	9490	494	238	27	[tba-4 - protein tba-4, rha-2 - protein rha-2, prp-21 - protein prp-21, plk-1 - protein plk-1, let-92 - protein let-92, hda-1 - protein hda-1, ruvb-1 - protein ruvb-1, CELE_F19F10.9 - protein f19f10.9, npp-1 - protein npp-1, eif-3.I - protein eif-3.i, T09A5.5 - protein t09a5.5, nuo-1 - protein nuo-1, ima-3 - protein ima-3, knl-1 - protein knl-1, cct-3 - protein cct-3, T20H4.5 - protein t20h4.5, Y…
GO:0051246	regulation of protein metabolic process	0.000118	0.00449	2.71	9490	265	238	18	[Y32H12A.4 - protein y32h12a.4, puf-9 - protein puf-9, dss-1 - protein dss-1, cyl-1 - protein cyl-1, nsy-4 - protein nsy-4, cic-1 - protein cic-1, Y71H2AM.20 - protein y71h2am.20, ruvb-1 - protein ruvb-1, lars-1 - protein lars-1, CELE_Y47H9C.7 - protein y47h9c.7, eif-3.I - protein eif-3.i, rpb-7 - protein rpb-7, tir-1 - protein tir-1, msp-77 - protein msp-77, ccf-1 - protein ccf-1, eif-3.E - prot…
GO:2000241	regulation of reproductive process	0.000159	0.00603	3.12	9490	179	238	14	[prp-21 - protein prp-21, sap-49 - protein sap-49, ceh-18 - protein ceh-18, C30B5.4 - protein c30b5.4, T11G6.8 - protein t11g6.8, smc-4 - protein smc-4, mog-5 - protein mog-5, CELE_F19F10.9 - protein f19f10.9, mog-4 - protein mog-4, ccf-1 - protein ccf-1, K07C5.6 - protein k07c5.6, kle-2 - protein kle-2, cap-2 - protein cap-2, snrp-200 - protein snrp-200]
GO:0051656	establishment of organelle localization	0.000164	0.00614	3.75	9490	117	238	11	[tba-4 - protein tba-4, dnc-1 - protein dnc-1, arp-1 - protein arp-1, unc-37 - protein unc-37, mag-1 - protein mag-1, cap-2 - protein cap-2, atad-3 - protein atad-3, dyci-1 - protein dyci-1, tba-2 - protein tba-2, npp-1 - protein npp-1, Y19D2B.1 - protein y19d2b.1]
GO:0006725	cellular aromatic compound metabolic process	0.000165	0.00613	1.64	9490	1263	238	52	[rha-2 - protein rha-2, dss-1 - protein dss-1, F27C1.6 - protein f27c1.6, sap-49 - protein sap-49, ceh-18 - protein ceh-18, mag-1 - protein mag-1, CELE_Y39A1A.14 - protein y39a1a.14, hda-1 - protein hda-1, wdr-46 - protein wdr-46, sta-2 - protein sta-2, K07C5.6 - protein k07c5.6, K07C5.4 - protein k07c5.4, Y48G1A.4 - protein y48g1a.4, puf-9 - protein puf-9, CELE_T26G10.1 - protein t26g10.1, rnp-4…
GO:0046483	heterocycle metabolic process	0.000182	0.00672	1.64	9490	1268	238	52	[rha-2 - protein rha-2, dss-1 - protein dss-1, F27C1.6 - protein f27c1.6, sap-49 - protein sap-49, ceh-18 - protein ceh-18, mag-1 - protein mag-1, CELE_Y39A1A.14 - protein y39a1a.14, hda-1 - protein hda-1, wdr-46 - protein wdr-46, sta-2 - protein sta-2, K07C5.6 - protein k07c5.6, K07C5.4 - protein k07c5.4, Y48G1A.4 - protein y48g1a.4, puf-9 - protein puf-9, CELE_T26G10.1 - protein t26g10.1, rnp-4…
GO:0044237	cellular metabolic process	0.000195	0.00715	1.37	9490	2800	238	96	[dss-1 - protein dss-1, rha-2 - protein rha-2, F27C1.6 - protein f27c1.6, dlst-1 - protein dlst-1, sap-49 - protein sap-49, skr-1 - protein skr-1, ceh-18 - protein ceh-18, mag-1 - protein mag-1, CELE_Y39A1A.14 - protein y39a1a.14, hda-1 - protein hda-1, wdr-46 - protein wdr-46, C18E9.4 - protein c18e9.4, R08D7.7 - protein r08d7.7, CELE_Y47H9C.7 - protein y47h9c.7, nuo-1 - protein nuo-1, sta-2 - p…
GO:0044260	cellular macromolecule metabolic process	0.000206	0.00747	1.46	9490	2016	238	74	[dss-1 - protein dss-1, rha-2 - protein rha-2, F27C1.6 - protein f27c1.6, sap-49 - protein sap-49, skr-1 - protein skr-1, ceh-18 - protein ceh-18, mag-1 - protein mag-1, CELE_Y39A1A.14 - protein y39a1a.14, hda-1 - protein hda-1, wdr-46 - protein wdr-46, sta-2 - protein sta-2, K07C5.6 - protein k07c5.6, K07C5.4 - protein k07c5.4, mrps-5 - protein mrps-5, Y48G1A.4 - protein y48g1a.4, puf-9 - protei…
GO:0006807	nitrogen compound metabolic process	0.000218	0.00783	1.54	9490	1608	238	62	[dss-1 - protein dss-1, rha-2 - protein rha-2, F27C1.6 - protein f27c1.6, sap-49 - protein sap-49, ceh-18 - protein ceh-18, mag-1 - protein mag-1, CELE_Y39A1A.14 - protein y39a1a.14, hda-1 - protein hda-1, wdr-46 - protein wdr-46, sta-2 - protein sta-2, K07C5.6 - protein k07c5.6, K07C5.4 - protein k07c5.4, mrps-5 - protein mrps-5, Y48G1A.4 - protein y48g1a.4, puf-9 - protein puf-9, rps-26 - prote…
GO:0019222	regulation of metabolic process	0.000235	0.00837	1.64	9490	1216	238	50	[Y32H12A.4 - protein y32h12a.4, rha-2 - protein rha-2, dss-1 - protein dss-1, skr-1 - protein skr-1, nsy-4 - protein nsy-4, ceh-18 - protein ceh-18, hda-1 - protein hda-1, CELE_Y47H9C.7 - protein y47h9c.7, cpf-2 - protein cpf-2, ima-3 - protein ima-3, sta-2 - protein sta-2, lin-40 - protein lin-40, xpo-2 - protein xpo-2, puf-9 - protein puf-9, Y110A7A.19 - protein y110a7a.19, W04A4.5 - protein w0…
GO:0006401	RNA catabolic process	0.000242	0.00857	6.65	9490	36	238	6	[rpb-7 - protein rpb-7, xrn-2 - protein xrn-2, puf-9 - protein puf-9, dis-3 - protein dis-3, ccf-1 - protein ccf-1, smgl-1 - protein smgl-1]
GO:0051640	organelle localization	0.000255	0.00895	3.57	9490	123	238	11	[tba-4 - protein tba-4, dnc-1 - protein dnc-1, arp-1 - protein arp-1, unc-37 - protein unc-37, mag-1 - protein mag-1, cap-2 - protein cap-2, atad-3 - protein atad-3, dyci-1 - protein dyci-1, tba-2 - protein tba-2, npp-1 - protein npp-1, Y19D2B.1 - protein y19d2b.1]
GO:0051783	regulation of nuclear division	0.00027	0.0094	3.83	9490	104	238	10	[prp-21 - protein prp-21, sap-49 - protein sap-49, K07C5.6 - protein k07c5.6, C30B5.4 - protein c30b5.4, T11G6.8 - protein t11g6.8, cap-2 - protein cap-2, mog-5 - protein mog-5, CELE_F19F10.9 - protein f19f10.9, mog-4 - protein mog-4, snrp-200 - protein snrp-200]
GO:0051028	mRNA transport	0.000317	0.011	11.39	9490	14	238	4	[npp-10 - protein npp-10, nxt-1 - protein nxt-1, rnp-4 - protein rnp-4, npp-20 - protein npp-20]
GO:0051641	cellular localization	0.000399	0.0137	2.73	9490	219	238	15	[tba-4 - protein tba-4, dnc-1 - protein dnc-1, rack-1 - protein rack-1, unc-37 - protein unc-37, mag-1 - protein mag-1, atad-3 - protein atad-3, dyci-1 - protein dyci-1, npp-1 - protein npp-1, ima-3 - protein ima-3, arp-1 - protein arp-1, ego-2 - protein ego-2, cap-2 - protein cap-2, F45G2.8 - protein f45g2.8, tba-2 - protein tba-2, Y19D2B.1 - protein y19d2b.1]
GO:1901360	organic cyclic compound metabolic process	0.000401	0.0136	1.58	9490	1309	238	52	[rha-2 - protein rha-2, dss-1 - protein dss-1, F27C1.6 - protein f27c1.6, sap-49 - protein sap-49, ceh-18 - protein ceh-18, mag-1 - protein mag-1, CELE_Y39A1A.14 - protein y39a1a.14, hda-1 - protein hda-1, wdr-46 - protein wdr-46, sta-2 - protein sta-2, K07C5.6 - protein k07c5.6, K07C5.4 - protein k07c5.4, Y48G1A.4 - protein y48g1a.4, puf-9 - protein puf-9, CELE_T26G10.1 - protein t26g10.1, rnp-4…
GO:0006402	mRNA catabolic process	0.000407	0.0137	7.67	9490	26	238	5	[rpb-7 - protein rpb-7, puf-9 - protein puf-9, dis-3 - protein dis-3, ccf-1 - protein ccf-1, smgl-1 - protein smgl-1]
GO:0051649	establishment of localization in cell	0.000441	0.0148	2.15	9490	427	238	23	[tba-4 - protein tba-4, C01A2.4 - protein c01a2.4, snr-5 - protein snr-5, dnc-1 - protein dnc-1, ahcy-1 - protein ahcy-1, unc-37 - protein unc-37, mca-3 - protein mca-3, mag-1 - protein mag-1, atad-3 - protein atad-3, dyci-1 - protein dyci-1, npp-1 - protein npp-1, npp-20 - protein npp-20, ima-3 - protein ima-3, arp-1 - protein arp-1, E04A4.5 - protein e04a4.5, F56A8.5 - protein f56a8.5, cap-2 - …
GO:0030490	maturation of SSU-rRNA	0.000489	0.0163	7.38	9490	27	238	5	[F27C1.6 - protein f27c1.6, CELE_Y39A1A.14 - protein y39a1a.14, Y48G1A.4 - protein y48g1a.4, wdr-46 - protein wdr-46, C56E6.9 - protein c56e6.9]
GO:0040021	hermaphrodite germ-line sex determination	0.000503	0.0166	5.84	9490	41	238	6	[sap-49 - protein sap-49, mag-1 - protein mag-1, cap-2 - protein cap-2, rnp-4 - protein rnp-4, mog-5 - protein mog-5, mog-4 - protein mog-4]
GO:0071822	protein complex subunit organization	0.000537	0.0176	2.27	9490	352	238	20	[tba-4 - protein tba-4, rha-2 - protein rha-2, nap-1 - protein nap-1, F42C5.9 - protein f42c5.9, plk-1 - protein plk-1, let-92 - protein let-92, Y71H2AM.20 - protein y71h2am.20, npp-1 - protein npp-1, nuo-1 - protein nuo-1, T09A5.5 - protein t09a5.5, spg-7 - protein spg-7, ima-3 - protein ima-3, his-39 - protein his-39, cct-3 - protein cct-3, knl-1 - protein knl-1, T27E9.2 - protein t27e9.2, pqn-…
GO:0022613	ribonucleoprotein complex biogenesis	0.000575	0.0187	5.7	9490	42	238	6	[ZK265.6 - protein zk265.6, CELE_T26G10.1 - protein t26g10.1, mrpl-10 - protein mrpl-10, CELE_Y39A1A.14 - protein y39a1a.14, C18A3.3 - protein c18a3.3, H06I04.3 - protein h06i04.3]
GO:0006999	nuclear pore organization	0.000626	0.0202	39.87	9490	2	238	2	[ima-3 - protein ima-3, npp-1 - protein npp-1]
GO:0006122	mitochondrial electron transport, ubiquinol to cytochrome c	0.000626	0.0201	39.87	9490	2	238	2	[T02H6.11 - protein t02h6.11, T27E9.2 - protein t27e9.2]
GO:1903853	regulation of stress response to copper ion	0.000626	0.0199	39.87	9490	2	238	2	[hda-1 - protein hda-1, vhp-1 - protein vhp-1]
GO:1903854	negative regulation of stress response to copper ion	0.000626	0.0198	39.87	9490	2	238	2	[hda-1 - protein hda-1, vhp-1 - protein vhp-1]
GO:0000375	RNA splicing, via transesterification reactions	0.000742	0.0233	5.44	9490	44	238	6	[snr-5 - protein snr-5, K07C5.6 - protein k07c5.6, mog-5 - protein mog-5, CELE_F19F10.9 - protein f19f10.9, mog-4 - protein mog-4, snrp-200 - protein snrp-200]
GO:0018992	germ-line sex determination	0.000839	0.0261	5.32	9490	45	238	6	[sap-49 - protein sap-49, mag-1 - protein mag-1, cap-2 - protein cap-2, rnp-4 - protein rnp-4, mog-5 - protein mog-5, mog-4 - protein mog-4]
GO:0044085	cellular component biogenesis	0.000839	0.0259	5.32	9490	45	238	6	[ZK265.6 - protein zk265.6, CELE_T26G10.1 - protein t26g10.1, mrpl-10 - protein mrpl-10, CELE_Y39A1A.14 - protein y39a1a.14, C18A3.3 - protein c18a3.3, H06I04.3 - protein h06i04.3]

## Sheet: data for Figure 8
Class number:	18	21	2	5	17	11	3	19	30	32	4	20	22	8	26	6	29	13	16	12	15	10	7	24	33	23	28	25	27
Sequence name	Regulated DOWN_>2fold,Dauer/[Dauer+12hrs] ; McElwee ; 2004	Down in L4 ogt-1(ok430) ; Love ; 2010	gene inactivations that stimulate microbial aversion behavior ; Melo ; 2012	RNAi targets that induce hsp-6p::gfp - mitochondrial UPRT ; Bennett ; 2014	DNA synthesis ; Kim ; 2001	Synthetic phenotype with lin-35 ; Ceron ; 2007	RNAi suppressing osm-8 gpdh-1::GFP overexpression phenotype ; Rohlfing ; 2011	RNAi suppressing osm-8 Osr phenotype at 500 mM NaCl ; Rohlfing ; 2011	RNAi suppressing GFP expression and Osr phenotypes of osm-8(n1518);kbIs5 (gpdh-1p::GFP, rol-6) ; Rohlfing ; 2011	Targets of clones that increase longevity ; Hansen ; 2005	RNAi clone decreases Pacdh-1::GFP expression ; Watson ; 2013	fldchng_zfp1-WT.gt.1.5_AND_ttest_WT_vs_zfp-1.le.0.01 ; Mansisidor ; 2011	fldchng_rde4-WT.gt.1.5_AND_ttest.WT_vs_rde4.le.0.01 ; Mansisidor ; 2011	Required for transgene silencing ; Tabach ; 2013	Infection-Up D. coniospora 24 h (cDNA) ; Pujol ; 2008	Protein expression ; Kim ; 2001	Regulators of irg-1p::GFP expression ; Dunbar ; 2012	Regulators of gpdh-1 expression (rgpd) genes ; Lamitina ; 2006	Targets of RNAi clones that suppress polyglutamine aggregation ; Nollen ; 2004	Required for mitochondrial surveillance and response ; Liu ; 2014	aberrant GFP::PGL-1 phenotypes ; Updike ; 2009	Regulators of Rab11-RE positioning and transport of the apical membrane protein PEPT-1 ; Winter ; 2012	Cytoprotective response regulatory genes - 4 different reporters ; Shore ; 2012	Genes connected to miRNA function by genetic evidence from Parry et al 2007 ; Zisoulis ; 2010	Genes connected to miRNA function by Parry et al 2007 or Zhang et al 2007 and with ALG-1 CLIP-seq cluster ; Zisoulis ; 2010	Negative regulators of hsp70::gfp ; Guisbert ; 2013	>=2 down daf-2 (D6) ; Halaschek-Wiener ; 2005	RNAi Clones that increase adult lifespan when fed postdevelopmentally ; Curran ; 2007	Hypoxia resistance genes (RNAi screen) ; Mabon ; 2009
C01A2.5	0	0	1	0	0	0	0	0	0	0	0	1	0	0	0	0	0	0	0	0	0	0	0	0	0	0	0	0	0
C49H3.5	0	0	0	0	0	0	0	0	0	0	0	1	0	0	0	0	0	0	0	0	0	0	0	0	0	0	0	0	0
K09H9.6	0	0	0	0	0	0	0	0	0	0	0	1	0	0	0	0	0	0	0	0	0	0	0	0	0	0	0	0	0
C17E4.5	0	0	0	0	0	0	0	0	0	0	1	1	0	0	0	1	0	0	0	0	0	0	0	0	0	0	0	0	0
T25D3.2	0	0	0	0	0	0	0	0	0	0	1	1	0	0	0	0	0	0	0	0	0	0	0	0	0	0	0	0	0
T04A8.6	1	0	0	0	0	0	0	0	0	0	1	1	1	0	0	1	0	0	0	0	0	0	0	0	0	0	0	0	0
T23B12.2	1	0	0	1	0	0	0	0	0	0	1	1	0	0	0	0	0	0	0	0	0	1	0	0	0	0	0	0	0
E02A10.1	0	0	0	1	0	0	0	0	0	0	0	1	1	0	1	0	0	0	0	0	0	0	0	0	0	0	0	0	0
T02H6.1	0	0	0	0	0	0	0	0	0	0	1	1	1	0	1	0	0	0	0	0	0	0	0	0	0	0	0	0	0
C30C11.4	0	0	0	0	0	0	0	0	0	0	0	1	1	1	0	1	0	0	0	0	0	0	0	0	0	0	0	0	0
Y45F10D.7	0	0	0	0	0	0	0	0	0	0	0	1	1	1	0	0	0	0	0	0	0	0	0	0	0	0	0	0	1
C23G10.8	0	0	0	0	0	0	0	0	0	0	1	0	0	0	0	0	0	1	0	0	0	1	0	0	0	0	0	0	0
C27H6.2	0	0	0	0	0	0	0	0	0	0	1	0	0	0	0	0	0	1	0	0	1	0	0	0	0	0	0	0	0
D1054.14	0	0	0	0	0	0	0	0	0	0	1	0	0	0	0	0	0	0	0	0	0	0	0	0	0	0	0	1	0
C16A3.6	0	0	0	0	0	0	0	0	0	0	1	0	0	0	0	0	0	0	0	0	0	0	0	0	0	0	0	0	0
Y52B11A.10	0	0	0	0	0	0	0	0	0	0	1	0	0	0	0	0	0	0	0	0	0	0	0	0	0	0	0	0	0
Y39A1A.14	0	0	0	0	0	0	0	0	0	0	1	0	0	0	0	0	0	0	0	0	0	0	0	0	0	0	0	0	0
T20B12.8	0	1	0	0	0	0	0	0	0	0	1	0	0	0	0	0	0	0	0	0	0	0	0	0	0	0	0	0	1
R12B2.5	0	0	0	0	0	0	1	0	0	0	1	0	0	0	0	0	1	0	0	0	0	1	0	0	0	1	0	0	0
C14A4.4	0	1	0	0	0	0	0	0	0	0	0	0	0	1	0	1	0	0	0	0	0	0	0	0	0	0	0	0	0
C30B5.4	0	1	0	0	0	0	0	0	0	0	0	0	0	0	0	1	0	0	0	0	0	0	0	0	0	0	0	0	0
C56C10.8	0	0	0	0	0	0	0	0	0	0	0	0	0	1	0	1	0	0	0	0	0	1	0	0	0	0	0	0	0
F09D1.1	0	0	0	0	0	0	0	0	0	0	0	0	0	1	0	1	0	0	0	0	0	0	0	0	0	0	0	0	0
T23F6.4	0	0	0	0	0	0	0	0	0	0	0	0	0	1	0	1	0	0	0	0	0	0	0	0	0	0	0	0	0
C18E9.2	0	0	0	0	0	0	0	0	0	0	0	0	0	0	0	1	0	0	0	0	0	0	0	0	0	0	0	0	0
C34D4.14	0	0	0	0	0	0	0	0	0	0	0	0	0	0	0	1	0	0	0	0	0	0	0	0	0	0	0	0	0
ZC376.5	0	0	0	0	0	0	0	0	0	0	0	0	0	0	0	1	0	0	0	0	0	0	0	0	0	0	0	0	0
K08F4.2	0	0	0	0	0	0	0	0	0	0	0	0	0	0	0	1	0	0	0	0	0	0	0	0	0	0	0	0	0
R119.4	0	0	0	0	0	0	0	0	0	0	0	0	0	0	0	1	0	0	0	0	0	0	0	0	0	0	0	0	0
W06B11.2	0	0	0	0	0	0	0	0	0	0	0	0	0	0	0	1	0	0	0	0	0	0	0	0	0	0	0	0	0
F33D11.10	0	0	0	0	0	1	0	0	0	0	0	0	0	0	0	1	0	0	0	0	0	0	0	0	0	0	0	0	0
F52C6.12	0	0	0	0	0	1	0	0	0	0	0	0	0	0	0	1	0	0	0	0	0	1	0	0	0	0	0	0	0
T11G6.8	0	0	0	0	0	1	0	1	0	0	1	0	0	0	0	1	0	0	0	0	0	0	0	0	0	0	0	0	0
C47D12.6	0	0	1	0	0	0	0	0	0	0	0	0	0	0	0	1	1	0	0	0	0	1	0	0	0	0	0	0	1
T11G6.1	0	0	1	0	1	0	0	0	0	0	0	0	0	0	0	1	1	0	0	0	0	1	0	0	0	0	0	0	0
F26F4.10	0	0	1	0	0	0	0	0	0	0	1	0	0	0	1	1	1	1	0	0	0	1	0	0	0	0	0	0	0
R74.1	0	0	0	0	0	0	0	0	0	0	0	0	0	0	0	1	1	1	0	0	0	0	0	0	0	0	0	0	0
Y74C10AR.1	0	0	0	0	0	0	0	0	0	0	0	0	0	0	0	0	1	0	0	0	0	0	0	0	0	0	0	0	0
Y47H9C.7	0	0	0	0	0	1	0	0	0	0	0	0	1	0	1	1	1	0	0	0	0	0	0	0	0	0	0	0	1
F37C12.13	0	0	0	0	0	0	0	0	0	0	0	0	0	1	1	1	0	0	0	0	0	0	0	0	0	0	0	0	1
C02F5.1	0	0	0	0	0	0	0	0	0	0	0	1	0	1	1	0	0	0	0	0	0	0	0	0	0	0	0	0	0
F35G12.8	0	0	0	0	0	0	0	0	0	0	0	0	0	1	1	0	0	0	0	0	0	0	0	0	0	0	0	0	0
K07F5.13	0	0	0	0	0	0	0	0	0	0	0	0	0	1	1	0	0	0	0	0	0	0	0	0	0	0	0	0	0
K07C5.6	0	1	0	0	0	0	0	0	0	0	0	0	0	1	1	0	0	1	0	0	0	0	0	0	0	0	0	0	0
T13F2.7	0	0	0	0	0	1	0	0	0	0	1	0	0	1	1	0	0	0	0	0	0	0	0	0	0	0	0	0	0
C01F6.8	0	0	0	0	0	0	0	0	0	0	0	0	0	0	1	0	0	0	0	0	0	0	0	0	0	0	0	0	0
F27C1.6	0	0	0	0	0	0	0	0	0	0	0	0	0	0	1	0	0	0	0	0	0	0	0	0	0	0	0	0	0
ZK1251.9	0	0	0	0	0	0	0	0	0	0	0	0	0	0	1	0	0	0	0	0	0	0	0	0	0	0	0	0	0
T19A5.1	0	0	0	0	0	0	0	0	0	0	0	0	0	0	1	0	0	0	0	0	0	0	0	0	0	0	0	0	0
K09A9.1	0	0	0	0	0	0	1	0	0	0	0	0	0	0	1	0	0	0	0	0	0	0	0	0	0	0	0	0	0
C08B11.5	0	0	0	0	0	0	0	0	0	0	1	0	0	1	0	1	0	0	1	0	0	0	0	0	0	0	0	0	0
C15F1.4	0	0	0	0	0	0	0	0	0	0	1	0	0	1	0	1	0	0	0	0	0	0	1	0	0	0	0	0	0
T26G10.1	0	0	0	0	0	0	0	0	0	0	1	0	0	1	1	1	0	0	0	0	0	0	0	0	0	0	0	0	0
C14B9.4	0	0	0	0	0	0	0	0	0	0	1	0	0	1	0	0	0	0	0	0	1	0	0	0	0	0	0	0	0
D2096.8	0	0	0	0	0	0	0	0	0	0	1	0	0	1	0	0	0	0	0	0	0	0	0	0	0	0	0	0	0
F28D1.1	0	0	0	0	0	0	0	0	0	0	1	0	0	1	0	0	0	0	0	0	0	0	0	0	0	0	0	0	0
Y48G1A.4	0	0	0	0	0	0	0	0	0	0	1	0	0	1	0	0	0	0	0	0	0	0	0	0	0	0	0	0	0
W06E11.1	0	0	0	0	0	0	0	0	0	0	1	0	0	1	0	0	0	0	0	0	0	0	0	0	0	0	0	0	0
B0412.1	0	0	0	0	0	0	0	0	0	0	0	0	0	1	0	0	0	0	0	0	0	0	0	0	0	0	0	0	0
C04G2.6	0	0	0	0	0	0	0	0	0	0	0	0	0	1	0	0	0	0	0	0	0	0	0	0	0	0	0	0	0
C37H5.5	0	0	0	0	0	0	0	0	0	0	0	0	0	1	0	0	0	0	0	0	0	0	0	0	0	0	0	0	0
C56E6.9	0	0	0	0	0	0	0	0	0	0	0	0	0	1	0	0	0	0	0	0	0	0	0	0	0	0	0	0	0
ZK686.1	0	0	0	0	0	0	0	0	0	0	0	0	0	1	0	0	0	0	0	0	0	0	0	0	0	0	0	0	0
ZK643.5	0	0	0	0	0	0	0	0	0	0	0	0	0	1	0	0	0	0	0	0	0	0	0	0	0	0	0	0	0
F57B9.5	0	0	0	0	0	0	0	0	0	0	0	0	0	1	0	0	0	0	0	0	0	0	0	0	0	0	0	0	0
H06I04.3	0	0	0	0	0	0	0	0	0	0	0	0	0	1	0	0	0	0	0	0	0	0	0	0	0	0	0	0	0
Y67D8C.10	0	0	0	0	0	0	0	0	0	0	0	0	0	1	0	0	0	0	0	0	0	0	0	0	0	0	0	0	0
M01D1.8	0	0	0	0	0	0	0	0	0	0	0	0	0	1	0	0	0	0	0	0	0	0	0	0	0	0	0	0	0
T18H9.6	0	0	0	0	0	0	0	0	0	0	0	0	0	1	0	0	0	0	0	0	0	0	0	0	0	0	0	0	0
F10E9.4	1	1	0	0	0	0	0	0	0	0	0	1	0	1	0	0	0	0	0	0	0	0	0	0	0	0	0	0	0
R186.3	1	1	0	0	0	0	0	0	0	0	0	0	0	1	0	0	0	0	0	0	0	0	0	0	0	1	0	0	0
C29E4.2	1	0	1	0	0	0	0	0	0	0	0	0	0	1	0	0	0	0	0	0	0	0	0	0	0	0	0	0	0
Y41E3.2	1	0	0	0	0	0	0	0	0	0	0	0	0	1	0	0	0	0	0	0	0	0	0	0	0	0	0	0	0
C16A3.4	0	0	0	0	0	0	0	0	0	0	0	0	0	1	0	0	0	0	0	0	0	0	0	0	0	0	0	0	1
M04G12.4	0	0	0	0	0	0	0	0	0	0	0	0	0	0	0	0	0	0	0	0	0	0	0	0	0	0	0	0	1
Y38F2AL.1	0	0	0	0	0	0	0	0	0	0	0	0	0	0	0	0	0	0	0	0	0	0	0	0	0	0	0	0	1
F08B4.1	0	0	0	0	0	0	0	0	0	0	0	0	0	0	0	0	0	0	0	0	0	0	1	0	0	0	0	1	1
ZK792.3	0	0	0	0	0	0	0	0	0	0	0	0	0	0	0	0	0	0	0	0	0	0	0	0	0	0	0	1	1
Y65B4BR.5	0	0	1	0	0	0	0	0	0	0	0	0	0	1	0	0	0	0	0	0	0	0	0	0	0	0	0	1	1
T22D1.10	0	0	0	0	0	0	0	0	0	0	0	0	0	1	0	0	0	1	0	0	1	0	0	0	0	0	0	0	1
T23G5.1	0	0	0	0	1	1	1	0	0	0	0	0	0	1	0	0	1	0	0	0	1	0	0	0	0	0	0	0	1
C25H3.6	0	0	0	0	0	0	0	0	0	0	0	0	0	0	0	0	0	0	0	0	0	0	1	0	0	0	0	0	0
F11A3.2	0	0	0	0	0	0	0	0	0	0	0	0	0	0	0	0	0	0	0	0	0	1	1	0	0	0	0	0	0
F46A9.5	0	0	0	0	0	1	0	0	0	0	0	0	0	1	0	0	0	0	0	0	0	0	1	0	0	0	1	0	0
T27C4.4	0	0	0	0	0	1	0	0	0	0	0	0	0	0	0	0	0	0	0	0	0	0	1	0	0	0	0	0	0
F55F8.4	0	1	0	0	0	1	0	0	0	0	0	0	0	0	0	0	0	0	0	0	0	0	0	0	0	0	0	0	0
F13B10.1	0	0	0	0	0	1	0	0	0	0	0	0	0	0	0	0	0	0	0	0	0	0	0	0	0	0	0	0	0
W02D3.9	0	0	0	0	0	1	0	0	0	0	0	0	0	0	0	0	0	0	0	0	0	0	0	0	0	0	0	0	0
M106.5	0	0	0	0	0	1	1	0	0	0	0	0	0	0	0	0	0	0	0	0	0	1	0	0	0	0	0	0	0
W03H9.4	0	0	0	0	0	1	1	0	0	0	0	0	0	0	0	0	0	0	0	0	0	0	0	0	0	0	0	0	0
B0286.4	0	0	0	0	0	1	1	1	1	0	0	0	0	0	0	0	0	0	0	0	0	1	0	0	0	0	0	0	0
F23H11.5	0	0	1	0	0	1	1	1	1	0	0	0	0	0	0	0	0	0	0	0	0	0	0	0	0	0	0	0	0
C06B8.8	0	0	0	0	0	0	1	1	1	0	0	0	0	0	0	1	0	0	0	0	0	0	0	0	0	0	0	0	0
F33D4.5	0	0	0	1	0	0	1	1	1	0	0	0	0	0	0	0	0	0	0	0	0	0	0	0	0	0	0	0	0
C14C10.3	0	0	0	0	0	0	1	1	1	1	1	0	0	0	1	0	0	0	0	0	0	0	0	0	0	0	0	0	0
F19F10.9	0	1	0	0	0	0	1	1	1	0	0	0	0	0	1	0	0	1	0	0	0	0	0	0	0	0	0	0	0
F09G2.4	0	0	0	0	0	0	1	1	0	0	0	0	0	0	0	0	0	0	0	0	0	0	1	0	0	0	0	0	0
C06E1.10	0	0	0	0	0	0	1	0	0	1	0	0	0	1	0	0	0	0	0	0	0	0	0	0	0	0	0	0	0
Y57G11C.12	0	0	0	0	0	0	1	0	0	1	0	0	0	0	0	0	0	0	0	0	0	0	0	0	0	0	0	0	0
Y45G12B.1	0	0	0	0	0	0	0	0	0	1	0	0	0	0	0	0	0	0	0	0	0	0	0	0	0	0	0	0	0
M7.1	0	0	1	0	0	1	1	0	0	0	0	0	0	1	0	1	0	0	0	1	1	1	1	0	0	0	0	0	0
F32E10.4	0	0	1	0	0	0	1	0	0	0	0	0	0	1	0	0	0	0	0	0	0	0	1	0	0	0	0	0	0
Y48G1A.5	0	0	1	0	0	0	1	0	0	0	0	0	0	1	0	0	0	0	1	0	0	0	1	0	0	0	0	0	0
F36F2.3	0	0	0	0	0	0	1	0	0	0	0	0	0	1	1	0	0	0	0	1	0	0	0	0	0	0	0	0	0
Y48G10A.4	0	0	0	0	0	0	1	0	0	0	0	0	0	1	0	0	0	0	0	1	0	0	0	0	0	0	0	0	0
F56A8.6	0	0	0	0	0	0	1	0	0	0	0	0	0	1	0	1	0	0	0	0	1	0	1	0	0	0	1	0	0
Y106G6H.2	0	0	0	0	0	0	1	0	0	0	0	0	0	0	0	1	0	0	0	0	0	1	1	0	1	0	1	0	0
F54A3.3	0	0	0	0	0	0	1	0	0	0	0	0	0	0	0	0	0	0	0	0	1	0	0	0	0	1	0	0	0
Y77E11A.13	0	0	0	0	0	0	1	0	0	0	0	0	0	0	0	0	0	0	0	0	1	0	0	0	0	0	0	0	0
C52E4.6	0	0	0	0	0	0	1	0	0	0	0	0	0	0	0	0	0	0	0	0	0	0	0	0	0	0	0	0	0
T28D6.6	0	0	0	0	0	0	1	0	0	0	0	0	0	0	0	0	0	0	0	0	0	0	0	0	0	0	0	0	0
W04A8.2	0	0	0	0	0	0	1	0	0	0	0	0	0	0	0	0	0	0	0	0	0	0	0	0	0	0	0	0	0
Y48B6A.3	0	0	0	0	0	0	1	0	0	0	0	0	0	0	0	1	0	0	0	0	0	0	0	0	0	0	0	0	0
Y57G11C.17	0	0	0	0	0	0	1	0	0	0	0	0	1	0	0	0	0	0	0	0	0	0	0	0	0	0	0	0	0
C16A3.8	0	0	0	0	0	0	0	0	0	0	0	0	0	0	1	0	0	0	0	1	0	1	0	0	0	0	0	0	0
F20G4.1	0	0	1	0	0	0	0	0	0	0	0	0	0	0	0	0	0	0	1	1	0	1	0	0	0	0	0	0	0
EEED8.5	0	0	0	0	0	0	0	0	0	0	0	0	0	0	0	0	0	0	1	0	0	1	0	0	0	0	0	0	0
F54D1.6	0	0	0	0	0	0	0	0	0	0	0	0	0	0	0	0	0	0	0	0	0	1	0	0	0	0	0	0	0
R08D7.7	0	0	0	0	0	0	0	0	0	0	0	0	0	0	0	0	0	0	0	0	0	1	0	0	0	0	0	0	0
K04D7.1	0	0	0	0	0	0	0	0	0	0	0	0	0	0	0	0	0	0	0	0	0	1	0	0	0	0	1	0	0
C47B2.3	1	0	1	0	0	0	0	0	0	0	0	0	0	0	0	0	0	0	0	0	0	1	1	1	1	0	1	0	0
C17H12.1	0	0	1	0	0	0	0	0	0	0	0	0	1	0	0	0	0	0	0	0	1	1	1	1	1	0	0	0	0
ZK593.5	0	0	1	0	0	0	1	0	0	0	0	0	0	0	0	0	0	0	0	0	1	1	1	1	0	0	0	0	0
F38H4.9	0	0	0	0	0	0	0	0	0	0	0	1	1	1	0	0	0	1	0	0	1	1	1	1	1	0	0	0	0
ZK742.1	0	0	0	0	0	0	1	0	0	0	0	0	0	1	0	0	0	0	0	0	1	0	0	1	1	0	0	0	0
Y19D2B.1	0	1	0	0	0	0	0	0	0	0	0	0	0	0	0	0	0	0	0	0	0	1	0	1	1	0	0	0	0
ZC64.3	0	0	0	0	0	0	0	0	0	0	0	0	0	0	0	0	0	0	0	0	0	0	0	1	1	0	0	0	0
C53A5.3	0	0	0	0	0	0	0	0	0	0	0	0	0	0	0	0	0	0	0	1	0	0	1	0	0	0	1	0	1
C26C6.5	0	0	0	0	0	0	0	0	0	0	0	0	0	0	0	0	0	0	0	1	0	0	1	0	0	0	0	0	0
C46C2.1	0	0	0	0	0	0	0	0	0	0	0	0	0	0	0	0	0	0	0	1	0	0	1	0	0	0	0	0	0
Y110A7A.14	0	0	0	0	0	0	0	0	0	0	0	0	0	0	0	0	0	0	0	1	0	0	1	1	0	0	0	0	0
F09E5.1	0	0	0	0	0	0	0	0	0	0	0	0	0	0	0	0	0	0	0	1	0	0	0	0	0	0	0	0	0
Y71F9AM.5	0	0	0	0	0	0	0	0	0	0	0	0	0	0	0	0	0	0	0	1	0	0	0	0	0	0	0	0	0
Y119D3B.15	0	0	0	0	0	0	0	0	0	0	0	0	0	0	0	0	0	0	0	1	0	0	0	0	0	0	0	0	0
W04A4.5	0	0	0	0	0	0	0	0	0	0	0	0	0	0	0	0	0	0	0	1	0	0	0	0	0	1	0	0	0
B0511.10	1	0	0	0	0	0	0	0	0	0	0	1	1	0	0	1	0	1	1	0	0	0	1	0	0	0	0	0	0
H19N07.1	1	0	0	0	0	0	1	1	0	0	0	0	1	0	0	1	0	0	1	0	0	0	0	0	0	0	0	0	0
K12H4.4	0	0	0	0	0	0	0	0	0	0	0	0	1	0	0	0	0	0	1	0	0	0	0	0	0	0	0	0	0
B0491.5	1	0	0	1	0	1	1	0	0	0	0	0	0	0	0	0	0	0	0	0	0	0	0	0	0	0	0	0	0
C18E9.4	1	0	0	0	0	1	1	0	0	0	0	0	0	0	0	0	0	0	0	0	0	0	0	0	0	0	0	0	0
F29C4.2	1	1	1	1	0	1	1	0	0	0	0	0	0	0	0	0	0	0	0	0	0	0	0	0	0	0	0	0	0
F26F4.11	1	0	0	0	0	1	0	0	0	0	0	0	0	0	0	0	0	0	0	0	0	0	0	0	0	0	0	0	0
ZK686.3	1	0	0	0	0	1	0	0	0	0	0	0	0	0	0	0	0	0	0	0	0	0	0	0	0	0	0	0	0
W01A8.4	1	1	0	0	0	1	0	0	0	0	0	0	0	0	0	0	0	0	0	0	0	0	0	0	0	0	0	0	0
F46F2.2	1	0	0	0	0	0	0	0	0	0	0	0	0	0	0	0	0	0	0	0	0	0	0	0	0	0	0	0	0
BE10.2	1	0	0	0	0	0	0	0	0	0	0	0	0	0	0	0	0	0	0	0	0	0	0	0	0	0	0	0	0
C47A4.2	1	0	0	0	0	0	0	0	0	0	0	0	0	0	0	0	0	0	0	0	0	0	0	0	0	0	0	0	0
F11G11.10	1	0	0	0	0	0	0	0	0	0	0	0	0	0	0	0	0	0	0	0	0	0	0	0	0	0	0	0	0
F11G11.12	1	0	0	0	0	0	0	0	0	0	0	0	0	0	0	0	0	0	0	0	0	0	0	0	0	0	0	0	0
ZK265.6	1	0	0	0	0	0	0	0	0	0	0	0	0	0	0	0	0	0	0	0	0	0	0	0	0	0	0	0	0
ZC513.8	1	0	0	0	0	0	0	0	0	0	0	0	0	0	0	0	0	0	0	0	0	0	0	0	0	0	0	0	0
T05E11.5	1	0	0	0	0	0	0	0	0	0	0	0	0	0	0	0	0	0	0	0	0	0	0	0	0	0	0	0	0
T09A5.5	1	0	0	0	0	0	0	0	0	0	0	0	0	0	0	0	0	0	0	0	0	0	0	0	0	0	0	0	0
W02D9.1	1	0	0	0	0	0	0	0	0	0	1	0	0	0	0	0	0	0	0	0	0	0	0	0	0	0	0	0	0
ZC101.2	1	0	0	0	0	0	0	0	0	0	0	0	0	0	0	0	0	0	0	0	0	0	0	0	0	0	0	1	0
K07C5.4	1	0	0	0	0	0	0	0	0	0	0	1	0	0	0	0	0	0	0	0	0	0	0	0	0	0	1	0	0
T10F2.4	1	0	0	0	0	0	1	0	0	0	0	0	0	0	0	0	0	0	0	0	0	0	0	0	0	0	1	0	0
T10E9.7	1	0	0	0	0	0	0	0	0	1	0	0	0	0	0	0	0	0	0	0	0	1	0	0	0	0	0	0	0
F44F4.11	1	1	1	0	0	0	0	0	0	0	0	0	0	0	0	0	0	0	0	0	0	1	0	0	0	0	0	0	0
ZK652.1	1	1	0	0	0	0	0	0	0	0	0	0	0	0	0	1	0	1	1	0	0	1	0	0	0	0	0	0	0
E04A4.5	0	0	1	1	0	0	0	0	0	0	0	1	1	0	0	1	0	0	0	0	0	1	0	0	0	0	0	0	0
T05H4.12	0	0	1	1	0	0	0	0	0	1	0	0	0	0	0	0	0	0	0	0	0	1	0	0	0	0	0	0	0
E04A4.7	0	0	0	1	1	0	0	0	0	0	1	0	0	0	0	0	0	0	0	0	0	0	0	0	0	0	0	0	0
Y54E10BL.5	0	0	0	1	0	0	0	0	0	0	1	0	0	0	0	0	0	0	0	0	0	0	0	0	0	0	0	0	0
F45G2.8	0	0	0	1	0	1	0	0	0	0	0	0	0	0	0	0	0	0	0	0	0	0	0	0	0	0	0	0	0
C16A3.5	0	0	0	1	0	0	0	0	0	0	0	0	0	0	0	0	0	0	0	0	0	0	0	0	0	0	0	0	0
Y54G9A.7	0	0	0	1	0	0	0	0	0	0	0	0	0	0	0	0	0	0	0	0	0	0	0	0	0	0	0	0	0
T26E3.7	0	0	0	1	0	0	0	0	0	0	0	0	0	0	0	0	0	0	0	0	0	0	0	0	0	0	0	0	0
Y39B6A.39	0	0	0	1	0	0	0	0	0	0	0	0	0	0	0	0	0	0	0	0	0	0	0	0	0	0	0	0	0
F01G4.6	0	0	0	0	1	0	0	0	0	0	0	0	0	0	0	0	0	0	0	0	0	0	0	0	0	0	1	0	0
T27E9.1	0	0	1	1	1	0	0	0	0	0	0	0	0	0	0	0	0	0	0	0	0	0	0	0	0	0	1	0	0
T22B11.5	0	0	1	0	1	0	0	1	0	0	0	0	0	0	0	0	0	0	0	0	0	0	0	0	0	0	0	0	0
C33A12.1	1	0	1	0	1	0	1	0	0	0	0	0	0	0	0	0	0	0	0	0	0	0	0	0	0	0	0	0	0
T20H4.5	1	0	1	1	1	0	1	0	0	0	0	0	0	0	0	0	0	0	0	0	0	0	0	0	0	0	0	0	0
F56D2.1	1	1	1	1	1	0	1	0	0	0	0	0	0	0	0	0	0	0	0	0	0	0	0	0	0	0	0	0	0
K09A9.5	1	1	1	1	1	0	1	0	0	0	0	0	1	0	0	0	0	0	0	0	0	0	0	0	0	0	0	0	0
T02H6.11	0	0	1	1	1	0	1	0	0	0	0	0	0	0	0	0	0	0	1	0	0	0	0	0	0	0	0	0	0
F54B3.3	1	0	1	0	1	0	1	0	0	0	0	1	1	0	0	0	0	0	0	0	0	0	0	0	0	0	0	0	0
W02B12.9	0	0	1	1	1	0	1	0	0	0	0	1	1	1	0	0	0	0	0	0	0	0	0	0	0	0	0	0	0
B0511.8	1	0	1	1	0	0	0	0	0	0	0	0	0	0	1	0	0	0	0	0	0	0	0	0	0	0	0	0	0
LLC1.3	1	0	1	0	1	0	0	0	0	0	0	0	0	0	0	0	0	0	0	0	0	0	0	0	0	0	0	0	0
T05C12.10	1	0	1	0	0	0	0	0	0	0	0	0	0	0	0	0	0	0	0	0	0	0	0	0	0	0	0	0	0
T24H7.1	1	0	1	1	1	0	0	0	0	0	0	0	0	0	0	1	0	0	0	0	0	0	0	0	0	0	0	0	0
W02F12.5	1	0	1	1	1	1	0	0	0	0	0	0	0	0	0	0	1	0	0	0	0	0	0	0	0	0	0	0	0
C09H10.3	0	0	1	1	0	0	1	0	0	0	1	0	0	0	0	0	0	0	0	0	0	0	0	0	0	0	0	1	0
F44G4.2	0	0	1	1	0	0	1	1	0	0	1	0	0	0	0	0	0	0	0	0	0	0	0	0	0	0	0	0	0
K01C8.6	0	0	1	1	0	0	0	0	0	0	0	0	0	0	0	0	0	0	0	0	0	0	0	0	0	0	0	0	0
Y110A7A.19	0	0	1	1	0	0	0	0	0	0	1	0	0	0	0	0	0	0	0	0	0	0	0	0	0	0	0	0	0
W10D5.2	0	0	1	1	1	1	1	0	0	0	1	1	0	0	0	0	0	0	0	0	0	0	0	0	0	0	0	0	0
F59C6.5	0	0	1	1	0	0	1	0	0	0	0	0	0	0	0	0	0	0	0	0	0	0	0	0	0	0	1	1	0
F52D10.3	0	0	1	0	0	0	1	0	0	0	0	0	0	0	0	0	0	0	0	0	0	0	0	0	0	0	0	0	0
Y74C9A.2	0	0	1	0	0	0	1	0	0	0	0	0	0	0	0	0	0	0	0	0	0	0	0	0	0	0	0	0	0
ZK809.3	0	0	1	1	0	0	1	0	0	0	0	0	0	0	0	0	0	0	0	0	0	0	0	0	0	0	0	0	0
Y47G6A.10	0	0	1	0	0	0	1	0	0	0	0	0	0	0	0	0	0	0	1	0	0	0	0	0	0	0	0	1	0
W09C5.8	0	1	1	0	0	0	1	1	0	0	0	0	0	0	0	0	0	0	0	0	0	0	0	0	0	0	0	0	0
C47E12.4	0	0	1	0	0	0	0	0	0	0	1	0	0	0	0	0	0	0	0	0	0	0	0	0	0	1	0	0	0
ZC376.6	0	0	1	0	0	0	0	0	0	0	1	0	0	0	0	0	0	0	0	0	0	0	0	0	0	0	0	0	0
T21C9.12	0	0	1	0	0	0	0	0	0	0	1	0	1	0	0	0	0	0	0	0	0	0	0	0	0	0	0	0	0
F08B1.1	0	0	1	0	0	1	0	0	0	0	0	0	0	0	0	0	0	0	0	0	0	0	0	0	0	0	0	0	0
Y57E12AL.6	0	0	1	0	0	0	0	0	0	0	0	0	0	0	0	0	0	0	0	0	0	0	0	0	0	0	0	0	0
Y71H2AM.5	0	0	1	0	0	0	0	0	0	0	0	0	0	0	0	0	0	0	0	0	0	0	0	0	0	0	0	0	0
Y73B3A.18	0	0	1	0	0	0	0	0	0	0	0	0	0	0	0	0	0	0	0	0	0	0	0	0	0	0	0	0	0
ZK622.3	0	0	1	0	0	0	0	0	0	0	0	0	0	0	0	0	0	0	0	0	0	0	0	0	0	0	0	0	0
C47B2.4	0	0	1	0	0	0	0	0	0	0	0	0	0	0	0	1	0	0	1	0	0	1	0	0	0	1	1	0	0
K01C8.10	0	0	1	0	0	0	0	0	0	0	0	0	0	0	0	1	0	1	1	0	0	1	0	0	0	1	1	1	0
F39B2.6	0	0	1	0	0	0	0	0	0	0	0	0	0	0	0	1	0	0	1	0	0	0	0	0	0	0	0	0	0
T28D9.10	1	0	1	0	0	0	0	0	0	0	0	0	0	0	0	1	0	1	1	0	0	0	0	0	0	0	0	0	0
W07E6.4	0	0	1	0	0	0	0	0	0	0	0	0	0	0	0	1	0	1	0	0	0	0	0	0	0	0	0	0	0
K08E4.1	0	0	1	0	0	0	0	0	0	0	0	0	0	0	0	0	1	1	0	0	0	0	0	0	0	0	0	0	0
Y39G10AR.8	0	0	1	0	0	0	0	0	0	0	0	0	0	0	0	0	0	1	1	0	0	0	0	0	0	0	0	0	0
Y80D3A.1	0	0	1	0	0	0	0	0	0	0	0	0	0	0	0	0	0	1	0	0	0	0	0	0	0	0	0	0	0
Y55F3AR.3	0	0	1	0	0	0	0	0	0	0	0	0	0	0	0	0	0	1	0	0	0	0	0	0	0	1	0	0	0
F53F4.10	1	1	0	0	1	0	1	0	0	0	0	0	0	0	0	0	0	0	0	0	0	0	0	0	0	0	0	0	0
K02F2.2	1	1	0	0	1	0	0	0	0	0	0	0	0	0	0	0	0	0	1	0	0	0	0	0	0	0	0	0	0
T27E9.2	0	1	0	0	1	0	0	0	0	0	0	0	0	0	0	0	0	0	0	0	0	0	0	0	0	0	0	0	0
F33H1.2	0	1	0	0	0	0	0	0	0	0	0	0	0	0	0	0	0	0	0	0	0	0	0	0	0	0	1	0	0
T09F3.3	0	1	0	0	0	0	0	0	0	0	0	0	0	0	0	0	0	0	0	0	0	0	0	0	0	0	1	0	0
C18A3.3	0	1	0	0	0	0	0	0	0	0	0	1	0	0	0	0	0	0	0	0	0	0	0	0	0	0	0	0	0
T07A9.10	0	1	0	0	0	0	0	0	0	0	0	0	0	0	0	0	0	0	0	0	0	0	0	0	0	0	0	0	0
Y71H2AM.20	0	1	0	0	0	0	0	0	0	0	0	0	0	0	0	0	0	0	0	0	0	0	0	0	0	0	0	0	0
Y43H11AL.2	0	1	0	0	0	0	0	0	0	0	0	0	0	0	0	0	0	0	0	0	0	0	0	0	0	0	0	0	0
Y54E10BR.5	0	1	1	0	0	0	0	0	0	0	0	0	0	0	0	0	0	0	0	1	0	0	0	0	0	0	0	0	0
F57B9.2	0	0	0	0	0	0	0	0	0	0	0	0	0	0	0	0	0	1	1	0	1	1	0	0	0	0	0	0	0
T21E12.4	0	1	1	0	0	0	0	0	0	0	0	0	0	0	0	0	0	0	1	0	1	1	0	0	0	0	0	0	0
Y46G5A.4	0	0	1	0	0	1	0	0	0	0	0	0	0	0	0	0	0	0	1	0	1	0	0	0	0	0	0	0	0
F25H2.9	0	0	1	0	0	0	0	0	0	0	0	0	0	0	0	1	0	0	0	0	1	1	0	0	0	1	0	0	0
R07E5.14	0	1	1	0	0	0	0	0	0	0	0	0	0	0	0	1	0	0	0	0	1	0	0	0	0	0	0	0	0
R09B3.5	0	1	0	0	0	0	0	0	0	0	0	0	0	0	0	0	0	0	0	0	1	0	0	0	0	0	0	0	0
ZK792.2	0	1	0	0	0	0	0	0	0	0	0	0	0	0	0	0	0	0	0	0	1	0	0	0	0	0	0	0	0
ZK328.5	0	0	0	0	0	0	0	0	0	0	0	0	0	0	0	0	0	0	0	0	1	0	0	0	0	0	0	0	0

## Sheet: genes common to top 4 classes
Class number:	Gene Category	Gene Sequence Name
2	gene inactivations that stimulate microbial aversion behavior ; Melo ; 2012	B0511.8; C01A2.5; C09H10.3; C17H12.1; C29E4.2; C33A12.1; C47B2.3; C47B2.4; C47D12.6; C47E12.4; E04A4.5; F08B1.1; F20G4.1; F23H11.5; F25H2.9; F26F4.10; F29C4.2; F32E10.4; F39B2.6; F44F4.11; F44G4.2; F52D10.3; F54B3.3; F56D2.1; F59C6.5; K01C8.10; K01C8.6; K08E4.1; K09A9.5; LLC1.3; M7.1; R07E5.14; T02H6.11; T05C12.10; T05H4.12; T11G6.1; T20H4.5; T21C9.12; T21E12.4; T22B11.5; T24H7.1; T27E9.1; T28D9.…
3	RNAi suppressing osm-8 gpdh-1::GFP overexpression phenotype ; Rohlfing ; 2011	B0286.4; B0491.5; C06B8.8; C06E1.10; C09H10.3; C14C10.3; C18E9.4; C33A12.1; C52E4.6; F09G2.4; F19F10.9; F23H11.5; F29C4.2; F32E10.4; F33D4.5; F36F2.3; F44G4.2; F52D10.3; F53F4.10; F54A3.3; F54B3.3; F56A8.6; F56D2.1; F59C6.5; H19N07.1; K09A9.1; K09A9.5; M106.5; M7.1; R12B2.5; T02H6.11; T10F2.4; T20H4.5; T23G5.1; T28D6.6; W02B12.9; W03H9.4; W04A8.2; W09C5.8; W10D5.2; Y106G6H.2; Y47G6A.10; Y48B6A.3;…
4	RNAi clone decreases Pacdh-1::GFP expression ; Watson ; 2013	C08B11.5; C09H10.3; C14B9.4; C14C10.3; C15F1.4; C16A3.6; C17E4.5; C23G10.8; C27H6.2; C47E12.4; D1054.14; D2096.8; E04A4.7; F26F4.10; F28D1.1; F44G4.2; R12B2.5; T02H6.1; T04A8.6; T11G6.8; T13F2.7; T20B12.8; T21C9.12; T23B12.2; T25D3.2; T26G10.1; W02D9.1; W06E11.1; W10D5.2; Y110A7A.19; Y39A1A.14; Y48G1A.4; Y52B11A.10; Y54E10BL.5; ZC376.6
5	RNAi targets that induce hsp-6p::gfp - mitochondrial UPRT ; Bennett ; 2014	B0491.5; B0511.8; C09H10.3; C16A3.5; E02A10.1; E04A4.5; E04A4.7; F29C4.2; F33D4.5; F44G4.2; F45G2.8; F56D2.1; F59C6.5; K01C8.6; K09A9.5; T02H6.11; T05H4.12; T20H4.5; T23B12.2; T24H7.1; T26E3.7; T27E9.1; W02B12.9; W02F12.5; W10D5.2; Y110A7A.19; Y39B6A.39; Y54E10BL.5; Y54G9A.7; ZK809.3
Present in all classes	WormBase Gene ID	Gene Name	Sequence Name	Brief Description
Present in classes 2, 3, 5	WBGene00001520	gas-1	K09A9.5	The gas-1 gene encodes a 49 kDa subunit of mitochondrial complex I that is required for oxidative phosphorylation, resistance to volatile anesthetics, fecundity, and normal lifespan; gas-1 is expressed in the nematode neuromuscular system; its subcellular distribution appears to be mitochondrial; drug effects on mutants versus wild-type indicate that gas-1 functions at least partially through pre…
Present in classes 2, 4, 5	WBGene00002804	let-630	Y110A7A.19;	Mitochondrial pentatricopeptide repeat-containing protein 3
	WBGene00012204	mfn-1	W02B12.9	Mitoferrin
	WBGene00012376	nduf-7	W10D5.2	W10D5.2 is orthologous to the human gene NADH-UBIQUINONE OXIDOREDUCTASE Fe-S PROTEIN 7 (NDUFS7; OMIM:601825), which when mutated leads to Leigh syndrome (OMIM:256000).
	WBGene00003831	nuo-1	C09H10.3	nuo-1 encodes a encodes a 51 kDa subunit of mitochondrial complex I that is required for oxidative phosphorylation, resistance to volatile anesthetics, and progression through development; nuo-1 is orthologous to human NDUFV1 (OMIM:161015, mutated in Leigh syndrome); nuo-1(ua1) induces a developmental arrest at the third larval (L3) stage that blocks reproduction, and thus is lethal to a populati…
	WBGene00018963	ucr-1	F56D2.1	ucr-1 is an ortholog of human UQCRC1 (ubiquinol-cytochrome c reductase core protein I) and PMPCB (peptidase (mitochondrial processing) beta)
	WBGene00017926		F29C4.2	F29C4.2 is an ortholog of human COX6C (cytochrome c oxidase subunit VIc); F29C4.2 is predicted to have cytochrome-c oxidase activity, based on protein domain information.
	WBGene00009712		F44G4.2	F44G4.2 is an ortholog of human NDUFB2 (NADH dehydrogenase (ubiquinone) 1 beta subcomplex, 2); F44G4.2 is localized to the mitochondrion.
	WBGene00010326		F59C6.5	F59C6.5 is an ortholog of human NDUFB10 (NADH dehydrogenase (ubiquinone) 1 beta subcomplex, 10).
	WBGene00020181		T02H6.11	T02H6.11 is an ortholog of human UQCRB (ubiquinol-cytochrome c reductase binding protein).
	WBGene00020636		T20H4.5	T20H4.5 gene encodes a 23 kDa subunit of mitochondrial complex I that is required for oxidative phosphorylation and for resistance to volatile anesthetics; T20H4.5 is orthologous to human NADH-Ubiquinone oxidoreductase Fe-S protein 8 (NDUFS8); RNA interference screens indicate that it may be involved in longevity.
	WBGene00014086		ZK809.3	NADH:ubiquinone oxidoreductase, NDUFB6/B17 subunit

[truncated: 2 more sheets: 33 not in lists, O-clone target versus osmotic]
