# Supplementary material for: A quantitative genome-wide RNAi screen in C. elegans for antifungal innate immunity genes
Source: BMC Biol. 2016 Apr 29;14:35. doi: 10.1186/s12915-016-0256-3 (PMC4850687; doi:10.1186/s12915-016-0256-3)
Supplement: Additional file 8: Table S7. — Species used in phylogenetic clustering listed in the same order as in Fig. 8. (XLSX 47 kb) [file 12915_2016_256_MOESM8_ESM.xlsx]

## Sheet: Sheet1
Group	Species
Fungi	Ustilago maydis
Fungi	Sclerotinia sclerotiorum
Fungi	Aspergillus flavus
Fungi	Verticillium dahliae
Fungi	Sporisorium reilianum
Fungi	Trichoderma virens
Fungi	Trichoderma reesei
Fungi	Aspergillus nidulans
Fungi	Yarrowia lipolytica
Fungi	Schizosaccharomyces octosporus
Fungi	Schizosaccharomyces cryophilus
Fungi	Melampsora laricipopulina
Fungi	Puccinia graminisug99
Fungi	Puccinia graminis
Fungi	Puccinia triticina
Fungi	Tuber melanosporum
Fungi	Microbotryum violaceum
Fungi	Pyrenophora triticirepentis
Fungi	Leptosphaeria maculans
Fungi	Schizosaccharomyces pombe
Fungi	Cryptococcus neoformans
Fungi	Phaeosphaeria nodorum
Fungi	Colletotrichum graminicola
Fungi	Zymoseptoria tritici
Fungi	Schizosaccharomyces japonicus
Fungi	Neosartorya fischeri
Fungi	Aspergillus niger
Fungi	Pyrenophora teres
Fungi	Aspergillus fumigatus
Fungi	Aspergillus fumigatusa1163
Fungi	Botrytis cinerea
Fungi	Dothistroma septosporum
Fungi	Aspergillus oryzae
Fungi	Gaeumannomyces graminis
Fungi	Blumeria graminis
Fungi	Aspergillus clavatus
Fungi	Colletotrichum orbiculare
Fungi	Colletotrichum gloeosporioides
Fungi	Komagataella pastoris
Fungi	Verticillium dahliaejr2
Fungi	Magnaporthe oryzae
Fungi	Fusarium solani
Fungi	Saccharomyces cerevisiae.R64.1.1.25
Fungi	Aspergillus terreus
Fungi	Neurospora crassa
Fungi	Magnaporthe poae
Fungi	Ashbya gossypii
Fungi	Colletotrichum higginsianum
Fungi	Fusarium verticillioides
Fungi	Fusarium fujikuroi
Fungi	Fusarium pseudograminearum
Fungi	Fusarium graminearum
Fungi	Fusarium oxysporum
Invertebrates	Caenorhabditis elegans
Invertebrates	Caenorhabditis brenneri
Invertebrates	Caenorhabditis briggsae
Invertebrates	Caenorhabditis remanei
Invertebrates	Caenorhabditis japonica
Invertebrates	Brugia malayi
Invertebrates	Loa loa
Invertebrates	Onchocerca volvulus
Invertebrates	Ixodes scapularis
Invertebrates	Trichinella spiralis
Invertebrates	Pristionchus pacificus
Invertebrates	Strigamia maritima
Invertebrates	Strongylocentrotus purpuratus
Invertebrates	Crassostrea gigas
Invertebrates	Trichoplax adhaerens
Invertebrates	Mnemiopsis leidyi
Invertebrates	Nematostella vectensis
Invertebrates	Lottia gigantea
Invertebrates	Amphimedon queenslandica
Invertebrates	Melitaea cinxia
Invertebrates	Heliconius melpomene
Invertebrates	Zootermopsis nevadensis
Invertebrates	Rhodnius prolixus
Invertebrates	Pediculus humanus
Invertebrates	Atta cephalotes
Invertebrates	Danaus plexippus
Invertebrates	Bombyx mori
Invertebrates	Schistosoma mansoni
Invertebrates	Nasonia vitripennis
Invertebrates	Tetranychus urticae
Invertebrates	Tribolium castaneum
Invertebrates	Helobdella robusta
Invertebrates	Drosophila willistoni
Invertebrates	Drosophila virilis
Invertebrates	Drosophila melanogaster.BDGP5
Invertebrates	Drosophila pseudoobscura
Invertebrates	Drosophila grimshawi
Invertebrates	Drosophila sechellia
Invertebrates	Drosophila yakuba
Invertebrates	Drosophila erecta
Invertebrates	Drosophila mojavensis
Invertebrates	Drosophila ananassae
Invertebrates	Drosophila persimilis
Invertebrates	Culex quinquefasciatus
Invertebrates	Anopheles darlingi
Invertebrates	Dendroctonus ponderosae
Invertebrates	Anopheles gambiae
Invertebrates	Aedes aegypti
Invertebrates	Drosophila simulans
Invertebrates	Acyrthosiphon pisum
Invertebrates	Daphnia pulex
Invertebrates	Capitella teleta
Invertebrates	Apis mellifera
Invertebrates	Megaselia scalaris
Invertebrates	Solenopsis invicta
Chordates	Callithrix jacchus
Chordates	Dasypus novemcinctus
Chordates	Ictidomys tridecemlineatus
Chordates	Rattus norvegicus
Chordates	Erinaceus europaeus
Chordates	Choloepus hoffmanni
Chordates	Gadus morhua
Chordates	Dipodomys ordii
Chordates	Anas platyrhynchos
Chordates	Meleagris gallopavo
Chordates	Equus caballus
Chordates	Cavia porcellus
Chordates	Nomascus leucogenys
Chordates	Loxodonta africana
Chordates	Vicugna pacos
Chordates	Felis catus
Chordates	Ailuropoda melanoleuca
Chordates	Mustela putorius furo
Chordates	Gorilla gorilla
Chordates	Myotis lucifugus
Chordates	Sarcophilus harrisii
Chordates	Ovis aries
Chordates	Pteropus vampyrus
Chordates	Tarsius syrichta
Chordates	Ciona savignyi
Chordates	Ficedula albicollis
Chordates	Oryctolagus cuniculus
Chordates	Anolis carolinensis
Chordates	Astyanax mexicanus
Chordates	Bos taurus
Chordates	Mus musculus
Chordates	Takifugu rubripes
Chordates	Latimeria chalumnae
Chordates	Canis familiaris
Chordates	Gallus gallus
Chordates	Chlorocebus sabaeus
Chordates	Macaca mulatta
Chordates	Homo sapiens
Chordates	Pan troglodytes
Chordates	Papio anubis
Chordates	Pongo abelii
Chordates	Monodelphis domestica
Chordates	Lepisosteus oculatus
Chordates	Taeniopygia guttata
Chordates	Oryzias latipes
Chordates	Poecilia formosa
Chordates	Xiphophorus maculatus
Chordates	Tursiops truncatus
Chordates	Gasterosteus aculeatus
Chordates	Oreochromis niloticus
Chordates	Danio rerio
Chordates	Tetraodon nigroviridis
Chordates	Xenopus tropicalis
Chordates	Ornithorhynchus anatinus
Chordates	Sorex araneus
Chordates	Ciona intestinalis
Chordates	Macropus eugenii
Chordates	Echinops telfairi
Chordates	Sus scrofa
Chordates	Ochotona princeps
Chordates	Pelodiscus sinensis
Chordates	Microcebus murinus
Chordates	Procavia capensis
Chordates	Petromyzon marinus
Chordates	Tupaia belangeri
Chordates	Otolemur garnettii
Plants	Medicago truncatula
Plants	Chlamydomonas reinhardtii
Plants	Musa acuminata
Plants	Solanum tuberosum
Plants	Oryza glaberrima
Plants	Oryza indica
Plants	Hordeum vulgare
Plants	Ostreococcus lucimarinus
Plants	Cyanidioschyzon merolae
Plants	Oryza meridionalis
Plants	Populus trichocarpa
Plants	Glycine max
Plants	Physcomitrella patens
Plants	Brassica rapa
Plants	Prunus persica
Plants	Triticum urartu
Plants	Oryza punctata
Plants	Oryza glumaepatula
Plants	Oryza barthii
Plants	Oryza sativa
Plants	Oryza nivara
Plants	Oryza rufipogon
Plants	Theobroma cacao
Plants	Leersia perrieri
Plants	Triticum aestivum
Plants	Setaria italica
Plants	Oryza brachyantha
Plants	Zea mays
Plants	Sorghum bicolor
Plants	Selaginella moellendorffii
Plants	Solanum lycopersicum
Plants	Vitis vinifera
Protists	Dictyostelium discoideum
Protists	Emiliania huxleyi
Protists	Entamoeba histolytica
Protists	Giardia lamblia
Protists	Paramecium tetraurelia
Protists	Tetrahymena thermophila
Protists	Bigelowiella natans
Protists	Guillardia theta
Protists	Phaeodactylum tricornutum
Protists	Phytophthora kernoviae
Protists	Phytophthora infestans
Protists	Phytophthora sojae
Protists	Albugo laibachii
Protists	Hyaloperonospora arabidopsidis
Protists	Phytophthora lateralis
Protists	Phytophthora parasitica
Protists	Pythium ultimum
Protists	Pythium aphanidermatum
Protists	Pythium irregulare
Protists	Pythium iwayamai
Protists	Pythium vexans
Protists	Thalassiosira pseudonana
Protists	Plasmodium berghei
Protists	Plasmodium chabaudi
Protists	Phytophthora ramorum
Protists	Pythium arrhenomanes
Protists	Leishmania major
Protists	Trypanosoma brucei
Protists	Plasmodium knowlesi
Protists	Plasmodium falciparum
Protists	Plasmodium vivax
Protists	Toxoplasma gondii
