# Supplementary material for: A quantitative genome-wide RNAi screen in C. elegans for antifungal innate immunity genes
Source: BMC Biol. 2016 Apr 29;14:35. doi: 10.1186/s12915-016-0256-3 (PMC4850687; doi:10.1186/s12915-016-0256-3)
Supplement: Additional file 9: Table S8. — Analysis of spore adhesion following RNAi treatment with Nipi clones; identification of genes potentially involved in spore binding. (XLSX 132 kb) [file 12915_2016_256_MOESM9_ESM.xlsx]

## Sheet: Notes
Sheet: Duplicate 1
First round of duplicate experiment
Column A: plate name - internal reference for experiment
Column B: clone name
The columns C-G are self-evident
Column H: adhesion index	Calculated as ((Number of worms with n>1 spores at the mouth) + (Number of worms with n>1 spores at the vulva))/(2 x total number worms)
Columns J-L: results of Biosort analysis	Number of worms
	Relative average size:	relative to all negative controls on the same plate
	Relative reporter gene induction:	relative to all negative controls on the same plate
The red bar at line 268 marks the control clone with the lowest adhesion index
Clones marked in green fulfilled the selection criteria (adhesion index inferior to that of all control clones, and with a reduction of reporter gene expression greater than 50%)
Sheet: Duplicate 2
Second round of duplicate experiment
Colums as per previous sheet
Sheet: selected
Clones retained in each of the 2 duplicates (data from previous sheets)
Columns as above
Sheet: final
Clones found in both duplicates, with predicted targets and phenotypic categories (data from sheet "final 297 clones" in Table S5)
Column O	The 3 indicated clones were not among the final list of 297 clones

## Sheet: Duplicate 1
			Number of worms with n spores at the mouth		Number of worms with n spores at the vuvla			Biosort analysis
Plate	Clone	Total number of worms counted	n=1	n>1	n=1	n>1	Adhesion score		Number of worms	Relative average size	Relative reporter gene induction
Sj4Val2M005	nipi-3	7	0	7	0	7	100		81	1.20311	0.0653595
Sj4Val2M001	GFP	10	0	10	0	10	100		116	1.13787	0.0779727
Sj4Val2M005	GFP	17	0	17	0	17	100		72	1.25141	0.0784314
Sj4Val2M003	GFP	28	0	28	0	28	100		54	1.01581	0.0842105
Sj4Val2M003	nipi-3	9	0	9	0	9	100		71	0.849551	0.0842105
Sj4Val2M004	GFP	32	0	32	0	32	100		55	1.08221	0.102377
Sj4Val2M005	rack-1	12	0	12	0	12	100		44	1.09039	0.117647
Sj4Val2M002	sjj_Y19D2B.1	10	0	10	0	10	100		47	0.940736	0.137931
Sj4Val2M004	sjj_Y38A10A.5	10	0	10	0	10	100		32	1.1284	0.146252
Sj4Val2M001	nipi-3	11	0	11	0	11	100		117	0.911172	0.187135
Sj4Val2M004	sjj_F58E6.1	37	0	37	0	37	100		38	1.03382	0.190128
Sj4Val2M003	sta-2	13	0	13	0	13	100		64	1.08706	0.210526
Sj4Val2M005	mv_M01D1.8	7	0	7	0	7	100		87	1.11109	0.313725
Sj4Val2M005	mv_C06H5.7	13	0	13	0	13	100		69	1.36643	0.326797
Sj4Val2M001	sta-2	8	0	8	0	8	100		81	1.08338	0.327485
Sj4Val2M005	mv_E01A2.6	11	0	11	0	11	100		64	1.23531	0.352941
Sj4Val2M002	sjj_R07G3.3	6	0	6	0	6	100		43	0.978141	0.35468
Sj4Val2M002	sta-2	9	0	9	0	9	100		46	0.96692	0.35468
Sj4Val2M003	sjj_Y43E12A.3	24	0	24	0	24	100		57	1.11629	0.4
Sj4Val2M005	mv_F27C1.8	10	0	10	0	10	100		93	0.835043	0.444444
Sj4Val2M002	sjj_R12B2.5	5	0	5	0	5	100		83	0.770544	0.453202
Sj4Val2M003	sjj_C46C2.1	25	0	25	0	25	100		53	1.06514	0.505263
Sj4Val2M003	sjj_K04G11.4	11	0	11	0	11	100		48	1.07427	0.547368
Sj4Val2M002	sjj_D2013.7	5	0	5	0	5	100		50	0.862186	0.551724
Sj4Val2M003	sjj_Y47D3B.5	17	0	17	0	17	100		79	1.08523	0.589474
Sj4Val2M004	sjj_Y41E3.2	12	0	12	0	12	100		90	0.794061	0.599634
Sj4Val2M005	mv_T08D2.4	15	0	15	0	15	100		90	1.34573	0.627451
Sj4Val2M002	sjj_C52A11.2	7	0	7	0	7	100		47	1.06043	0.630542
Sj4Val2M003	sjj_Y53G8A_9248.d	8	0	8	0	8	100		69	1.02312	0.631579
Sj4Val2M003	sta-1	11	0	11	0	11	100		58	1.13456	0.631579
Sj4Val2M005	mv_Y54E10BL.5	9	0	9	0	9	100		61	1.1686	0.69281
Sj4Val2M003	sjj_F08B4.1	34	0	34	0	34	100		58	1.0359	0.694737
Sj4Val2M001	sjj_B0286.4	13	0	13	0	13	100		110	1.27956	0.701754
Sj4Val2M003	sjj_C49H3.5	12	0	12	0	12	100		72	1.00119	0.715789
Sj4Val2M004	sjj_K04G11.4	13	0	13	0	13	100		51	1.18999	0.716636
Sj4Val2M004	sjj_T27E4.5	7	0	7	0	7	100		65	1.19219	0.731261
Sj4Val2M005	mv_T18H9.6	11	0	11	0	11	100		75	0.899454	0.732026
Sj4Val2M004	sjj_K04G11.4	22	0	22	0	22	100		36	1.20759	0.745887
Sj4Val2M001	sta-1	10	0	10	0	10	100		181	0.823978	0.748538
Sj4Val2M004	sjj_ZC64.3	7	0	7	0	7	100		92	1.23178	0.775137
Sj4Val2M003	sjj_K08F4.2	11	0	11	0	11	100		74	1.08706	0.778947
Sj4Val2M005	mv_Y46G5A.4	13	0	13	0	13	100		70	1.00527	0.784314
Sj4Val2M005	pkc-3	8	0	8	0	8	100		49	1.06278	0.797386
Sj4Val2M003	sjj_C33A12.1	16	0	16	0	16	100		83	0.928112	0.8
Sj4Val2M003	sjj_C34D4.14	19	0	19	0	19	100		35	1.01763	0.8
Sj4Val2M005	mv_B0412.1	6	0	6	0	6	100		55	1.1985	0.810458
Sj4Val2M005	mv_C47A4.2	20	0	20	0	20	100		54	1.1893	0.810458
Sj4Val2M002	sjj_C18E9.6	8	0	8	0	8	100		49	1.10158	0.827586
Sj4Val2M004	sjj_C18B12.5	34	0	34	0	34	100		56	1.21639	0.848263
Sj4Val2M005	mv_Y43H11AL.c	12	0	12	0	12	100		55	1.23531	0.849673
Sj4Val2M005	mv_F27C8.3	33	0	33	0	33	100		37	1.22841	0.862745
Sj4Val2M003	sjj_C33D9.3	29	0	29	0	29	100		47	1.06148	0.863158
Sj4Val2M001	pkc-3	12	0	12	0	12	100		117	1.05722	0.873294
Sj4Val2M003	sjj_C53D6.1	27	0	27	0	27	100		55	1.08706	0.884211
Sj4Val2M001	sjj_F11G11.10	9	0	9	0	9	100		123	0.922071	0.888889
Sj4Val2M005	sjj_K04G11.4	6	0	6	0	6	100		68	1.08349	0.888889
Sj4Val2M001	sjj_F27C1.6	6	0	6	0	6	100		189	1.04632	0.904483
Sj4Val2M003	sjj_Y37D8A.14	14	0	14	0	14	100		69	0.99023	0.905263
Sj4Val2M003	sjj_K02B2.5	6	0	6	0	6	100		46	1.04321	0.905263
Sj4Val2M004	sjj_F25G6.2	47	0	47	0	47	100		62	1.135	0.906764
Sj4Val2M005	mv_F27C8.2	11	0	11	0	11	100		64	0.931659	0.915033
Sj4Val2M005	sta-1	19	0	19	0	19	100		63	1.05818	0.928105
Sj4Val2M001	sjj_F52C6.13	6	0	6	0	6	100		92	1.23379	0.935673
Sj4Val2M003	sjj_K04G11.4	10	0	10	0	10	100		62	1.01946	0.947368
Sj4Val2M003	sta-1	9	0	9	0	9	100		76	1.04687	0.947368
Sj4Val2M003	tir-1	24	0	24	0	24	100		41	1.01946	0.947368
Sj4Val2M001	sjj_K04G11.4	5	0	5	0	5	100		113	0.924251	0.951267
Sj4Val2M005	sta-1	9	0	9	0	9	100		69	1.02598	0.954248
Sj4Val2M005	sjj_K04G11.4	6	0	6	0	6	100		78	1.01677	0.96732
Sj4Val2M005	mv_Y51H7BR.7	6	0	6	0	6	100		93	1.09729	0.96732
Sj4Val2M005	sta-1	10	0	10	0	10	100		74	0.954663	0.96732
Sj4Val2M003	sjj_F52C12.3	25	0	25	0	25	100		49	0.95369	0.968421
Sj4Val2M003	sjj_M7.1	17	0	17	0	17	100		84	1.03408	0.968421
Sj4Val2M001	sta-1	7	0	7	0	7	100		138	0.93297	0.982456
Sj4Val2M002	sjj_C15F1.e	8	0	8	0	8	100		70	0.97066	0.985222
Sj4Val2M005	sta-1	30	0	30	0	30	100		73	0.924758	0.993464
Sj4Val2M005	mv_Y54E10BR.d	12	0	12	0	12	100		84	1.1916	1.00654
Sj4Val2M004	sta-1	37	0	37	0	37	100		38	0.91284	1.00914
Sj4Val2M003	sta-1	9	0	9	0	9	100		39	1.06148	1.01053
Sj4Val2M001	sta-1	7	0	7	0	7	100		128	0.965668	1.01365
Sj4Val2M002	sjj_K04G11.4	13	0	13	0	13	100		53	1.01742	1.02463
Sj4Val2M003	sta-1	7	0	7	0	7	100		79	1.01581	1.03158
Sj4Val2M002	sta-1	7	0	7	0	7	100		61	1.0623	1.04433
Sj4Val2M002	tir-1	6	0	6	0	6	100		59	1.00245	1.04433
Sj4Val2M001	nsy-1	5	0	5	0	5	100		103	0.954768	1.04483
Sj4Val2M005	mv_Y48A6C.4	5	0	5	0	5	100		61	1.21691	1.04575
Sj4Val2M003	sjj_D2096.8	29	0	29	0	29	100		67	1.11629	1.05263
Sj4Val2M004	mv_F12F6.2	30	0	30	0	30	100		61	0.802859	1.05302
Sj4Val2M005	mv_Y41E3.2	7	0	7	0	7	100		81	1.20541	1.05882
Sj4Val2M002	sta-1	5	0	5	0	5	100		69	0.994974	1.06404
Sj4Val2M004	sjj_Y67D8A_384.c	23	0	23	0	23	100		11	1.1174	1.06764
Sj4Val2M003	sjj_K04G11.4	9	0	9	0	9	100		55	1.02494	1.07368
Sj4Val2M002	sjj_R74.1	5	0	5	0	5	100		68	0.888369	1.08374
Sj4Val2M001	sjj_B0491.5	5	0	5	0	5	100		99	0.948229	1.09162
Sj4Val2M003	sjj_K04G11.4	25	0	25	0	25	100		50	0.937247	1.09474
Sj4Val2M005	nsy-1	7	0	7	0	7	100		63	1.02367	1.11111
Sj4Val2M003	sjj_Y71H2_388.d	5	0	5	0	5	100		66	1.05235	1.13684
Sj4Val2M005	sjj_K04G11.4	7	0	7	0	7	100		62	0.881051	1.13725
Sj4Val2M005	mv_K01G5.3	6	0	6	0	6	100		71	1.1962	1.13725
Sj4Val2M005	mv_Y51H7BR.3	5	0	5	0	5	100		93	1.05358	1.13725
Sj4Val2M001	sjj_C18A3.7	6	0	6	0	6	100		112	1.05286	1.1384
Sj4Val2M001	sjj_Y71F9A_279.b	11	0	11	0	11	100		130	1.24905	1.1384
Sj4Val2M005	mv_Y23H5A.1	15	0	15	0	15	100		61	1.08809	1.15033
Sj4Val2M003	sjj_ZK686.1	7	0	7	0	7	100		58	0.955517	1.15789
Sj4Val2M003	sjj_LLC1.3	9	0	9	0	9	100		67	1.02129	1.15789
Sj4Val2M003	sta-1	6	0	6	0	6	100		42	0.995711	1.15789
Sj4Val2M003	sjj_F32E10.1	8	0	8	0	8	100		86	1.00485	1.17895
Sj4Val2M002	sjj_C28H8.11	10	0	10	0	10	100		66	0.850964	1.18227
Sj4Val2M002	sta-1	8	0	8	0	8	100		65	0.950088	1.18227
Sj4Val2M003	sjj_K04G11.4	8	0	8	0	8	100		49	0.897053	1.2
Sj4Val2M002	sjj_K04G11.4	6	0	6	0	6	100		57	1.02677	1.20197
Sj4Val2M001	sjj_K04G11.4	10	0	10	0	10	100		106	1.1139	1.21637
Sj4Val2M002	sta-1	13	0	13	0	13	100		63	1.01929	1.24138
Sj4Val2M001	sjj_K04G11.4	6	0	6	0	6	100		91	1.02234	1.24756
Sj4Val2M002	sjj_M106.5	8	0	8	0	8	100		68	0.950088	1.26108
Sj4Val2M002	sjj_T23G5.1	7	0	7	0	7	100		86	1.05482	1.30049
Sj4Val2M004	sjj_K04G11.4	14	0	14	0	14	100		27	0.967831	1.30165
Sj4Val2M003	sta-1	23	0	23	0	23	100		40	0.999365	1.30526
Sj4Val2M002	sjj_K04G11.4	6	0	6	0	6	100		61	0.936996	1.3399
Sj4Val2M003	sjj_ZK792.2	11	0	11	0	11	100		53	0.973787	1.34737
Sj4Val2M001	sjj_F09D1.1	7	0	7	0	7	100		124	1.19455	1.35673
Sj4Val2M002	sjj_T09A5.11	6	0	6	0	6	100		83	0.841613	1.35961
Sj4Val2M003	sta-1	16	0	16	0	16	100		74	0.992057	1.36842
Sj4Val2M002	sjj_C18E9.2	11	0	11	0	11	100		77	1.01929	1.37931
Sj4Val2M001	sjj_Y110A2B.a	24	0	24	0	24	100		114	0.92861	1.38791
Sj4Val2M002	sjj_C47D12.6	5	0	5	0	5	100		66	0.877148	1.39901
Sj4Val2M003	sjj_K04G11.4	14	0	14	0	14	100		63	0.942728	1.41053
Sj4Val2M003	sjj_R07B7.9	9	0	9	0	9	100		63	0.776472	1.41053
Sj4Val2M002	sjj_W06E11.1	8	0	8	0	8	100		63	0.978141	1.41872
Sj4Val2M002	sjj_F33A8.5	7	0	7	0	7	100		79	0.918293	1.51724
Sj4Val2M003	sjj_F28D1.1	13	0	13	0	13	100		70	0.884264	1.53684
Sj4Val2M002	sjj_T27F7.3	6	0	6	0	6	100		76	1.03612	1.59606
Sj4Val2M001	sta-1	5	0	5	0	5	100		83	0.976567	1.60624
Sj4Val2M003	sta-1	32	0	32	0	32	100		45	0.785606	1.70526
Sj4Val2M002	sjj_T04A8.6	6	0	6	0	6	100		63	0.916423	1.71429
Sj4Val2M003	sjj_F38H4.9	6	0	6	0	6	100		69	0.911669	1.72632
Sj4Val2M004	sjj_K04G11.4	35	0	34	0	35	98.5714		38	1.10201	0.862888
Sj4Val2M004	sjj_Y67D8A_381.a	35	1	34	0	35	98.5714		41	1.22958	0.877514
Sj4Val2M005	mv_Y54G11A.9	29	0	28	0	29	98.2759		58	0.970766	0.980392
Sj4Val2M004	sjj_C37H5.5	28	1	27	0	28	98.2143		53	1.18779	1.14077
Sj4Val2M005	sta-1	21	0	20	0	21	97.619		49	1.1939	0.980392
Sj4Val2M004	sjj_K04G11.4	21	0	20	0	21	97.619		45	1.06241	0.994516
Sj4Val2M003	sjj_C04G2.6	18	0	17	0	18	97.2222		59	1.01581	1.11579
Sj4Val2M005	sta-1	17	0	17	0	16	97.0588		82	0.839643	0.784314
Sj4Val2M003	sjj_F56A8.6	17	1	16	0	17	97.0588		66	1.03042	1.26316
Sj4Val2M003	sjj_F58G6.4	16	0	16	0	15	96.875		60	1.02677	1.32632
Sj4Val2M003	sjj_F33D4.5	29	1	28	0	28	96.5517		51	1.03042	1.15789
Sj4Val2M004	sjj_T27C4.4	14	1	13	0	14	96.4286		53	1.03382	0.585009
Sj4Val2M001	sjj_Y65B4B_13.b	14	0	13	0	14	96.4286		120	1.29482	1.01365
Sj4Val2M003	sjj_T23F6.4	14	1	13	0	14	96.4286		68	1.06879	1.26316
Sj4Val2M004	sjj_Y80D3A.d	37	1	34	0	37	95.9459		47	1.21199	0.731261
Sj4Val2M004	sjj_F45F2.2	36	1	35	0	34	95.8333		42	1.22079	0.745887
Sj4Val2M004	sjj_F53B7.3	12	0	11	0	12	95.8333		53	1.1482	0.862888
Sj4Val2M005	sjj_K04G11.4	12	0	11	0	12	95.8333		72	0.961564	0.915033
Sj4Val2M005	mv_W09H1.2	24	1	22	0	24	95.8333		73	1.21001	0.915033
Sj4Val2M004	sjj_K04G11.4	24	0	23	0	23	95.8333		58	1.06681	1.24314
Sj4Val2M002	sjj_C14B9.4	12	0	12	0	11	95.8333		70	0.96505	1.3202
Sj4Val2M001	sjj_C26C6.5	11	0	11	0	10	95.4545		121	1.0376	0.421053
Sj4Val2M004	sjj_ZK809.3	11	0	11	0	10	95.4545		40	1.07561	0.541133
Sj4Val2M005	mv_F58B3.5	11	1	10	0	11	95.4545		74	0.76143	0.823529
Sj4Val2M004	sjj_K04G11.4	33	1	31	0	32	95.4545		36	0.998625	0.95064
Sj4Val2M005	mv_G_YK3216	11	0	10	0	11	95.4545		74	1.1824	1.05882
Sj4Val2M002	sjj_C02F5.1	11	0	10	0	11	95.4545		82	0.976271	1.35961
Sj4Val2M004	sjj_K04G11.4	21	0	20	0	20	95.2381		54	0.926038	1.18464
Sj4Val2M004	sjj_Y80D3A.j	50	0	45	0	50	95		42	1.18339	0.716636
Sj4Val2M003	sjj_F11E6.5	10	1	9	0	10	95		63	1.01763	0.884211
Sj4Val2M005	sjj_K04G11.4	10	0	10	0	9	95		82	0.975367	1.04575
Sj4Val2M003	sjj_F20D12.2	10	0	9	0	10	95		50	0.962825	1.24211
Sj4Val2M001	sta-1	10	0	9	0	10	95		98	0.93515	1.48148
Sj4Val2M003	sjj_ZK593.7	19	0	18	1	18	94.7368		64	0.981095	1.32632
Sj4Val2M003	sjj_Y77E11A_3670.c	9	1	8	0	9	94.4444		69	0.873302	0.631579
Sj4Val2M001	sjj_ZK484.2	9	0	9	0	8	94.4444		112	0.998365	0.748538
Sj4Val2M003	sjj_C17H12.1	17	0	15	0	17	94.1176		78	1.03956	0.757895
Sj4Val2M005	mv_F35F10.14	17	1	15	0	17	94.1176		61	0.93856	1.0719
Sj4Val2M002	GFP	8	1	7	0	8	93.75		67	1.05482	0.0788177
Sj4Val2M004	sjj_F11A3.2	16	0	15	0	15	93.75		55	1.1372	0.453382
Sj4Val2M005	mv_W10D5.2	8	0	8	0	7	93.75		65	1.35493	0.732026
Sj4Val2M003	sjj_W03G1.5	16	1	15	0	15	93.75		38	0.937247	0.757895
Sj4Val2M001	tir-1	8	0	7	0	8	93.75		103	1.13351	1.01365
Sj4Val2M005	sjj_K04G11.4	8	1	7	0	8	93.75		83	0.897153	1.01961
Sj4Val2M001	sjj_K04G11.4	8	0	7	1	8	93.75		98	1.14659	1.06043
Sj4Val2M004	sjj_F49H12.e	23	0	20	0	23	93.4783		65	1.1482	0.687386
Sj4Val2M003	sjj_ZK593.5	15	2	13	0	15	93.3333		67	0.882437	0.526316
Sj4Val2M002	sjj_K04G11.4	7	0	7	1	6	92.8571		37	1.02303	0.610837
Sj4Val2M004	sjj_Y38F2A_5743.j	7	0	6	0	7	92.8571		74	1.09761	0.848263
Sj4Val2M001	sta-1	7	0	6	0	7	92.8571		123	1.07466	0.998051
Sj4Val2M004	sjj_C14C10.3	14	0	14	1	12	92.8571		57	0.985428	1.06764
Sj4Val2M001	sjj_K04G11.4	7	0	6	0	7	92.8571		96	1.15095	1.16959
Sj4Val2M003	sjj_T27E9.2	21	2	18	0	21	92.8571		58	0.977441	1.2
Sj4Val2M003	sjj_T13F2.7	14	0	13	0	13	92.8571		37	0.893399	1.43158
Sj4Val2M005	mv_D1007.5	13	1	12	1	12	92.3077		85	1.03058	0.130719
Sj4Val2M003	sjj_B0035.12	13	2	11	0	13	92.3077		67	1.0286	0.821053
Sj4Val2M005	sjj_K04G11.4	13	1	12	0	12	92.3077		90	0.959264	1.11111
Sj4Val2M005	mv_Y74C10AR.b	18	1	15	0	18	91.6667		57	1.1617	0.117647
Sj4Val2M002	sjj_E03A3.3	6	1	5	0	6	91.6667		82	0.918293	0.472906
Sj4Val2M004	sjj_C17G1.6	30	0	30	0	25	91.6667		52	1.11081	0.745887
Sj4Val2M005	mv_Y62E10A.4	12	0	12	0	10	91.6667		75	1.28822	0.849673
Sj4Val2M005	mv_T22F3.4	12	2	10	0	12	91.6667		85	0.986869	1.03268
Sj4Val2M001	sjj_F45C12.4	6	0	5	0	6	91.6667		89	1.26649	1.04483
Sj4Val2M001	sjj_Y106G6H.2	6	1	5	0	6	91.6667		95	0.972207	1.32554
Sj4Val2M002	sjj_T20B12.8	6	0	6	0	5	91.6667		77	0.884629	1.63547
Sj4Val2M004	sjj_Y57G11C.17	43	2	35	0	43	90.6977		20	1.23838	0.921389
Sj4Val2M003	sjj_ZK686.2	36	3	30	0	35	90.2778		46	0.977441	1.51579
Sj4Val2M005	mv_Y39B6A.f	15	1	13	0	14	90		83	0.76143	0.313725
Sj4Val2M003	sjj_F29C4.2	10	1	9	0	9	90		88	0.831281	0.442105
Sj4Val2M002	sjj_F42A8.1	10	0	8	0	10	90		62	0.839743	0.610837
Sj4Val2M001	sjj_T02H6.11	10	0	10	0	8	90		119	1.09864	0.732943
Sj4Val2M001	sjj_Y48G10A.b	5	0	5	0	4	90		63	1.11608	0.904483
Sj4Val2M004	sjj_Y55F3A_750.c	5	1	4	0	5	90		68	1.23838	0.965265
Sj4Val2M001	sjj_W04A4.6	10	1	8	0	10	90		136	0.943869	1.07602
Sj4Val2M002	sjj_F37C12.13	10	0	9	0	9	90		69	0.910812	1.08374
Sj4Val2M001	sjj_W10D5.3	5	0	4	0	5	90		95	1.14659	1.21637
Sj4Val2M003	pkc-3	14	1	12	0	13	89.2857		77	0.942728	0.4
Sj4Val2M005	mv_ZK256.1a	14	1	13	0	12	89.2857		73	1.05358	1.04575
Sj4Val2M003	sjj_ZK686.3	23	1	18	0	23	89.1304		47	1.08341	0.8
Sj4Val2M001	sjj_C17E4.5	9	0	8	0	8	88.8889		133	0.959128	0.483431
Sj4Val2M001	sjj_F55F8.4	9	1	7	0	9	88.8889		95	1.05068	1.27875
Sj4Val2M003	sjj_B0035.9	9	1	7	0	9	88.8889		61	1.07975	1.41053
Sj4Val2M005	mv_T26E3.7	13	0	11	1	12	88.4615		76	1.00527	1.09804
Sj4Val2M001	sta-1	13	1	10	0	13	88.4615		105	0.919891	1.26316
Sj4Val2M005	mv_H14E04.5	26	0	24	4	22	88.4615		51	0.982268	1.28105
Sj4Val2M004	sjj_Y45F10D.8	17	2	14	0	16	88.2353		62	1.06461	1.03839
Sj4Val2M004	sjj_Y80D3A.h	21	1	18	1	19	88.0952		95	1.02942	0.95064
Sj4Val2M001	sjj_ZK265.6	12	0	12	0	9	87.5		134	0.946049	0.639376
Sj4Val2M001	sjj_C18E9.4	8	1	7	0	7	87.5		77	1.05068	1.09162
Sj4Val2M003	sjj_C47E12.4	12	0	12	0	9	87.5		58	0.906188	1.38947
Sj4Val2M005	sta-2	11	1	9	0	10	86.3636		61	1.26292	0.183007
Sj4Val2M002	sjj_K01C8.6	11	1	10	0	9	86.3636		90	0.927645	0.788177
Sj4Val2M003	sjj_T05E11.5	11	0	11	0	8	86.3636		55	0.887918	1.07368
Sj4Val2M005	mv_Y50D7_164.a	25	1	23	0	20	86		48	0.910956	0.718954
Sj4Val2M001	sta-1	14	0	11	0	13	85.7143		88	1.13134	1.1384
Sj4Val2M001	sjj_T19B4.4	7	1	6	0	6	85.7143		91	0.943869	1.21637
Sj4Val2M003	sjj_C04H5.6	24	3	21	1	20	85.4167		48	0.842243	0.547368
Sj4Val2M004	sjj_D1054.14	41	5	34	0	36	85.3659		52	0.901842	0.292505
Sj4Val2M004	sjj_C52E4.6	34	1	29			85.2941		32	0.622491	0.555759
Sj4Val2M005	mv_F27C1.6	30	0	26	0	25	85		74	1.21691	1.11111
Sj4Val2M003	rack-1	23	2	21	1	18	84.7826		69	0.875129	0.147368
Sj4Val2M005	mv_ZK829.9	13	0	11	0	11	84.6154		69	0.871849	1.17647
Sj4Val2M003	sjj_Y71H2_388.c	9	2	7	0	8	83.3333		54	0.699738	0.4
Sj4Val2M002	sjj_K04G11.4	6	1	5	1	5	83.3333		51	1.05295	0.689655
Sj4Val2M005	mv_K08C9.7	6	0	5	0	5	83.3333		79	0.782134	0.836601
Sj4Val2M005	tir-1	6	0	6	0	4	83.3333		83	0.807438	0.901961
Sj4Val2M001	sjj_K05F1.5	6	0	5	1	5	83.3333		123	0.996185	0.904483
Sj4Val2M001	sjj_K04G11.4	6	1	5	1	5	83.3333		128	0.865395	0.998051
Sj4Val2M005	mv_Y74C9A.2	9	0	9	0	6	83.3333		81	1.05818	1.21569
Sj4Val2M005	mv_G_YK8501	9	0	8	0	7	83.3333		57	1.1433	1.22876
Sj4Val2M004	sjj_F53F4.10	38	3	33	3	30	82.8947		45	0.871048	0.263254
Sj4Val2M004	sjj_Y80D3A.a	17	1	16	0	12	82.3529		79	0.901842	0.380256
Sj4Val2M005	sta-1	11	3	8	0	10	81.8182		71	0.736126	0.222222
Sj4Val2M002	sjj_W02B12.9	11	1	9	0	9	81.8182		100	0.867797	1.06404
Sj4Val2M001	sjj_F46A9.5	8	1	7	0	6	81.25		104	1.23379	0.452242
Sj4Val2M004	sjj_H19N07.1	5	0	4			80		47	0.721474	0.0731261
Sj4Val2M002	sjj_R07E5.14	5	0	4	1	4	80		43	0.841613	0.295567
Sj4Val2M003	sjj_H23L24.c	20	0	17	1	15	80		43	0.988403	0.821053
Sj4Val2M003	sjj_K07F5.13	10	0	10	0	6	80		62	1.0085	0.947368
Sj4Val2M003	sjj_F36A2.3	5	1	4	0	4	80		85	1.05052	1.07368
Sj4Val2M002	sjj_F54B3.3	5	0	5	1	3	80		78	0.998714	1.18227
Sj4Val2M005	mv_Y52B11A.10	5	1	4	1	4	80		60	1.01217	1.22876
Sj4Val2M002	sjj_C29E4.2	10	3	7	1	9	80		67	1.00432	1.55665
Sj4Val2M004	sjj_ZK742.1	42	6	31	0	36	79.7619		40	0.851251	0.819013
Sj4Val2M005	mv_T21C9.12	7	0	5	1	6	78.5714		80	1.10419	1.20261
Sj4Val2M004	sjj_Y57G11C.12	44	0	39	3	30	78.4091		38	0.952433	0.351005
Sj4Val2M005	mv_T26G10.1	30	2	25	0	22	78.3333		46	0.922458	0.980392
Sj4Val2M003	sjj_T22B11.5	23	4	18	0	18	78.2609		64	0.76551	0.526316
Sj4Val2M004	sjj_C37C3.2	32	4	25	0	0	78.125		16	0.873247	0.511883
Sj4Val2M002	rack-1	9	1	8	0	6	77.7778		85	0.81917	0.216749
Sj4Val2M001	sjj_F56A3.3	9	1	7	0	7	77.7778		105	0.850136	0.405458
Sj4Val2M005	mv_C32B5.11	9	1	8	0	6	77.7778		69	1.1985	0.810458
Sj4Val2M002	sjj_C06E1.10	11	0	10	0	7	77.2727		71	0.936996	1.04433
Sj4Val2M004	sjj_Y45G12B.1	8	0	8	1	4	75		86	0.926038	0.30713
Sj4Val2M002	sjj_W03H9.4	6	1	5	0	4	75		61	0.824781	0.453202
Sj4Val2M001	sjj_Y48G1A_54.d	8	0	6	0	6	75		120	1.0049	0.717349
Sj4Val2M005	mv_G_YK2975	6	2	4	0	5	75		70	1.1502	1.01961
Sj4Val2M003	sjj_F01G4.6	10	0	9	0	6	75		65	0.89888	1.15789
Sj4Val2M003	sjj_C01F6.8	8	0	7	0	5	75		65	0.831281	1.22105
Sj4Val2M003	sjj_ZK328.5	7	3	3	0	7	71.4286		83	0.480499	0.505263
Sj4Val2M001	sjj_T03F1.9	14	1	8	1	12	71.4286		109	1.10082	1.27875
Sj4Val2M004	mv_F26F4.10	33	1	24	0	23	71.2121		70	0.712675	0.33638
Sj4Val2M003	sjj_F32E10.4	5	0	5	0	2	70		69	0.758202	0.252632
Sj4Val2M005	mv_R119.4	5	1	3	0	4	70		65	1.02137	0.640523
Sj4Val2M001	sjj_T21E12.4	13	0	8	2	10	69.2308		130	0.970027	0.670565
Sj4Val2M001	sjj_H06O01.1	8	1	6	2	5	68.75		132	0.754223	0.436647
Sj4Val2M001	sjj_D2030.4	11	0	9	1	6	68.1818		119	0.778202	0.34308
Sj4Val2M005	mv_ZC15.3	22	0	16	0	14	68.1818		71	0.931659	0.915033
Sj4Val2M003	sjj_ZK652.1	14	3	9	0	10	67.8571		94	0.823973	0.947368
Sj4Val2M005	mv_Y57E12AL.a	6	1	5	0	3	66.6667		56	0.756829	0.104575
Sj4Val2M004	sjj_F19F10.9	30	8	20	0	20	66.6667		52	1.04482	0.160878
Sj4Val2M001	sjj_C41D11.2	9	0	7	0	5	66.6667		138	0.771662	0.17154
Sj4Val2M005	mv_G_YK3630	30	2	20	0	20	66.6667		80	0.782134	0.235294
Sj4Val2M002	sjj_F08G2.2	6	1	4	0	4	66.6667		66	0.59474	0.551724
Sj4Val2M005	mv_ZK809.3	6	3	3	0	5	66.6667		77	0.970766	1.28105
Sj4Val2M002	sjj_F26F4.11	6	1	3	1	5	66.6667		76	0.981882	1.3399
Sj4Val2M002	sjj_F57B9.2	10	4	5	0	8	65		77	0.665809	0.0197044
Sj4Val2M002	sjj_F58A4.4	10	1	7	0	6	65		71	0.953828	1.3399
Sj4Val2M002	sjj_W10C6.1	7	1	6	1	3	64.2857		79	0.875278	0.591133
Sj4Val2M003	sjj_T11G6.1	7	0	7	0	2	64.2857		42	0.860513	0.757895
Sj4Val2M001	sjj_Y39G10A_246.c	11	1	6	1	8	63.6364		113	1.05504	0.187135
Sj4Val2M002	sjj_T06D8.8	8	1	6	1	4	62.5		53	0.796727	1.55665
Sj4Val2M004	sjj_D1014.3	17	2	11	0	10	61.7647		33	0.624691	0.0731261
Sj4Val2M001	sjj_T10E9.7	14	2	10	1	7	60.7143		169	0.989646	0.155945
Sj4Val2M003	sjj_F42C5.9	5	1	4	0	2	60		66	0.652236	0.547368
Sj4Val2M004	sjj_K07C5.4	5	0	3	0	3	60		59	0.893044	1.00914
Sj4Val2M003	sjj_K07C5.6	12	1	10	0	4	58.3333		60	0.93542	0.526316
Sj4Val2M002	sjj_C23G10.8	6	1	4	2	3	58.3333		85	0.81917	1.57635
Sj4Val2M005	mv_G_YK7085	7	2	3	0	5	57.1429		88	0.910956	1.21569
Sj4Val2M001	sjj_T09B4.9	8	1	6	0	3	56.25		119	0.752044	0.249513
Sj4Val2M002	sjj_C14A4.4	8	1	6	0	3	56.25		84	0.869667	0.591133
Sj4Val2M003	sjj_Y53G8B_93.d	8	1	7	1	2	56.25		70	0.860513	0.8
Sj4Val2M005	mv_G_YK3613	9	3	3	2	7	55.5556		96	0.777533	0.457516
Sj4Val2M005	mv_T25D3.2	11	3	8	0	4	54.5455		101	0.779833	0.196078
Sj4Val2M004	sjj_T05H4.12	30	3	17	0	15	53.3333		44	0.648886	0.204753
Sj4Val2M005	mv_T08H4.3	18	5	9	0	9	50		22	0.625707	0.196078
Sj4Val2M001	sjj_C47B2.4	12	1	10	1	2	50		74	0.542779	0.202729
Sj4Val2M004	sjj_F09G2.4	8	1	3	0	5	50		76	0.868848	0.204753
Sj4Val2M005	mv_ZC376.6	5	0	5	0	0	50		80	0.784434	0.20915
Sj4Val2M002	sjj_T26A5.3	7	1	6	1	1	50		78	0.847224	0.256158
Sj4Val2M002	sjj_C16A3.4	5	1	2	1	3	50		59	0.852835	1.37931
Sj4Val2M004	sjj_T23B12.2	19	3	16	0	2	47.3684		67	1.05582	0.862888
Sj4Val2M001	sjj_Y23H5A.7	11	1	7	0	3	45.4545		142	0.972207	0.654971
Sj4Val2M001	sjj_F20G4.1	8	1	2	0	5	43.75		81	0.924251	0.140351
Sj4Val2M002	sjj_F44F4.11	7	3	1	0	5	42.8571		45	0.693863	0.118227
Sj4Val2M003	sjj_K04D7.1	7	2	4	0	2	42.8571		68	0.730797	0.315789
Sj4Val2M005	mv_K08E4.1	6	0	5	0	0	41.6667		39	0.784434	0.457516
Sj4Val2M002	sjj_F23H11.5	6	2	1	0	4	41.6667		52	0.792987	0.630542
Sj4Val2M002	sjj_Y48B6A.3	5	2	2	0	2	40		50	0.723787	0.0788177
Sj4Val2M002	sjj_ZK131.4	5	0	3	0	1	40		46	0.512449	0.256158
Sj4Val2M002	sjj_F33A8.1	9	4	1	0	6	38.8889		56	0.512449	0.157635
Sj4Val2M001	sjj_F36F2.3	7	0	3	0	2	35.7143		123	0.959128	0.0779727
Sj4Val2M001	sjj_B0511.10	12	2	4	0	4	33.3333		115	0.734605	0.0623782
Sj4Val2M005	mv_W03F9.10	6	3	3	0	1	33.3333		16	0.588901	0.156863
Sj4Val2M002	sjj_F57B9.5	6	1	3	0	1	33.3333		77	0.602221	0.827586
Sj4Val2M002	sjj_T28D9.10	13	0	2	0	6	30.7692		55	0.624664	0.157635
Sj4Val2M004	sjj_W02F12.5	10	5	2	1	4	30		67	0.787462	0.190128
Sj4Val2M005	mv_G_YK4633	6	2	0	0	3	25		81	0.736126	0.0392157
Sj4Val2M001	sjj_Y39G10A_246.h	15	1	2	0	5	23.3333		134	0.67139	0.0311891
Sj4Val2M005	mv_W07E6.4	11	1	5	0	0	22.7273		60	0.621106	0.326797
Sj4Val2M005	mv_Y39A1A.14	7	0	1	0	2	21.4286		55	0.685517	0.496732
Sj4Val2M001	sjj_C36B1.4	14	0	3	0	1	14.2857		125	0.854496	0.452242
Sj4Val2M005	mv_ZK652.4	9	2	0	0	0	0		4	0.812039

## Sheet: Duplicate 2
			Number of worms with n spores at the mouth		Number of worms with n spores at the vuvla				Biosort analysis
Plate	Clone	Total number of worms counted	n=1	n>1	n=1	n>1	Adhesion score		Number of worms	Relative average size	Relative reporter gene induction
Sj4Val2M001	sjj_B0511.10	11	0	11	0	11	100		87	0.679144	0.121827
Sj4Val2M004	sjj_K09A9.1	12	0	12	0	12	100		73	0.948804	0.130536
Sj4Val2M003	nipi-3	13	0	13	0	13	100		89	0.871914	0.142132
Sj4Val2M004	sta-2	11	0	11	0	11	100		69	0.971443	0.317016
Sj4Val2M003	sta-2	12	0	12	0	12	100		49	1.03214	0.324873
Sj4Val2M001	sta-2	11	0	11	0	11	100		48	1.09407	0.345178
Sj4Val2M001	sjj_C26C6.5	6	0	6	0	6	100		66	0.806361	0.406091
Sj4Val2M003	rack-1	13	0	13	0	13	100		62	0.922217	0.426396
Sj4Val2M003	sjj_F42C5.9	12	0	12	0	12	100		66	1.06195	0.527919
Sj4Val2M003	sjj_ZK593.5	13	0	13	0	13	100		60	0.974383	0.852792
Sj4Val2M005	sta-1	12	0	12	0	12	100		63	1.03595	1.05155
Sj4Val2M003	sta-1	11	0	11	0	11	100		74	0.998603	1.05584
Sj4Val2M005	sta-1	13	0	13	0	13	100		64	1.02213	1.1134
Sj4Val2M001	sjj_ZK622.3	10	0	10	0	10	100		73	0.955107	1.15736
Sj4Val2M003	sta-1	10	0	10	0	10	100		50	1.00047	1.15736
Sj4Val2M003	sjj_T05E11.5	11	0	11	0	11	100		78	0.918491	1.17766
Sj4Val2M003	sjj_Y43E12A.3	13	0	13	0	13	100		52	0.965068	1.17766
Sj4Val2M001	sta-1	14	0	14	0	14	100		60	0.933578	1.25888
Sj4Val2M003	sjj_F33D4.5	13	0	13	0	13	100		88	0.970657	1.42132
Sj4Val2M003	sjj_Y37D8A.14	13	0	13	0	13	100		84	0.937122	1.44162
Sj4Val2M004	sta-1	12	0	12	0	12	100		52	1.00437	1.47319
Sj4Val2M005	mv_Y54E10BR.d	14	0	14	0	14	100		90	1.03003	1.48454
Sj4Val2M001	sjj_F11G11.10	12	0	12	0	12	100		75	0.84159	1.50254
Sj4Val2M003	sjj_C47E12.4	13	0	13	0	13	100		71	0.929669	1.54315
Sj4Val2M001	sjj_F45C12.4	10	0	10	0	10	100		63	0.93945	1.74619
Sj4Val2M004	sjj_K04G11.4	15	0	14	0	15	96.6667		60	0.880885	1.56643
Sj4Val2M004	sjj_Y38A10A.5	14	0	14	0	13	96.4286		55	0.845897	0.27972
Sj4Val2M004	mv_BAA20377	14	1	13	0	14	96.4286		70	0.979676	0.522145
Sj4Val2M005	sta-1	14	0	13	0	14	96.4286		69	0.943205	1.19588
Sj4Val2M003	sjj_K07C5.6	14	0	13	0	14	96.4286		53	0.966931	1.42132
Sj4Val2M003	sjj_F01G4.6	14	0	13	0	14	96.4286		64	0.942711	1.52284
Sj4Val2M002	sjj_E03A3.3	14	0	13	0	14	96.4286		45	0.906236	1.66516
Sj4Val2M005	mv_T18H9.6	13	0	12	0	13	96.1538		53	0.846517	1.01031
Sj4Val2M005	mv_Y54G11A.9	13	0	12	0	13	96.1538		48	1.17407	1.01031
Sj4Val2M003	sjj_C46C2.1	13	0	12	0	13	96.1538		56	0.968794	1.03553
Sj4Val2M004	sta-1	13	1	12	0	13	96.1538		82	1.00026	1.10023
Sj4Val2M004	sjj_Y45F10D.8	13	0	12	0	13	96.1538		61	1.06818	1.34266
Sj4Val2M005	sta-1	13	1	12	0	13	96.1538		60	0.998456	1.46392
Sj4Val2M001	sta-1	13	1	12	0	13	96.1538		66	0.892477	1.50254
Sj4Val2M003	sjj_T05B4.10	13	0	12	0	13	96.1538		0	0
Sj4Val2M004	mv_F12F6.2	12	0	11	0	12	95.8333		67	0.98585	0.727273
Sj4Val2M002	sjj_T06D8.8	12	0	11	0	12	95.8333		66	1.06954	0.868778
Sj4Val2M001	pkc-3	12	1	11	0	12	95.8333		59	0.943364	0.873096
Sj4Val2M003	sjj_C53D6.1	12	1	11	0	12	95.8333		70	1.05449	1.21827
Sj4Val2M003	sjj_C33A12.1	12	0	11	0	12	95.8333		69	0.979972	1.29949
Sj4Val2M001	sjj_T02H6.11	12	0	11	0	12	95.8333		76	0.947278	1.3198
Sj4Val2M003	sta-1	19	1	17	0	19	94.7368		69	0.888682	1.46193
Sj4Val2M003	sjj_C34D4.14	8	0	7	0	8	93.75		61	0.853284	1.17766
Sj4Val2M003	sjj_F32E10.1	16	2	14	0	16	93.75		81	0.987424	1.42132
Sj4Val2M005	mv_T22F3.4	15	0	14	0	14	93.3333		60	0.90966	0.721649
Sj4Val2M005	mv_Y39B6A.f	15	1	13	0	15	93.3333		99	1.01424	0.824742
Sj4Val2M001	sjj_T19B4.4	15	0	15	0	13	93.3333		57	1.03731	1.27919
Sj4Val2M005	mv_ZK256.1a	15	0	14	0	14	93.3333		71	1.01819	1.29897
Sj4Val2M004	sjj_Y67D8A_384.c	15	2	13	0	15	93.3333		71	0.913815	1.41725
Sj4Val2M002	sjj_Y19D2B.1	15	0	13	0	15	93.3333		68	0.900852	1.59276
Sj4Val2M001	sjj_T03F1.9	15	1	13	0	15	93.3333		70	0.949235	1.7868
Sj4Val2M002	sjj_F56D2.1	15	2	13	0	15	93.3333		80	0.899058	2.42534
Sj4Val2M004	nipi-3	14	1	12	0	14	92.8571		74	1.0373	0.0745921
Sj4Val2M004	sta-1	14	2	12	0	14	92.8571		42	1.06612	0.783217
Sj4Val2M001	sjj_B0491.5	14	1	12	0	14	92.8571		84	1.14495	0.873096
Sj4Val2M004	mv_F37H8.5	14	0	13	0	13	92.8571		74	0.983792	0.969697
Sj4Val2M001	sjj_K04G11.4	14	0	14	0	12	92.8571		56	1.02557	0.974619
Sj4Val2M001	sjj_K04G11.4	14	0	12	0	14	92.8571		69	1.05688	1.25888
Sj4Val2M003	sjj_T13F2.7	14	0	12	0	14	92.8571		75	0.877503	1.42132
Sj4Val2M003	sjj_F28D1.1	14	2	12	0	14	92.8571		38	0.873777	1.62437
Sj4Val2M005	sta-2	13	0	11	0	13	92.3077		60	1.00635	0.309278
Sj4Val2M003	sjj_C42C1.3	13	1	11	0	13	92.3077		76	1.01351	0.629442
Sj4Val2M003	sjj_K02B2.5	13	0	11	0	13	92.3077		72	1.00978	1.21827
Sj4Val2M005	sjj_K04G11.4	13	1	12	0	12	92.3077		61	0.947152	1.56701
Sj4Val2M003	sjj_K04G11.4	13	2	11	0	13	92.3077		57	0.933395	1.58376
Sj4Val2M002	sjj_F33A8.5	13	0	11	0	13	92.3077		69	0.958277	2.13575
Sj4Val2M004	sjj_T19A5.1	6	0	5	0	6	91.6667		62	1.07847	0.27972
Sj4Val2M003	pkc-3	12	0	10	0	12	91.6667		59	0.974383	0.913706
Sj4Val2M005	mv_Y46G5A.4	12	0	10	0	12	91.6667		64	0.903741	1.03093
Sj4Val2M004	mv_C56C10.8	12	1	10	0	12	91.6667		73	0.961153	1.04429
Sj4Val2M001	sjj_$ F27C1.6	12	0	10	0	12	91.6667		63	1.09994	1.15736
Sj4Val2M001	sta-1	12	0	11	0	11	91.6667		49	1.06862	1.19797
Sj4Val2M003	sjj_ZK593.7	6	1	5	0	6	91.6667		65	0.9483	1.19797
Sj4Val2M003	sjj_M7.1	12	1	10	0	12	91.6667		55	0.985561	1.42132
Sj4Val2M003	sjj_C33D9.3	12	0	10	0	12	91.6667		49	0.978109	1.58376
Sj4Val2M003	sjj_Y71H2_388.d	12	1	10	0	12	91.6667		61	0.957615	1.60406
Sj4Val2M004	tir-1	11	1	9	0	11	90.9091		56	1.03936	1.04429
Sj4Val2M002	sjj_C47D12.6	11	1	9	0	11	90.9091		64	0.94751	1.08597
Sj4Val2M001	sjj_C18A3.7	11	0	9	0	11	90.9091		50	1.15278	1.21827
Sj4Val2M003	sjj_F36A2.3	11	2	9	0	11	90.9091		64	1.00419	1.29949
Sj4Val2M002	sta-1	11	2	9	0	11	90.9091		55	0.839838	2.96833
Sj4Val2M004	sjj_F46F2.2	10	0	8	0	10	90		67	1.00026	0.652681
Sj4Val2M001	sjj_F09E5.1	15	0	12	0	15	90		81	0.921835	0.93401
Sj4Val2M001	sjj_K04G11.4	15	1	12	0	15	90		43	1.08624	1.01523
Sj4Val2M003	sjj_ZK686.2	10	1	8	0	10	90		70	0.950163	1.11675
Sj4Val2M005	mv_Y23H5A.1	15	0	13	0	14	90		70	0.990563	1.31959
Sj4Val2M003	sjj_K04G11.4	15	1	12	0	15	90		34	1.00792	1.3198
Sj4Val2M003	sjj_ZK792.2	10	1	8	0	10	90		69	0.946437	1.38071
Sj4Val2M002	sjj_T09A5.11	10	1	8	0	10	90		78	0.904441	2.20814
Sj4Val2M005	nipi-3	14	1	11	0	14	89.2857		64	1.00832	0.0824742
Sj4Val2M004	sjj_W06B11.2	14	1	13	0	12	89.2857		56	1.02495	0.242424
Sj4Val2M005	mv_M01D1.8	14	2	11	0	14	89.2857		69	1.10106	0.597938
Sj4Val2M001	sjj_D2030.4	14	0	12	0	13	89.2857		69	0.941407	0.873096
Sj4Val2M002	sta-1	14	0	11	0	14	89.2857		88	1.06774	0.904977
Sj4Val2M005	mv_F27C8.2	14	2	11	0	14	89.2857		65	1.09909	1.03093
Sj4Val2M005	mv_ZC15.3	14	1	11	0	14	89.2857		87	1.11488	1.09278
Sj4Val2M002	sjj_K01C8.6	14	3	11	0	14	89.2857		89	0.972633	1.23077
Sj4Val2M003	sjj_K08F4.2	14	2	11	0	14	89.2857		73	0.931532	1.44162
Sj4Val2M003	sjj_F58G6.4	14	1	11	0	14	89.2857		75	0.981835	1.7665
Sj4Val2M003	sjj_B0035.12	9	1	7	0	9	88.8889		56	0.847694	1.36041
Sj4Val2M001	sjj_T21E12.4	9	0	7	0	9	88.8889		70	0.884648	1.48223
Sj4Val2M005	mv_T21C9.12	9	0	7	0	9	88.8889		69	0.941232	1.48454
Sj4Val2M001	sta-1	9	1	7	0	9	88.8889		69	0.843547	1.7665
Sj4Val2M004	sjj_F58E6.1	13	0	11	0	12	88.4615		33	1.22871	0.18648
Sj4Val2M003	sta-1	13	0	10	0	13	88.4615		75	1.04891	0.48731
Sj4Val2M004	sjj_T27C4.4	13	3	10	0	13	88.4615		58	0.981734	0.522145
Sj4Val2M001	sjj_Y65B4B_10.d	13	2	10	0	13	88.4615		86	0.996208	0.548223
Sj4Val2M005	sjj_K04G11.4	13	1	11	0	12	88.4615		12	1.13856	0.57732
Sj4Val2M005	mv_Y50D7_164.a	13	2	10	0	13	88.4615		63	0.97083	0.742268
Sj4Val2M002	sjj_K04G11.4	13	1	11	1	12	88.4615		74	1.03724	0.760181
Sj4Val2M003	sjj_E04A4.7	13	0	10	0	13	88.4615		90	1.00233	0.812183
Sj4Val2M005	sta-1	13	0	11	0	12	88.4615		74	0.939259	1.19588
Sj4Val2M003	sjj_F52C12.3	13	2	10	0	13	88.4615		71	1.02282	1.21827
Sj4Val2M005	sta-1	13	2	10	0	13	88.4615		74	0.992536	1.23711
Sj4Val2M001	sta-1	13	1	10	0	13	88.4615		73	0.933578	1.3198
Sj4Val2M003	sjj_R07B7.9	13	2	10	0	13	88.4615		83	0.909176	1.50254
Sj4Val2M003	sjj_F20D12.2	13	2	10	0	13	88.4615		72	0.994877	1.82741
Sj4Val2M003	sjj_K04G11.4	12	2	9	0	12	87.5		38	0.99674	0.527919
Sj4Val2M004	sta-1	12	1	9	0	12	87.5		49	1.10316	0.745921
Sj4Val2M005	mv_R119.4	12	1	10	0	11	87.5		85	0.994509	0.948454
Sj4Val2M005	sta-1	12	0	10	1	11	87.5		71	0.978723	0.989691
Sj4Val2M005	mv_F27C8.3	12	0	9	0	12	87.5		82	1.0912	1.01031
Sj4Val2M005	mv_F58B3.5	12	1	9	0	12	87.5		50	1.04976	1.09278
Sj4Val2M001	sjj_F54C1.7	12	1	11	0	10	87.5		77	1.06667	1.09645
Sj4Val2M003	sta-1	12	2	10	0	11	87.5		41	0.944574	1.21827
Sj4Val2M001	sta-1	12	1	9	0	12	87.5		61	0.927706	1.3198
Sj4Val2M003	sjj_F08B4.1	12	1	10	0	11	87.5		61	0.97252	1.38071
Sj4Val2M005	mv_F53G12.1	12	0	12	0	9	87.5		54	0.844544	1.38144
Sj4Val2M005	mv_Y51H7BR.3	12	1	9	0	12	87.5		62	1.04976	1.42268
Sj4Val2M003	sjj_T23F6.4	12	0	9	0	12	87.5		70	0.989287	1.48223
Sj4Val2M003	sjj_F56A8.6	12	1	9	0	12	87.5		75	0.879367	1.60406
Sj4Val2M001	sjj_F55F8.4	8	1	6	0	8	87.5		71	0.937492	1.84772
Sj4Val2M002	sta-1	16	2	12	0	16	87.5		61	0.877524	2.67873
Sj4Val2M002	nipi-3	15	0	12	0	14	86.6667		87	0.870345	0.144796
Sj4Val2M003	sjj_W03G1.5	15	2	12	0	14	86.6667		89	0.905449	0.507614
Sj4Val2M001	nsy-1	11	0	8	0	11	86.3636		74	1.16061	0.649746
Sj4Val2M002	sjj_F54B3.3	11	0	8	0	11	86.3636		79	0.954688	0.651584
Sj4Val2M005	mv_T26E3.7	11	0	8	0	11	86.3636		68	1.04779	0.721649
Sj4Val2M005	pkc-3	11	0	9	0	10	86.3636		53	0.913607	0.804124
Sj4Val2M002	sta-1	11	1	8	0	11	86.3636		67	0.972633	0.832579
Sj4Val2M002	sjj_D2013.7	11	0	8	0	11	86.3636		83	0.936743	0.941176
Sj4Val2M003	sjj_K04G11.4	11	1	8	0	11	86.3636		54	1.00419	0.994924
Sj4Val2M002	sjj_F58A4.4	11	0	8	0	11	86.3636		123	0.888291	1.33937
Sj4Val2M003	sjj_C17H12.1	11	2	8	0	11	86.3636		53	1.02282	1.3401
Sj4Val2M003	sjj_B0365.3	11	3	8	0	11	86.3636		62	0.801118	1.58376
Sj4Val2M002	sjj_K04G11.4	11	2	8	0	11	86.3636		64	0.979812	1.62896
Sj4Val2M001	sjj_C30F12.1	11	2	8	0	11	86.3636		66	0.945321	1.66497
Sj4Val2M003	sjj_C01F6.8	11	0	8	0	11	86.3636		82	0.942711	1.7868
Sj4Val2M001	sjj_Y71F9A_279.b	11	1	8	0	11	86.3636		90	1.01578	1.82741
Sj4Val2M001	sta-1	14	3	10	0	14	85.7143		72	1.16844	0.446701
Sj4Val2M004	sjj_F11A3.2	14	0	10	0	14	85.7143		73	1.0867	0.522145
Sj4Val2M001	sjj_K04G11.4	14	2	10	0	14	85.7143		67	1.1019	0.649746
Sj4Val2M004	sjj_F27D9.3	14	0	10	0	14	85.7143		68	1.16902	0.745921
Sj4Val2M001	sjj_H06O01.1	7	1	5	0	7	85.7143		65	0.937492	0.812183
Sj4Val2M004	mv_AAA87454	14	1	11	0	13	85.7143		59	0.858245	0.988345
Sj4Val2M004	sjj_Y80D3A.h	14	0	11	0	13	85.7143		74	0.784152	1.04429
Sj4Val2M005	sjj_K04G11.4	14	2	11	0	13	85.7143		58	0.925446	1.15464
Sj4Val2M004	mv_F48E8.1	14	0	11	0	13	85.7143		66	0.965269	1.17483
Sj4Val2M003	sjj_F38H4.9	14	1	10	0	14	85.7143		74	1.05263	1.48223
Sj4Val2M002	sjj_T20B12.8	14	1	13	0	11	85.7143		72	0.89188	2.96833
Sj4Val2M003	sjj_F32E10.4	10	0	8	0	9	85		50	0.817885	0.365482
Sj4Val2M005	mv_C47A4.2	10	0	7	0	10	85		36	0.986616	1.13402
Sj4Val2M002	sjj_R07G3.3	10	0	8	0	9	85		75	0.807537	1.15837
Sj4Val2M005	sta-1	10	0	7	0	10	85		38	0.897821	1.17526
Sj4Val2M001	sjj_$ C18E9.4	10	1	7	0	10	85		72	1.10581	1.17766
Sj4Val2M005	mv_C32B5.11	10	2	7	0	10	85		78	1.08528	1.19588
Sj4Val2M003	sta-1	10	1	7	0	10	85		71	0.974383	1.36041
Sj4Val2M002	sjj_C02F5.1	10	0	7	0	10	85		85	1.01211	1.37557
Sj4Val2M005	GFP	13	2	9	0	13	84.6154		58	1.11685	0.185567
Sj4Val2M001	tir-1	13	1	9	0	13	84.6154		65	1.20171	0.467005
Sj4Val2M004	sjj_R186.3	13	0	9	0	13	84.6154		68	1.06612	0.522145
Sj4Val2M005	mv_T09A5.5	13	0	13	0	9	84.6154		83	1.0833	0.536082
Sj4Val2M005	mv_Y32H12A.4	13	0	9	0	13	84.6154		68	1.0024	0.824742
Sj4Val2M003	sjj_F11E6.5	13	3	10	0	12	84.6154		78	0.806707	0.893401
Sj4Val2M003	sjj_T11G6.1	13	0	9	0	13	84.6154		78	0.931532	0.913706
Sj4Val2M005	mv_W10D5.2	13	1	9	0	13	84.6154		56	1.11093	0.989691
Sj4Val2M004	sjj_K04G11.4	13	1	10	0	12	84.6154		73	0.926164	1.13753
Sj4Val2M003	sjj_K04G11.4	13	2	9	0	13	84.6154		53	0.931532	1.19797
Sj4Val2M005	mv_Y51H7BR.7	13	3	9	0	13	84.6154		55	1.06949	1.29897
Sj4Val2M001	sjj_F09D1.1	13	3	9	0	13	84.6154		46	1.11168	1.36041
Sj4Val2M003	sjj_F28E10.4	13	1	9	0	13	84.6154		82	0.985561	1.42132
Sj4Val2M003	sjj_K09C6.6	13	1	9	0	13	84.6154		64	0.931532	1.46193
Sj4Val2M005	mv_ZK829.9	13	1	9	0	13	84.6154		61	1.02016	1.50515
Sj4Val2M003	sjj_C49H3.5	13	1	9	0	13	84.6154		21	1.02282	1.60406
Sj4Val2M002	sjj_C16A3.5	13	2	9	0	13	84.6154		60	0.976223	1.73756
Sj4Val2M001	sjj_Y110A2B.a	13	1	9	0	13	84.6154		76	0.990336	1.7665
Sj4Val2M004	sjj_K04G11.4	16	1	12	0	15	84.375		62	0.977618	1.28671
Sj4Val2M004	GFP	15	2	10	0	15	83.3333		70	1.1505	0.0745921
Sj4Val2M001	GFP	12	0	9	0	11	83.3333		60	1.16844	0.121827
Sj4Val2M004	mv_AAD13737	12	2	8	0	12	83.3333		61	1.13404	0.298368
Sj4Val2M004	sjj_Y41E3.2	15	2	10	0	15	83.3333		60	0.907641	0.317016
Sj4Val2M002	pkc-3	12	1	8	0	12	83.3333		69	0.960072	0.542986
Sj4Val2M002	sjj_K04G11.4	15	1	10	0	15	83.3333		63	1.05159	0.579186
Sj4Val2M003	sta-1	15	2	10	0	15	83.3333		79	0.993014	0.751269
Sj4Val2M004	sjj_K04G11.4	15	3	11	0	14	83.3333		61	0.89735	0.764569
Sj4Val2M004	sjj_K04G11.4	15	5	10	0	15	83.3333		51	1.01878	0.820513
Sj4Val2M002	sjj_F42A8.1	12	2	8	0	12	83.3333		93	0.766263	1.08597
Sj4Val2M005	mv_C34F6.1	12	3	8	0	12	83.3333		29	1.18789	1.13402
Sj4Val2M005	mv_Y54E10BL.5	12	1	8	0	12	83.3333		57	0.986616	1.17526
Sj4Val2M004	sjj_Y55F3A_750.c	15	3	11	0	14	83.3333		43	1.03113	1.30536
Sj4Val2M005	nsy-1	12	2	8	0	12	83.3333		60	0.968857	1.4433
Sj4Val2M003	sjj_D2096.8	9	1	6	0	9	83.3333		79	0.933395	1.54315
Sj4Val2M003	sjj_C04G2.6	9	2	6	0	9	83.3333		63	1.05449	1.62437
Sj4Val2M005	mv_K01G5.3	9	0	6	0	9	83.3333		73	0.949125	1.62887
Sj4Val2M001	sjj_C17G10.1	12	0	9	0	11	83.3333		65	0.900306	1.74619
Sj4Val2M005	rack-1	14	2	11	0	12	82.1429		70	0.870196	0.350515
Sj4Val2M001	sjj_F10C1.5	14	1	12	0	11	82.1429		79	0.959021	0.365482
Sj4Val2M004	sjj_M04G12.4	14	1	10	0	13	82.1429		63	1.05171	0.37296
Sj4Val2M002	sjj_F54C9.4	14	3	9	0	14	82.1429		86	0.997757	0.615385
Sj4Val2M001	sjj_F59A6.1	14	2	12	2	11	82.1429		68	0.957064	0.751269
Sj4Val2M005	sjj_K04G11.4	14	2	10	0	13	82.1429		63	1.0616	1.01031
Sj4Val2M002	sjj_T04A8.6	14	1	9	0	14	82.1429		93	1.02288	1.19457
Sj4Val2M004	sta-1	14	1	10	0	13	82.1429		55	0.940571	1.30536
Sj4Val2M004	sta-1	14	0	9	0	14	82.1429		60	0.870594	1.3986
Sj4Val2M001	sjj_W01A8.4	14	0	12	0	11	82.1429		77	0.81419	1.54315
Sj4Val2M004	sta-1	11	1	8	0	10	81.8182		65	1.00849	1.00699
Sj4Val2M005	sjj_K04G11.4	11	2	7	0	11	81.8182		56	1.02213	1.07216
Sj4Val2M001	sjj_ZK484.2	11	0	11	0	7	81.8182		79	0.935535	1.17766
Sj4Val2M004	sjj_K07C5.4	11	1	8	0	10	81.8182		60	1.02084	1.19347
Sj4Val2M005	mv_G_YK4633	11	0	7	0	11	81.8182		67	1.02016	1.19588
Sj4Val2M001	sjj_W04A4.6	11	0	8	0	10	81.8182		91	0.929664	1.56345
Sj4Val2M001	sjj_K04G11.4	8	0	6	0	7	81.25		78	1.03144	0.588832
Sj4Val2M005	mv_Y41E3.2	8	0	6	0	7	81.25		62	1.14645	1.27835
Sj4Val2M003	sjj_LLC1.3	8	2	6	0	7	81.25		76	0.959478	1.48223
Sj4Val2M002	GFP	13	2	8	0	13	80.7692		83	0.992373	0.217195
Sj4Val2M001	sjj_F56A3.3	13	2	10	0	11	80.7692		78	0.886606	0.263959
Sj4Val2M005	mv_K08C9.7	13	1	10	0	11	80.7692		44	1.0616	0.350515
Sj4Val2M001	sjj_Y39G10A_246.c	13	0	10	0	11	80.7692		81	0.962936	0.385787
Sj4Val2M002	rack-1	13	1	8	0	13	80.7692		76	0.888291	0.39819
Sj4Val2M005	mv_F27C1.8	13	1	11	0	10	80.7692		84	0.9215	0.659794
Sj4Val2M001	sjj_$ T13H5.5	13	3	9	0	12	80.7692		65	1.17823	0.791878
Sj4Val2M002	sjj_R08D7.3	13	3	8	0	13	80.7692		74	1.05877	0.904977
Sj4Val2M005	mv_Y37A1B.13	13	1	8	0	13	80.7692		53	1.07936	0.969072
Sj4Val2M005	mv_G_YK2975	13	1	11	0	10	80.7692		61	1.00635	1.09278
Sj4Val2M005	mv_E01A2.6	13	0	9	0	12	80.7692		89	1.07739	1.15464
Sj4Val2M003	sjj_K07F5.13	13	1	9	0	12	80.7692		46	1.11225	1.19797
Sj4Val2M001	sjj_Y23H5A.7	13	1	8	0	13	80.7692		61	0.976636	1.3198
Sj4Val2M002	sta-1	13	0	8	0	13	80.7692		76	0.999551	1.33937
Sj4Val2M001	sta-1	13	1	11	1	10	80.7692		55	0.968807	1.36041
Sj4Val2M001	sjj_Y106G6H.2	13	2	8	0	13	80.7692		62	0.98055	1.58376
Sj4Val2M005	mv_B0412.1	13	0	8	0	13	80.7692		61	0.945178	1.62887
Sj4Val2M001	sjj_Y65B4B_13.b	13	1	8	0	13	80.7692		83	0.925749	1.66497
Sj4Val2M005	mv_G_YK819	15	0	10	0	14	80		45	0.994509	0.639175
Sj4Val2M003	sjj_K04G11.4	5	2	3	0	5	80		64	1.0843	0.730964
Sj4Val2M002	sjj_F08G2.2	10	0	8	0	8	80		49	0.649619	0.977376
Sj4Val2M005	mv_T26G10.1	10	1	7	0	9	80		70	1.02805	0.989691
Sj4Val2M003	sjj_Y47D3B.5	10	2	6	0	10	80		65	0.99674	1.01523
Sj4Val2M005	mv_Y74C9A.2	15	0	10	1	14	80		79	1.04187	1.21649
Sj4Val2M003	sjj_T27E9.2	5	1	3	0	5	80		78	0.946437	1.80711
Sj4Val2M002	sjj_Y48B6A.3	10	0	8	0	8	80		66	0.807537	1.95475
Sj4Val2M003	GFP	12	3	7	0	12	79.1667		69	1.01164	0.101523
Sj4Val2M004	sjj_ZC64.3	12	0	10	2	9	79.1667		89	1.15668	0.484848
Sj4Val2M004	sjj_C18B12.5	12	1	7	0	12	79.1667		64	1.1752	0.671329
Sj4Val2M002	sjj_C52A11.2	12	2	7	0	12	79.1667		64	1.05159	0.687783
Sj4Val2M004	sjj_T23B12.2	12	0	10	0	9	79.1667		63	1.0229	0.689977
Sj4Val2M004	sjj_C53A5.3	12	2	9	1	10	79.1667		70	1.00026	0.801865
Sj4Val2M004	sjj_Y80D3A.d	12	3	8	0	11	79.1667		86	1.04965	0.820513
Sj4Val2M004	sta-1	12	0	7	0	12	79.1667		49	1.12786	0.932401
Sj4Val2M004	sjj_K07C11.1	12	2	7	0	12	79.1667		69	0.924106	0.969697
Sj4Val2M004	sjj_K04G11.4	12	3	7	0	12	79.1667		56	1.00643	0.988345
Sj4Val2M001	sjj_K04G11.4	12	2	8	0	11	79.1667		60	0.884648	1.3198
Sj4Val2M003	sjj_K04G11.4	12	1	7	0	12	79.1667		55	1.04704	1.3198
Sj4Val2M005	sjj_K04G11.4	12	2	8	0	11	79.1667		64	0.990563	1.40206
Sj4Val2M002	sta-1	12	1	8	0	11	79.1667		74	1.00673	2.46154
Sj4Val2M004	sjj_F45F2.2	14	2	8	0	14	78.5714		59	1.04348	0.410256
Sj4Val2M003	tir-1	14	2	8	0	14	78.5714		63	1.08617	0.649746
Sj4Val2M003	sjj_Y37E11A_93.e	14	0	8	0	14	78.5714		88	0.747089	0.690355
Sj4Val2M002	sjj_K04G11.4	14	3	8	0	14	78.5714		38	1.08031	0.904977
Sj4Val2M002	sjj_R74.1	7	2	4	0	7	78.5714		87	0.94751	1.04977
Sj4Val2M005	mv_G_YK8501	14	1	9	0	13	78.5714		81	1.12474	1.05155
Sj4Val2M004	sjj_Y57G11C.17	14	3	9	0	13	78.5714		52	1.09699	1.10023
Sj4Val2M002	sjj_T05C12.10	7	0	4	0	7	78.5714		70	0.864962	1.33937
Sj4Val2M001	sjj_K04G11.4	9	3	5	0	9	77.7778		100	1.03535	0.913706
Sj4Val2M004	rack-1	11	0	7	0	10	77.2727		78	0.860304	0.354312
Sj4Val2M005	mv_C06H5.7	11	0	7	0	10	77.2727		60	1.17802	0.556701
Sj4Val2M003	sjj_T26G10.1	11	2	6	0	11	77.2727		58	1.03586	0.771574
Sj4Val2M005	mv_Y62E10A.4	11	0	8	0	9	77.2727		84	1.10501	1.17526
Sj4Val2M005	mv_Y74C10AR.b	13	1	9	0	11	76.9231		79	0.830731	0.123711
Sj4Val2M005	mv_H14E04.5	13	1	7	0	13	76.9231		71	1.09909	0.783505
Sj4Val2M002	sjj_K04G11.4	13	1	7	0	13	76.9231		52	0.990579	1.08597
Sj4Val2M002	sjj_W06E11.1	13	0	9	0	11	76.9231		100	1.03365	1.12217
Sj4Val2M003	sjj_H23L24.c	13	1	9	0	11	76.9231		84	0.959478	1.25888
Sj4Val2M001	sjj_K04G11.4	13	3	7	0	13	76.9231		65	1.04122	1.27919
Sj4Val2M004	mv_F10E9.4	13	1	9	1	11	76.9231		62	0.924106	1.36131
Sj4Val2M003	sjj_ZK686.1	15	6	8	0	15	76.6667		82	1.02282	0.629442
Sj4Val2M003	sjj_T22D1.10	15	0	11	0	12	76.6667		71	1.04891	1.05584
Sj4Val2M002	sjj_EEED8.5	15	2	9	0	14	76.6667		73	1.05518	1.08597
Sj4Val2M002	sjj_K04G11.4	15	3	8	0	15	76.6667		74	0.965455	1.48416
Sj4Val2M004	pkc-3	14	1	8	1	13	75		77	1.20813	0.261072
Sj4Val2M002	sjj_K04G11.4	14	2	7	0	14	75		55	1.02109	0.506787
Sj4Val2M004	sjj_F45F2.4	14	3	8	0	13	75		56	1.13404	0.540793
Sj4Val2M002	sjj_Y53F4C.b	14	0	7	0	14	75		65	1.0175	0.615385
Sj4Val2M004	sjj_T27E4.5	14	4	7	0	14	75		50	1.11346	0.671329
Sj4Val2M004	sjj_F52D10.3	14	0	10	2	11	75		52	0.922048	0.671329
Sj4Val2M003	sjj_Y53G8B_93.d	12	0	8	0	10	75		88	0.909176	0.751269
Sj4Val2M005	tir-1	10	2	5	0	10	75		48	1.07541	0.762887
Sj4Val2M003	sjj_Y77E11A_3670.c	8	1	6	0	6	75		74	0.901723	0.832487
Sj4Val2M002	sjj_T27F7.3	14	3	8	0	13	75		86	1.0157	0.868778
Sj4Val2M001	sjj_C47B2.3	12	0	10	0	8	75		74	0.837676	0.974619
Sj4Val2M005	mv_F27C1.6	8	0	6	0	6	75		50	1.05765	1.05155
Sj4Val2M002	sjj_ZC101.2	14	3	7	0	14	75		81	1.00135	1.08597
Sj4Val2M002	sjj_C15F1.e	12	0	9	0	9	75		84	1.00493	1.12217
Sj4Val2M002	sta-2	15	1	8	0	14	73.3333		84	1.03724	0.325792
Sj4Val2M004	sjj_Y38F2A_5743.j	15	4	7	0	15	73.3333		53	1.07023	0.708625
Sj4Val2M003	sjj_ZK652.1	13	1	7	0	12	73.0769		74	0.802981	0.568528
Sj4Val2M003	sjj_C04H5.6	13	1	6	0	13	73.0769		71	0.780624	0.751269
Sj4Val2M004	mv_F44G4.2	13	0	8	0	11	73.0769		92	0.996141	1.00699
Sj4Val2M003	sjj_AC8.6	13	3	7	0	12	73.0769		56	0.994877	1.01523
Sj4Val2M002	sjj_C18E9.2	13	3	6	0	13	73.0769		64	1.08928	1.15837
Sj4Val2M001	nipi-3	11	2	7	0	9	72.7273		75	0.874862	0.162437
Sj4Val2M001	sjj_Y47G6A_247.f	11	0	7	0	9	72.7273		89	1.05101	0.263959
Sj4Val2M001	sjj_C17E4.5	11	0	8	0	8	72.7273		64	1.00208	0.812183
Sj4Val2M003	sjj_Y53G8A_9248.d	11	1	5	0	11	72.7273		71	1.02282	0.832487
Sj4Val2M002	sta-1	11	1	5	0	11	72.7273		81	1.08389	1.04977
Sj4Val2M003	sjj_B0035.9	11	1	5	0	11	72.7273		51	0.942711	1.50254
Sj4Val2M001	sjj_Y47H9C.7	9	1	6	0	7	72.2222		51	0.818104	0.812183
Sj4Val2M003	sjj_F29C4.2	14	1	9	1	11	71.4286		68	0.814159	0.345178
Sj4Val2M005	mv_T08H4.3	14	1	9	1	11	71.4286		77	0.91558	0.453608
Sj4Val2M005	mv_Y52B11A.10	14	2	6	0	14	71.4286		64	1.1425	0.948454
Sj4Val2M003	sta-1	7	0	3	0	7	71.4286		52	1.09362	0.954315
Sj4Val2M004	sjj_C37H5.5	14	1	9	1	11	71.4286		75	1.07435	0.988345
Sj4Val2M001	sjj_F52C6.13	14	2	11	1	9	71.4286		75	1.10777	1.03553
Sj4Val2M002	sjj_K04G11.4	14	4	8	0	12	71.4286		82	0.970839	1.04977
Sj4Val2M003	sjj_T22B11.5	12	0	7	0	10	70.8333		73	0.851421	0.609137
Sj4Val2M003	nsy-1	12	0	5	0	12	70.8333		71	1.1048	0.629442
Sj4Val2M002	sjj_F44F4.11	12	3	5	0	12	70.8333		70	0.952894	0.651584
Sj4Val2M001	sjj_ZK265.6	12	0	7	0	10	70.8333		80	0.992294	1.09645
Sj4Val2M002	sjj_T23G5.1	12	1	5	0	12	70.8333		89	1.02109	1.26697
Sj4Val2M002	sjj_C29E4.2	12	3	5	0	12	70.8333		94	1.04621	1.44796
Sj4Val2M002	sjj_T20H4.5	15	2	9	0	12	70		67	0.92777	0.832579
Sj4Val2M004	sjj_Y67D8A_381.a	15	1	7	0	14	70		39	1.08464	0.988345
Sj4Val2M002	tir-1	10	0	4	0	10	70		53	1.06415	1.30317
Sj4Val2M002	sjj_M106.5	10	1	5	0	9	70		56	0.904441	1.88235
Sj4Val2M004	nsy-1	13	3	5	0	13	69.2308		58	1.10934	0.447552
Sj4Val2M005	sjj_K04G11.4	13	2	6	0	12	69.2308		50	1.0833	0.57732
Sj4Val2M004	sjj_F53B7.3	13	2	6	0	12	69.2308		63	1.07229	0.634033
Sj4Val2M005	mv_G_YK7085	13	1	6	0	12	69.2308		17	1.09712	0.742268
Sj4Val2M005	mv_ZK809.3	13	0	5	0	13	69.2308		51	1.13856	0.989691
Sj4Val2M004	sjj_F49H12.e	8	1	3	0	8	68.75		70	1.14433	0.988345
Sj4Val2M001	sjj_C41D11.2	11	1	6	0	9	68.1818		61	0.851376	0.263959
Sj4Val2M004	sjj_K04G11.4	11	1	5	0	10	68.1818		73	1.07641	0.652681
Sj4Val2M002	sjj_C18E9.6	11	1	7	0	8	68.1818		65	1.04262	0.977376
Sj4Val2M005	mv_F35F10.14	11	2	4	0	11	68.1818		42	1.1129	1.03093
Sj4Val2M003	sjj_ZK686.3	14	2	7	0	12	67.8571		74	0.987424	0.446701
Sj4Val2M003	sjj_K04D7.1	14	1	12	0	7	67.8571		94	0.864462	0.548223
Sj4Val2M002	sjj_D1043.1	14	2	5	0	14	67.8571		98	1.03903	0.868778
Sj4Val2M004	sjj_F09B12.1	12	0	7	1	9	66.6667		44	1.09082	0.428904
Sj4Val2M004	sjj_C17G1.6	12	1	4	0	12	66.6667		63	1.12169	0.596737
Sj4Val2M002	sjj_C28H8.11	12	5	4	0	12	66.6667		100	0.945716	0.687783
Sj4Val2M002	sjj_C30C11.4	9	0	6	0	6	66.6667		77	0.917003	0.760181
Sj4Val2M004	sjj_K04G11.4	12	2	4	0	12	66.6667		65	1.09493	0.783217
Sj4Val2M003	sjj_Y119D3_444.b	12	1	8	0	8	66.6667		83	1.03586	0.791878
Sj4Val2M002	sta-1	12	0	4	0	12	66.6667		83	1.05518	1.26697
Sj4Val2M002	sjj_F26F4.11	13	0	4	0	13	65.3846		98	1.05159	0.868778
Sj4Val2M001	sjj_T10E9.7	10	2	3	0	10	65		65	0.853333	0.446701
Sj4Val2M003	sjj_K04G11.4	14	2	4	0	14	64.2857		76	1.05263	0.324873
Sj4Val2M004	mv_C06B8.8	14	0	10	2	8	64.2857		65	0.932339	0.615385
Sj4Val2M005	sjj_K04G11.4	14	4	5	0	13	64.2857		39	1.06357	0.639175
Sj4Val2M005	mv_T28D6.6	12	0	4	1	11	62.5		67	1.17013	0.907216
Sj4Val2M001	sjj_$ W10D5.3	8	2	2	0	8	62.5		60	1.04122	1.58376
Sj4Val2M004	mv_F28H6.1	13	0	8	0	8	61.5385		49	0.823257	0.298368
Sj4Val2M001	sjj_T08B2.9	9	2	4	0	7	61.1111		69	0.739817	0.690355
Sj4Val2M005	mv_G_YK3216	15	1	4	0	14	60		61	1.19183	0.453608
Sj4Val2M004	sjj_Y57G11C.12	15	0	10	1	8	60		77	0.915873	0.540793
Sj4Val2M002	sjj_T07E3.1	10	1	3	1	9	60		87	1.048	0.651584
Sj4Val2M001	sjj_B0286.4	15	2	8	0	10	60		98	0.76526	1.36041
Sj4Val2M002	sjj_C14B9.4	11	1	6	1	7	59.0909		86	0.978017	1.12217
Sj4Val2M002	sjj_F57B9.3	12	2	9	0	5	58.3333		59	0.735756	0.470588
Sj4Val2M001	sjj_R09B3.5	12	1	7	0	7	58.3333		79	0.912049	0.609137
Sj4Val2M005	mv_Y43H11AL.c	12	1	3	0	11	58.3333		52	1.16421	1.17526
Sj4Val2M004	sjj_ZK809.3	13	0	7	0	8	57.6923		72	0.942629	0.484848
Sj4Val2M001	sjj_Y54E10B_159.c	13	0	5	0	10	57.6923		83	0.868991	0.670051
Sj4Val2M001	sjj_F39H11.5	13	0	6	0	9	57.6923		99	0.859205	1.25888
Sj4Val2M002	sjj_F37C12.13	14	0	10	0	6	57.1429		82	0.917003	0.79638
Sj4Val2M002	sjj_F57B9.5	14	0	10	0	6	57.1429		71	0.724989	1.73756
Sj4Val2M005	mv_W09H1.2	15	1	6	2	11	56.6667		68	1.21551	1.09278
Sj4Val2M002	sjj_T26A5.3	12	0	7	0	6	54.1667		68	0.791386	0.289593
Sj4Val2M001	sjj_Y48G1A_54.d	12	1	7	0	6	54.1667		72	1.00208	1.07614
Sj4Val2M004	sjj_C14C10.3	13	4	6	2	8	53.8462		61	1.09287	0.503497
Sj4Val2M005	mv_G_YK3630	14	2	6	0	9	53.5714		50	0.9215	0.453608
Sj4Val2M002	sjj_C16A3.8	14	4	1	0	14	53.5714		47	1.06057	0.941176
Sj4Val2M004	sjj_Y80D3A.j	15	3	3	2	13	53.3333		63	1.20813	0.689977
Sj4Val2M004	sjj_Y45G12B.1	11	0	5	0	6	50		48	0.843838	0.37296
Sj4Val2M001	sjj_C36B1.4	8	0	3	0	5	50		97	0.769174	0.426396
Sj4Val2M005	mv_Y39A1A.14	13	0	7	0	6	50		44	0.947152	0.597938
Sj4Val2M002	sjj_W03H9.4	13	3	5	0	8	50		81	0.83266	0.760181
Sj4Val2M002	sjj_K12H4.4	11	2	4	0	7	50		93	0.902647	0.941176
Sj4Val2M002	sjj_T10F2.4	14	2	5	0	9	50		83	0.748318	0.977376
Sj4Val2M001	sjj_C37A2.7	10	2	3	0	7	50		90	0.71633	1.01523
Sj4Val2M002	sjj_F13B10.1	14	2	5	0	8	46.4286		68	1.0175	0.542986
Sj4Val2M004	sjj_Y80D3A.a	12	2	5	0	6	45.8333		81	0.862362	0.242424
Sj4Val2M005	mv_Y48A6C.4	9	3	2	0	6	44.4444		57	1.10698	0.845361
Sj4Val2M002	sjj_C06E1.10	9	0	5	0	3	44.4444		68	0.886496	0.977376
Sj4Val2M002	sjj_C16A3.4	8	0	4	0	3	43.75		60	0.8524	1.12217
Sj4Val2M002	sjj_C56E6.1	15	2	5	1	8	43.3333		64	0.839838	0.832579
Sj4Val2M002	sjj_Y46G5.f	12	0	6	0	4	41.6667		85	0.753701	0.79638
Sj4Val2M004	sjj_F53F4.10	11	0	4	0	5	40.9091		61	0.794443	0.335664
Sj4Val2M004	mv_F45F2.3	15	0	11	0	1	40		57	0.662722	0.149184
Sj4Val2M004	sjj_E02A10.1	15	2	8	0	4	40		96	0.944687	0.391608
Sj4Val2M001	sjj_F46A9.5	9	0	4	0	3	38.8889		80	0.859205	0.284264
Sj4Val2M004	mv_C55B7.3	14	0	6	0	4	35.7143		98	0.829431	0.484848
Sj4Val2M004	sjj_F19F10.9	13	1	4	0	5	34.6154		71	0.987908	0.298368
Sj4Val2M001	sjj_B0511.8	11	1	6	2	0	27.2727		88	0.978593	0.527919
Sj4Val2M002	sjj_C23G10.8	15	2	4	0	4	26.6667		40	0.945716	1.33937
Sj4Val2M004	sjj_C27H6.2	12	0	3	0	3	25		67	1.0373	0.298368
Sj4Val2M002	sjj_F57B9.2	11	0	2	0	3	22.7273		81	0.789592	1.26697
Sj4Val2M004	mv_F26F4.10	12	0	5	0	0	20.8333		12	0.648315	0.484848
Sj4Val2M004	sjj_D1054.14	12	0	3	0	1	16.6667		65	0.926164	0.223776
Sj4Val2M004	mv_C04H5.6	13	0	1	0	2	11.5385		81	0.84178	0.4662
Sj4Val2M004	mv_AAB84234	13	0	1	0	1	7.69231		66	0.810908	0.634033
Sj4Val2M004	sjj_W02F12.5	15	3	0	0	1	3.33333		56	0.889118	0.27972

## Sheet: selected
	Clones selected from duplicate 1															Clones selected from duplicate 2
				Number of worms with n spores at the mouth		Number of worms with n spores at the vuvla													Number of worms with n spores at the mouth		Number of worms with n spores at the vuvla
	Plate	Clone	Total number of worms counted	n=1	n>1	n=1	n>1	Adhesion score		Number of worms	Relative average size	Relative reporter gene induction				Plate	Clone	Total number of worms counted	n=1	n>1	n=1	n>1	Adhesion score		Number of worms	Relative average size	Relative reporter gene induction
	Sj4Val2M001	sjj_F56A3.3	9	1	7	0	7	77.7778		105	0.850136	0.405458				Sj4Val2M004	mv_F28H6.1	13	0	8	0	8	61.5385		49	0.823257	0.298368
	Sj4Val2M004	sjj_Y45G12B.1	8	0	8	1	4	75		86	0.926038	0.30713				Sj4Val2M005	mv_G_YK3216	15	1	4	0	14	60		61	1.19183	0.453608
	Sj4Val2M002	sjj_W03H9.4	6	1	5	0	4	75		61	0.824781	0.453202				Sj4Val2M002	sjj_F57B9.3	12	2	9	0	5	58.3333		59	0.735756	0.470588
	Sj4Val2M004	mv_F26F4.10	33	1	24	0	23	71.2121		70	0.712675	0.33638				Sj4Val2M004	sjj_ZK809.3	13	0	7	0	8	57.6923		72	0.942629	0.484848
	Sj4Val2M003	sjj_F32E10.4	5	0	5	0	2	70		69	0.758202	0.252632				Sj4Val2M002	sjj_T26A5.3	12	0	7	0	6	54.1667		68	0.791386	0.289593
	Sj4Val2M001	sjj_H06O01.1	8	1	6	2	5	68.75		132	0.754223	0.436647				Sj4Val2M005	mv_G_YK3630	14	2	6	0	9	53.5714		50	0.9215	0.453608
	Sj4Val2M001	sjj_D2030.4	11	0	9	1	6	68.1818		119	0.778202	0.34308				Sj4Val2M004	sjj_Y45G12B.1	11	0	5	0	6	50		48	0.843838	0.37296
	Sj4Val2M005	mv_Y57E12AL.a	6	1	5	0	3	66.6667		56	0.756829	0.104575				Sj4Val2M001	sjj_C36B1.4	8	0	3	0	5	50		97	0.769174	0.426396
	Sj4Val2M004	sjj_F19F10.9	30	8	20	0	20	66.6667		52	1.04482	0.160878				Sj4Val2M004	sjj_Y80D3A.a	12	2	5	0	6	45.8333		81	0.862362	0.242424
	Sj4Val2M001	sjj_C41D11.2	9	0	7	0	5	66.6667		138	0.771662	0.17154				Sj4Val2M004	sjj_F53F4.10	11	0	4	0	5	40.9091		61	0.794443	0.335664
	Sj4Val2M005	mv_G_YK3630	30	2	20	0	20	66.6667		80	0.782134	0.235294				Sj4Val2M004	mv_F45F2.3	15	0	11	0	1	40		57	0.662722	0.149184
	Sj4Val2M002	sjj_F57B9.2	10	4	5	0	8	65		77	0.665809	0.0197044				Sj4Val2M004	sjj_E02A10.1	15	2	8	0	4	40		96	0.944687	0.391608
	Sj4Val2M001	sjj_Y39G10A_246.c	11	1	6	1	8	63.6364		113	1.05504	0.187135				Sj4Val2M001	sjj_F46A9.5	9	0	4	0	3	38.8889		80	0.859205	0.284264
	Sj4Val2M004	sjj_D1014.3	17	2	11	0	10	61.7647		33	0.624691	0.0731261				Sj4Val2M004	mv_C55B7.3	14	0	6	0	4	35.7143		98	0.829431	0.484848
	Sj4Val2M001	sjj_T10E9.7	14	2	10	1	7	60.7143		169	0.989646	0.155945				Sj4Val2M004	sjj_F19F10.9	13	1	4	0	5	34.6154		71	0.987908	0.298368
	Sj4Val2M001	sjj_T09B4.9	8	1	6	0	3	56.25		119	0.752044	0.249513				Sj4Val2M004	sjj_C27H6.2	12	0	3	0	3	25		67	1.0373	0.298368
	Sj4Val2M005	mv_G_YK3613	9	3	3	2	7	55.5556		96	0.777533	0.457516				Sj4Val2M004	mv_F26F4.10	12	0	5	0	0	20.8333		12	0.648315	0.484848
	Sj4Val2M005	mv_T25D3.2	11	3	8	0	4	54.5455		101	0.779833	0.196078				Sj4Val2M004	sjj_D1054.14	12	0	3	0	1	16.6667		65	0.926164	0.223776
	Sj4Val2M004	sjj_T05H4.12	30	3	17	0	15	53.3333		44	0.648886	0.204753				Sj4Val2M004	mv_C04H5.6	13	0	1	0	2	11.5385		81	0.84178	0.4662
	Sj4Val2M005	mv_T08H4.3	18	5	9	0	9	50		22	0.625707	0.196078				Sj4Val2M004	sjj_W02F12.5	15	3	0	0	1	3.33333		56	0.889118	0.27972
	Sj4Val2M001	sjj_C47B2.4	12	1	10	1	2	50		74	0.542779	0.202729
	Sj4Val2M004	sjj_F09G2.4	8	1	3	0	5	50		76	0.868848	0.204753
	Sj4Val2M005	mv_ZC376.6	5	0	5	0	0	50		80	0.784434	0.20915
	Sj4Val2M002	sjj_T26A5.3	7	1	6	1	1	50		78	0.847224	0.256158
	Sj4Val2M001	sjj_F20G4.1	8	1	2	0	5	43.75		81	0.924251	0.140351
	Sj4Val2M002	sjj_F44F4.11	7	3	1	0	5	42.8571		45	0.693863	0.118227
	Sj4Val2M003	sjj_K04D7.1	7	2	4	0	2	42.8571		68	0.730797	0.315789
	Sj4Val2M005	mv_K08E4.1	6	0	5	0	0	41.6667		39	0.784434	0.457516
	Sj4Val2M002	sjj_Y48B6A.3	5	2	2	0	2	40		50	0.723787	0.0788177
	Sj4Val2M002	sjj_ZK131.4	5	0	3	0	1	40		46	0.512449	0.256158
	Sj4Val2M002	sjj_F33A8.1	9	4	1	0	6	38.8889		56	0.512449	0.157635
	Sj4Val2M001	sjj_F36F2.3	7	0	3	0	2	35.7143		123	0.959128	0.0779727
	Sj4Val2M001	sjj_B0511.10	12	2	4	0	4	33.3333		115	0.734605	0.0623782
	Sj4Val2M005	mv_W03F9.10	6	3	3	0	1	33.3333		16	0.588901	0.156863
	Sj4Val2M002	sjj_T28D9.10	13	0	2	0	6	30.7692		55	0.624664	0.157635
	Sj4Val2M004	sjj_W02F12.5	10	5	2	1	4	30		67	0.787462	0.190128
	Sj4Val2M005	mv_G_YK4633	6	2	0	0	3	25		81	0.736126	0.0392157
	Sj4Val2M001	sjj_Y39G10A_246.h	15	1	2	0	5	23.3333		134	0.67139	0.0311891
	Sj4Val2M005	mv_W07E6.4	11	1	5	0	0	22.7273		60	0.621106	0.326797
	Sj4Val2M005	mv_Y39A1A.14	7	0	1	0	2	21.4286		55	0.685517	0.496732
	Sj4Val2M001	sjj_C36B1.4	14	0	3	0	1	14.2857		125	0.854496	0.452242

## Sheet: final
Called_in_bank	Is clone/overlaps clone	Comment	WBGene_ID	Target_Transcript	Public Gene Name	Sequence_name	Score	G clone: blocks high expression in gpa-12-gof	O clone: blocks induction by osmotic stress (0.65 cutoff)	I clone: provokes irg induction		Targets linked to MAPK signalling		Clones not retained in final 297
sjj_W03H9.4	sjj_W03H9.4		WBGene00012230	W03H9.4a	cacn-1	W03H9.4	100	FALSE	FALSE	FALSE		WBGene00018154		mv_T08H4.3
sjj_W02F12.5	sjj_W02F12.5		WBGene00020950	W02F12.5	dlst-1	W02F12.5	100	TRUE	TRUE	FALSE		WBGene00001917		sjj_C41D11.2
sjj_T26A5.3	sjj_K09A9.5		WBGene00001520	K09A9.5	gas-1	K09A9.5	100	TRUE	FALSE	TRUE		WBGene00001931		sjj_C36B1.4
sjj_F57B9.2	sjj_F57B9.2		WBGene00002845	F57B9.2	let-711	F57B9.2	100	FALSE	FALSE	FALSE
sjj_T10E9.7	sjj_T10E9.7		WBGene00020417	T10E9.7a	nuo-2	T10E9.7	100	TRUE	FALSE	TRUE
sjj_Y45G12B.1	sjj_Y45G12B.1		WBGene00021562	Y45G12B.1c	nuo-5	Y45G12B.1	100	FALSE	FALSE	TRUE
mv_G_YK3630	mv_G_YK3630		WBGene00003924	Y110A7A.14.1	pas-3	Y110A7A.14	100	FALSE	FALSE	FALSE
sjj_K04D7.1	sjj_K04D7.1		WBGene00010556	K04D7.1.3	rack-1	K04D7.1	100	TRUE	TRUE	TRUE
mv_F26F4.10	mv_F26F4.10		WBGene00004679	F26F4.10c	rars-1	F26F4.10	8.86482	TRUE	TRUE	TRUE
sjj_F44F4.11	sjj_F44F4.11		WBGene00006530	F44F4.11	tba-4	F44F4.11	100	FALSE	FALSE	FALSE
sjj_F19F10.9	sjj_F19F10.9		WBGene00017605	F19F10.9		F19F10.9	100	TRUE	TRUE	FALSE
mv_Y39A1A.14	mv_Y39A1A.14		WBGene00012652	Y39A1A.14		Y39A1A.14	100	FALSE	TRUE	TRUE
mv_T08H4.3	mv_T08H4.3		WBGene00020368	T08H4.3	ast-1	T08H4.3	100
sjj_C41D11.2	sjj_C41D11.2		WBGene00001231	C41D11.2	eif-3.H	C41D11.2	100
sjj_C36B1.4	sjj_C36B1.4		WBGene00003925	C36B1.4.2	pas-4	C36B1.4	100
