# Supplementary material for: A quantitative genome-wide RNAi screen in C. elegans for antifungal innate immunity genes
Source: BMC Biol. 2016 Apr 29;14:35. doi: 10.1186/s12915-016-0256-3 (PMC4850687; doi:10.1186/s12915-016-0256-3)
Supplement: Additional file 10: Table S9. — Analysis of enrichment of predicted Nipi proteins in conserved protein complexes. (XLSX 136 kb) [file 12915_2016_256_MOESM10_ESM.xlsx]

## Sheet: Notes
Sheet: Complexes
List of predicted protein complexes in C. elegans
PMID	Pubmed ID of publication from which the complex was extracted
ID	ID given in original publication. The abbreviations used are:
	YPC_CON	Yeast protein complex (consensus)
	YPC	Yeast protein complex
	AMMC	Ancient metazoan macromolecular complexes
	YChrMod	Yeast chromatin remodelling complex
Genes in complex	Number of C. elegans genes encoding proteins predicted to be part of a complex
# Genes in complex	C. elegans genes encoding proteins predicted to be part of a complex
Complex Name	Name given to complex in original publication
Nipi genes in complex	Number of targets of Nipi clones predicted to encode proteins in the complex
#Nipi genes	Identity of targets of Nipi clones predicted to encode proteins in the complex
Sheet: Complexes
List of complexes containing at least 2 proteins predicted to be encoded by a Nipi gene
Selcted data from previous sheet; see above for column labels
Sheet: subset
Details of 9 complexes with at least 3 predicted Nipi clone targets for which the Nipi clone targets make up at least half the complex

## Sheet: Complexes
PMID	ID	Genes in complex	# Genes in complex	Complex Name	Nipi genes in complex	#Nipi genes
20620961	YPC_CON1022	B0280.9,byn-1,C05C8.2,C48B6.2,E02H1.1,F13H8.2,F49D11.10,F53F4.11,F55F8.3,fib-1,K05C4.5,K07C5.4,lpd-2,nath-10,nol-10,nol-5,nol-6,R05D11.4,rbd-1,rha-2,rps-13,rps-4,rps-7,T02H6.1,T10B5.3,T20B12.3,tag-184,toe-1,wdr-46,Y23H5B.5,Y39A1A.14,Y45F10D.7,Y46E12BL.2,Y48G1A.4,Y53C12B.1,Y53C12B.2,Y61A9LA.10,Y73E7A.2,Y75B8A.7,ZK1127.5,ZK430.7,ZK795.3	42	90S preribosome	byn-1,K07C5.4,rbd-1,rha-2,T02H6.1,wdr-46,Y39A1A.14,Y45F10D.7,Y48G1A.4	9
16429126	YPC1079	B0280.9,byn-1,C05C8.2,C48B6.2,E02H1.1,F13H8.2,F49D11.10,F53F4.11,F54C9.9,F55F8.3,fib-1,K05C4.5,lars-1,let-716,nath-10,nol-5,nol-6,R05D11.4,rbd-1,rha-2,rpl-1,rps-13,rps-17,rps-24,rps-8,T02H6.1,T20B12.3,tag-184,toe-1,wdr-46,Y23H5B.5,Y39A1A.14,Y45F10D.7,Y46E12BL.2,Y48G1A.4,Y53C12B.1,Y53C12B.2,Y61A9LA.10,Y75B8A.7,ZC434.4,ZK1127.5,ZK430.7,ZK795.3	43	Small subunit processome	byn-1,lars-1,rbd-1,rha-2,T02H6.1,wdr-46,Y39A1A.14,Y45F10D.7,Y48G1A.4	9
16429126	YPC1076	B0280.9,byn-1,C48B6.2,E02H1.1,ero-1,F13H8.2,F54C9.9,F55F8.3,F58B3.4,fib-1,H20J04.4,let-716,nath-10,nol-5,nol-6,pas-3,R05D11.4,rha-2,rpl-19,rpl-26,rpl-33,rps-1,rps-16,rps-4,rps-8,T02H6.1,T20B12.3,tag-184,toe-1,wdr-46,Y23H5B.6,Y39A1A.14,Y45F10D.7,Y48B6A.13,Y48G1A.4,Y53C12B.1,Y53C12B.2,Y61A9LA.10,Y73E7A.2,Y75B8A.7,ZK1127.5,ZK430.7,ZK795.3	43	Complex 211	byn-1,pas-3,rha-2,T02H6.1,wdr-46,Y39A1A.14,Y45F10D.7,Y48G1A.4	8
16429126	YPC1075	B0280.9,byn-1,C05C8.2,C25A1.4,C48B6.2,E02H1.1,E02H1.6,E04D5.1,ero-1,F13H8.2,F49D11.10,F53F4.11,F54C9.9,F55F8.3,F58B3.4,fib-1,H20J04.4,K01G5.5,K05C4.5,larp-1,nath-10,nol-5,nol-6,R05D11.4,rbd-1,rha-2,riok-2,rpl-15,rpl-16,rpl-17,rpl-19,rpl-26,rpl-33,rpl-36,rpl-6,rps-1,rps-11,rps-13,rps-14,rps-16,rps-17,rps-18,rps-21,rps-22,rps-24,rps-25,rps-28,rps-3,rps-4,rps-7,rps-8,rps-9,sad-1,T02H6.1,T20B12.3,T23…	77	Complex 27	byn-1,rbd-1,rha-2,T02H6.1,wdr-46,Y39A1A.14,Y45F10D.7,Y48G1A.4	8
16429126	YPC1077	B0280.9,byn-1,C05C8.2,C48B6.2,ero-1,F13H8.2,F49D11.10,F53F4.11,F55F8.3,fib-1,H20J04.4,let-716,nath-10,nol-6,pas-3,R05D11.4,rpl-15,rpl-19,rps-16,rps-5,T02H6.1,T20B12.3,wdr-46,Y39A1A.14,Y45F10D.7,Y48G1A.4,Y73E7A.2,Y75B8A.7,ZC434.4	29	Complex 354	byn-1,pas-3,T02H6.1,wdr-46,Y39A1A.14,Y45F10D.7,Y48G1A.4	7
16429126	YPC1078	B0280.9,byn-1,C05C8.2,C48B6.2,E02H1.1,ero-1,F13H8.2,F49D11.10,F53F4.11,F55F8.3,F58B3.4,inf-1,K01G5.5,kin-10,nath-10,ndk-1,nol-5,nol-6,R05D11.4,rha-2,rpl-1,rpl-17,rpl-27,rpl-30,rpl-36,rps-13,rps-16,rps-17,rps-18,rps-22,rps-24,rps-25,rps-3,rps-5,rps-7,rps-8,rps-9,sad-1,T02H6.1,T14G10.5,T20B12.3,T23D8.3,tag-151,tag-184,toe-1,wdr-46,Y23H5B.5,Y39A1A.14,Y45F10D.7,Y48B6A.13,Y48G1A.4,Y53C12B.1,Y53C12B.2,…	57	Complex 37	byn-1,rha-2,T02H6.1,wdr-46,Y39A1A.14,Y45F10D.7,Y48G1A.4	7
16429126	YPC1040	B0280.9,C25A1.4,C48B6.2,E02H1.1,F13H8.2,F53F4.11,F55F8.3,fib-1,kin-10,kin-3,nol-5,nol-6,R05D11.4,rbd-1,rha-2,rpl-26,rps-1,rps-11,rps-13,rps-16,rps-17,rps-24,rps-4,T02H6.1,T20B12.3,toe-1,wdr-46,Y39A1A.14,Y45F10D.7,Y48G1A.4,Y53C12B.1,Y53C12B.2,Y61A9LA.10,Y73E7A.2,Y75B8A.7,ZC434.4,ZK1127.5,ZK795.3	38	Complex 149	rbd-1,rha-2,T02H6.1,wdr-46,Y39A1A.14,Y45F10D.7,Y48G1A.4	7
16429126	YPC1156	byn-1,C05C8.2,C48B6.2,E02H1.6,ero-1,F53F4.11,F54C9.9,F58B3.4,fib-1,H20J04.4,K01G5.5,let-716,nath-10,nol-6,pas-3,R05D11.4,rha-2,rpl-15,rpl-19,rps-1,rps-10,rps-11,rps-13,rps-14,rps-16,rps-17,rps-18,rps-20,rps-22,rps-24,rps-7,rps-8,rps-9,T02H6.1,T20B12.3,tag-151,tag-184,Y39A1A.14,Y46E12BL.2,Y48B6A.13,Y48G1A.4,Y53C12B.1,Y54E10BR.4,Y61A9LA.10,Y73E7A.2,Y75B8A.7,ZC434.4,ZK1127.5,ZK430.7,ZK795.3	50	Complex 23	byn-1,pas-3,rha-2,T02H6.1,Y39A1A.14,Y48G1A.4	6
16429126	YPC1050	B0511.6,C16A3.4,C18A3.3,C24H12.4,C37H5.5,C43E11.9,C47E12.7,C53H9.2,eif-6,F10E7.5,F11A10.7,F23B12.7,F44G4.1,F53F4.11,F55F10.1,F55F8.2,fib-1,H06I04.3,K12H4.3,let-716,lpd-7,mac-1,ngp-1,nol-1,nst-1,pro-1,pro-2,pro-3,puf-12,rbm-28,rpl-1,rpl-12,rpl-13,rpl-14,rpl-15,rpl-16,rpl-19,rpl-2,rpl-23,rpl-26,rpl-27,rpl-3,rpl-31,rpl-33,rpl-35,rpl-36,rpl-38,rpl-43,rpl-5,rpl-6,rpl-7,rpl-7A,rpl-9,rps-14,rps-16,rps-1…	73	Complex 56	C16A3.4,C18A3.3,C37H5.5,H06I04.3,rpl-38,T04A8.6	6
16429126	YPC1177	C16A3.4,C18A3.3,C37H5.5,C43E11.9,C47E12.7,C53H9.2,eif-6,F10E7.5,F53F4.11,F55F10.1,H06I04.3,K12H4.3,lpd-7,ngp-1,nst-1,pro-1,pro-2,pro-3,rpl-12,rpl-16,rpl-18,rpl-27,rpl-3,rpl-30,rpl-31,rpl-33,rpl-36,rpl-38,rpl-43,rpl-5,rpl-7,rpl-9,T04A8.6,T07A9.9,T25G3.3,tbcd-1,W08E12.7,W09C5.1,Y37E3.8,Y48A6C.4,Y48B6A.1,Y54E10A.10,Y56A3A.18,Y71G12B.8,Y94H6A.5,ZK512.2	46	Complex 39	C16A3.4,C18A3.3,C37H5.5,H06I04.3,rpl-38,T04A8.6	6
16429126	YPC1203	aars-2,alh-13,cct-4,D2085.3,F11A3.2,iftb-1,ppp-1,pyr-1,R08D7.7,rpac-19,rpl-12,rpl-33,rpl-35,rpl-36,rpoa-2,top-2,Y37E3.10,Y39G10AR.8,Y47H9C.7,ZK1098.4	20	Translation initiation factor eIF2B complex	cct-4,F11A3.2,ppp-1,R08D7.7,Y39G10AR.8,Y47H9C.7	6
16429126	YPC1010	B0035.12,B0495.8,C07A9.2,C50F2.3,cgh-1,D1081.8,ddx-15,dnj-14,eftu-2,F08B4.7,F10B5.2,F19F10.9,F25B4.5,F53B7.3,gut-2,let-858,lsm-1,lsm-4,lsm-5,lsm-6,lsm-7,M03F8.3,mog-2,mog-5,ncbp-1,ncbp-2,npp-18,plrg-1,prp-17,prp-21,prp-3,prp-31,prp-4,prp-6,prp-8,repo-1,rnp-2,rnp-7,skp-1,snr-1,snr-2,snr-3,snr-4,snrp-200,snu-23,sql-1,T07F10.3,T08A11.2,T11G6.8,T13H5.4,teg-1,teg-4,W03F9.10,ZK1098.1	54	Prp19-associated complex	F19F10.9,mog-5,prp-21,snr-3,snrp-200,T11G6.8	6
26344197	AMMC1203	F53F4.10,gas-1,lpd-5,nduf-2.2,nuo-1,nuo-2,nuo-5,T20H4.5	8	65	F53F4.10,gas-1,nuo-1,nuo-2,nuo-5,T20H4.5	6
16429126	YPC1115	byn-1,ddx-17,E02H1.1,E04D5.1,elpc-1,F13H8.2,F54C9.9,gcn-2,nol-6,rack-1,rbd-1,rha-2,riok-2,rps-0,rps-11,rps-13,rps-17,rps-18,rps-21,rps-22,rps-24,rps-28,rps-3,rps-4,rps-7,rps-8,rps-9,T23D8.3,tag-151,tag-184,Y46E12BL.2,Y48G1A.4,Y53C12B.2,Y54E10BR.4,Y61A9LA.10,Y75B8A.7,ZK1127.5	37	Complex 58	byn-1,rack-1,rbd-1,rha-2,Y48G1A.4	5
16429126	YPC1249	atg-9,ccf-1,ccr-4,div-1,let-711,ntl-9,pri-2,rps-6,ruvb-1,ruvb-2,Y47D3A.29	11	Ccr4_Not protein complex	ccf-1,let-711,pri-2,ruvb-1,ruvb-2	5
16429126	YPC1130	C47B2.2,cct-8,chc-1,clic-1,daf-21,dars-1,eef-2,hecd-1,hsp-1,idha-1,inf-1,ndk-1,pyr-1,rars-2,ruvb-1,sar-1,T08G11.1,xpo-1,xpo-2	19	Complex 449	cct-8,hecd-1,ruvb-1,xpo-1,xpo-2	5
16429126	YPC1030	crn-3,crn-5,dis-3,exos-1,exos-2,exos-3,exos-4.2,exos-7,exos-9,gars-1,rha-2,rpl-4,skih-2,tag-184,tars-1,toe-1,Y47A7.1,Y51H7C.7	18	Exosome 3-5 exoribonuclease complex	crn-3,dis-3,exos-9,rha-2,tars-1	5
16429126	YPC1012	B0035.12,C07A9.2,C50F2.3,cgh-1,D1081.8,dnj-14,eftu-2,F10B5.2,F19F10.9,F25B4.5,F53B7.3,gut-2,kars-1,let-858,lsm-1,lsm-4,lsm-5,lsm-6,lsm-7,M03F8.3,mog-2,mrpl-17,npp-18,plrg-1,prp-21,prp-3,prp-31,prp-4,prp-6,prp-8,repo-1,snr-1,snr-2,snr-3,snr-4,snrp-200,snu-23,T08A11.2,T11G6.8,T13H5.4,teg-1,teg-4,W03F9.10	43	Complex 175	F19F10.9,prp-21,snr-3,snrp-200,T11G6.8	5
16429126	YPC1180	C07A9.2,C50F2.3,ddx-15,dnj-14,eftu-2,F10B5.2,F19F10.9,F25B4.5,F53B7.3,lsm-4,mog-2,npp-18,plrg-1,prp-17,prp-21,prp-4,repo-1,skp-1,snr-1,snr-2,snr-3,snrp-200,snu-23,T08A11.2,T11G6.8,T13H5.4,teg-1,teg-4,W03F9.10	29	Complex 54	F19F10.9,prp-21,snr-3,snrp-200,T11G6.8	5
16429126	YPC1097	B0495.8,C07A9.2,C50F2.3,D1081.8,ddx-15,dnj-14,eftu-2,F08B4.7,F10B5.2,F25B4.5,fib-1,gut-2,ife-3,larp-1,let-858,M03F8.3,mog-2,ncbp-1,npp-18,plrg-1,prp-21,prp-31,prp-4,prp-6,prp-8,rack-1,repo-1,rps-10,rps-11,rps-16,rps-22,skp-1,snr-1,snr-2,snr-3,snr-4,snrp-200,snu-23,sql-1,T11G6.8,T13H5.4,teg-1,W03F9.10	43	Complex 418	prp-21,rack-1,snr-3,snrp-200,T11G6.8	5
16429126	YPC1153	byn-1,C05C8.2,C25A1.4,F54C9.9,fib-1,nath-10,rha-2,rpb-10,rps-11,rps-17,rps-20,rps-4,rps-8,T20B12.3,tag-184,toe-1,Y39A1A.14,Y46E12BL.2,Y48G1A.4,Y61A9LA.10,ZK1127.5,ZK430.7	22	Complex 199	byn-1,rha-2,Y39A1A.14,Y48G1A.4	4
16429126	YPC1019	anoh-2,B0511.6,C18A3.3,C24H12.4,C37H5.5,C43E11.9,C44E4.4,C47E12.7,eif-6,F10E7.5,F11A10.7,F23B12.7,F44G4.1,F53F4.11,F55F8.2,fib-1,H06I04.3,K12H4.3,let-716,lpd-7,mac-1,ngp-1,nol-1,nst-1,pro-2,pro-3,puf-12,rbm-28,rpl-12,rpl-13,rpl-14,rpl-16,rpl-18,rpl-19,rpl-2,rpl-23,rpl-27,rpl-3,rpl-31,rpl-33,rpl-36,rpl-4,rpl-5,rpl-9,T04A8.6,T06E6.1,T07A9.9,tag-345,W08E12.7,W09C5.1,Y46E12BL.2,Y48A6C.4,Y48B6A.1,Y54E…	57	Complex 55	C18A3.3,C37H5.5,H06I04.3,T04A8.6	4
16429126	YPC1031	B0511.6,C18A3.3,C24H12.4,C37H5.5,C47E12.7,eif-6,F10E7.5,F11A10.7,F23B12.7,F44G4.1,F53F4.11,F55F8.2,H06I04.3,K12H4.3,let-716,lpd-7,mac-1,pro-2,rbm-28,rpl-12,rpl-13,rpl-15,rpl-16,rpl-18,rpl-23,rpl-26,rpl-30,rpl-31,rpl-4,rpl-5,rpl-7,rpl-7A,rpl-9,T04A8.6,T06E6.1,T07A9.9,tag-345,W09C5.1,Y48A6C.4,Y48B6A.1,Y71G12B.8,ZK512.2	42	Complex 7	C18A3.3,C37H5.5,H06I04.3,T04A8.6	4
16429126	YPC1083	B0511.6,C18A3.3,C37H5.5,C43E11.9,C47E12.7,F10E7.5,F11A10.7,F44G4.1,F53F4.11,H06I04.3,K12H4.3,let-716,mac-1,pro-2,rpl-12,rpl-14,rpl-23,rpl-31,rpl-35,rpl-5,rpl-7,T04A8.6,T06E6.1,tag-345,Y48A6C.4,Y94H6A.5,ZK512.2	27	Complex 198	C18A3.3,C37H5.5,H06I04.3,T04A8.6	4
20620961	YPC_CON1037	B0511.6,C18A3.3,C37H5.5,C43E11.9,C47E12.7,eif-6,F10E7.5,F44G4.1,F53F4.11,F55F8.2,H06I04.3,K12H4.3,let-716,lpd-7,mac-1,nol-1,nst-1,pro-2,puf-12,T04A8.6,T06E6.1,T07A9.9,tag-345,Y48B6A.1,Y54E10A.10,Y71G12B.8,Y94H6A.5,ZK512.2	28	preribosome, large subunit precursor	C18A3.3,C37H5.5,H06I04.3,T04A8.6	4
11733989	YChrMod1004	ccf-1,ccr-4,let-711,ntl-2,ntl-3,ntl-4,ntl-9	7	Ccr4-Not Complex	ccf-1,let-711,ntl-2,ntl-4	4
26344197	AMMC1180	cct-1,cct-2,cct-3,cct-4,cct-5,cct-6,cct-7,cct-8,cyp-44A1,ima-3,rpt-1	11	28	cct-3,cct-4,cct-8,ima-3	4
16429126	YPC1032	abcf-3,C01G10.8,C47B2.2,cct-4,cct-6,clu-1,ctps-1,D2045.2,daf-21,eef-2,eel-1,F55F10.1,gbf-1,gcn-1,hecd-1,iars-1,imb-3,men-1,nars-1,pas-4,pod-2,rpb-2,rpn-10,rpn-2,rpn-9,rpt-4,tars-1,tsr-1,xpo-1	29	Complex 66	cct-4,hecd-1,tars-1,xpo-1	4
16429126	YPC1119	abcf-3,acs-19,C47B2.2,cct-4,cct-6,ctps-1,daf-21,dars-1,eef-2,eel-1,F52B11.2,F55F10.1,gars-1,gbf-1,gcn-1,glb-13,hsp-60,iars-1,K07E3.4,men-1,ndk-1,pfk-1.1,pod-2,rars-2,rnr-1,rpl-18,rpl-30,rps-0,ruvb-2,saps-1,sar-1,T08G11.1,T14B4.1,T14G10.5,tag-335,xpo-2	36	Complex 10	cct-4,rnr-1,ruvb-2,xpo-2	4
16429126	YPC1067	abcf-3,C47B2.2,cct-4,daf-21,dars-1,eef-2,eel-1,F49B2.6,F52B11.2,gars-1,gcn-1,iars-1,K07E3.4,men-1,mtk-1,ndk-1,pfk-1.1,pyr-1,R03G8.4,R03G8.6,rars-2,rpl-30,rpoa-2,rps-3,rpt-5,ruvb-2,sar-1,T07F10.1,T08G11.1,T14B4.1,T16G12.1,tars-1,tbb-4,xpo-2	34	Complex 254	cct-4,ruvb-2,tars-1,xpo-2	4
16429126	YPC1090	abcf-3,agef-1,arf-1.2,C01G10.8,C47B2.2,cct-8,F52B11.2,gcn-1,hecd-1,idha-1,ruvb-2,T08G11.1,xpo-2	13	Gcn1_Gcn2_Gcn20 complex	cct-8,hecd-1,ruvb-2,xpo-2	4
20620961	YPC_CON1066	crn-3,crn-5,dis-3,exos-1,exos-2,exos-3,exos-4.2,exos-7,exos-9,ima-3,Y51H7C.7	11	exosome (RNase complex)	crn-3,dis-3,exos-9,ima-3	4
20620961	YPC_CON1112	D2085.3,F11A3.2,iftb-1,ppp-1,Y37E3.10,Y39G10AR.8,Y47H9C.7,ZK1098.4	8	eukaryotic translation initiation factor 2B complex	F11A3.2,ppp-1,Y39G10AR.8,Y47H9C.7	4
16429126	YPC1009	B0035.12,dnj-14,eftu-2,F08B4.7,F10B5.2,F19F10.9,F25B4.5,gut-2,lsm-4,lsm-6,lsm-7,mog-2,prp-21,prp-3,prp-31,prp-4,prp-6,prp-8,snr-1,snr-2,snr-3,snr-4,snrp-200,snu-23,sql-1,T08A11.2,T13H5.4,teg-1,teg-4,W03F9.10	30	U4_U6.U5 tri-snRNP	F19F10.9,prp-21,snr-3,snrp-200	4
16429126	YPC1093	B0495.8,C50F2.3,ddx-15,dnj-14,F08B4.7,F19F10.9,F53B7.3,ife-3,M03F8.3,mog-2,prp-21,prp-3,prp-31,repo-1,snr-1,snr-2,snr-3,snr-4,snrp-200,snu-23,T08A11.2,T13H5.4,teg-1,teg-4,W03F9.10	25	U2 snRNP	F19F10.9,prp-21,snr-3,snrp-200	4
16429126	YPC1133	B0495.8,C08H9.2,cdk-9,eftu-2,F08B4.7,F10B5.2,F19F10.9,F25B4.5,ifg-1,larp-1,mog-2,mtr-4,ncbp-1,ncbp-2,nrd-1,panl-2,prp-21,prp-3,prp-31,prp-4,prp-6,prp-8,repo-1,rnp-2,rnp-7,rpl-16,rps-22,snr-1,snr-2,snr-3,snr-4,snrp-200,snu-23,sql-1,T07F10.3,T08A11.2,T13H5.4,teg-4,W03F9.10,ZK1067.2,ZK1098.1	41	U1 snRNP	F19F10.9,prp-21,snr-3,snrp-200	4
16429126	YPC1108	gpd-4,hsp-110,let-92,prdx-2,rps-0,tag-335,wars-1	7	Complex 344	gpd-4,hsp-110,let-92,wars-1	4
16429126	YPC1262	acs-19,chc-1,clic-1,cmd-1,copb-2,gpd-4,hsp-110,let-92,prdx-2,rpn-1,wars-1	11	Complex 389	gpd-4,hsp-110,let-92,wars-1	4
16429126	YPC1014	C05C8.2,C48B6.2,ero-1,F53F4.11,F58B3.4,fib-1,H20J04.4,K01G5.5,larp-1,nath-10,nol-5,pas-3,R05D11.4,rha-2,rpl-13,rpl-15,rpl-16,rpl-19,rpl-2,rpl-26,rpl-33,rpl-36,rpl-4,rpl-6,rps-1,rps-14,rps-16,rps-18,rps-22,rps-24,tag-184,toe-1,wdr-46,Y23H5B.6,Y39A1A.14,Y48B6A.13,Y61A9LA.10,Y73E7A.2,Y75B8A.7,ZK430.7	40	Complex 331	pas-3,rha-2,wdr-46,Y39A1A.14	4
16429126	YPC1047	C05C8.2,C25A1.4,C48B6.2,ddx-15,E02H1.1,eif-3.C,ero-1,F11A10.7,F53F4.11,F55F8.3,F58B3.4,fib-1,H20J04.4,iffb-1,K01G5.5,K07E3.4,larp-1,let-716,nath-10,nol-5,pas-3,rbm-28,rpl-13,rpl-16,rpl-2,rpl-26,rpl-36,rpl-6,rps-16,rps-22,rps-28,rps-4,rps-7,rps-9,T02H6.1,T22D1.3,tag-184,toe-1,wdr-46,Y23H5B.5,Y23H5B.6,Y39A1A.14,Y48B6A.13,Y61A9LA.10,Y75B8A.7,ZK1127.5,ZK430.7	47	Complex 18	pas-3,T02H6.1,wdr-46,Y39A1A.14	4
26344197	AMMC1762	atad-3,phb-1,phb-2,spg-7,trap-1,trap-3,Y51H1A.3	7	99	atad-3,phb-2,spg-7	3
26344197	AMMC1267	C16A3.6,F27C1.6,H06I04.3,nst-1,Y71G12B.8	5	169	C16A3.6,F27C1.6,H06I04.3	3
26344197	AMMC1087	B0511.6,C18A3.3,C24H12.4,C37H5.5,ddx-15,F10E7.5,F55F8.2,JC8.2,K12H4.3,lpd-7,nol-1,nst-1,pro-2,puf-12,rbm-28,rrbs-1,T07A9.9,T26G10.1,tag-345,W09C5.1,Y54E10A.10	21	4	C18A3.3,C37H5.5,T26G10.1	3
16429126	YPC1089	ama-1,C18A3.3,C47E12.7,clu-1,F10E7.5,F53F4.11,F55F10.1,H06I04.3,mac-1,ngp-1,rpl-12,rpl-14,rpl-23,rpl-27,rpl-3,rpl-31,rpl-33,T04A8.6,T07A9.9,Y37E3.8,Y46E12BL.2,Y48A6C.4,Y54E10A.10,Y71G12B.8	24	Complex 62	C18A3.3,H06I04.3,T04A8.6	3
16429126	YPC1086	B0511.6,C24H12.4,C37H5.5,C43E11.9,F44G4.1,F49D11.10,H06I04.3,JC8.2,K12H4.3,lars-1,lpd-7,mac-1,nol-1,nst-1,puf-12,rpl-1,rpl-15,rpl-23,rpl-27,rpl-7,rpl-7A,rps-22,T05H4.10,T06E6.1,T07A9.9,tag-345,tbcd-1,W08E12.7,Y48B6A.1,Y61A9LA.10,Y71G12B.8,Y94H6A.5,ZK512.2	33	Complex 71	C37H5.5,H06I04.3,lars-1	3
16429126	YPC1183	C24H12.4,C37H5.5,C43E11.9,F10E7.5,F23B12.7,F53F4.11,F55F8.2,H06I04.3,K12H4.3,lpd-7,mac-1,pro-2,puf-12,rbm-28,rpl-1,rpl-12,rpl-13,rpl-18,rpl-26,rpl-3,rpl-30,rpl-31,rpl-33,rpl-36,rpl-7A,rpl-9,rps-16,rps-18,T04A8.6,T07A9.9,tag-184,tag-345,W08E12.7,W09C5.1,Y37E3.8,Y46E12BL.2,Y48B6A.1,Y71G12B.8,Y94H6A.5,ZK512.2	40	Complex 371	C37H5.5,H06I04.3,T04A8.6	3
26344197	AMMC1055	ccf-1,let-711,ntl-2,ntl-3,ntl-9	5	198	ccf-1,let-711,ntl-2	3
20620961	YPC_CON1143	ccf-1,ccr-4,let-711,ntl-4,ntl-9	5	CCR4-NOT complex	ccf-1,let-711,ntl-4	3
20620961	YPC_CON1092	cct-2,cct-3,cct-4,cct-5,cct-6,cct-7,cct-8,mau-8	8	chaperonin-containing T-complex	cct-3,cct-4,cct-8	3
16429126	YPC1227	acs-19,cct-4,cct-6,copb-2,eef-1A.2,eef-1B.1,eef-1G,eef-2,gcs-1,H20J04.4,hsp-60,idha-1,men-1,prdx-2,ran-1,rnr-1,rpl-3,rpl-7A,rpn-1,rps-3,wars-1	21	Complex 76	cct-4,rnr-1,wars-1	3
16429126	YPC1018	abcf-3,cct-4,cct-6,clu-1,ctps-1,eel-1,F55F10.1,gcn-1,K08E4.6,men-1,pod-2,rpl-1,rpl-4,rpn-1,rpn-2,rpt-3,rpt-4,tag-335,tars-1,vdac-1,xpo-1	21	Complex 165	cct-4,tars-1,xpo-1	3
16429126	YPC1272	cct-8,drp-1,eef-1A.2,gpd-4,hecd-1,pars-1,pfk-1.1	7	Complex 477	cct-8,gpd-4,hecd-1	3
26344197	AMMC1125	crn-3,crn-5,dis-3,exos-1,exos-2,exos-3,exos-4.2,exos-7,exos-8,exos-9,F29A7.6	11	19	crn-3,dis-3,exos-9	3
26344197	AMMC1149	C37A2.7,cdc-48.1,cdc-48.2,crt-1,eif-3.J,icd-1,icd-2,Y41E3.11	8	960	crt-1,icd-1,icd-2	3
26344197	AMMC1639	dlat-1,dld-1,dlst-1,ogdh-1,pdha-1,ZK669.4	6	165	dld-1,dlst-1,ogdh-1	3
16429126	YPC1145	dld-1,dlst-1,ogdh-1,pdhb-1,R05D11.4,rpl-15,rpl-16,rpl-27,rpl-30,rpl-7,rps-1,rps-18,rps-24,Y54E10BR.4	14	2-oxoglutarate dehydrogenase complex	dld-1,dlst-1,ogdh-1	3
16429126	YPC1146	C05D11.1,dlat-1,dld-1,dlst-1,E01B7.1,imb-3,ogdh-1,pdha-1,pdhb-1,plrg-1,ulp-1	11	Pyruvate dehydrogenase	dld-1,dlst-1,ogdh-1	3
20620961	YPC_CON1369	dld-1,dlst-1,ogdh-1	3	mitochondrial oxoglutarate dehydrogenase complex	dld-1,dlst-1,ogdh-1	3
20620961	YPC_CON1219	dnj-21,E04A4.5,F45G2.8,F56B3.11,scpl-4,timm-23	6	mitochondrial inner membrane presequence translocase complex (GO)	E04A4.5,F45G2.8,scpl-4	3
16429126	YPC1246	athp-2,btf-1,chd-1,ego-2,F33H2.5,isw-1,pbrm-1,pole-2,rps-4,ruvb-1,ruvb-2,sin-3,swsn-1,T07A9.8,T26A5.8,trr-1,wdr-5.3	17	ISW1_IOC3 complex	ego-2,ruvb-1,ruvb-2	3
26344197	AMMC1231	D2085.3,F11A3.2,ppp-1,Y47H9C.7,ZK1098.4	5	195	F11A3.2,ppp-1,Y47H9C.7	3
16429126	YPC1132	B0495.8,F19F10.9,F25B4.5,ifg-1,lsm-4,ncbp-1,ncbp-2,prp-21,prp-6,repo-1,rnp-2,rnp-7,snr-1,snr-3,snr-4,sql-1,T08A11.2,T13H5.4,teg-4,W03F9.10,ZK1098.1	21	Complex 436	F19F10.9,prp-21,snr-3	3
16429126	YPC1011	B0035.12,C07A9.2,cgh-1,D1081.8,dnj-14,eftu-2,F10B5.2,F19F10.9,gcn-2,gut-2,kars-1,let-858,lsm-1,lsm-4,lsm-5,lsm-6,lsm-7,mrpl-17,prp-3,prp-31,prp-4,prp-6,prp-8,smg-2,snr-1,snr-2,snr-3,snr-4,snrp-200,snu-23,T13H5.4,teg-1	32	Lsm2-Lsm8 complex	F19F10.9,snr-3,snrp-200	3
20620961	YPC_CON1176	eftu-2,F19F10.9,prp-3,prp-31,prp-4,prp-6,prp-8,snr-1,snr-2,snr-3,snr-4,snrp-200,snu-23	13	U4-U6 x U5 tri-snRNP complex	F19F10.9,snr-3,snrp-200	3
16429126	YPC1128	ama-1,dars-1,F23B12.7,H06I04.3,nst-1,pyr-1,rpb-11,rpb-2,rpb-3,rpb-4,rpb-5,rpb-7,rpb-8,W01G7.4,W09C5.1,Y94H6A.5	16	Complex 261	H06I04.3,rpb-7,rpb-8	3
26344197	AMMC1445	chd-3,hda-1,hda-3,let-418,lin-40,mrg-1,sin-3,unc-37	8	52	hda-1,lin-40,unc-37	3
20620961	YPC_CON1196	his-19,his-35,his-41,his-52,htz-1,nap-1	6	Kap114-Nap1 histone complex	his-19,his-52,nap-1	3
16429126	YPC1102	B0361.6,C05D11.9,idha-1,ima-3,imb-1,imb-3,pyr-1,rack-1,rpl-18,rps-1,rps-18,ruvb-2,ulp-1	13	Karyopherins complex	ima-3,rack-1,ruvb-2	3
16429126	YPC1064	copa-1,copb-1,copd-1,ehs-1,larp-1,mrpl-1,mrpl-13,mrpl-15,mrpl-16,mrpl-17,mrpl-22,mrpl-23,mrpl-28,mrpl-4,mrpl-41,mrpl-46,mrpl-47,mrpl-49,mrps-18C,tag-184,Y48A5A.1	21	Complex 28	mrpl-1,mrpl-28,mrpl-4	3
16429126	YPC1065	mrpl-1,mrpl-13,mrpl-15,mrpl-16,mrpl-17,mrpl-22,mrpl-23,mrpl-28,mrpl-34,mrpl-4,mrpl-41,mrpl-46,mrpl-47,mrpl-49,mrps-18C,prp-3,prp-31,T08A11.1,tag-184,unc-18,vbh-1,Y48A5A.1	22	Mitochondrial ribosomal large subunit	mrpl-1,mrpl-28,mrpl-4	3
20620961	YPC_CON1019	mrpl-1,mrpl-13,mrpl-15,mrpl-16,mrpl-17,mrpl-22,mrpl-23,mrpl-28,mrpl-34,mrpl-36,mrpl-4,mrpl-41,mrpl-46,mrpl-47,mrpl-49,mrps-18C,rpl-11.1,rpl-11.2	18	mitochondtrial large ribosomal subunit	mrpl-1,mrpl-28,mrpl-4	3
26344197	AMMC1229	dap-3,K11B4.1,mrps-18B,mrps-2,mrps-22,mrps-23,mrps-28,mrps-31,mrps-35,mrps-5,mrps-9,Y110A7A.19	12	21	mrps-35,mrps-5,Y110A7A.19	3
26344197	AMMC1021	C56G2.7,F35G12.12,F40G9.17,F56F11.4,pas-1,pas-2,pas-3,pas-4,pas-5,pas-6,pas-7,pbs-1,pbs-2,pbs-3,pbs-4,pbs-5,pbs-6,pbs-7,rpn-1,rpn-10,rpn-11,rpn-12,rpn-2,rpn-3,rpn-5,rpn-6.1,rpn-7,rpn-8,rpn-9,rpt-1,rpt-2,rpt-3,rpt-4,rpt-5,rpt-6	35	1	pas-3,pas-5,pbs-2	3
20620961	YPC_CON1053	C14C10.5,pas-1,pas-2,pas-3,pas-4,pas-5,pas-6,pas-7,pbs-1,pbs-2,pbs-3,pbs-4,pbs-5,pbs-6,pbs-7	15	proteasome core complex	pas-3,pas-5,pbs-2	3
26344197	AMMC1286	C41G7.9,lpd-5,mtch-1,phb-1,phb-2,rer-1,spg-7,tomm-40,vdac-1,W02B12.15,W09C5.8,Y54G2A.18	12	10	phb-2,spg-7,W09C5.8	3
16429126	YPC1178	E04D5.1,rbd-1,rha-2,rps-7,wdr-46,Y61A9LA.10,ZK1127.5	7	Complex 250	rbd-1,rha-2,wdr-46	3
16429126	YPC1168	ama-1,aos-1,mdt-6,rpac-40,rpb-10,rpb-11,rpb-2,rpb-3,rpb-4,rpb-5,rpb-6,rpb-7,rpb-8,rpb-9,rpoa-1,rpoa-12,rpoa-2,spt-4,spt-5,W01G7.4,Y105E8B.7,Y39B6A.36	22	RNA polymerase II complex	rpb-7,rpb-8,spt-5	3
20620961	YPC_CON1078	ama-1,rpb-10,rpb-11,rpb-2,rpb-3,rpb-4,rpb-5,rpb-6,rpb-7,rpb-8,rpb-9,spt-4,spt-5,T24H10.1,W01G7.4,Y105E8B.7,Y39B6A.36	17	RNA polymerase II complex	rpb-7,rpb-8,spt-5	3
26344197	AMMC1876	cco-2,lev-11,T02H6.11,W09C5.8,Y71H2AM.5	5	218	T02H6.11,W09C5.8,Y71H2AM.5	3
16429126	YPC1070	agef-1,C52B9.4,cri-3,gbf-1,gcn-1,idha-1,mon-2,pad-1,pars-1,tag-335,tars-1,tbb-4,xpo-1,xpo-2	14	Complex 412	tars-1,xpo-1,xpo-2	3
26344197	AMMC1295	arp-1,arp-11,dnc-1,dnc-2,dnc-4,dnc-5,dnc-6,lst-3,sdpn-1	9	39	arp-1,dnc-1	2
20620961	YPC_CON1154	arp-1,clip-1,dnc-1,dnc-2	4	dynactin complex (GO)	arp-1,dnc-1	2
26344197	AMMC1456	acdh-7,acdh-8,atad-3,chc-1,cnx-1,cyc-1,F01G4.6,F27D4.1,idha-1,T05F1.8,trap-1,tufm-1,ucr-2.1,ucr-2.2	14	20	atad-3,F01G4.6	2
26344197	AMMC1740	byn-1,kin-20,ngp-1,Y53C12B.2,Y54E10BR.4	5	142	byn-1,kin-20	2
16429126	YPC1157	byn-1,C05C8.2,C48B6.2,E04D5.1,F55F8.2,F55F8.3,riok-2,rpl-30,rpl-31,rps-10,rps-11,rps-13,rps-14,rps-17,rps-18,rps-21,rps-22,rps-24,rps-28,rps-8,rps-9,T20B12.3,tag-151,Y39A1A.14,Y53C12B.2,Y54E10BR.4,ZK430.7,ZK795.3	28	Complex 11	byn-1,Y39A1A.14	2
26344197	AMMC1266	C16A3.5,nuo-3	2	518	C16A3.5,nuo-3	2
16429126	YPC1087	C18A3.3,C24H12.4,C43E11.9,C47E12.7,F23B12.7,H06I04.3,mac-1,ngp-1,nol-1,rpl-1,rpl-23,rpl-7A,rpl-9,Y54E10A.10,Y71G12B.8,Y94H6A.5	16	Complex 457	C18A3.3,H06I04.3	2
16429126	YPC1218	C18A3.3,C24H12.4,H06I04.3,mac-1,puf-12,rpl-3,rpl-7,rps-18,T07A9.9,Y71G12B.8	10	Complex 126	C18A3.3,H06I04.3	2
16429126	YPC1174	C37H5.5,C43E11.9,lpd-7,ngp-1,nst-1,pro-3,rpl-30,rpl-31,rpl-36,rpl-38,rpl-43,T07A9.9,tbcd-1,W08E12.7,W09C5.1,Y94H6A.5	16	Complex 417	C37H5.5,rpl-38	2
16429126	YPC1054	C37H5.5,C43E11.9,C44E4.4,C47E12.7,eif-6,F10E7.5,F55F8.2,lpd-7,nol-1,nst-1,pro-2,pro-3,rpl-13,rpl-16,rpl-2,rpl-3,rpl-43,rpl-9,T04A8.6,T07A9.9,tag-345,tbcd-1,W08E12.7,W09C5.1,Y48B6A.1,Y54E10A.10,Y71G12B.8,Y94H6A.5,ZK512.2	29	Complex 20	C37H5.5,T04A8.6	2
26344197	AMMC1547	acdh-7,acdh-8,asp-4,cct-3,chc-1,cnx-1,F01G4.6,F27D4.1,idha-1,paa-1,T05F1.8,ucr-2.1,ucr-2.2	13	35	cct-3,F01G4.6	2
16429126	YPC1066	cct-2,cct-4,cct-5,cct-6,cct-7,cct-8,mau-8,tbb-4,Y54H5A.2	9	Chaperonine containing T-complex TRiC	cct-4,cct-8	2
16429126	YPC1109	C05D11.1,cct-8,him-1,hsp-110,prdx-2,rpn-2,rps-0,rps-14,rps-24,rpt-1,smc-3,tag-335,vars-2	13	Complex 220	cct-8,hsp-110	2
16429126	YPC1277	alh-13,cct-8,ears-1,glb-13,pyr-1,rad-51,rpl-18,rpoa-2,rps-10,rpt-3,ruvb-2,tag-335	12	Arginine-specific carbamoyl-phosphate synthase complex	cct-8,ruvb-2	2
16429126	YPC1266	atic-1,clpf-1,cpsf-1,cpsf-2,cpsf-3,cpsf-4,fipp-1,gsp-2,gsy-1,pcf-11,pfs-2,rbpl-1,rpl-13,rpl-16,rpl-6,rpl-7A,sec-31,ssup-72,suf-1,swd-2.2,symk-1,T22D1.3,tkt-1,Y23H5B.6,Y57G11C.3	25	Polyadenylation Factor I	cpsf-2,rbpl-1	2
20620961	YPC_CON1160	cpsf-1,cpsf-2,cpsf-3,cpsf-4,F43G6.5,fipp-1,gsp-2,pfs-2,rbpl-1,ssup-72,suf-1,swd-2.2,symk-1,T15H9.6	14	CPF complex	cpsf-2,rbpl-1	2
26344197	AMMC1297	chd-3,dcp-66,let-418,lin-40,mbd-2	5	57	dcp-66,lin-40	2
26344197	AMMC1274	dhc-1,dli-1,dyci-1,dylt-1,dyrb-1	5	128	dhc-1,dyci-1	2
16429126	YPC1244	athp-2,btf-1,C44E4.4,ego-2,isw-1,nap-1,pbrm-1,rfc-1,rpc-1,rps-4,T07A9.8,T26A5.8,tftc-3	13	Complex 99	ego-2,nap-1	2
26344197	AMMC1086	C03H5.5,cif-1,egl-45,eif-3.B,eif-3.C,eif-3.D,eif-3.E,eif-3.F,eif-3.G,eif-3.H,eif-3.I,eif-3.K	12	17	eif-3.E,eif-3.I	2
16429126	YPC1122	C37C3.2,E02H1.1,E04D5.1,egl-45,eif-1,eif-3.B,eif-3.I,F13H8.2,rbd-1,riok-2,rps-0,rps-10,rps-11,rps-13,rps-18,rps-21,rps-22,rps-28,rps-3,rps-5,rps-7,rps-8,rps-9,tag-184,vbh-1,W07E11.1,Y46E12BL.2,Y53C12B.2,Y54E10BR.4,Y61A9LA.10,Y75B8A.7,ZK1127.5	32	Complex 234	eif-3.I,rbd-1	2
16429126	YPC1056	anoh-2,eif-3.I,nars-1,rpl-10,rpl-13,rpl-17,rpl-18,rpl-2,rpl-24.1,rpl-26,rpl-33,rpl-38,rpl-7,rps-14,rps-16,rps-18,rps-20,rps-4,rps-5,rps-6,rps-9,W07E11.1,Y37E3.8	23	Complex 19	eif-3.I,rpl-38	2
16429126	YPC1212	abce-1,anoh-2,atg-9,C37C3.2,egl-45,eif-1,eif-3.B,eif-3.C,eif-3.G,eif-3.I,eif-3.J,iffb-1,K01G5.5,rpl-13,rpl-16,rpl-18,rpl-6,rpl-7,rpl-7A,rps-1,rps-10,rps-11,rps-13,rps-14,rps-16,rps-17,rps-18,rps-22,rps-28,rps-5,rps-6,rps-7,rps-8,rps-9,vbh-1,W07E11.1,Y39G10AR.8	37	Translation initiation factor eIF3 complex	eif-3.I,Y39G10AR.8	2
16429126	YPC1253	abce-1,atg-9,C37C3.2,ddx-17,egl-45,eif-3.C,eif-3.G,eif-3.I,eif-3.J,hpo-29,iffb-1,iftb-1,rps-11,rps-17,rps-18,rps-22,rps-4,rps-6,rps-7,rps-8,rps-9,T22D1.3,Y37E3.10,Y39G10AR.8	24	Complex 139	eif-3.I,Y39G10AR.8	2
16429126	YPC1165	atl-1,cor-1,erfa-1,erfa-3,F52C12.3,iftb-1,JC8.2,mrpl-13,rpl-16,rpl-36,rps-4,rps-7,sax-2,snx-1,tufm-1,uso-1,vacl-14	17	Translational release factor complex	erfa-3,F52C12.3	2
16429126	YPC1020	C08H9.2,cdc-37,exos-4.2,exos-7,exos-9,rack-1,rpl-27,rpl-4,rps-13,rps-22,rps-4,rps-9,skih-2,Y37E3.8,Y47A7.1	15	SKI complex	exos-9,rack-1	2
20620961	YPC_CON1133	C28H8.4,erd-2,F01G4.6,gbf-1,imb-2,mec-12,T05F1.8,tba-9,tsr-1,xpo-1	10	putative Crm1-Mir1-Erd2-Tub1-Gea2-Mtr10-Kap104 complex	F01G4.6,xpo-1	2
26344197	AMMC1285	C18E3.5,ddx-23,eftu-2,F08G12.2,F19F10.9,prp-3,prp-31,prp-4,prp-6,prp-8,snrp-200,teg-1	12	25	F19F10.9,snrp-200	2
26344197	AMMC1672	F27C1.6,Y45F10D.7,Y53C12B.1,Y75B8A.7	4	238	F27C1.6,Y45F10D.7	2
16429126	YPC1071	C01G10.8,gpd-4,hecd-1,idha-1,inf-1,tbb-4	6	Complex 336	gpd-4,hecd-1	2
26344197	AMMC1063	aly-2,gtbp-1,ife-3,ifg-1,msi-1,pab-1,pab-2,rpl-39	8	33	gtbp-1,pab-1	2
26344197	AMMC1799	H06I04.3,T04A8.6,Y71G12B.8	3	328	H06I04.3,T04A8.6	2
26344197	AMMC1414	gars-1,hars-1,sars-1,sars-2,tars-1	5	109	hars-1,tars-1	2
26344197	AMMC1446	chd-3,hda-1,hda-3,lin-40,lin-53	5	977	hda-1,lin-40	2
20620961	YPC_CON1168	hecd-1,let-70	2	putative Ubc4-Ufd4 complex	hecd-1,let-70	2
20620961	YPC_CON1302	hat-1,his-14,his-38,his-71,lin-53	5	HAT-A4 complex	his-14,his-38	2
26344197	AMMC1260	hsp-110,hsp-3,hsp-4,ruvb-2	4	903	hsp-110,ruvb-2	2
26344197	AMMC1392	dpf-4,icd-1,icd-2,inos-1,ire-1	5	215	icd-1,icd-2	2
26344197	AMMC1461	icd-1,icd-2	2	428	icd-1,icd-2	2
20620961	YPC_CON1202	icd-1,icd-2	2	nascent polypeptide-associated complex	icd-1,icd-2	2
26344197	AMMC1133	C05C8.2,dao-5,F11A10.7,fib-1,ima-3,K01G5.5,K07C5.4,M28.5,nath-10,nol-5,tag-184,ZK430.7	12	26	ima-3,K07C5.4	2
26344197	AMMC1449	cand-1,ima-3,imb-3,scm-1,xpo-1	5	140	ima-3,xpo-1	2
26344197	AMMC1298	ima-3,imb-2,imb-3,npp-9,ran-1,ran-3,ran-5,xpo-2	8	41	ima-3,xpo-2	2
20620961	YPC_CON1161	C34B2.10,hpo-21,K12H4.4,Y54E10BR.5	4	signal peptidase complex (GO)	K12H4.4,Y54E10BR.5	2
26344197	AMMC1080	dars-1,iars-1,kars-1,lars-1,mars-1,pars-1,qars-1,rars-1	8	27	lars-1,rars-1	2
26344197	AMMC1856	mag-1,rnp-4,T20G5.9	3	277	mag-1,rnp-4	2
26344197	AMMC1368	dpy-22,let-19,mdt-15,mdt-17,mdt-18,mdt-19,mdt-20,mdt-27,mdt-4,mdt-6,mdt-8,rgr-1	12	11	mdt-15,mdt-27	2
16429126	YPC1179	C07A9.2,eftu-2,F10B5.2,F53B7.3,mog-2,mog-5,plrg-1,prp-17,prp-4,skp-1,snr-1,snr-4,snu-23,T08A11.2,T11G6.8,T13H5.4,teg-4	17	Complex 411	mog-5,T11G6.8	2
16429126	YPC1144	mrpl-1,mrpl-17,mrpl-28,npp-11,npp-13,npp-14,npp-3,rae-1	8	Nup82_Nsp1_Nup159 nuclear pore subcomplex	mrpl-1,mrpl-28	2
26344197	AMMC1018	mrpl-18,mrpl-24,mrpl-28,mrpl-32,mrpl-37,mrpl-39,mrpl-45,mrpl-46,mrpl-47,mrpl-9,tars-1	11	47	mrpl-28,tars-1	2
16429126	YPC1002	B0024.11,F09F7.4,F32A7.4,mrps-10,mrps-15,mrps-2,mrps-5,mrps-6,rha-2,rps-15,tag-184	11	Complex 206	mrps-5,rha-2	2
26344197	AMMC1515	emb-5,nap-1,spt-4,spt-5	4	266	nap-1,spt-5	2
26344197	AMMC1158	efhd-1,npp-1,npp-10,rae-1,swd-2.2,T04G9.4,T28H10.1,unc-94	8	153	npp-1,npp-10	2
16429126	YPC1206	ero-1,npp-10,npp-18,npp-2,npp-20,npp-5,nxf-1,sec-23,sec-24.2,sec-31,stt-3,Y42H9AR.1	12	Nup84 sub-complex	npp-10,npp-20	2
20620961	YPC_CON1224	npp-10,npp-18,npp-2,npp-20,npp-5	5	nucleoporin Nup84 subcomplex	npp-10,npp-20	2
16429126	YPC1081	ntl-2,ntl-3,rbd-1,rps-10,rps-13,rps-4	6	Complex 284	ntl-2,rbd-1	2
16429126	YPC1021	C05C8.2,ero-1,F13H8.2,F58B3.4,H20J04.4,K01G5.5,nol-5,pas-3,R05D11.4,rla-0,rpl-1,rpl-15,rpl-16,rpl-19,rpl-2,rpl-26,rpl-33,rpl-36,rpl-4,rpl-6,rps-1,rps-14,rps-16,rps-17,rps-18,rps-22,rps-24,Y23H5B.6,Y39A1A.14,Y48B6A.13,Y73E7A.2,Y75B8A.7	32	Complex 41	pas-3,Y39A1A.14	2
16429126	YPC1025	gbf-1,phb-1,phb-2,pld-1,pmr-1,rpl-4,spg-7	7	Mannan Polymerase II	phb-2,spg-7	2
16429126	YPC1319	gdh-1,gpi-1,hmgr-1,phb-1,phb-2,pmr-1,spg-7	7	m-AAA protease complex	phb-2,spg-7	2
26344197	AMMC1852	lpd-5,ostb-1,phb-1,phb-2,vdac-1,W09C5.8,Y54G2A.18	7	30	phb-2,W09C5.8	2
16429126	YPC1274	div-1,F38A1.8,F44B9.8,pri-2,R186.3,rfc-1,rfc-3,rfc-4,rps-6,uso-1,Y47D3A.29	11	DNA polymearse alpha-primase complex	pri-2,R186.3	2
16429126	YPC1175	alh-13,cfi-1,hat-1,K12C11.1,lin-53,pyr-1,R08D7.7,rpl-38,rps-10,rpt-2,rpt-3,rpt-5,uso-1	13	Histone acetyltransferase B complex	R08D7.7,rpl-38	2
16429126	YPC1176	alh-13,cfi-1,F55F10.1,K07E3.4,K12C11.1,nath-10,R08D7.7,rpl-10,rpl-13,rpl-15,rpl-38,rps-11,rps-9,sur-6,T08A11.1,uso-1	16	Complex 6	R08D7.7,rpl-38	2
16429126	YPC1140	C02F5.7,C08H9.2,dnj-11,E04D5.1,F38B6.4,iffb-1,ifg-1,K07E3.4,rack-1,rpl-10,rpl-12,rpl-27,rpl-3,rpl-30,rpl-6,rpl-7A,rps-10,rps-11,rps-13,rps-14,rps-17,rps-20,rps-21,rps-22,rps-3,rps-4,rps-5,rps-7,skih-2,sos-1,xrn-2,Y47A7.1	32	Ribosome-associated complex (RAC)	rack-1,xrn-2	2
16429126	YPC1207	F13H8.2,F53F4.11,F55F8.3,fib-1,let-716,nol-5,nol-6,R05D11.4,rbd-1,tag-184,wdr-46,Y53C12B.2,Y75B8A.7,ZC434.4	14	Complex 266	rbd-1,wdr-46	2
26344197	AMMC1304	ama-1,rpb-10,rpb-11,rpb-12,rpb-2,rpb-3,rpb-4,rpb-7,rpb-9,spt-5,Y39B6A.36	11	29	rpb-7,spt-5	2
16429126	YPC1169	aos-1,rpb-11,rpb-4,rpb-5,rpb-6,rpb-7,spt-4,spt-5	8	Complex 158	rpb-7,spt-5	2
16429126	YPC1167	C48E7.2,cdc-14,cgh-1,ehs-1,M106.7,mafr-1,rpac-19,rpac-40,rpb-10,rpb-5,rpb-6,rpb-8,rpc-1,rpc-11,rpc-25,rpoa-1,rpoa-12,rpoa-2,swsn-1,tftc-3,tom-1,W06E11.1,W09C3.4	23	RNA polymerase III complex	rpb-8,W06E11.1	2
20620961	YPC_CON1077	C48E7.2,M106.7,rpac-19,rpac-40,rpb-10,rpb-5,rpb-6,rpb-8,rpc-1,rpc-11,rpc-2,rpc-25,W06E11.1,W09C3.4	14	RNA polymerase III complex	rpb-8,W06E11.1	2
26344197	AMMC1015	C37A2.7,rla-0,rla-1,rpl-1,rpl-10,rpl-11.1,rpl-11.2,rpl-12,rpl-13,rpl-14,rpl-15,rpl-16,rpl-17,rpl-18,rpl-19,rpl-2,rpl-21,rpl-22,rpl-23,rpl-24.1,rpl-25.1,rpl-25.2,rpl-26,rpl-27,rpl-28,rpl-3,rpl-30,rpl-31,rpl-32,rpl-33,rpl-34,rpl-35,rpl-36,rpl-38,rpl-4,rpl-43,rpl-5,rpl-6,rpl-7,rpl-7A,rpl-9,rps-0,rps-1,rps-10,rps-11,rps-12,rps-13,rps-14,rps-15,rps-16,rps-18,rps-19,rps-2,rps-20,rps-22,rps-23,rps-25,rp…	68	0	rpl-38,rps-26	2
16429126	YPC1051	eif-6,F10E7.5,lpd-7,ngp-1,nst-1,pro-1,pro-3,rpl-2,rpl-27,rpl-3,rpl-30,rpl-31,rpl-36,rpl-38,rpl-7,rpl-7A,T04A8.6,T07A9.9,W08E12.7,W09C5.1,Y37E3.8,Y54E10A.10,Y56A3A.18	23	Complex 24	rpl-38,T04A8.6	2
26344197	AMMC1184	act-2,act-4,arp-6,cor-1,eef-1A.2,ekl-4,F39H11.1,pyr-1,ruvb-1,ruvb-2	10	62	ruvb-1,ruvb-2	2
19040720	YChrMod1005	clk-2,R10H10.7,ruvb-1,ruvb-2,trr-1	5	ASTRA Complex	ruvb-1,ruvb-2	2
14690608	YChrMod1008	act-2,act-4,arp-6,bet-1,bet-2,C17E4.6,ekl-4,F39H11.1,gfl-1,ruvb-1,ruvb-2,ssl-1,swsn-6	13	SWR1 Complex	ruvb-1,ruvb-2	2
12887900	YChrMod1014	act-2,act-4,ruvb-1,ruvb-2,swsn-6,Y105E8B.7	6	INO80 Complex	ruvb-1,ruvb-2	2
16429126	YPC1091	arf-1.2,athp-2,daf-21,F52B11.2,H28O16.1,isw-1,pmr-1,rad-50,ruvb-1,ruvb-2,sar-1,swsn-6,Y105E8B.7	13	INO80 protein complex	ruvb-1,ruvb-2	2
20620961	YPC_CON1096	act-2,act-4,arp-6,bet-1,bet-2,C17E4.6,ekl-4,F39H11.1,gfl-1,ruvb-1,ruvb-2,ssl-1,swsn-6	13	SWR1 complex	ruvb-1,ruvb-2	2
20620961	YPC_CON1151	act-2,act-4,ruvb-1,ruvb-2,swsn-6	5	INO80 complex	ruvb-1,ruvb-2	2
20620961	YPC_CON1152	chn-1,F32D8.4,ruvb-1,ruvb-2	4	R2TP complex	ruvb-1,ruvb-2	2
26344197	AMMC1324	ruvb-1,snr-3	2	854	ruvb-1,snr-3	2
26344197	AMMC1441	snr-3,snr-4,snr-5	3	696	snr-3,snr-5	2
16429126	YPC1154	C05C8.2,C48B6.2,ero-1,F53F4.11,F58B3.4,H20J04.4,K01G5.5,nath-10,nol-5,R05D11.4,rpb-10,rpl-15,rpl-19,rpl-26,rpl-33,rps-16,rps-22,T02H6.1,tag-184,Y23H5B.6,Y48B6A.13,Y48G1A.4,Y53C12B.1,Y61A9LA.10,Y73E7A.2,Y75B8A.7,ZK430.7,ZK795.3	28	Complex 468	T02H6.1,Y48G1A.4	2
20620961	YPC_CON1329	T02H6.11,ucr-1,ucr-2.1,ucr-2.3,ZK121.2	5	subunit VII of the cytochrome bc1 complex	T02H6.11,ucr-1	2
26344197	AMMC1272	cco-2,cyc-1,isp-1,nkb-1,nkb-3,T02H6.11,Y71H2AM.5	7	143	T02H6.11,Y71H2AM.5	2
16429126	YPC1112	C01G10.8,C52B9.4,cri-3,daf-21,F52B11.2,gcn-1,hsp-1,idha-1,rps-0,xpo-1,xpo-2	11	Complex 171	xpo-1,xpo-2	2
26344197	AMMC1085	adss-1,ahcy-1,aipl-1,alh-6,ctl-1,ctl-3,cyn-3,cyn-7,exc-9,F40A3.3,fkb-2,fkb-8,got-1.2,gpx-1,gpx-2,hrp-1,ldh-1,mdh-2,msi-1,sod-1,sod-2,sod-3,sod-5,tkt-1,ufm-1,unc-60,unc-78,valv-1	28	5	ahcy-1	1
20620961	YPC_CON1356	ahcy-1	1	putative Sah1-Caf16 complex	ahcy-1	1
26344197	AMMC1169	asb-1,asb-2,asg-1,asg-2,atp-2,atp-3,atp-4,atp-5,F58F12.1,H28O16.1,hpo-18,mtch-1,R04F11.2,Y69A2AR.18,ZC262.5	15	18	atp-4	1
20620961	YPC_CON1129	byn-1,rps-3,T23D8.3,ZK792.5	4	nucleolar preribosome, small subunit precursor (GO)	byn-1	1
26344197	AMMC1092	C01A2.4,vps-24,vps-32.1,vps-32.2	4	351	C01A2.4	1
26344197	AMMC1093	C01A2.4,vps-2	2	552	C01A2.4	1
16429126	YPC1042	C16A3.4,C34B2.6,C53H9.2,ddx-17,K07E3.4,mel-32,rla-0,rpl-12,rpl-13,rpl-16,rpl-17,rpl-18,rpl-2,rpl-27,rpl-33,rpl-36,rpl-6,rpl-7A,rps-14,T25G3.3,W08E12.7	21	Complex 5	C16A3.4	1
16429126	YPC1208	C16A3.4,C34B2.6,C53H9.2,eif-6,F10E7.5,F55F10.1,K07E3.4,ngp-1,pro-1,pro-3,rpl-12,rpl-17,rpl-24.1,rpl-27,rpl-3,rpl-31,rpl-36,rpl-5,rpl-6,rpl-7A,T07A9.9,T25G3.3,W08E12.7,Y48A6C.4,Y56A3A.18	25	Complex 50	C16A3.4	1
20620961	YPC_CON1117	C16A3.4,C53H9.2,T25G3.3	3	putative Lsg1-Nmd3-Rei1 complex	C16A3.4	1
16429126	YPC1084	C18A3.3,C47E12.7,K12H4.3,pcaf-1,rpl-1,rpl-12,rpl-23,rpl-27,rpl-33,rpl-35,rps-14,top-1	12	Complex 125	C18A3.3	1
16429126	YPC1217	C18A3.3	1	Complex 128	C18A3.3	1
16429126	YPC1220	C18E9.2,dnj-29	2	Sec62_Sec63 complex	C18E9.2	1
20620961	YPC_CON1126	C18E9.2,dnj-29	2	endoplasmic reticulum Sec complex	C18E9.2	1
16429126	YPC1182	C37H5.5,C43E11.9,F23B12.7,F53F4.11,F55F8.2,K12H4.3,nol-1,nst-1,pro-2,puf-12,rbm-28,rpl-27,rpl-36,tag-345,Y48A6C.4,Y71G12B.8,ZK512.2	17	Complex 440	C37H5.5	1
20620961	YPC_CON1089	C37H5.5,pro-2	2	Noc2p-Noc3p complex (GO)	C37H5.5	1
26344197	AMMC1159	cap-1,cap-2,crml-1,hum-2,unc-94	5	211	cap-2	1
26344197	AMMC1500	cap-1,cap-2	2	361	cap-2	1
16429126	YPC1306	cap-1,cap-2,cmd-1,cor-1,cri-3,hum-1,hum-2,nmy-1,Y60A3A.7	9	Complex 487	cap-2	1
16429126	YPC1307	cap-1,cap-2	2	Actin capping complex	cap-2	1
16429126	YPC1308	cap-1,cap-2,cmd-1,cor-1,cri-3,F11A10.7,hum-1,hum-2,JC8.2,K12H4.3,nmy-1,T22D1.3,unc-45,Y60A3A.7	14	Actin-associated motorproteins 2 complex	cap-2	1
20620961	YPC_CON1211	cap-1,cap-2	2	F-actin capping protein complex (GO)	cap-2	1
20620961	YPC_CON1212	cap-1,cap-2	2	putative Yer071c-Aim21-Cap1-Cap2 complex	cap-2	1
26344197	AMMC1894	cct-8,chc-1	2	947	cct-8	1
16429126	YPC1125	C05D11.1,cct-8,copb-2,eef-1G,mtk-1,pod-2,prdx-2,rps-14,rps-24,rpt-1,tag-335,vars-2	12	Complex 91	cct-8	1
16429126	YPC1139	aco-2,C01G10.8,cct-8,glb-13,pfk-1.1	5	Complex 314	cct-8	1
16429126	YPC1142	cct-8,eef-2,F11A10.7,him-1,JC8.2,rnr-2,rpl-13,rpl-15,rpl-19,rpl-3,rps-6,smc-3,vars-2	13	Cohesin complex	cct-8	1
16429126	YPC1143	atx-2,cct-8,cel-1,eif-3.C,F55A3.3,gdh-1,hsp-1,iffb-1,kin-10,M142.5,rep-1,top-2	12	mRNA guanylyl transferase complex	cct-8	1
16429126	YPC1188	cct-2,cct-5,cct-6,cct-8,pod-2,pph-6	6	Complex 443	cct-8	1
16429126	YPC1189	arx-1,arx-2,arx-3,arx-4,arx-5,arx-6,cct-5,cct-8,ngp-1,pod-2	10	ARP2_3 complex	cct-8	1
20620961	YPC_CON1286	cdk-8,cic-1,Y5F2A.4	3	transcription factor complex (GO)	cic-1	1
26344197	AMMC1677	cpf-1,cpf-2,F43G6.5,suf-1,T15H9.6	5	185	cpf-2	1
26344197	AMMC1777	cpf-2,pcf-11	2	715	cpf-2	1
20620961	YPC_CON1265	clpf-1,cpf-2,pcf-11,R09B3.3,suf-1	5	cleavage factor I complex	cpf-2	1
26344197	AMMC1576	cpsf-1,cpsf-2,cpsf-3,cpsf-4,fipp-1,pcf-11,pfs-2,symk-1	8	68	cpsf-2	1
26344197	AMMC1101	acaa-2,aldo-1,aldo-2,ard-1,crt-1,cyn-5,cyn-6,erm-1,inos-1,pdi-2,plst-1,rhi-1,T25B9.9,ubh-1,ubh-3	15	12	crt-1	1
26344197	AMMC1102	ard-1,cnx-1,crt-1,cyn-5,cyn-6,enpl-1,erm-1,inos-1,pcn-1,pdi-2,pdi-3,plst-1	12	14	crt-1	1
26344197	AMMC1898	crt-1,enol-1	2	685	crt-1	1
26344197	AMMC1902	crt-1,enol-1	2	689	crt-1	1
26344197	AMMC1905	crt-1,enol-1	2	688	crt-1	1
26344197	AMMC1747	dcaf-1,F48C1.5	2	535	dcaf-1	1
20620961	YPC_CON1413	dhc-1,dlc-1	2	cytoplasmic dynein complex (GO)	dhc-1	1
20620961	YPC_CON1205	dld-1,F52A8.5,gcsh-1,gcst-1,R12C12.1	5	glycine cleavage complex (GO)	dld-1	1
20620961	YPC_CON1009	C56G2.7,D2045.2,dss-1,F40G9.17,F56F11.4,rpn-1,rpn-10,rpn-11,rpn-12,rpn-2,rpn-3,rpn-5,rpn-6.1,rpn-7,rpn-8,rpn-9,rpt-1,rpt-2,rpt-3,rpt-4,rpt-5,rpt-6,usp-14	23	proteasome regulatory particle	dss-1	1
16429126	YPC1447	ego-2	1	Bro1_Snf7 complex	ego-2	1
26344197	AMMC1450	eif-3.I,imb-1,imb-3,ran-1,rpn-5	5	967	eif-3.I	1
16429126	YPC1060	anoh-2,C37C3.2,eif-3.G,eif-3.I,rpl-14,rpl-16,rpl-18,rpl-2,rpl-26,rpl-33,rpl-36,rps-1,rps-11,rps-16,rps-18,rps-6,rps-9,vbh-1,W07E11.1	19	Complex 408	eif-3.I	1
16429126	YPC1416	eif-3.I,ero-1,ostb-1,ostd-1,ribo-1,stt-3,W04G3.5	7	Oligosaccharyl-transferase complex	eif-3.I	1
20620961	YPC_CON1148	abce-1,C37C3.2,egl-45,eif-1,eif-3.B,eif-3.C,eif-3.G,eif-3.I,eif-3.J,iffb-1	10	eukaryotic translation initiation factor 3 complex	eif-3.I	1
26344197	AMMC1197	cdd-1,cdd-2,dhp-1,dhp-2,dph-1,dph-2,eef-2,erfa-3	8	172	erfa-3	1
26344197	AMMC1802	erfa-3,pps-1	2	529	erfa-3	1
20620961	YPC_CON1342	erfa-1,erfa-3	2	translation release factor complex	erfa-3	1
26344197	AMMC1232	acdh-7,acdh-8,art-1,chc-1,cnx-1,enpl-1,F01G4.6,idha-1,let-767,mrp-1,mrp-2,ostd-1,ribo-1,T05F1.8,ucr-2.1,ucr-2.2,Y37E11AM.3	17	15	F01G4.6	1
26344197	AMMC1548	cnx-1,F01G4.6,idha-1,mrp-1,mrp-2,paa-1,T05F1.8,tat-5	8	105	F01G4.6	1
26344197	AMMC1581	F10C2.4,F12F6.7	2	559	F10C2.4	1
20620961	YPC_CON1230	F10C2.4,F12F6.7	2	delta DNA polymerase complex	F10C2.4	1
26344197	AMMC1585	F10E9.4,rpac-19,rpac-40,rpoa-1,rpoa-2	5	171	F10E9.4	1
16429126	YPC1103	B0361.6,ddx-17,F10B5.2,F19F10.9,fib-1,iftb-1,K01G5.5,K07E3.4,larp-1,pes-4,rpl-13,rpl-43,rpl-6,rps-17,rps-24,rps-4,rps-6,vig-1,Y46E12BL.2	19	Complex 225	F19F10.9	1
16429126	YPC1325	F10B5.2,F19F10.9,gcn-2	3	Complex 263	F19F10.9	1
20620961	YPC_CON1149	C27F2.10,F20D12.2,tag-115	3	Sac3-Thp1 complex	F20D12.2	1
26344197	AMMC1428	C48B6.2,F27C1.6,Y75B8A.7	3	340	F27C1.6	1
16429126	YPC1347	cor-1,F52C12.3,rps-4,sax-2,uso-1,vacl-14	6	Complex 327	F52C12.3	1
16429126	YPC1382	F52C12.3,tufm-1	2	Complex 223	F52C12.3	1
20620961	YPC_CON1311	F52C12.3,K08D10.12,Y56A3A.11	3	tRNA-intron endonuclease complex (GO)	F52C12.3	1
20620961	YPC_CON1312	F52C12.3,Y56A3A.11	2	tRNA-intron endonuclease complex	F52C12.3	1
26344197	AMMC1117	cyc-1,F59C6.5,isp-1,sdha-1,sdha-2,Y51H1A.3	6	200	F59C6.5	1
26344197	AMMC1686	atn-1,F32B5.1,F44G3.2,F59C6.5,lev-11,myo-3,myo-5	7	181	F59C6.5	1
26344197	AMMC1118	ftt-2,gck-4,par-5,ubxn-2	4	273	ftt-2	1
26344197	AMMC1751	ftt-2,par-5	2	163	ftt-2	1
20620961	YPC_CON1314	ftt-2,par-5,tre-1,tre-3	4	putative Nth1-Bmh1-Bmh2 complex	ftt-2	1
16429126	YPC1096	gpd-4,ife-3,rpl-1,rps-8,T22D1.3	5	Complex 221	gpd-4	1
20620961	YPC_CON1273	enol-1,gpd-2,gpd-4,pgk-1	4	putative Tdh3-Pgk1-Eno2-Fba1-Pgm1 complex	gpd-4	1
20620961	YPC_CON1274	gpd-2,gpd-4	2	putative Tdh1-Tdh2 isozyme complex	gpd-4	1
26344197	AMMC1190	daf-21,gtbp-1,hsp-1,hsp-17,hsp-25,hsp-6,lec-3,rpl-7,rps-4	9	959	gtbp-1	1
26344197	AMMC1703	F37H8.5,gtbp-1	2	434	gtbp-1	1
16429126	YPC1061	fib-1,gtbp-1,ife-3,ifg-1,let-603,T07A9.8	6	Complex 467	gtbp-1	1
16429126	YPC1062	fib-1,gtbp-1,idh-1,let-603,rad-50,rpl-1,rps-1	7	Bre5_Ubp3 complex	gtbp-1	1
20620961	YPC_CON1365	gtbp-1	1	Ubp3-Bre5 complex	gtbp-1	1
26344197	AMMC1559	F08D12.1,H06I04.3	2	761	H06I04.3	1
26344197	AMMC1798	H06I04.3,lpd-7	2	753	H06I04.3	1
26344197	AMMC1800	H06I04.3,nol-5	2	731	H06I04.3	1
16429126	YPC1088	B0511.6,C24H12.4,C43E11.9,C47E12.7,F44G4.1,F53F4.11,H06I04.3,K12H4.3,mac-1,nol-1,nst-1,puf-12,rbm-28,rpl-15,rpl-23,rpl-3,rpl-30,rpl-31,rpl-7,rpl-7A,T06E6.1,T07A9.9,tag-345,W08E12.7,Y54E10A.10,Y71G12B.8,Y94H6A.5,ZK512.2	28	Complex 316	H06I04.3	1
16429126	YPC1406	H06I04.3,K02C4.3	2	Complex 93	H06I04.3	1
26344197	AMMC1294	C25H3.4,gcn-1,hars-1,hoe-1	4	242	hars-1	1
26344197	AMMC1418	hars-1,hipr-1,nono-1,sars-1	4	285	hars-1	1
26344197	AMMC1419	bmy-1,hars-1,sars-1	3	304	hars-1	1
26344197	AMMC1447	hda-1,hda-3,sin-3	3	321	hda-1	1
19040720	YChrMod1006	C16A11.4,gei-8,hda-1,hda-2,hda-3,ing-3,lsy-13,set-26,sin-3	9	Rpd3L (expanded) Complex	hda-1	1
16314178	YChrMod1010	C16A11.4,hda-1,hda-3,ing-3,lsy-13,set-26,sin-3	7	Rpd3L Complex	hda-1	1
9393435	YChrMod1019	hda-1,hda-3,sin-3	3	Sin3-type Complex	hda-1	1
19040720	YChrMod1020	cfi-1,hda-1,hda-3	3	Snt2 Complex	hda-1	1
16286008	YChrMod1021	hda-1,hda-3,mrg-1,sin-3	4	Rpd3S Complex	hda-1	1
20620961	YPC_CON1116	C16A11.4,hda-1,hda-3,ing-3,lsy-13,set-26,sin-3	7	Rpd3L complex	hda-1	1
16429126	YPC1120	hecd-1,mon-2,pad-1,rps-0	4	Complex 318	hecd-1	1
16429126	YPC1137	abcf-3,C01G10.8,daf-21,drp-1,gcn-1,hecd-1,rpn-1,rpoa-2,rpt-3	9	Anthranilate synthase complex	hecd-1	1
16429126	YPC1273	clu-1,F55F10.1,hecd-1,idha-1,nars-1,pars-1,rpl-10,rpl-24.1	8	Complex 172	hecd-1	1
20620961	YPC_CON1125	C52B9.8,gei-17,ham-3,his-19,his-35,pbrm-1,snfc-5,swsn-1,swsn-2.2,swsn-4	10	RSC complex	his-19	1
26344197	AMMC1457	hmg-4,pafo-1	2	764	hmg-4	1
26344197	AMMC1769	chd-1,F55A3.3,hmg-4	3	346	hmg-4	1
26344197	AMMC1770	F55A3.3,hmg-4,top-1	3	350	hmg-4	1
11432837	YChrMod1015	F55A3.3,hmg-1.1,hmg-1.2,hmg-3,hmg-4	5	FACT Complex	hmg-4	1
20620961	YPC_CON1159	F55A3.3,hmg-3,hmg-4	3	FACT complex	hmg-4	1
26344197	AMMC1009	dnj-1,dnj-11,dnj-12,dnj-13,dnj-19,dnj-27,hsp-1,hsp-110	8	16	hsp-110	1
26344197	AMMC1339	hsp-110,math-33	2	817	hsp-110	1
16429126	YPC1080	cdk-12,hsp-110,rpl-1,rps-13,rps-9	5	C-terminal domain kinase I complex	hsp-110	1
16429126	YPC1148	ada-2,cdk-8,dpy-22,hsp-110,let-49,mdt-10,mdt-21,mdt-6,npp-21,pcaf-1,ppk-3,rgr-1,rpl-14,rpl-17,rpl-18,rpl-19,rpl-30,rpl-33,rpl-35,rpl-7A,rps-14,rps-17	22	Mediator complex, SRB subcomplex of RNA polymerase II	hsp-110	1
16429126	YPC1162	C05D11.1,eef-2,hsp-110,hsp-60,pod-2,prdx-2,pyr-1,rpl-18,rpl-36,rpn-2,rps-14,rpt-3,tag-335,vars-2	14	Complex 135	hsp-110	1
16429126	YPC1258	enol-1,hsp-110,pgk-1,tpi-1	4	Complex 212	hsp-110	1
16429126	YPC1259	glb-13,hsp-110	2	Complex 480	hsp-110	1
16429126	YPC1260	hsp-110	1	Complex 283	hsp-110	1
16429126	YPC1261	chc-1,clic-1,ehs-1,glb-13,hipr-1,hsp-110,prdx-2	7	Clathrin	hsp-110	1
26344197	AMMC1832	calu-1,icd-2,ZC395.10	3	336	icd-2	1
26344197	AMMC1661	ima-2,ima-3	2	381	ima-3	1
26344197	AMMC1664	ima-2,ima-3	2	244	ima-3	1
26344197	AMMC1688	cand-1,copb-1,ima-3	3	248	ima-3	1
16429126	YPC1104	B0361.6,C24H12.4,ima-3,imb-1,imb-3,pas-1,pas-2,pas-6,pbs-7,rpt-5,ulp-1,Y46E12BL.2	12	Complex 216	ima-3	1
20620961	YPC_CON1363	fib-1,K07C5.4,M28.5,nol-5	4	box C/D snoRNP complex (GO)	K07C5.4	1
20620961	YPC_CON1269	F32B6.3,K07C5.6	2	putative Slu7-Prp18 complex	K07C5.6	1
20620961	YPC_CON1055	kin-19,kin-20,riok-2,T23D8.3,tag-151	5	putative Hrr25-Ltv1-Rio2-Tsr1 complex	kin-20	1
20620961	YPC_CON1056	kin-19,kin-20	2	monopolin complex (GO)	kin-20	1
26344197	AMMC1331	capg-2,hcp-6,kle-2	3	409	kle-2	1
26344197	AMMC1424	lars-1,uba-1	2	870	lars-1	1
16429126	YPC1314	E02H1.1,F49D11.10,K05C4.5,lars-1,rpl-1,toe-1,Y23H5B.5,Y46E12BL.2,Y53C12B.2	9	Complex 159	lars-1	1
26344197	AMMC1712	let-70,ubc-20	2	565	let-70	1
20620961	YPC_CON1081	D2045.2,E01B7.1,F53F4.11,let-70,rad-23,ubc-1,ubc-20,ubc-21,ubr-1	9	proteasome complex (GO)	let-70	1
26344197	AMMC1227	let-92,paa-1,ppfr-4,pptr-1,pptr-2,sur-6	6	24	let-92	1
16429126	YPC1187	cct-2,cct-5,let-92,pod-2,pph-6,ppk-3,saps-1,sos-1	8	Sit4_Sap185 protein phosphatase complex	let-92	1
16429126	YPC1193	gei-8,hda-2,imb-1,let-92,mtss-1	5	Set3 histone deacetylase protein complex	let-92	1
16429126	YPC1339	F53E4.1,let-92,paa-1,rps-1,rps-17,rps-24,rps-6,sos-1,sur-6,T08A11.1,tbcd-1,unc-32	12	Protein phosphatase 2A complex	let-92	1
20620961	YPC_CON1107	let-92,paa-1,pptr-1,pptr-2,sur-6	5	protein phosphatase type 2A complex	let-92	1
26344197	AMMC1699	mca-2,mca-3,mrp-1,mrp-2,tat-5	5	400	mca-3	1
26344197	AMMC1892	mdt-27	1	652	mdt-27	1
26344197	AMMC1305	mrpl-28,mrps-18C	2	724	mrpl-28	1
26344197	AMMC1912	mrpl-15,mrpl-28	2	725	mrpl-28	1
26344197	AMMC1913	mrpl-28,mrpl-38	2	729	mrpl-28	1
16429126	YPC1126	aagr-3,C18B12.6,copa-1,copb-1,copb-2,copd-1,copz-1,ero-1,erv-46,mrpl-15,mrpl-28,mrpl-41,mrpl-46,mrpl-49,T14G10.5,tag-184	16	COPI complex	mrpl-28	1
26344197	AMMC1306	mrpl-15,mrpl-38,mrpl-4,mrps-18C	4	251	mrpl-4	1
16429126	YPC1003	B0024.11,F09F7.4,F10F2.2,F32A7.4,mrps-10,mrps-15,mrps-16,mrps-2,mrps-5,mrps-6,mrps-7,mrps-9	12	Complex 173	mrps-5	1
16429126	YPC1004	B0024.11,F09F7.4,F10F2.2,F32A7.4,mrps-10,mrps-15,mrps-16,mrps-2,mrps-5,mrps-6,mrps-7,mrps-9,rps-15,vbh-1,W02G9.3	15	Mitochondrial ribosomal small subunit	mrps-5	1
20620961	YPC_CON1217	F09F7.4,F32A7.4,mrps-10,mrps-12,mrps-15,mrps-16,mrps-2,mrps-5,mrps-6,mrps-7,mrps-9,rps-15,T14B4.2	13	mitochondrial small ribosomal subunit	mrps-5	1
26344197	AMMC1393	eif-3.H,nap-1	2	946	nap-1	1
26344197	AMMC1394	eif-3.H,nap-1	2	869	nap-1	1
26344197	AMMC1516	nap-1	1	811	nap-1	1
16429126	YPC1310	athp-2,F33H2.5,F44B9.8,isw-1,K08F4.1,nap-1,pole-2,rfc-2,rpa-1,rps-4,rps-6,T07A9.8,T22D1.3,T26A5.8,top-1,vbh-1	16	DNA polymerase epsilon complex	nap-1	1
16429126	YPC1311	gpi-1,nap-1,rps-1,sad-1,T14B4.1	5	Complex 47	nap-1	1
16429126	YPC1312	nap-1	1	Complex 433	nap-1	1
20620961	YPC_CON1317	npp-1,npp-11,npp-13	3	nucleoporin Nsp1 subcomplex	npp-1	1
20620961	YPC_CON1060	npp-10,npp-11,npp-14,rae-1	4	nucleoporin Nup82 subcomplex	npp-10	1
26344197	AMMC1871	npp-20,sec-31	2	448	npp-20	1
16429126	YPC1321	emb-5,mtss-1,npp-20,rpl-10,rpl-7,sec-23,sec-24.2,sec-31,Y42H9AR.1	9	Coatomer COPII complex	npp-20	1
20620961	YPC_CON1024	ntl-2,ntl-3	2	CCR4-NOT Not2-Not5 subcomplex	ntl-2	1
26344197	AMMC1062	F57C9.1,ife-3,ifg-1,pab-1,pab-2	5	101	pab-1	1
26344197	AMMC1360	C37A2.7,pab-1,pab-2	3	882	pab-1	1
26344197	AMMC1614	eef-1G,pab-1,pab-2,rpl-17,rpl-7A,rps-6	6	968	pab-1	1
26344197	AMMC1617	hsp-1,pab-1,pab-2	3	884	pab-1	1
26344197	AMMC1618	pab-1,pab-2,rps-9	3	943	pab-1	1
26344197	AMMC1619	pab-1,pab-2,rps-16	3	831	pab-1	1
26344197	AMMC1620	pab-1,pab-2,rps-4	3	855	pab-1	1
26344197	AMMC1621	eef-1A.2,pab-1,pab-2	3	830	pab-1	1
20620961	YPC_CON1029	ife-3,ifg-1,pab-1,pab-2	4	eukaryotic translation initiation factor 4F complex	pab-1	1
16429126	YPC1005	B0024.11,B0361.6,B0495.8,C44E4.4,ddx-15,F10B5.2,F33H2.5,ife-3,ifg-1,inf-1,K01G5.5,larp-1,ncbp-1,nrd-1,pabp-2,rnp-7,rpl-31,rps-10,rps-16,rps-20,rps-22,smg-2,T22D1.3,Y23H5B.6,ZK1067.2	25	Pab1_eIF4G_eIF4E complex	pabp-2	1
16429126	YPC1006	B0024.11,C25A1.4,C44E4.4,F33H2.5,ife-3,ifg-1,inf-1,K01G5.5,larp-1,ncbp-1,pabp-2,pole-2,rnp-7,rpl-31,rps-10,rps-20,rps-22,rps-6,T07A9.8,T22D1.3	20	Complex 240	pabp-2	1
16429126	YPC1022	C08H9.2,C44E4.4,cdk-9,drsh-1,ife-3,ifg-1,larp-1,mtr-4,ncbp-1,ncbp-2,nrd-1,pabp-2,rpl-4,smg-2,snr-1,snr-4,T08A11.1,ZK1067.2	18	Complex 64	pabp-2	1
16429126	YPC1095	ife-3,ifg-1,larp-1,pabp-2,rps-10,rps-20,rps-22,rps-8,T22D1.3	9	Complex 425	pabp-2	1
16429126	YPC1098	cas-1,F43C1.1,ife-3,ifg-1,nrd-1,pabp-2,ZK1067.2	7	Complex 103	pabp-2	1
16429126	YPC1213	ifg-1,pabp-2	2	Complex 110	pabp-2	1
16429126	YPC1214	C44E4.4,eef-1A.2,ifg-1,mtr-4,ncbp-2,nrd-1,pabp-2,riok-2,rnp-7,rps-11,rps-22,rps-8,rps-9,smg-2,T07F10.3,T08A11.1,Y23H5B.6,ZK1067.2	18	Complex 237	pabp-2	1
20620961	YPC_CON1120	pabp-2	1	putative Sgn1-Ygr250c complex	pabp-2	1
16429126	YPC1035	C05D11.1,C56G2.7,cdc-6,D2045.2,F40G9.17,pas-1,pas-2,pas-3,pas-4,pas-6,pas-7,pbs-1,pbs-3,pbs-4,pbs-5,pbs-6,pbs-7,pms-2,rad-50,rpn-1,rpn-10,rpn-11,rpn-12,rpn-2,rpn-3,rpn-5,rpn-6.1,rpn-7,rpn-8,rpn-9,rps-18,rpt-1,rpt-2,rpt-3,rpt-4,rpt-5,tom-1,usp-14	38	19_22S regulator	pas-3	1
16429126	YPC1036	D2045.2,F40G9.17,pas-1,pas-2,pas-3,pas-4,pas-6,pas-7,pbs-1,pbs-3,pbs-4,pbs-5,pbs-6,pbs-7,pms-2,rpn-10,rpn-2,rpn-3,rpn-8,ZK795.3	20	20S core particle of the proteasome	pas-3	1
20620961	YPC_CON1419	phb-1,phb-2	2	prohibitin complex	phb-2	1
26344197	AMMC1564	lgl-1,pkc-3	2	569	pkc-3	1
16429126	YPC1121	div-1,F33H2.5,F44B9.8,K08F4.1,pole-2,pri-2,rfc-1,rfc-2,rfc-3,rfc-4,rps-0,rps-6,T08G11.1,T22D1.3,T26A5.8,uso-1,Y47D3A.29,Y53F4B.9	18	Ctf18_Rfc2_Rfc3_Rfc4_Rfc5 complex	pri-2	1
20620961	YPC_CON1335	div-1,pri-1,pri-2,T24C4.5,Y47D3A.29	5	alpha DNA polymerase:primase complex	pri-2	1
26344197	AMMC1591	mog-2,prp-21,repo-1,T13H5.4,teg-4	5	178	prp-21	1
16429126	YPC1191	cgh-1,dcap-2,gut-2,kars-1,lsm-1,lsm-4,lsm-5,prp-21,repo-1,rps-8,smg-2,snr-1,T08A11.2,T13H5.4,teg-4,W03F9.10	16	Cytoplasmic mRNA processing body	prp-21	1
20620961	YPC_CON1233	mog-2,prp-21,repo-1,T08A11.2,T13H5.4,teg-4,W03F9.10	7	snRNP U2	prp-21	1
26344197	AMMC1025	kin-10,kin-3,ppk-2,prp-38	4	214	prp-38	1
26344197	AMMC1469	mfap-1,prp-38	2	524	prp-38	1
26344197	AMMC1342	C31C9.2,dut-1,gdi-1,K07E3.4,pyp-1,sti-1	6	962	pyp-1	1
26344197	AMMC1420	prdx-2,pyp-1	2	898	pyp-1	1
26344197	AMMC1421	alh-9,ctl-1,ctl-3,F08A8.2,F08A8.3,fahd-1,pyp-1	7	217	pyp-1	1
16429126	YPC1057	npp-2,nxf-1,pyp-1,rpl-13,rpl-16,rpl-2,rpl-27,rps-14	8	Complex 228	pyp-1	1
20620961	YPC_CON1191	pyp-1	1	putative Ipp1-Tus1-Ypl066w complex	pyp-1	1
20620961	YPC_CON1192	pyp-1	1	putative Ipp1-Ack1-Rom2 complex	pyp-1	1
16429126	YPC1422	alh-13,R08D7.7	2	Complex 295	R08D7.7	1
26344197	AMMC1704	F38A1.8,R186.3	2	618	R186.3	1
16429126	YPC1369	F38A1.8,R186.3	2	Signal recognition particle receptor	R186.3	1
20620961	YPC_CON1283	F38A1.8,R186.3	2	signal recognition particle receptor complex	R186.3	1
26344197	AMMC1054	arf-3,B0286.3,C12D8.1,C36E6.1,exc-9,F26H9.5,fum-1,glod-4,hrp-1,idh-1,lec-3,msi-1,nex-2,pes-4,prdx-2,pyk-1,pyk-2,rack-1,tiar-1,valv-1,Y106G6D.7,Y24D9A.8,Y94H6A.7,ZK632.4,zyx-1	25	2	rack-1	1
26344197	AMMC1220	C12D8.1,rack-1	2	276	rack-1	1
16429126	YPC1024	hpo-29,rack-1,rpl-27,rpl-4	4	Complex 285	rack-1	1
16429126	YPC1150	C08H9.2,F54C9.9,nath-10,rack-1,rpl-14,rps-10,rps-11,rps-20,rps-24,rps-4,rps-9	11	Complex 368	rack-1	1
16429126	YPC1195	C08H9.2,ddx-15,fib-1,larp-1,plrg-1,rack-1,rpl-12,rpl-31,rps-10,rps-16,rps-20,rps-22,rps-4,rps-8,rps-9	15	Complex 189	rack-1	1
16429126	YPC1385	clu-1,enol-1,hpo-29,K07E3.4,rack-1,rpl-6,rpl-7	7	Complex 272	rack-1	1
16429126	YPC1386	enol-1,hpo-29,rack-1,rpl-31,rpl-7	5	Complex 193	rack-1	1
16429126	YPC1392	eef-1A.2,rack-1,rpl-1,rpl-5,vig-1,Y42H9AR.1	6	Complex 401	rack-1	1
26344197	AMMC1587	rbd-1,riok-2,tag-151,Y46E12BL.2	4	278	rbd-1	1
16429126	YPC1117	rbd-1,rps-0,rps-11,rps-8,rps-9	5	Complex 361	rbd-1	1
26344197	AMMC1161	ddx-15,ddx-17,dnj-23,mtr-4,rha-2,rsp-7,Y48G10A.3	7	67	rha-2	1
26344197	AMMC1162	nath-10,rha-2,ZK795.3	3	322	rha-2	1
16429126	YPC1038	emb-5,epc-1,gfl-1,isw-1,kin-10,kin-3,mrg-1,mys-1,rha-2,rpl-17,rpl-33,rpl-35,sin-3,swsn-1,swsn-6,top-1,trr-1,wdr-5.3	18	Sin3 Histone deacetylase complex	rha-2	1
26344197	AMMC1114	mpk-1,rnr-1,rnr-2	3	202	rnr-1	1
26344197	AMMC1115	ddx-19,rnr-1,rnr-2	3	379	rnr-1	1
16429126	YPC1270	atic-1,cpsf-1,cpsf-3,gsp-2,gsy-1,rnr-1,swd-2.2,Y57G11C.3	8	Protein phosphatase 1 complex	rnr-1	1
20620961	YPC_CON1058	F19G12.2,F58F9.1,rnr-1,rnr-2	4	ribonucleoside-diphosphate reductase complex (GO)	rnr-1	1
26344197	AMMC1151	rpb-5,rpb-6,rpb-8	3	332	rpb-8	1
26344197	AMMC1359	rpb-3,rpb-8	2	773	rpb-8	1
26344197	AMMC1395	ama-1,rpb-8,rpc-1,rpoa-2	4	976	rpb-8	1
16429126	YPC1166	cdc-14,cgh-1,rpac-40,rpb-10,rpb-5,rpb-6,rpb-8,rpoa-1,rpoa-12,rpoa-2,tom-1	11	RNA polymerase I	rpb-8	1
20620961	YPC_CON1076	rpac-19,rpac-40,rpb-10,rpb-12,rpb-5,rpb-6,rpb-8,rpoa-1,rpoa-12,rpoa-2	10	RNA polymerase I complex	rpb-8	1
16429126	YPC1049	dcs-1,gdh-1,mnat-1,R05D11.4,rpl-13,rpl-14,rpl-16,rpl-17,rpl-2,rpl-26,rpl-33,rpl-35,rpl-36,rpl-38,rpl-43,rpl-6,rpl-7A,rps-1,rps-14,rps-16,rps-17,rps-18,rps-24,Y37E3.8,Y56A3A.18	25	Complex 385	rpl-38	1
16429126	YPC1058	ehs-1,rga-1,rpl-12,rpl-13,rpl-16,rpl-19,rpl-2,rpl-35,rpl-38,rpl-6,rps-11,rps-14,rps-6,vig-1	14	Complex 72	rpl-38	1
16429126	YPC1171	cfi-1,K12C11.1,rpl-38,rps-11,T08A11.1	5	Complex 323	rpl-38	1
16429126	YPC1172	alh-13,cfi-1,K12C11.1,rpl-16,rpl-38,rps-9,T08A11.1,uso-1	8	Complex 123	rpl-38	1
16429126	YPC1173	chc-1,clic-1,ehs-1,hipr-1,rab-7,rga-1,rpl-12,rpl-19,rpl-35,rpl-38,rpl-6,rpl-9,rps-11,rps-14,vig-1,Y37E3.8	16	Cytoskeleton-regulatory Lsb3_Las17 complex	rpl-38	1
26344197	AMMC1016	rpl-10,rpl-25.1,rpl-25.2,rpl-4,rpl-5,rps-11,rps-16,rps-17,rps-2,rps-23,rps-26,rps-30	12	957	rps-26	1
26344197	AMMC1323	eef-1A.2,ruvb-1	2	813	ruvb-1	1
16429126	YPC1231	btf-1,F54C9.11,isw-1,rps-3,ruvb-1,sax-2,taf-1,tbp-1,top-1	9	Complex 12	ruvb-1	1
26344197	AMMC1845	eef-1A.2,ruvb-2	2	895	ruvb-2	1
16429126	YPC1092	arf-1.2,athp-2,atp-2,H28O16.1,isw-1,rad-50,ruvb-2,sar-1,swsn-6,Y69A2AR.18	10	ATP-dependent Isw2p-Itc1p chromatin remodeling complex	ruvb-2	1
16429126	YPC1281	C47B2.2,F52B11.2,iars-1,ruvb-2	4	Complex 322	ruvb-2	1
16429126	YPC1376	idha-1,ruvb-2	2	Complex 384	ruvb-2	1
16429126	YPC1381	F52B11.2,iars-1,pmr-1,ruvb-2	4	Complex 362	ruvb-2	1
26344197	AMMC1083	arp-6,C50D2.5,moa-2,mog-2,phf-5,R10D12.13,rnp-2,sap-49,T08A11.2,teg-4,W03F9.10	11	37	sap-49	1
26344197	AMMC1471	D1054.3,skr-1,skr-2	3	395	skr-1	1
20620961	YPC_CON1262	rab-5,skr-1,skr-2	3	putative Skp1-Ypt52-Ymr258c complex	skr-1	1
20620961	YPC_CON1303	skr-1,skr-2	2	CBF3 complex (GO)	skr-1	1
20620961	YPC_CON1304	rbc-1,skr-1,skr-2	3	RAVE complex	skr-1	1
26344197	AMMC1695	dpy-27,mix-1,smc-4	3	482	smc-4	1
20620961	YPC_CON1276	dpy-28,mix-1,smc-4	3	nuclear condensin complex	smc-4	1
26344197	AMMC1084	B0495.8,rnp-7,snr-3,snr-4,tiar-1	5	159	snr-3	1
26344197	AMMC1663	ima-2,snr-3	2	927	snr-3	1
26344197	AMMC1915	snr-1,snr-3	2	760	snr-3	1
16429126	YPC1346	pfkb-1.2,sax-2,snr-3	3	Complex 330	snr-3	1
20620961	YPC_CON1226	F08B4.7,F25B4.5,ncbp-1,ncbp-2,rnp-7,sfa-1,snr-1,snr-3,T07F10.3	9	commitment complex (GO)	snr-3	1
26344197	AMMC1936	lsm-7,snr-1,snr-5,snr-6,snr-7	5	213	snr-5	1
20620961	YPC_CON1453	spg-7	1	m-AAA complex	spg-7	1
26344197	AMMC1024	eif-3.H,kin-3,spt-5	3	792	spt-5	1
16429126	YPC1371	pph-4.1,smk-1,spt-4,spt-5,T14B4.1	5	Complex 16	spt-5	1
20620961	YPC_CON1321	spt-4,spt-5	2	DSIF complex (GO)	spt-5	1
26344197	AMMC1090	B0511.7,C06A8.6,C07H6.2,gsp-1,gsp-2,sds-22,szy-2,ZK945.8	8	93	szy-2	1
26344197	AMMC1875	T02H6.1,ZK430.7	2	446	T02H6.1	1
20620961	YPC_CON1195	lpd-2,T02H6.1	2	small nuclear ribonucleoprotein complex (GO)	T02H6.1	1
26344197	AMMC1067	asb-1,asb-2,eat-6,mtch-1,nkb-1,nkb-3,T02H6.11	7	103	T02H6.11	1
20620961	YPC_CON1087	C07A9.2,C50F2.3,D1081.8,ddx-15,dnj-14,F53B7.3,let-858,M03F8.3,plrg-1,prp-17,skp-1,stip-1,T11G6.8	13	spliceosome	T11G6.8	1
26344197	AMMC1065	acly-1,acly-2,cts-1,mdh-2,mev-1,sdha-1,sdha-2,sdhb-1,T20H4.5	9	75	T20H4.5	1
26344197	AMMC1881	T06E6.1,T26G10.1	2	571	T26G10.1	1
26344197	AMMC1673	F27D4.4,T28D6.6	2	528	T28D6.6	1
26344197	AMMC1413	nono-1,sqd-1,tars-1	3	979	tars-1	1
26344197	AMMC1415	fars-1,fars-3,iars-1,nars-1,sars-2,tars-1	6	82	tars-1	1
16429126	YPC1099	cdc-6,sec-22,syx-7,tars-1,use-1,vti-1,ykt-6	7	SNARE complex	tars-1	1
16429126	YPC1127	dars-1,rpb-4,rpl-18,rpl-36,tars-1,W09C5.1	6	Complex 298	tars-1	1
16429126	YPC1276	cps-6,tars-1	2	Complex 341	tars-1	1
16429126	YPC1286	ctps-1,eel-1,rpl-1,rpl-24.1,rps-5,tars-1,vdac-1	7	Complex 419	tars-1	1
26344197	AMMC1091	B0513.2,thoc-1,thoc-2,thoc-3,Y32H12A.2	5	108	thoc-2	1
20620961	YPC_CON1042	aly-1,aly-2,C25A1.4,hel-1,thoc-2,thoc-3	6	TREX complex	thoc-2	1
26344197	AMMC1105	erm-1,plst-1,tkt-1,trxr-2	4	247	trxr-2	1
26344197	AMMC1781	mppa-1,mppb-1,ucr-1	3	331	ucr-1	1
16429126	YPC1293	alh-13,C50F2.3,mrpl-22,ucr-1	4	Cytochrome bc1 complex	ucr-1	1
26344197	AMMC1562	dpf-5,usp-39	2	616	usp-39	1
26344197	AMMC1580	F10B5.8,F19F10.12,W04A4.5,Y51A2D.7	4	253	W04A4.5	1
26344197	AMMC1843	R02D3.4,W04A4.5	2	970	W04A4.5	1
26344197	AMMC1919	W04A4.5,Y56A3A.31	2	665	W04A4.5	1
26344197	AMMC1396	C48E7.2,M106.7,rpc-1,rpc-11,rpc-2,rpc-25,W06E11.1,W09C3.4,Y47G6A.9	9	36	W06E11.1	1
16429126	YPC1243	athp-2,btf-1,isw-1,pbrm-1,rpa-1,swsn-4,tftc-3,W06E11.1	8	Complex 253	W06E11.1	1
16429126	YPC1400	ehs-1,M106.7,rpac-19,rpc-25,W06E11.1,W09C3.4	6	Complex 288	W06E11.1	1
26344197	AMMC1417	sars-1,wars-1	2	800	wars-1	1
26344197	AMMC1698	rme-1,syx-7,wars-1	3	284	wars-1	1
16429126	YPC1305	atl-1,dna-2,drh-3,imb-1,msh-2,msh-6,mtss-1,pgk-1,rad-51,rpa-1,rpa-2,wars-1	12	DNA repair complex	wars-1	1
16429126	YPC1451	wars-1	1	Complex 334	wars-1	1
26344197	AMMC1299	C35A5.8,emb-8,nex-2,ran-1,ran-3,xpo-1	6	147	xpo-1	1
26344197	AMMC1300	emb-8,npp-9,ran-1,ran-3,ran-5,xpo-1	6	144	xpo-1	1
16429126	YPC1204	agl-1,art-1,D2045.2,daf-21,F38B6.4,gbf-1,gcn-1,hsp-60,imb-2,npp-3,sptl-1,sptl-2,tsr-1,xpo-1	14	Complex 51	xpo-1	1
16429126	YPC1255	acs-4,daf-21,gcn-1,idha-1,imb-2,inf-1,pyr-1,ran-2,rpt-1,xpo-1	10	Complex 357	xpo-1	1
16429126	YPC1367	acs-4,xpo-1	2	Complex 306	xpo-1	1
26344197	AMMC1950	vha-13,xpo-2	2	824	xpo-2	1
16429126	YPC1016	agef-1,cgh-1,idha-1,rla-0,rpl-4,xpo-2	6	Complex 136	xpo-2	1
16429126	YPC1113	abcf-3,C47B2.2,copa-1,copb-1,copb-2,copd-1,copz-1,daf-21,dars-1,eef-2,eel-1,F49B2.6,F52B11.2,gars-1,idha-1,K07E3.4,ndk-1,pfk-1.1,R03G8.4,R03G8.6,rars-2,rpl-30,rpoa-2,rps-0,rpt-5,sar-1,T07F10.1,T08G11.1,T14B4.1,T14G10.5,T16G12.1,xpo-2	32	Complex 36	xpo-2	1
16429126	YPC1192	agef-1,cgh-1,xpo-2	3	Complex 246	xpo-2	1
16429126	YPC1257	C47B2.2,daf-21,eel-1,F49B2.6,F52B11.2,gars-1,iars-1,K07E3.4,ndk-1,R03G8.4,R03G8.6,rars-2,sar-1,T07F10.1,T08G11.1,T14B4.1,T16G12.1,xpo-2	18	Complex 169	xpo-2	1
16429126	YPC1377	cri-3,idha-1,xpo-2	3	Complex 328	xpo-2	1
16429126	YPC1048	ddx-17,iffb-1,K01G5.5,K07E3.4,mel-32,puf-12,rpl-10,rpl-12,rpl-13,rpl-16,rpl-17,rpl-18,rpl-2,rpl-24.1,rpl-27,rpl-33,rpl-6,rps-1,rps-14,rps-22,xrn-2,Y37E3.8	22	Complex 21	xrn-2	1
16429126	YPC1301	mrps-15,pfk-1.1,rla-0,rpl-7A,rps-10,rps-14,rps-17,rps-20,rps-22,sos-1,ubxn-2,vps-29,vps-35,xrn-2	14	Rai1_Rat1 complex	xrn-2	1
20620961	YPC_CON1048	cids-1,dom-3,math-43,xrn-2	4	Rtt103-Rai1-Rat1 complex	xrn-2	1
26344197	AMMC1361	C37C3.2,erfa-1,iftb-1,Y37E3.10,Y39G10AR.8	5	122	Y39G10AR.8	1
26344197	AMMC1609	F13H8.2,F55F8.3,Y23H5B.5,Y45F10D.7,Y53C12B.1	5	167	Y45F10D.7	1
26344197	AMMC1949	Y48G10A.4,Y56A3A.31	2	647	Y48G10A.4	1
20620961	YPC_CON1410	T20B12.3,Y48G1A.4	2	Noc4p-Nop14p complex (GO)	Y48G1A.4	1
20620961	YPC_CON1293	smk-1,Y71H2AM.20	2	putative Psy2-Rrd1 complex	Y71H2AM.20	1
26344197	AMMC1056	B0303.3,ech-1.2,nkb-1,nkb-3,Y63D3A.7,Y71H2AM.5	6	203	Y71H2AM.5	1
26344197	AMMC1154	C06A5.1,D1043.1,R02D3.4,Y56A3A.31,ZC376.6	5	179	ZC376.6	1
26344197	AMMC1962	ZC376.6	1	663	ZC376.6	1
26344197	AMMC1889	stt-3,ZK686.3	2	451	ZK686.3	1
20620961	YPC_CON1331	dad-1,ostb-1,ostd-1,ribo-1,stt-3,ZK686.3	6	oligosaccharyl transferase complex (GO)	ZK686.3	0
26344197	AMMC1001	B0024.11,dao-5,fib-1,M28.5	4	287		0
26344197	AMMC1002	aco-2,C32F10.8,gna-1,gpdh-2,myo-3,myo-5	6	124		0
26344197	AMMC1003	cyn-10,glod-4,glrx-5,JC8.7,sod-1,sod-5,tag-335,trx-1,trx-2,ttx-7	10	64		0
26344197	AMMC1004	vps-15,vps-34	2	560		0
26344197	AMMC1005	csn-1,csn-2,csn-3,csn-4,csn-5,csn-6	6	265		0
26344197	AMMC1006	B0035.1,bub-3	2	896		0
26344197	AMMC1007	cdc-73,chd-1,ctr-9,leo-1,pafo-1,rtfo-1	6	85		0
26344197	AMMC1008	C34C12.8,dnj-1,dnj-10,dnj-17,hap-1,hsp-1,hsp-6,T09B4.9	8	89		0
26344197	AMMC1010	dnj-1,hsp-1	2	438		0
26344197	AMMC1011	pfd-1,pfd-2,pfd-3,pfd-4,pfd-5,pfd-6	6	132		0
26344197	AMMC1012	F31D4.2,F54G2.1,gspd-1,Y48G10A.3	4	229		0
26344197	AMMC1013	enol-1,gspd-1	2	949		0
26344197	AMMC1014	gspd-1,seld-1	2	881		0
26344197	AMMC1017	ptps-1	1	459		0
26344197	AMMC1019	mrpl-24,mrpl-38,mrpl-9	3	717		0
26344197	AMMC1020	mrpl-9,mrps-18C	2	718		0
26344197	AMMC1022	B0205.6	1	551		0
26344197	AMMC1023	kin-10,kin-3,ppk-2,top-2	4	182		0
26344197	AMMC1026	air-2,sqd-1	2	374		0
26344197	AMMC1027	F42G9.1,pmk-1	2	311		0
26344197	AMMC1028	F26H9.5,spl-1,tag-38	3	588		0
26344197	AMMC1029	acaa-2,aldo-1,aldo-2,ard-1,cpn-2,dut-1,eef-2,gpx-1,gpx-2,gst-44,gsto-2,hint-1,lbp-5,lbp-6,lbp-7,lbp-8,lbp-9,plst-1,rhi-1,sti-1,trx-1,ubc-14,ubh-1,ubh-3,Y22D7AL.10	25	3		0
26344197	AMMC1030	sod-1,sod-5,trx-1	3	763		0
26344197	AMMC1031	hsp-1,trx-1	2	948		0
26344197	AMMC1032	alx-1,C16A3.10,C32F10.8,cyn-10,dhs-21,glod-4,got-1.2,JC8.7,rae-1,sod-1,sod-5,srp-1,srp-8,swd-2.2,tag-335,trx-1,Y47D9A.1,Y54F10AR.1	18	13		0
26344197	AMMC1033	enol-1,fkb-2,fkb-8,trx-1,Y22D7AL.10	5	965		0
26344197	AMMC1034	B0228.7,ldh-1,nft-1,R04B5.5,R04B5.6,R07G3.8,tkt-1,ufc-1,Y24D9A.8	9	69		0
26344197	AMMC1035	arf-3,B0228.7,F26H9.5,hrp-1,idh-1,msi-1	6	204		0
26344197	AMMC1036	anmt-1,anmt-3,B0228.7,flu-2,R07H5.8	5	149		0
26344197	AMMC1037	rpl-2,rpl-41	2	938		0
26344197	AMMC1038	alh-8,B0250.5,Y48C3A.3,Y57A10A.26	4	367		0
26344197	AMMC1039	cyn-10,glod-4,got-1.2,snx-3,sod-1,sod-5	6	83		0
26344197	AMMC1040	cyn-10,gsnl-1,memo-1,pinn-1,snx-3,Y39G8B.1	6	94		0
26344197	AMMC1041	mrpl-13,mrpl-17,mrpl-18,mrpl-2,mrpl-22,mrpl-24,mrpl-47	7	112		0
26344197	AMMC1042	ben-1,mec-12,mec-7,tba-9,tbb-4	5	262		0
26344197	AMMC1043	mec-12,tbb-4	2	432		0
26344197	AMMC1044	ben-1,mec-12,mec-7,tba-9,tbb-4	5	259		0
26344197	AMMC1045	ben-1,mec-7,rps-22,tbb-4	4	973		0
26344197	AMMC1046	B0272.3,C24B5.4,F54C8.1,fkb-1,R186.1,ran-4,Y80D3A.9	7	154		0
26344197	AMMC1047	ggtb-1,M57.2	2	584		0
26344197	AMMC1048	B0280.9,F54C9.9,T01B7.5,Y75B8A.7,ZK795.3	5	196		0
26344197	AMMC1049	ccnk-1,cdk-12,mig-15	3	352		0
26344197	AMMC1050	B0285.4,ced-3	2	484		0
26344197	AMMC1051	adsl-1,atic-1,B0286.3,F38B6.4,ppat-1	5	201		0
26344197	AMMC1052	B0286.3,C12D8.1,exc-9,mif-1,nex-2,pes-4,prdx-2,valv-1	8	70		0
26344197	AMMC1053	alx-1,B0286.3,prdx-2,prdx-3	4	54		0
26344197	AMMC1057	vps-18,vps-33.1	2	495		0
26344197	AMMC1058	arf-1.2,arf-3,ldh-1,sar-1	4	110		0
26344197	AMMC1059	arf-1.2,ldh-1	2	779		0
26344197	AMMC1060	acdh-7,acdh-8,arf-1.2,arf-3,F27D4.1,ldh-1,unc-108	7	72		0
26344197	AMMC1061	abi-1,gex-2,gex-3,wve-1	4	63		0
26344197	AMMC1064	acly-1,acly-2,T22F3.3	3	902		0
26344197	AMMC1066	cdc-42,eat-6,gdi-1,phb-1,rab-1,rab-10,rab-11.1,rab-5,rab-6.2,rab-7,rab-8,rap-1,unc-108	13	8		0
26344197	AMMC1068	art-1,cdc-48.1,cdc-48.2,cnx-1,eat-6,enpl-1,F22B5.10,hel-1,let-767,rab-1,ribo-1,scm-1,tomm-22,trap-2,trap-3,trap-4,unc-108	17	9		0
26344197	AMMC1069	art-1,cdc-48.1,cdc-48.2,chc-1,cnx-1,eat-6,enpl-1,let-767,mrp-1,mrp-2,ostb-1,ostd-1,rab-1,ribo-1,trap-4,ucr-2.1,ucr-2.2,unc-108,Y37E11AM.3,Y69A2AR.18	20	7		0
26344197	AMMC1070	blos-1,chc-1,clic-1,eat-6,fce-1,imb-3,rme-1	7	84		0
26344197	AMMC1071	eat-6,mtch-1,nkb-1,nkb-3,ret-1,Y63D3A.7	6	91		0
26344197	AMMC1072	cnx-1,idha-1,mrp-1,mrp-2,pdi-6,Y37D8A.17	6	184		0
26344197	AMMC1073	vesa-1,vps-51,vps-53	3	362		0
26344197	AMMC1074	cyn-3,cyn-7,djr-1.1,djr-1.2,mif-1,nex-2,tkt-1,ufm-1	8	958		0
26344197	AMMC1075	djr-1.1,djr-1.2	2	923		0
26344197	AMMC1076	djr-1.1,djr-1.2,prdx-6	3	940		0
26344197	AMMC1077	alh-1,alx-1,djr-1.1,djr-1.2,enol-1,ldh-1,mif-1,pgk-1,R05F9.6,tpi-1	10	50		0
26344197	AMMC1078	ctl-1,ctl-3,djr-1.1,djr-1.2,enol-1,fum-1,gpi-1,ldh-1,mif-1,nft-1,tkt-1,tpi-1	12	40		0
26344197	AMMC1079	djr-1.1,djr-1.2,hint-1	3	873		0
26344197	AMMC1081	ccm-3,gck-1,jnk-1	3	225		0
26344197	AMMC1082	B0495.2,Y67D2.7,ZC504.3	3	558		0
26344197	AMMC1088	B0511.6,nath-10	2	762		0
26344197	AMMC1089	B0511.6,nol-5	2	758		0
26344197	AMMC1094	C01B4.6,Y19D10A.16	2	512		0
26344197	AMMC1095	C01F1.1,Y39B6A.36	2	825		0
26344197	AMMC1096	acdh-7,acdh-8,C01G10.8,gfat-1,gfat-2,paa-1	6	206		0
26344197	AMMC1097	acdh-7,acdh-8,art-1,C01G10.8,F27D4.1,hel-1,ldh-1,let-767,rap-1,ribo-1,trap-4,ucr-2.1,ucr-2.2,unc-108	14	22		0
26344197	AMMC1098	C01G10.8,daf-21,sti-1	3	241		0
26344197	AMMC1099	acdh-7,acdh-8,arf-3,asp-4,C01G10.8,F27D4.1,gale-1,gfat-1,gfat-2,ldh-1,sucg-1	11	31		0
26344197	AMMC1100	C01G5.6,C17G10.2,hat-1,isw-1,lin-53	5	156		0
26344197	AMMC1103	ard-1,erm-1,F13E6.1,rhi-1,ubh-1,ubh-3	6	76		0
26344197	AMMC1104	atp-2,cpn-2,erm-1,hint-1,lbp-5,lbp-8,pinn-1,snx-3	8	956		0
26344197	AMMC1106	bcl-7,dpff-1,ham-3,let-526,snfc-5,swsn-1,swsn-2.2,swsn-3,swsn-4,swsn-6,ZK973.9	11	6		0
26344197	AMMC1107	pbrm-1,swsn-7,swsn-9	3	426		0
26344197	AMMC1108	blos-2,snpn-1	2	356		0
26344197	AMMC1109	ath-1,gst-44,gsto-2,prdx-6	4	790		0
26344197	AMMC1110	gst-44,gsto-2,ldh-1	3	840		0
26344197	AMMC1111	ced-10,ced-2,ced-5,rac-2	4	440		0
26344197	AMMC1112	C02F5.3,T26E3.4	2	527		0
26344197	AMMC1113	cids-1,dom-3	2	620		0
26344197	AMMC1116	npp-11,npp-14	2	382		0
26344197	AMMC1119	adm-2,tpp-2	2	606		0
26344197	AMMC1120	dlat-1,pdha-1,pdhb-1	3	292		0
26344197	AMMC1121	adr-2,C04E6.11,C14C10.4	3	628		0
26344197	AMMC1122	aipl-1,alh-6,memo-1,unc-60,unc-78	5	250		0
26344197	AMMC1123	aipl-1,K06B9.2,msi-1,pcbd-1,unc-78,Y53F4B.39	6	227		0
26344197	AMMC1124	aipl-1,C31C9.2,got-1.2,hsp-60,ubc-18,unc-78,Y22D7AL.10	7	146		0
26344197	AMMC1126	C04G6.4,mel-32	2	282		0
26344197	AMMC1127	C04H5.1,ddx-15,grld-1,Y54G11A.3	4	150		0
26344197	AMMC1128	C05C10.3,F28H7.2,gpi-1,nex-2,tpi-1	5	212		0
26344197	AMMC1129	alx-1,C05C10.3,tpi-1	3	358		0
26344197	AMMC1130	C05C10.3,rae-1,swd-2.2,T04G9.4,T28H10.1	5	316		0
26344197	AMMC1131	C05C10.3,ldh-1,tpi-1	3	326		0
26344197	AMMC1132	C05C8.2,F57B10.8,R05D11.4,T20B12.3,Y73E7A.2	5	186		0
26344197	AMMC1134	C05D11.1,sacy-1	2	390		0
26344197	AMMC1135	atic-1,mel-32	2	483		0
26344197	AMMC1136	mel-32,rhi-1,rho-1,Y42H9AR.1	4	320		0
26344197	AMMC1137	C05D11.5,C10C5.3,C10C5.4	3	480		0
26344197	AMMC1138	snx-1,snx-6	2	695		0
26344197	AMMC1139	snx-1,wdfy-2	2	501		0
26344197	AMMC1140	snx-1,snx-6	2	702		0
26344197	AMMC1141	snx-1,snx-6	2	697		0
26344197	AMMC1142	C27F2.10,F58H1.3,ncbp-1,snx-1,snx-6,T22D1.3	6	100		0
26344197	AMMC1143	ctps-1,F58H1.3,snx-1,T22D1.3,uba-1	5	131		0
26344197	AMMC1144	sucg-1,sucl-1,sucl-2	3	776		0
26344197	AMMC1145	suca-1,sucl-1,sucl-2	3	456		0
26344197	AMMC1146	cdc-48.1,cdc-48.2,F52C12.1,ZC395.10	4	392		0
26344197	AMMC1147	calu-1,cdc-48.1,cdc-48.2,F13E6.1,ZC395.10	5	173		0
26344197	AMMC1148	cdc-48.1,cdc-48.2,fat-6,fat-7,ubxn-2	5	313		0
26344197	AMMC1150	cdc-48.1,cdc-48.2,F52C12.1	3	369		0
26344197	AMMC1152	rpac-19,rpb-3,rpb-6	3	748		0
26344197	AMMC1153	C06A5.1,phf-30	2	555		0
26344197	AMMC1155	C06A5.1,Y92H12A.4	2	656		0
26344197	AMMC1156	C06A5.3,evl-18,msh-6,pcn-1	4	252		0
26344197	AMMC1157	C06A5.3,msh-2,msh-6,tpp-2	4	286		0
26344197	AMMC1160	mvb-12,tsg-101,vps-28,vps-37	4	152		0
26344197	AMMC1163	mvk-1,sams-3,sams-4	3	547		0
26344197	AMMC1164	F28H7.2,ger-1,sams-3,sams-4	4	296		0
26344197	AMMC1165	tin-10,tin-9.1	2	499		0
26344197	AMMC1166	trxr-1,ZK550.3	2	843		0
26344197	AMMC1167	C06G3.8,Y92H12A.4	2	421		0
26344197	AMMC1168	clp-1,clp-6,mtr-4,W02A11.1,ZK858.7	5	270		0
26344197	AMMC1170	C14B9.2,dnj-7,dpy-18,pdi-2,phy-2,Y54G2A.18	6	145		0
26344197	AMMC1171	daf-21,pdi-2	2	868		0
26344197	AMMC1172	enol-1,ndk-1,pdi-2,pgk-1	4	964		0
26344197	AMMC1173	enol-1,pdi-2	2	694		0
26344197	AMMC1174	dpy-18,ero-1,pdi-2,pdi-3,phy-2	5	177		0
26344197	AMMC1175	daf-21,pdi-2	2	875		0
26344197	AMMC1176	C07A9.2,D1081.8,F37C12.1,plrg-1,skp-1,T12A2.7	6	120		0
26344197	AMMC1177	F43G9.12,stip-1	2	540		0
26344197	AMMC1178	toca-1,wsp-1	2	454		0
26344197	AMMC1179	ape-1,hgrs-1,stam-1	3	314		0
26344197	AMMC1181	C07H6.4,tag-65	2	610		0
26344197	AMMC1182	sod-2,sod-3,tpi-1,Y48G10A.1	4	797		0
26344197	AMMC1183	alh-1,alh-2,alx-1,ctl-1,ctl-3,gta-1,ldh-1,R05F9.6,sod-1,sod-2,sod-3,sod-5	12	60		0
26344197	AMMC1185	C56G2.7,ubh-4	2	746		0
26344197	AMMC1186	plc-3,T28F2.2,ubh-4,ZK688.9	4	315		0
26344197	AMMC1187	aos-1	1	458		0
26344197	AMMC1188	C08H9.2,clu-1,Y54G11A.3	3	403		0
26344197	AMMC1189	alp-1,gdi-1,hsp-17,hsp-25	4	347		0
26344197	AMMC1191	cku-70,F26B1.2,pak-1,pdi-3	4	274		0
26344197	AMMC1192	F40F4.7,grk-2,ptp-3	3	324		0
26344197	AMMC1193	npl-4.1,npl-4.2,ptp-3,ubxn-2,ufd-1,Y44E3A.4,Y48G1C.10	7	127		0
26344197	AMMC1194	tsg-101	1	312		0
26344197	AMMC1195	cdk-1,cdk-5,cks-1,cyb-1,cyb-2.1,cyk-1,Y71G12B.27	7	88		0
26344197	AMMC1196	mes-2,mes-6	2	422		0
26344197	AMMC1198	hrp-1,hrpf-2,rpl-41	3	658		0
26344197	AMMC1199	hrp-1,hrpf-2,rpl-41	3	677		0
26344197	AMMC1200	hrp-1,hrpf-2,rpl-41	3	676		0
26344197	AMMC1201	hrpf-2,rpl-41	2	255		0
26344197	AMMC1202	hrp-1,hrpf-2,rpl-41	3	650		0
26344197	AMMC1204	F07F6.4,nasp-1,nasp-2,sdpn-1	4	941		0
26344197	AMMC1205	mau-2,pqn-85	2	498		0
26344197	AMMC1206	mcp-1,tag-231	2	516		0
26344197	AMMC1207	acbp-1,cuc-1,cyn-1,cyn-7,ned-8,pcm-1,R07H5.8,R186.1,sod-1,sod-5,tkt-1,ufc-1,Y17G7B.3,Y80D3A.9	14	955		0
26344197	AMMC1208	mif-1,pcm-1	2	904		0
26344197	AMMC1209	pcm-1,tkt-1	2	849		0
26344197	AMMC1210	ldh-1,pcm-1	2	891		0
26344197	AMMC1211	pcm-1,prdx-6	2	945		0
26344197	AMMC1212	pcm-1,prdx-2	2	900		0
26344197	AMMC1213	enol-1,pcm-1	2	807		0
26344197	AMMC1214	C24B5.4,pcm-1	2	857		0
26344197	AMMC1215	C11D2.7,Y47D3A.21	2	533		0
26344197	AMMC1216	E02H1.6,taf-1,taf-10,taf-3,taf-4,taf-5,taf-6.1,taf-7.1,taf-7.2,taf-9	10	42		0
26344197	AMMC1217	C12D8.1,C36E6.1	2	308		0
26344197	AMMC1218	C12D8.1,F40A3.3,lec-9,ndk-1,prdx-6	5	74		0
26344197	AMMC1219	C12D8.1,C36E6.1,mlp-1,nex-1,nex-3,pes-4,tiar-1	7	234		0
26344197	AMMC1221	C12D8.1,C36E6.1,prdx-2	3	930		0
26344197	AMMC1222	C12D8.1,C36E6.1,nex-1,nex-3,prdx-2	5	847		0
26344197	AMMC1223	C12D8.1,C36E6.1,cfim-1,cfim-2	4	364		0
26344197	AMMC1224	F44E2.3,rop-1,rsr-2,T13F2.2	4	237		0
26344197	AMMC1225	T24B8.2,usp-14	2	523		0
26344197	AMMC1226	copa-1,copb-1,copb-2,copd-1,cope-1,copz-1,T14G10.5	7	92		0
26344197	AMMC1228	mrps-22,mrps-26	2	736		0
26344197	AMMC1230	got-2.2,gpi-1,H24K24.3,Y50D4C.2,Y53F4B.39	5	980		0
26344197	AMMC1233	art-1,chc-1,K05C4.2,ostb-1,rme-1,sec-61,tomm-22,trap-4	8	56		0
26344197	AMMC1234	H24K24.3,sod-1,sod-5,Y50D4C.2	4	944		0
26344197	AMMC1235	ndk-1,sod-1,sod-5	3	701		0
26344197	AMMC1236	cpn-2,sod-1,sod-5	3	909		0
26344197	AMMC1237	sod-1,sod-5	2	856		0
26344197	AMMC1238	fkb-2,sod-1,sod-5	3	744		0
26344197	AMMC1239	prdx-2,sod-1,sod-5	3	871		0
26344197	AMMC1240	glod-4,got-1.2,pes-4,sod-1,sod-5,ubc-18,Y22D7AL.10	7	77		0
26344197	AMMC1241	sod-1,sod-5,Y39G8B.1	3	805		0
26344197	AMMC1242	ndk-1,sod-1,sod-5	3	700		0
26344197	AMMC1243	enol-1,sod-1,sod-5	3	791		0
26344197	AMMC1244	prdx-6,sod-1,sod-5	3	952		0
26344197	AMMC1245	enol-1,sod-1,sod-5	3	823		0
26344197	AMMC1246	gpd-2,gpd-3,sod-1,sod-5	4	845		0
26344197	AMMC1247	enol-1,sod-1,sod-5	3	832		0
26344197	AMMC1248	F13H8.9,JC8.7,sod-1,sod-5,tag-335,Y47D9A.1	6	232		0
26344197	AMMC1249	C24B5.4,sod-1,sod-5	3	897		0
26344197	AMMC1250	glod-4,glrx-10,hrp-1,lbp-5,lbp-6,msi-1,pes-4,sod-1,sod-5,tkt-1,Y39G8B.1	11	43		0
26344197	AMMC1251	prdx-2,sod-1,sod-5	3	789		0
26344197	AMMC1252	arl-8,dhs-22,F23C8.5,F27D4.1,hel-1	5	158		0
26344197	AMMC1253	cnx-1,dhs-22,enpl-1,idha-1,mrp-1,mrp-2,ostd-1,paa-1,pars-1,ribo-1,ucr-2.1,ucr-2.2,Y37E11AM.3	13	23		0
26344197	AMMC1254	pas-1,pas-4,pbs-1	3	878		0
26344197	AMMC1255	F44G4.1,rrbs-1,Y54E10A.10,Y65B4A.6	4	257		0
26344197	AMMC1256	C34C12.8,dnj-23,hap-1,hsp-3,hsp-4,hsp-6	6	168		0
26344197	AMMC1257	dnj-11,dnj-12,dnj-23,hsp-3,hsp-4,T14G8.3,T24H7.2	7	233		0
26344197	AMMC1258	hsp-1,hsp-3,hsp-4	3	886		0
26344197	AMMC1259	hrp-2,hsp-3,hsp-4	3	894		0
26344197	AMMC1261	dnj-23,enpl-1,F32B4.4,hsp-3,hsp-4,Y41E3.11	6	222		0
26344197	AMMC1262	F07F6.4,flu-2,hip-1,sdpn-1,unc-60	5	267		0
26344197	AMMC1263	C32F10.8,cyn-3,cyn-7,F40A3.3,flu-2,unc-60	6	174		0
26344197	AMMC1264	C16A11.2,erp-1,R08E3.3	3	71		0
26344197	AMMC1265	alh-2,C16A3.10,R05F9.6	3	354		0
26344197	AMMC1268	glod-4,got-1.2,ldh-1,nft-1,R04B5.5,R04B5.6,tpi-1,Y24D9A.8	8	95		0
26344197	AMMC1269	bet-1,C17E4.6,ekl-4	3	385		0
26344197	AMMC1270	C17E4.6,ekl-4,F33H2.3,T19H12.2	4	102		0
26344197	AMMC1271	acaa-2,hrp-1,nkb-1,nkb-3	4	353		0
26344197	AMMC1273	C17G10.2,vps-26,vps-29,vps-35	4	194		0
26344197	AMMC1275	spe-5,vha-12,vha-13,vha-14,vha-15,vha-8,vha-9	7	123		0
26344197	AMMC1276	arf-3,pes-4,rsu-1,tiar-1	4	256		0
26344197	AMMC1277	klc-2,unc-116	2	686		0
26344197	AMMC1278	klc-2,unc-116,Y39B6A.34	3	690		0
26344197	AMMC1279	klc-2,unc-116	2	488		0
26344197	AMMC1280	klc-2,unc-116	2	692		0
26344197	AMMC1281	klc-2,unc-116,Y39B6A.34	3	691		0
26344197	AMMC1282	klc-2,unc-116	2	489		0
26344197	AMMC1283	rnp-2,rnp-3,rnp-7,rsp-6,rsp-8	5	293		0
26344197	AMMC1284	rsp-1,rsp-3,rsp-6,rsp-8	4	138		0
26344197	AMMC1287	C44E4.4,rps-3	2	915		0
26344197	AMMC1288	C23H4.6,smc-5,smc-6,T27A3.7,ZK1248.11	5	191		0
26344197	AMMC1289	cst-1,cst-2,Y53F4B.4	3	433		0
26344197	AMMC1290	C24B5.4,F40A3.3	2	839		0
26344197	AMMC1291	C25A1.1,Y66D12A.9	2	373		0
26344197	AMMC1292	mcm-2,mcm-3,mcm-4,mcm-5,mcm-6,mcm-7	6	98		0
26344197	AMMC1293	dlg-1,rskn-2	2	567		0
26344197	AMMC1296	elpc-1,elpc-2,elpc-3,elpc-4	4	280		0
26344197	AMMC1301	cnx-1,enpl-1,hel-1,ldh-1,ostd-1,ribo-1,sucg-1	7	80		0
26344197	AMMC1302	hel-1,rab-5,ribo-1,stt-3	4	961		0
26344197	AMMC1303	rpb-2,rpb-5,rpc-2,rpoa-1	4	974		0
26344197	AMMC1307	mrpl-37,mrps-18C	2	742		0
26344197	AMMC1308	rfl-1,uba-5,ula-1	3	363		0
26344197	AMMC1309	rpl-39,rps-9	2	836		0
26344197	AMMC1310	spr-2,ubr-5	2	450		0
26344197	AMMC1311	cdc-42,rab-5,rap-1,ucr-2.1,ucr-2.2	5	161		0
26344197	AMMC1312	cdc-42,glp-1,lin-12,rap-1,rhi-1	5	162		0
26344197	AMMC1313	C27F2.10,laf-1,ppat-1,T22D1.3,vbh-1	5	130		0
26344197	AMMC1314	C27F2.10,ctps-1,ncbp-1,T22D1.3	4	188		0
26344197	AMMC1315	vps-22,vps-25,vps-36	3	435		0
26344197	AMMC1316	fust-1,pgk-1,zyx-1	3	338		0
26344197	AMMC1317	D2045.2,drr-2,fust-1	3	289		0
26344197	AMMC1318	fust-1,nono-1	2	880		0
26344197	AMMC1319	fust-1,ptb-1	2	874		0
26344197	AMMC1320	fust-1,nono-1	2	827		0
26344197	AMMC1321	fust-1,sqd-1	2	337		0
26344197	AMMC1322	fust-1,hrp-1,pgk-1,sqd-1	4	319		0
26344197	AMMC1325	alh-8,C27H6.8,exc-4,exl-1,F09F7.4,F57F4.1,T07D3.9,umps-1	8	106		0
26344197	AMMC1326	exoc-7,exoc-8,sec-10,sec-15	4	164		0
26344197	AMMC1327	sec-15,sec-5	2	757		0
26344197	AMMC1328	sec-15,sec-6	2	755		0
26344197	AMMC1329	cas-1,pxl-1	2	564		0
26344197	AMMC1330	crn-1,K08F4.1,lig-1	3	393		0
26344197	AMMC1332	F25H2.6,npp-9,ran-2,ubr-5,ztf-4	5	155		0
26344197	AMMC1333	mel-28,npp-15	2	416		0
26344197	AMMC1334	npp-15,npp-5	2	646		0
26344197	AMMC1335	pat-4,pat-6,rsu-1,unc-97	4	170		0
26344197	AMMC1336	C30A5.3,cash-1	2	666		0
26344197	AMMC1337	C30A5.3,cash-1	2	391		0
26344197	AMMC1338	F13G3.10,hpo-29,K07H8.3,rpn-3,Y105E8A.19,yars-1	6	86		0
26344197	AMMC1340	cts-1,idh-1,idh-2,idha-1,idhb-1,idhg-1,idhg-2	7	126		0
26344197	AMMC1341	unc-32,vha-16	2	502		0
26344197	AMMC1343	C31C9.2,ldh-1	2	901		0
26344197	AMMC1344	unc-11,unc-112	2	471		0
26344197	AMMC1345	C32E8.9,K02D7.1	2	530		0
26344197	AMMC1346	E02H1.5,F16A11.2,tag-322,Y55F3BR.1	4	205		0
26344197	AMMC1347	C33H5.8,cnb-1,F32D8.4	3	339		0
26344197	AMMC1348	C33H5.8,uri-1	2	645		0
26344197	AMMC1349	sec-10,sec-5	2	747		0
26344197	AMMC1350	sec-10,sec-8	2	734		0
26344197	AMMC1351	C34B2.6,D2030.2	2	578		0
26344197	AMMC1352	cyn-12,skp-1	2	631		0
26344197	AMMC1353	prmt-5	1	598		0
26344197	AMMC1354	snx-3,ubc-1,ubc-18	3	302		0
26344197	AMMC1355	arx-1,arx-2,arx-3,arx-4,arx-5,arx-6,arx-7,C46H11.3,efhd-1	9	38		0
26344197	AMMC1356	gipc-1,gipc-2,ogt-1	3	573		0
26344197	AMMC1357	coq-5,coq-8	2	587		0
26344197	AMMC1358	C36A4.4,F21D5.1,K06B9.2	3	582		0
26344197	AMMC1362	vps-32.1,vps-32.2,vps-60	3	721		0
26344197	AMMC1363	vps-32.2,vps-60	2	457		0
26344197	AMMC1364	did-2,istr-1,mib-1,vps-32.1,vps-32.2,vps-4	6	224		0
26344197	AMMC1365	adss-1,T04G9.4,T28H10.1	3	922		0
26344197	AMMC1366	adsl-1,adss-1	2	937		0
26344197	AMMC1367	hsp-6,unc-60	2	834		0
26344197	AMMC1369	mdt-18,rgr-1,sur-2	3	963		0
26344197	AMMC1370	unc-60,Y39G8B.1	2	885		0
26344197	AMMC1371	ldh-1,unc-60	2	844		0
26344197	AMMC1372	pyk-1,pyk-2,unc-60	3	919		0
26344197	AMMC1373	unc-60	1	821		0
26344197	AMMC1374	ath-1,cyn-3,cyn-7,F40A3.3,mlp-1,R186.1,ret-1,unc-60,Y80D3A.9	9	81		0
26344197	AMMC1375	cpn-2,unc-60	2	846		0
26344197	AMMC1376	enol-1,unc-60	2	826		0
26344197	AMMC1377	prdx-2,unc-60	2	810		0
26344197	AMMC1378	ldh-1,unc-60,Y24D9A.8	3	335		0
26344197	AMMC1379	alh-6,cyn-3,cyn-7,F40A3.3,unc-60,Y22D7AL.10	6	157		0
26344197	AMMC1380	tpi-1,unc-60	2	864		0
26344197	AMMC1381	gpd-2,gpd-3,unc-60	3	818		0
26344197	AMMC1382	unc-60,Y39G8B.1	2	860		0
26344197	AMMC1383	fum-1,ldh-1,mif-1,unc-60	4	141		0
26344197	AMMC1384	ldh-1,unc-60	2	879		0
26344197	AMMC1385	unc-60	1	822		0
26344197	AMMC1386	pinn-1,unc-60	2	543		0
26344197	AMMC1387	F44B9.8,rfc-1,rfc-2,rfc-3,rfc-4	5	190		0
26344197	AMMC1388	fkb-2,fkb-8,ufc-1	3	859		0
26344197	AMMC1389	hrp-1,msi-1,ned-8,pes-4,tkt-1,ufc-1,Y24D9A.8,Y39G8B.1	8	59		0
26344197	AMMC1390	hint-1,ufc-1	2	850		0
26344197	AMMC1391	cpn-2,ufc-1	2	852		0
26344197	AMMC1397	rpac-40,rpc-1	2	780		0
26344197	AMMC1398	rpac-19,rpc-1	2	771		0
26344197	AMMC1399	rpb-5,rpc-1	2	732		0
26344197	AMMC1400	acin-1,R186.7,rnp-5,rsr-2	4	199		0
26344197	AMMC1401	cogc-1,cogc-3,cogc-4,cogc-5,cogc-6	5	113		0
26344197	AMMC1402	C43E11.9,F53E10.6,rbm-28,top-1,Y39B6A.33	5	197		0
26344197	AMMC1403	aars-2,C43H6.3,gars-1,npl-4.1,npl-4.2,ufd-1,Y48G1C.10	7	115		0
26344197	AMMC1404	C44B7.2,hrp-1,ptb-1,ubc-9	4	254		0
26344197	AMMC1405	F43D9.3,rabs-5,vps-45	3	425		0
26344197	AMMC1406	C44E4.1,ZK652.6	2	515		0
26344197	AMMC1407	C44E4.4,W02A11.1,Y56A3A.18,ZK858.7	4	298		0
26344197	AMMC1408	abl-1,pak-2	2	622		0
26344197	AMMC1409	fum-1,got-1.2,gsr-1,pyk-1,pyk-2,T03F6.3,Y54F10AR.1	7	51		0
26344197	AMMC1410	acs-17,acs-4,nmt-1	3	579		0
26344197	AMMC1411	acdh-7,acdh-8,asp-4,F23C8.5,F27D4.1,gale-1,ldh-1,sucg-1	8	87		0
26344197	AMMC1412	mrg-1,trr-1,vpr-1	3	269		0
26344197	AMMC1416	ercc-1,xpf-1	2	615		0
26344197	AMMC1422	ctps-1,gmps-1,laf-1,math-33,T22D1.3,uba-1,vbh-1	7	97		0
26344197	AMMC1423	apb-1,uba-1	2	912		0
26344197	AMMC1425	aars-2,asns-1,mpk-1,msh-2,npl-4.1,npl-4.2,T25G3.3,trd-1,uba-1	9	53		0
26344197	AMMC1426	daf-21,hsp-1	2	799		0
26344197	AMMC1427	daf-21,H28O16.1,hsp-60,ucr-2.1,ucr-2.2	5	975		0
26344197	AMMC1429	C48B6.2,R05D11.4,T01B7.5,Y75B8A.7,ZK795.3	5	175		0
26344197	AMMC1430	eef-1A.2,rps-2	2	842		0
26344197	AMMC1431	C49H3.6,cash-1	2	517		0
26344197	AMMC1432	C50F2.3,plrg-1,prp-8	3	749		0
26344197	AMMC1433	prp-17,prp-8	2	490		0
26344197	AMMC1434	prp-8,rla-0	2	814		0
26344197	AMMC1435	C50D2.9,K07E8.7	2	623		0
26344197	AMMC1436	C50F2.3,cyn-13,emb-4,F53B7.3,M03F8.3,prp-17	6	116		0
26344197	AMMC1437	enol-1,fkb-4,fkb-5,gpd-2,gpd-3,pgk-1,tpi-1	7	58		0
26344197	AMMC1438	aldo-1,aldo-2,F32B5.1,fkb-4,fkb-5,umps-1,ZC434.8	7	118		0
26344197	AMMC1439	aco-2,aldo-1,aldo-2,F32B5.1,fkb-4,fkb-5,gpdh-2,ZC434.8	8	119		0
26344197	AMMC1440	arl-8,asp-4,F23C8.5,F27D4.1,ldh-1,sucg-1	6	96		0
26344197	AMMC1442	snr-1,snr-4	2	767		0
26344197	AMMC1443	dnj-12,fasn-1,gfat-1,gfat-2,rpt-1	5	243		0
26344197	AMMC1444	eef-1A.2,rpt-1	2	935		0
26344197	AMMC1448	dnj-29,imb-3,K05C4.2,ostb-1,ostd-1,sec-61,vha-13,Y37E11AM.3	8	55		0
26344197	AMMC1451	clec-86,npp-8	2	614		0
26344197	AMMC1452	epi-1,lam-2	2	468		0
26344197	AMMC1453	cku-70,rfc-1	2	735		0
26344197	AMMC1454	cku-80,rfc-1	2	727		0
26344197	AMMC1455	him-1,mix-1,ndc-80,rfc-1	4	290		0
26344197	AMMC1458	dnj-7,T14G8.3,T24H7.2	3	343		0
26344197	AMMC1459	T07D4.5,uri-1	2	453		0
26344197	AMMC1460	atic-1	1	816		0
26344197	AMMC1462	lin-31,smu-1,smu-2	3	436		0
26344197	AMMC1463	nbet-1,snap-1,snap-29,snb-1,syx-16,syx-7	6	133		0
26344197	AMMC1464	nbet-1,rme-1,snap-1,snap-29,syx-7	5	134		0
26344197	AMMC1465	rcor-1,spr-1,spr-5	3	411		0
26344197	AMMC1466	D1037.1,rsp-7,rsy-1,Y55F3AM.3	4	318		0
26344197	AMMC1467	D1043.1,F10B5.8,Y51A2D.7	3	634		0
26344197	AMMC1468	cfim-1,cfim-2	2	341		0
26344197	AMMC1470	D1081.8,M01E11.2,plrg-1,T12A2.7	4	305		0
26344197	AMMC1472	cpn-2,tkt-1	2	788		0
26344197	AMMC1473	cpn-2,ndk-1	2	660		0
26344197	AMMC1474	cpn-2,fkb-2,fkb-8	3	680		0
26344197	AMMC1475	cpn-2,enol-1	2	733		0
26344197	AMMC1476	cpn-2,enol-1	2	707		0
26344197	AMMC1477	cpn-2,ndk-1	2	635		0
26344197	AMMC1478	cpn-2,enol-1	2	708		0
26344197	AMMC1479	cpn-2,fkb-2	2	683		0
26344197	AMMC1480	cpn-2,fkb-2,fkb-8	3	687		0
26344197	AMMC1481	cpn-2,ndk-1	2	672		0
26344197	AMMC1482	cpn-2,cuc-1	2	911		0
26344197	AMMC1483	cpn-2,enol-1	2	709		0
26344197	AMMC1484	cpn-2,enol-1	2	706		0
26344197	AMMC1485	cpn-2,ndk-1	2	664		0
26344197	AMMC1486	cpn-2,fkb-2,fkb-8	3	681		0
26344197	AMMC1487	cpn-2,enol-1	2	704		0
26344197	AMMC1488	cpn-2,enol-1	2	710		0
26344197	AMMC1489	cpn-2,ndk-1	2	636		0
26344197	AMMC1490	cpn-2,enol-1	2	714		0
26344197	AMMC1491	cpn-2,fkb-2	2	684		0
26344197	AMMC1492	cpn-2,fkb-2	2	682		0
26344197	AMMC1493	cpn-2,enol-1	2	693		0
26344197	AMMC1494	cpn-2,hrp-1,msi-1	3	917		0
26344197	AMMC1495	cdc-42,D2005.3,glp-1,lin-12	4	301		0
26344197	AMMC1496	cct-6,chc-1,cyp-44A1,fasn-1,pyc-1	5	220		0
26344197	AMMC1497	copb-1,pyc-1	2	333		0
26344197	AMMC1498	afmd-1,K06B9.2,pcbd-1,Y45F10A.3	4	406		0
26344197	AMMC1499	cap-1,hum-2,nmy-1,nmy-2	4	283		0
26344197	AMMC1501	cap-1,flap-1,hum-2	3	357		0
26344197	AMMC1502	arx-2,cap-1	2	720		0
26344197	AMMC1503	D2030.4,nuo-4	2	544		0
26344197	AMMC1504	atx-2,E02D9.1,gld-1,M142.5,Y71G12B.10	5	151		0
26344197	AMMC1505	atx-2,ddx-17,E02D9.1,gld-1,hrp-2,mrg-1,smg-2	7	45		0
26344197	AMMC1506	cul-1,cul-2,cul-3,mei-1,rbx-1	5	207		0
26344197	AMMC1507	D2045.9,let-268	2	272		0
26344197	AMMC1508	F59A2.5,glrx-3,Y71H2AM.1	3	345		0
26344197	AMMC1509	F52C12.6,glrx-3,Y71H2AM.1	3	431		0
26344197	AMMC1510	dnj-20,F54F2.9,hsp-1,pyr-1,rme-8	5	226		0
26344197	AMMC1511	pars-1,pyr-1	2	461		0
26344197	AMMC1512	rnp-6,rsp-7,rsr-1,rsr-2,W04D2.6,ZK1098.1	6	61		0
26344197	AMMC1513	hrp-1,nono-1,ptb-1,sqd-1	4	210		0
26344197	AMMC1514	ppfr-2,pph-4.1,smk-1	3	295		0
26344197	AMMC1517	ddp-1,tin-13	2	383		0
26344197	AMMC1518	chk-2,dcn-1,ifa-1,lmn-1,mpk-1,T08D2.7	6	223		0
26344197	AMMC1519	hmg-5,lmn-1,rpa-1,rpa-2	4	209		0
26344197	AMMC1520	E01A2.1,gcs-1	2	561		0
26344197	AMMC1521	pkc-2	1	494		0
26344197	AMMC1522	E02D9.1,hrp-2,ncbp-2,Y41E3.11	4	275		0
26344197	AMMC1523	dhs-28,F53C11.3,maoc-1	3	514		0
26344197	AMMC1524	rsp-3,rsp-4	2	462		0
26344197	AMMC1525	aldo-1,aldo-2,inos-1,pyk-1,pyk-2	5	772		0
26344197	AMMC1526	aldo-1,aldo-2,fum-1	3	443		0
26344197	AMMC1527	aco-2,aldo-1,aldo-2,F32B5.1,F44G3.2,gpdh-2,myo-3,myo-5,rhi-1,ttx-7	10	49		0
26344197	AMMC1528	aldo-1,aldo-2,gpd-2,gpd-3	4	828		0
26344197	AMMC1529	aldo-1,aldo-2,prdx-2	3	929		0
26344197	AMMC1530	aldo-1,aldo-2,sfa-1	3	867		0
26344197	AMMC1531	cct-6,chc-1	2	899		0
26344197	AMMC1532	cct-6,fasn-1	2	858		0
26344197	AMMC1533	tkt-1,Y39G8B.1	2	841		0
26344197	AMMC1534	gpd-2,gpd-3,tkt-1	3	924		0
26344197	AMMC1535	enol-1,tkt-1	2	785		0
26344197	AMMC1536	tkt-1	1	893		0
26344197	AMMC1537	enol-1,tkt-1	2	783		0
26344197	AMMC1538	hint-1,tkt-1	2	774		0
26344197	AMMC1539	tkt-1,Y22D7AL.10	2	794		0
26344197	AMMC1540	hrp-1,ldh-1,msi-1,pes-4,pyk-1,pyk-2,R04B5.5,R04B5.6,tkt-1,Y24D9A.8,Y39G8B.1	11	44		0
26344197	AMMC1541	alx-1,tkt-1	2	907		0
26344197	AMMC1542	sti-1,tkt-1	2	798		0
26344197	AMMC1543	F08F8.7,gsnl-1,hrp-1,ldh-1,msi-1,pgk-1,snx-3,tkt-1,Y24D9A.8,Y39G8B.1	10	46		0
26344197	AMMC1544	emb-9,let-2	2	538		0
26344197	AMMC1545	ard-1,hrp-1,qdpr-1	3	294		0
26344197	AMMC1546	skih-2,tln-1,Y47A7.1	3	398		0
26344197	AMMC1549	F02A9.4,mccc-1	2	581		0
26344197	AMMC1550	apa-2,apb-1,apm-1,aps-2,dpy-23	5	90		0
26344197	AMMC1551	atg-16.1,atg-5	2	556		0
26344197	AMMC1552	F11A10.7,sin-3	2	643		0
26344197	AMMC1553	arid-1,sin-3	2	372		0
26344197	AMMC1554	npp-16,npp-2,npp-5,npp-7	4	299		0
26344197	AMMC1555	F07F6.4,K02B12.7	2	408		0
26344197	AMMC1556	exc-4,exl-1,F07F6.4,hip-1,sdpn-1	5	166		0
26344197	AMMC1557	cyn-15,F08A8.2,F08A8.3	3	589		0
26344197	AMMC1558	F33H2.5,isw-1,pole-2,T26A5.8,Y53F4B.3	5	79		0
26344197	AMMC1560	F08D12.1,F25G6.8,srpa-68	3	330		0
26344197	AMMC1561	kap-1,klp-20	2	624		0
26344197	AMMC1563	hum-1,hum-2,nmy-1,nmy-2,toca-1,toca-2	6	125		0
26344197	AMMC1565	prdx-2,tpi-1	2	865		0
26344197	AMMC1566	dut-1,prdx-2	2	853		0
26344197	AMMC1567	gpd-2,gpd-3,hrp-1,msi-1,prdx-2	5	978		0
26344197	AMMC1568	prdx-2,prdx-6	2	808		0
26344197	AMMC1569	gpd-2,gpd-3,prdx-2	3	815		0
26344197	AMMC1570	ldh-1,prdx-2	2	954		0
26344197	AMMC1571	ldh-1,prdx-2	2	819		0
26344197	AMMC1572	F09E5.3	1	386		0
26344197	AMMC1573	sec-3,sec-5,sec-6,sec-8	4	236		0
26344197	AMMC1574	rpac-40,rpc-2	2	726		0
26344197	AMMC1575	exc-4,exl-1,F09F7.4,F57F4.1,M142.5,mop-25.1,mop-25.2,ned-8,T07D3.9	9	104		0
26344197	AMMC1577	rpl-10,rpl-7A	2	877		0
26344197	AMMC1578	F10B5.2,F48E8.2	2	532		0
26344197	AMMC1579	apc-2,emb-27,emb-30,gfi-3,mat-1,mat-2,mat-3,such-1,Y41D4B.4,Y48G1C.12	10	34		0
26344197	AMMC1582	dars-2,fnta-1,nars-2	3	396		0
26344197	AMMC1583	rpl-33,rps-27,ubl-1,ubq-2	4	271		0
26344197	AMMC1584	farl-11,M4.1	2	505		0
26344197	AMMC1586	acdh-7,acdh-8,ced-2,F10F2.2,seld-1	5	281		0
26344197	AMMC1588	coh-1,evl-14,him-1,scc-1,scc-3,smc-3	6	73		0
26344197	AMMC1589	cdk-5,nubp-1	2	594		0
26344197	AMMC1590	F10G8.8	1	508		0
26344197	AMMC1592	F11A10.7	1	585		0
26344197	AMMC1593	F32B5.1,F44G3.2,lev-11,myo-3,myo-5,tni-4,unc-27,unc-54	8	966		0
26344197	AMMC1594	atn-1,lev-11,myo-3,myo-5,tni-4,unc-27,unc-54	7	111		0
26344197	AMMC1595	atn-1,myo-3,myo-5,unc-54	4	376		0
26344197	AMMC1596	atn-1,lev-11,myo-3,myo-5,tni-4,unc-27,unc-54	7	78		0
26344197	AMMC1597	lev-11,myo-3,myo-5,unc-54	4	189		0
26344197	AMMC1598	sec-23,sec-24.1,sec-24.2	3	114		0
26344197	AMMC1599	alh-1,alx-1,got-1.2,ldh-1,tpi-1	5	135		0
26344197	AMMC1600	ldh-1,mdh-1	2	916		0
26344197	AMMC1601	ldh-1,mdh-1,Y43F4B.5	3	325		0
26344197	AMMC1602	cyn-3,cyn-7,ldh-1	3	883		0
26344197	AMMC1603	adsl-1,ldh-1	2	887		0
26344197	AMMC1604	ldh-1,R04B5.5,R04B5.6	3	862		0
26344197	AMMC1605	egl-30,gpb-1	2	193		0
26344197	AMMC1606	F13E6.1	1	427		0
26344197	AMMC1607	dut-1,ttx-7,tyms-1	3	297		0
26344197	AMMC1608	dut-1,rhi-1,ttx-7	3	334		0
26344197	AMMC1610	png-1,rad-23,ubql-1	3	129		0
26344197	AMMC1611	ubql-1	1	397		0
26344197	AMMC1612	div-1,F17C11.10,pri-1,T24C4.5,Y47D3A.29	5	307		0
26344197	AMMC1613	eef-1A.2,eef-1B.1,eef-1B.2,eef-1G,vars-2	5	180		0
26344197	AMMC1615	ant-1.2,ant-1.4,F17E5.2	3	506		0
26344197	AMMC1616	F58B3.4,nol-10,nol-6,tag-184,Y73E7A.2	5	176		0
26344197	AMMC1622	bcs-1,F19B6.1	2	487		0
26344197	AMMC1623	tbc-1	1	602		0
26344197	AMMC1624	czw-1,rod-1	2	608		0
26344197	AMMC1625	rbg-1,rbg-2	2	525		0
26344197	AMMC1626	cyn-3,cyn-7,mdh-2,rab-10	4	378		0
26344197	AMMC1627	hrp-1,mdh-2,msi-1,ubc-18	4	303		0
26344197	AMMC1628	enol-1,hint-1	2	730		0
26344197	AMMC1629	enol-1,hint-1	2	759		0
26344197	AMMC1630	gst-29,gst-35,hint-1,mif-1,Y39G8B.1	5	231		0
26344197	AMMC1631	hint-1,lbp-5,lbp-6,lbp-7,lbp-9,prdx-6,Y39G8B.1	7	107		0
26344197	AMMC1632	fkb-2,hint-1	2	778		0
26344197	AMMC1633	hint-1,ndk-1	2	698		0
26344197	AMMC1634	hint-1,ndk-1	2	699		0
26344197	AMMC1635	fkb-2,fkb-8,hint-1	3	784		0
26344197	AMMC1636	enol-1,hint-1	2	703		0
26344197	AMMC1637	F21D5.7,F37F2.2	2	611		0
26344197	AMMC1638	cpt-2,F22F7.1,F22F7.2	3	478		0
26344197	AMMC1640	arl-8,F23C8.5,F27D4.1,rab-6.2,unc-108	5	219		0
26344197	AMMC1641	nfya-1,nfya-2,nfyb-1,nfyc-1	4	360		0
26344197	AMMC1642	aars-2,asns-1,hmgs-1,K08D12.3,T25G3.3,trd-1	6	121		0
26344197	AMMC1643	hrp-1,nono-1	2	890		0
26344197	AMMC1644	hrp-1,nono-1	2	384		0
26344197	AMMC1645	F25G6.8,rps-25	2	950		0
26344197	AMMC1646	eef-1A.2,rla-0	2	820		0
26344197	AMMC1647	rla-0,rps-17	2	705		0
26344197	AMMC1648	lin-53,rla-0	2	926		0
26344197	AMMC1649	hsp-1,rla-0	2	806		0
26344197	AMMC1650	cyn-1,cyn-7,fkb-1,fkb-2,fkb-8,ndk-1,pinn-1,Y39G8B.1	8	32		0
26344197	AMMC1651	enol-1,ndk-1	2	638		0
26344197	AMMC1652	enol-1,ndk-1	2	653		0
26344197	AMMC1653	enol-1,ndk-1	2	668		0
26344197	AMMC1654	enol-1,ndk-1	2	673		0
26344197	AMMC1655	gpd-2,gpd-3,pgk-1,pyk-1,pyk-2	5	375		0
26344197	AMMC1656	eef-1A.2,eef-2	2	368		0
26344197	AMMC1657	arx-4,eef-2	2	848		0
26344197	AMMC1658	F25H8.2,fib-1,K01G5.5,Y48A6B.3,Y66H1A.4	5	137		0
26344197	AMMC1659	F26B1.2,F32B4.4,Y41E3.11	3	239		0
26344197	AMMC1660	F26B1.2,T22D1.3	2	931		0
26344197	AMMC1662	ima-2,rpt-2	2	933		0
26344197	AMMC1665	hsp-1,sti-1	2	781		0
26344197	AMMC1666	gpd-2,gpd-3,hsp-1	3	838		0
26344197	AMMC1667	hsp-1,sqd-1	2	851		0
26344197	AMMC1668	enol-1,gpx-1,gpx-2	3	741		0
26344197	AMMC1669	enol-1,gpx-1,gpx-2,smo-1,ubc-14	5	971		0
26344197	AMMC1670	enol-1,gpx-1,gpx-2	3	752		0
26344197	AMMC1671	acdh-7,acdh-8,dgn-1,exl-1,fdps-1,seld-1	6	192		0
26344197	AMMC1674	pcca-1,pccb-1	2	521		0
26344197	AMMC1675	cyk-4,smr-1,vrk-1,zen-4	4	309		0
26344197	AMMC1676	imb-1	1	479		0
26344197	AMMC1678	gut-2,lsm-1,lsm-3,lsm-4,lsm-5,lsm-6,lsm-7,lsm-8,snu-23	9	48		0
26344197	AMMC1679	ebp-1,ebp-3,smo-1,ubc-14,ubc-9	5	263		0
26344197	AMMC1680	gfm-1,mrpl-2,mrps-7,tufm-1,ucr-2.1,ucr-2.2	6	160		0
26344197	AMMC1681	apg-1,aps-1,unc-101	3	258		0
26344197	AMMC1682	taf-2,taf-5	2	648		0
26344197	AMMC1683	psf-1,psf-2,psf-3,sld-5	4	246		0
26344197	AMMC1684	F32B4.4,Y41E3.11	2	370		0
26344197	AMMC1685	F32B5.1,F44G3.2,lev-11,myo-3,myo-5	5	245		0
26344197	AMMC1687	F32B5.1,F44G3.2,lev-11	3	728		0
26344197	AMMC1689	cey-1,cey-4,cri-3	3	476		0
26344197	AMMC1690	csk-1,F33A8.6,mek-1	3	388		0
26344197	AMMC1691	F33H1.3,pqbp-1.1,pqbp-1.2	3	496		0
26344197	AMMC1692	F33H2.6,shc-1	2	481		0
26344197	AMMC1693	set-11	1	534		0
26344197	AMMC1694	F35G12.12,rpn-11,rpn-8,Y39G10AR.9	4	969		0
26344197	AMMC1696	ama-1,rpb-5	2	756		0
26344197	AMMC1697	trpp-3,trpp-4,trpp-5,trpp-6	4	317		0
26344197	AMMC1700	isw-1,T26A5.8	2	769		0
26344197	AMMC1701	ncbp-1	1	630		0
26344197	AMMC1702	ceeh-2,F37H8.3	2	417		0
26344197	AMMC1705	dnj-11,dnj-22	2	323		0
26344197	AMMC1706	drr-2,F38B6.4	2	866		0
26344197	AMMC1707	che-2,osm-5,osm-6	3	429		0
26344197	AMMC1708	ubc-13,uev-1	2	420		0
26344197	AMMC1709	dhs-21,F39B2.3	2	568		0
26344197	AMMC1710	drap-1,dro-1	2	472		0
26344197	AMMC1711	F40G9.17,Y39G10AR.9	2	632		0
26344197	AMMC1713	hrp-1,hrpf-2	2	637		0
26344197	AMMC1714	hrp-1,hrpf-2	2	657		0
26344197	AMMC1715	hrp-1,hrpf-2	2	639		0
26344197	AMMC1716	hrp-1,hrpf-2	2	640		0
26344197	AMMC1717	hrp-1,hrpf-2	2	670		0
26344197	AMMC1718	hrp-1,hrpf-2	2	678		0
26344197	AMMC1719	hrp-1,hrpf-2	2	662		0
26344197	AMMC1720	hrp-1,hrpf-2	2	641		0
26344197	AMMC1721	hrp-1,hrpf-2	2	674		0
26344197	AMMC1722	dut-1,hrp-1	2	921		0
26344197	AMMC1723	hrp-1,hrpf-2	2	642		0
26344197	AMMC1724	hrp-1,K07E3.4	2	942		0
26344197	AMMC1725	hrp-1,hrpf-2	2	679		0
26344197	AMMC1726	eef-1A.2,hrp-1	2	803		0
26344197	AMMC1727	daf-25,hrp-1,hrpf-2,Y54E5A.5	4	310		0
26344197	AMMC1728	sdhb-1,Y63D3A.7	2	452		0
26344197	AMMC1729	zyx-1	1	460		0
26344197	AMMC1730	patr-1,top-1,top-2	3	399		0
26344197	AMMC1731	cdk-9,cit-1.1,cit-1.2	3	380		0
26344197	AMMC1732	F44E7.2,K09H11.7	2	519		0
26344197	AMMC1733	cul-4,ddb-1,exo-3	3	221		0
26344197	AMMC1734	F45G2.10,Y18D10A.9	2	415		0
26344197	AMMC1735	smg-3,smg-4	2	545		0
26344197	AMMC1736	mdh-1,Y48G10A.1	2	444		0
26344197	AMMC1737	glrx-10,got-1.2,mdh-1	3	809		0
26344197	AMMC1738	mdh-1,R05F9.6	2	863		0
26344197	AMMC1739	vha-10,vha-14	2	802		0
26344197	AMMC1741	F46G11.1	1	474		0
26344197	AMMC1742	cdc-42,rhi-1,rho-1	3	136		0
26344197	AMMC1743	dpy-22,let-19	2	651		0
26344197	AMMC1744	hmg-1.2	1	619		0
26344197	AMMC1745	hum-8,rad-23,spe-15	3	493		0
26344197	AMMC1746	F47G9.1,F57B10.5,sel-9,Y60A3A.9	4	216		0
26344197	AMMC1748	uggt-1,Y76B12C.3	2	441		0
26344197	AMMC1749	chc-1,paa-1	2	796		0
26344197	AMMC1750	ctbp-1	1	531		0
26344197	AMMC1752	nud-1	1	835		0
26344197	AMMC1753	mtm-6,mtm-9	2	467		0
26344197	AMMC1754	rps-17,rps-22	2	711		0
26344197	AMMC1755	tag-304,Y54E5A.7	2	655		0
26344197	AMMC1756	arl-8,cpl-1,trap-4,unc-108	4	291		0
26344197	AMMC1757	pcp-1,pcp-5,rab-11.1	3	377		0
26344197	AMMC1758	cdk-7,cyh-1,mnat-1	3	439		0
26344197	AMMC1759	saeg-1,saeg-2	2	522		0
26344197	AMMC1760	apb-3,apd-3,apm-3,aps-3	4	300		0
26344197	AMMC1761	arr-1,pan-1	2	593		0
26344197	AMMC1763	F54D5.11,ZK550.4	2	576		0
26344197	AMMC1764	pat-2,pat-3	2	491		0
26344197	AMMC1765	dot-1.2,dot-1.4,zfp-1	3	504		0
26344197	AMMC1766	F54F2.7,Y48C3A.20	2	563		0
26344197	AMMC1767	eef-1B.1	1	905		0
26344197	AMMC1768	eef-1A.2,eef-1B.1	2	804		0
26344197	AMMC1771	cnb-1,pfd-2	2	671		0
26344197	AMMC1772	fem-2,ssup-72,unc-73	3	329		0
26344197	AMMC1773	dcr-1,unc-73	2	485		0
26344197	AMMC1774	aak-2,aakb-1,aakb-2	3	520		0
26344197	AMMC1775	aak-2,aakb-1,aakb-2	3	745		0
26344197	AMMC1776	aak-2,aakb-1,aakb-2	3	566		0
26344197	AMMC1778	hrp-2,vig-1	2	888		0
26344197	AMMC1779	vig-1	1	507		0
26344197	AMMC1780	vig-1,Y95B8A.8	2	939		0
26344197	AMMC1782	ddx-15,hrp-2	2	812		0
26344197	AMMC1783	lgl-1,par-6	2	572		0
26344197	AMMC1784	ifg-1,inf-1	2	366		0
26344197	AMMC1785	cnx-1,mrp-1,mrp-2,Y37D8A.17	4	348		0
26344197	AMMC1786	dnj-29,mrp-1,mrp-2,Y37D8A.17	4	349		0
26344197	AMMC1787	tbg-1	1	557		0
26344197	AMMC1788	ech-4,F58A6.1,Y25C1A.13	3	465		0
26344197	AMMC1789	F58B3.4,JC8.2,puf-12,Y23H5B.6,Y73E7A.2	5	228		0
26344197	AMMC1790	hrp-2,snr-1	2	837		0
26344197	AMMC1791	hrp-2,laf-1,vbh-1	3	861		0
26344197	AMMC1792	hrp-2	1	466		0
26344197	AMMC1793	cco-2,F58F12.1,R53.4	3	389		0
26344197	AMMC1794	atn-1,lev-11,myo-3,myo-5	4	260		0
26344197	AMMC1795	clpf-1,pcf-11	2	492		0
26344197	AMMC1796	F59B2.3,T03F6.3	2	430		0
26344197	AMMC1797	orc-2	1	413		0
26344197	AMMC1801	rga-5,tcer-1,ZK1127.6	3	404		0
26344197	AMMC1803	fln-1,pfd-2	2	918		0
26344197	AMMC1804	mog-2,rnp-2,rnp-3,rnp-7	4	235		0
26344197	AMMC1805	H24K24.3,R04B5.5,R04B5.6,Y50D4C.2	4	936		0
26344197	AMMC1806	H24K24.3,M106.3,Y50D4C.2	3	596		0
26344197	AMMC1807	H24K24.3,tpi-1,Y50D4C.2	3	934		0
26344197	AMMC1808	rpac-40,rpb-10	2	738		0
26344197	AMMC1809	ngp-1,nst-1,T07A9.9	3	371		0
26344197	AMMC1810	ant-1.3,ant-1.4	2	477		0
26344197	AMMC1811	gta-1,hsp-60,Y22D7AL.10,Y48G10A.1	4	230		0
26344197	AMMC1812	K05C4.2,scm-1	2	629		0
26344197	AMMC1813	hmp-1,hmp-2	2	264		0
26344197	AMMC1814	gsnl-1,mif-1,ufm-1	3	279		0
26344197	AMMC1815	dut-1,enol-1,gpd-2,gpd-3,pgk-1,tpi-1	6	117		0
26344197	AMMC1816	coq-3,coq-6	2	510		0
26344197	AMMC1817	cash-1,M4.1	2	675		0
26344197	AMMC1818	cash-1,M4.1	2	633		0
26344197	AMMC1819	dcs-1,eak-7,fln-1	3	249		0
26344197	AMMC1820	nol-9,pro-1,ulp-1,Y48A6C.4,Y6B3B.9	5	148		0
26344197	AMMC1821	enpl-1,uso-1,ZK1307.8	3	906		0
26344197	AMMC1822	pxn-1,pxn-2,sma-1,spc-1,unc-70	5	288		0
26344197	AMMC1823	eef-1A.2,gpd-2,gpd-3	3	833		0
26344197	AMMC1824	gpd-2,gpd-3	2	342		0
26344197	AMMC1825	fah-1,R05F9.6,Y43F4B.5	3	889		0
26344197	AMMC1826	mlh-1,unc-70	2	590		0
26344197	AMMC1827	pqn-51,Y111B2A.13	2	412		0
26344197	AMMC1828	apb-1,unc-101	2	667		0
26344197	AMMC1829	apb-1,unc-101	2	719		0
26344197	AMMC1830	glrx-5,K11H12.1,Y105E8A.11	3	359		0
26344197	AMMC1831	npp-13,npp-3	2	418		0
26344197	AMMC1833	M03F8.3,skp-1	2	777		0
26344197	AMMC1834	gfl-1,ssl-1	2	597		0
26344197	AMMC1835	cku-70,rpa-2	2	740		0
26344197	AMMC1836	M04F3.4,nex-2	2	575		0
26344197	AMMC1837	tag-260	1	607		0
26344197	AMMC1838	M153.1	1	603		0
26344197	AMMC1839	zbp-1	1	410		0
26344197	AMMC1840	cor-1,Y67D8A.2	2	344		0
26344197	AMMC1841	snx-3,ubc-18	2	910		0
26344197	AMMC1842	R02D3.3,T16H12.4,xpb-1,Y73F8A.24,ZK1128.4	5	139		0
26344197	AMMC1844	mrpl-19,R02F2.9	2	627		0
26344197	AMMC1846	eef-1A.2	1	876		0
26344197	AMMC1847	cyn-1,cyn-7,R186.1,ran-4,Y80D3A.9	5	402		0
26344197	AMMC1848	met-2	1	580		0
26344197	AMMC1849	rfp-1	1	423		0
26344197	AMMC1850	R05F9.6,Y39G8B.1	2	953		0
26344197	AMMC1851	prdx-6,R05F9.6	2	872		0
26344197	AMMC1853	cand-1,imb-2	2	306		0
26344197	AMMC1854	fdps-1,Y44E3A.4,Y54G11A.7	3	387		0
26344197	AMMC1855	kin-1,kin-2	2	497		0
26344197	AMMC1857	cku-70,cku-80	2	513		0
26344197	AMMC1858	cku-80	1	659		0
26344197	AMMC1859	hrpf-2,sti-1	2	913		0
26344197	AMMC1860	alx-1,cyn-3,cyn-7	3	932		0
26344197	AMMC1861	alx-1,Y24D9A.8	2	951		0
26344197	AMMC1862	fib-1,lpd-7,Y71G12B.8	3	737		0
26344197	AMMC1863	cra-1,Y97E10AL.3	2	414		0
26344197	AMMC1864	mdt-10,mdt-11	2	447		0
26344197	AMMC1865	mdt-11,mdt-6	2	743		0
26344197	AMMC1866	mdt-11,mdt-17	2	716		0
26344197	AMMC1867	R151.2,W04G3.5	2	240		0
26344197	AMMC1868	fln-1,pfd-3,pfd-5	3	829		0
26344197	AMMC1869	egl-43	1	509		0
26344197	AMMC1870	fib-1,rps-7	2	801		0
26344197	AMMC1872	npp-2	1	654		0
26344197	AMMC1873	tftc-1,tftc-3,tftc-5	3	405		0
26344197	AMMC1874	kat-1,W08F4.3	2	469		0
26344197	AMMC1877	mre-11,rad-50	2	394		0
26344197	AMMC1878	chc-1,clic-1	2	503		0
26344197	AMMC1879	chn-1,ufd-2	2	577		0
26344197	AMMC1880	chaf-1,chaf-2	2	604		0
26344197	AMMC1882	tag-261,Y57G11C.3	2	548		0
26344197	AMMC1883	nol-5,T07A9.9	2	754		0
26344197	AMMC1884	mdt-10,mdt-22	2	644		0
26344197	AMMC1885	mdt-10,mdt-6	2	739		0
26344197	AMMC1886	hsp-60,lst-3,T09F3.2	3	437		0
26344197	AMMC1887	Y41E3.11,ztf-4	2	464		0
26344197	AMMC1888	gut-2,lsm-6,snr-1	3	723		0
26344197	AMMC1890	immt-1,mtx-2	2	626		0
26344197	AMMC1891	dnj-22,T14G8.3,T24H7.2	3	442		0
26344197	AMMC1893	oga-1,ZK353.9	2	539		0
26344197	AMMC1895	enol-1,lbp-7,lbp-9	3	470		0
26344197	AMMC1896	enol-1,Y24D9A.8	2	920		0
26344197	AMMC1897	enol-1,lbp-5,lbp-8	3	722		0
26344197	AMMC1899	enol-1,Y39G8B.1	2	786		0
26344197	AMMC1900	enol-1,fkb-2,fkb-8	3	787		0
26344197	AMMC1901	enol-1,lbp-5,lbp-8	3	713		0
26344197	AMMC1903	enol-1	1	445		0
26344197	AMMC1904	enol-1,lbp-5,lbp-8	3	712		0
26344197	AMMC1906	fnci-1,laf-1,T22D1.3,vbh-1	4	187		0
26344197	AMMC1907	fkb-2,fkb-8,lbp-5,lbp-8	4	782		0
26344197	AMMC1908	fkb-2,lbp-5,lbp-8	3	751		0
26344197	AMMC1909	reps-1,rlbp-1	2	609		0
26344197	AMMC1910	exoc-8,sec-5	2	765		0
26344197	AMMC1911	crh-1,jun-1	2	550		0
26344197	AMMC1914	dlc-1,dlc-3	2	562		0
26344197	AMMC1916	ssu-1,T28F2.2	2	261		0
26344197	AMMC1917	W02B12.10,Y102E9.2	2	536		0
26344197	AMMC1918	ttb-1	1	617		0
26344197	AMMC1920	atn-1,lev-11	2	766		0
26344197	AMMC1921	atn-1,lev-11	2	750		0
26344197	AMMC1922	atn-1,lev-11	2	770		0
26344197	AMMC1923	atn-1,lev-11	2	768		0
26344197	AMMC1924	W08E12.7	1	553		0
26344197	AMMC1925	unc-59,unc-61	2	66		0
26344197	AMMC1926	unc-59,unc-61	2	775		0
26344197	AMMC1927	maea-1,Y54E5A.7	2	621		0
26344197	AMMC1928	Y105E8A.2,ZK1307.8	2	526		0
26344197	AMMC1929	zoo-1	1	570		0
26344197	AMMC1930	apb-1,apg-1,fln-1	3	972		0
26344197	AMMC1931	Y105E8B.7	1	586		0
26344197	AMMC1932	cyn-3,cyn-7,pinn-1	3	892		0
26344197	AMMC1933	swsn-1,ZK973.9	2	669		0
26344197	AMMC1934	uaf-1,uaf-2	2	613		0
26344197	AMMC1935	ehs-1,itsn-1	2	327		0
26344197	AMMC1937	tpi-1,Y39G8B.1	2	793		0
26344197	AMMC1938	cuc-1,tpi-1	2	928		0
26344197	AMMC1939	Y17G9B.8	1	473		0
26344197	AMMC1940	cyn-1,cyn-7,Y22D7AL.10	3	795		0
26344197	AMMC1941	toe-1,Y23H5B.5	2	419		0
26344197	AMMC1942	Y34D9A.7,Y37D8A.21,ZK632.11	3	625		0
26344197	AMMC1943	gpi-1,prdx-6	2	914		0
26344197	AMMC1944	dpy-28	1	365		0
26344197	AMMC1945	tgt-1,tgt-2	2	612		0
26344197	AMMC1946	Y39H10A.6,Y54E5A.7	2	574		0
26344197	AMMC1947	elb-1,elc-1	2	463		0
26344197	AMMC1948	Y48C3A.3,Y48G10A.1,Y57A10A.26	3	449		0
26344197	AMMC1951	unc-34	1	401		0
26344197	AMMC1952	set-27,Y50D7A.10	2	542		0
26344197	AMMC1953	Y51A2D.7,Y56A3A.31	2	649		0
26344197	AMMC1954	asc-1,Y54E2A.4	2	424		0
26344197	AMMC1955	Y54F10AR.1,Y94H6A.7	2	908		0
26344197	AMMC1956	magu-1	1	600		0
26344197	AMMC1957	gck-3	1	583		0
26344197	AMMC1958	eel-1,Y71H2B.2	2	592		0
26344197	AMMC1959	pfk-1.1	1	407		0
26344197	AMMC1960	Y73F8A.26	1	486		0
26344197	AMMC1961	Y94H6A.7	1	475		0
26344197	AMMC1963	ZK632.4	1	925		0
26344197	AMMC1964	ZK688.5	1	455		0
20620961	Complex_ID	NA	1	Complex_name		0
17157260	YChrMod1001	B0025.4,lin-49,lsy-13,phf-15,Y105E8B.7	5	NuA3 Complex		0
15485911	YChrMod1002	act-2,act-4,B0025.4,ekl-4,epc-1,gfl-1,ing-3,lsy-13,mrg-1,mys-1,swsn-6,trr-1,ZK1127.3	13	NuA4 Complex		0
9032243	YChrMod1003	cdc-73,ctr-9,leo-1,pafo-1,rtfo-1	5	Paf1 Complex		0
11711434	YChrMod1007	C16A11.4,emb-8,gei-8,hda-2,set-26,sir-2.1	6	Set3 Complex		0
11687631	YChrMod1009	ash-2,cfp-1,rbbp-5,set-2,swd-2.2,wdr-5.1	6	COMPASS/Set1 Complex		0
8980231	YChrMod1011	cgr-1,ham-3,pbrm-1,snfc-5,swsn-1,swsn-2.2,swsn-4,Y105E8B.7	8	RSC Complex		0
18644858	YChrMod1012	C52B9.8,ham-3,snfc-5,swsn-1,swsn-2.2,swsn-4,Y105E8B.7	7	SWI/SNF Complex		0
9812975	YChrMod1013	dpy-22,let-49,mdt-10,mdt-21,mdt-31,mdt-6,rgr-1	7	Mediator Complex		0
12535538	YChrMod1016	rfp-1,ubc-1	2	Rad6/Bre1 Complex		0
9224714	YChrMod1017	ada-2,chd-1,pcaf-1,T01C3.2,taf-10,taf-12,taf-5,taf-6.1,taf-9,trr-1,usp-3,usp-33	12	SAGA Complex		0
12446794	YChrMod1018	ada-2,chd-1,pcaf-1,taf-10,taf-12,taf-5,taf-6.1,taf-9,trr-1,usp-3,usp-33	11	SLIK (SAGA-like) Complex		0
9111019	YChrMod1022	utx-1,wdr-5.3	2	Tup1-Ssn6 Complex		0
10490601	YChrMod1023	ada-2,pcaf-1	2	ADA Complex		0
12482963	YChrMod1024	isw-1	1	Isw1a Complex		0
12482963	YChrMod1025	isw-1	1	Isw1b Complex		0
14673157	YChrMod1026	athp-2,isw-1,T26A5.8	3	Isw2 Complex		0
8663039	YChrMod1027	hda-6	1	Hda1 Histone Deacetylase Complex		0
9030687	YChrMod1028	chaf-2,rba-1	2	CAF-1 Complex		0
8858151	YChrMod1029	hat-1,lin-53	2	HAT-B Complex		0
16264190	YChrMod1030	K10D2.1	1	HIR Complex		0
8754818	YChrMod1031	cku-70,cku-80	2	Ku Complex		0
9122169	YChrMod1032	orc-1,sir-2.1	2	Sir Complex		0
12612074	YChrMod1033	sir-2.1	1	Sum1/Rfm1/Hst1 Complex		0
12782659	YChrMod1034	epc-1,ing-3,lsy-13,mys-1	4	NuA4 Piccolo Complex		0
16429126	YPC1001	B0024.11,W02G9.3	2	Complex 414		0
16429126	YPC1007	bec-1,vps-15,vps-34	3	Vps34 PtdIns 3 kinase complex II		0
16429126	YPC1008	cdc-73,chd-1,ctr-9,egl-45,eif-3.B,eif-3.C,F55A3.3,hsp-1,kin-10,kin-3,leo-1,nol-6,pafo-1,R05D11.4,rtfo-1,ZC434.4	16	Casein kinase II complex		0
16429126	YPC1013	pfd-3,pfd-4,pfd-6	3	Gim complexes		0
16429126	YPC1015	C24H12.4,F11A10.7,F23B12.7,F55F8.2,let-716,rbm-28,rpl-15,rpl-31,rpl-33,rpl-36,rpl-4,tag-345	12	Complex 394		0
16429126	YPC1017	C24H12.4,dcs-1,F11A10.7,let-716,mnat-1,rpl-10,rpl-15,rpl-17,rpl-18,rpl-26,rpl-31,rpl-33,rpl-4,rpl-43,rps-14,rps-16,rps-18,rps-24	18	Complex 177		0
16429126	YPC1023	rla-0,rpl-12,rpl-17,rpl-4,vav-1	5	Boi2_Bem1_Cdc24 complex		0
16429126	YPC1026	F55F8.2,H28O16.1,rpl-10,rpl-18,rpl-27,rpl-30,rpl-33,rpl-36,rpl-4,rpl-7,rps-1,rps-18,tag-345,unc-32,vha-10,Y48B6A.1	16	Complex 194		0
16429126	YPC1027	rla-0,rpl-1,rpl-4,T14B4.1,Y37E3.8	5	Complex 274		0
16429126	YPC1028	nfx-1,rla-0,rpl-17,rpl-2,rpl-4,rpl-5,rpl-7,rps-0,rps-22,rps-8,T22D1.3	11	Complex 273		0
16429126	YPC1029	rpl-4	1	Complex 214		0
16429126	YPC1033	ctps-1,D2045.2,rpl-6,rpn-1,rpn-10,rpn-11,rpn-12,rpn-3,rpn-6.1,rpn-8,rpt-2,tom-1	12	Complex 473		0
16429126	YPC1034	ctps-1,inf-1,rpl-1,rpl-17,rpl-19,rpl-2,rpl-35,rpn-10,rpn-2,rps-14,rps-6	11	Complex 291		0
16429126	YPC1037	B0205.6	1	Complex 373		0
16429126	YPC1039	kin-10,kin-3	2	Ppz1 protein phosphate complex		0
16429126	YPC1041	atg-9,C53H9.2,eif-3.C,F55F8.2,iffb-1,K07E3.4,mel-32,rla-0,rpl-10,rpl-12,rpl-13,rpl-15,rpl-16,rpl-18,rpl-2,rpl-24.1,rpl-26,rpl-27,rpl-33,rpl-36,rpl-6,rps-14	22	Complex 252		0
16429126	YPC1043	C24H12.4,F23B12.7,F55F8.2,rbm-28,rpl-1,rpl-17,rpl-2,rpl-24.1,rpl-26,rpl-30,rpl-31,rpl-36,rps-16,rps-18,rps-22,rps-24,tag-345,Y37E3.8,Y46E12BL.2	19	Complex 469		0
16429126	YPC1044	dars-1,F11A10.7,F55F8.2,let-716,prdx-2,rpl-10,rpl-13,rpl-15,rpl-16,rpl-18,rpl-2,rpl-26,rpl-33,rpl-36,rpl-7,rpl-7A,rps-14,rps-16,rps-18,tag-335,tag-345,vars-2,Y37E3.8	23	Complex 410		0
16429126	YPC1045	anoh-2,dcs-1,mnat-1,rpl-14,rpl-17,rpl-2,rpl-26,rpl-3,rpl-33,rpl-35,rpl-6,rpl-7A,rps-14,rps-16,rps-18,Y37E3.8	16	Complex 260		0
16429126	YPC1046	F55F8.2,rpl-16,rpl-18,rpl-2,rpl-31,rpl-33,rpl-36,rpl-43,rpl-6,rps-16,rps-18	11	Complex 160		0
16429126	YPC1052	apb-1,dpy-23,rpl-1,rpl-16,rpl-17,rpl-2,rpl-35,rpl-7A,rps-1,rps-17,rps-6,T23D8.3	12	AP-2 complex		0
16429126	YPC1053	dcs-1,ddx-17,K07E3.4,lpd-7,mel-32,mnat-1,rpl-13,rpl-16,rpl-18,rpl-2,rpl-26,rpl-27,rpl-33,rpl-35,rpl-36,rps-18,rps-24,rps-3,T07A9.9	19	Complex 491		0
16429126	YPC1055	C53H9.2,K07E3.4,lpd-7,mel-32,rla-0,rpl-15,rpl-2,rpl-27,W08E12.7	9	Complex 432		0
16429126	YPC1059	eif-3.C,iffb-1,rpl-12,rpl-13,rpl-2,rps-22	6	Complex 265		0
16429126	YPC1063	B0361.6,cash-1,cdk-9,F54C9.9,gcs-1,ife-3,ifg-1,K01G5.5,let-603,pes-4,rpl-7,rps-10,rps-11,rps-24,rps-4,rps-8,rps-9,T22D1.3	18	mRNA cap-binding -Bur2_Sgv1 complexes		0
16429126	YPC1068	F55F10.1,tbb-4	2	Complex 376		0
16429126	YPC1069	atp-2,clu-1,tbb-4	3	Complex 132		0
16429126	YPC1072	C05D11.1,rpl-18,tbb-4	3	Complex 313		0
16429126	YPC1073	E01B7.1,math-33,pyr-1,tbb-4,vbh-1	5	Complex 230		0
16429126	YPC1074	C01G10.8,gcn-1,idha-1,inf-1,rpl-18,rps-1,rps-11,rps-18,rps-5,tbb-4	10	Complex 311		0
16429126	YPC1082	C42C1.4,F49B2.6,R03G8.4,R03G8.6,T07F10.1,T16G12.1,vps-11,vps-16,vps-18,vps-33.1,vps-39,vps-41,W04G3.5	13	38S HOPS complex		0
16429126	YPC1085	C05D11.1,eef-2,hsp-1,pyr-1,rpl-23,rpl-6,rps-5,W07E11.1,ZK1127.4	9	Complex 17		0
16429126	YPC1094	F11A10.7,gob-1,ife-3,ifg-1,JC8.2,K12H4.3,larp-1,let-716,mrpl-13,mrpl-15,mrpl-16,mrpl-17,mrpl-22,mrpl-34,nath-10,rbm-28,rpl-7,rps-14,rps-22,rps-8,sax-2,unc-18,Y46E12BL.2,Y48A5A.1,Y94H6A.5	25	Complex 406		0
16429126	YPC1100	gpb-1,snap-1,syx-7,vti-1,ykt-6	5	Complex 427		0
16429126	YPC1101	B0361.6,C24H12.4,pas-2	3	Complex 210		0
16429126	YPC1105	cmd-1,cor-1,hum-1,obr-1,rps-0,Y60A3A.7	6	Complex 191		0
16429126	YPC1106	F44B9.8,rfc-1,rfc-4,rps-0,T22D1.3	5	Complex 162		0
16429126	YPC1107	F46F11.1,pbrm-1,rpl-16,rpl-7A,rps-0	5	Complex 393		0
16429126	YPC1110	C02F5.7,ddx-17,dnj-11,E04D5.1,rpl-43,rps-0,rps-7,vig-1	8	Complex 286		0
16429126	YPC1111	aco-2,imb-1,pars-1,rps-0	4	Complex 352		0
16429126	YPC1114	pfk-1.1,rps-0	2	Complex 446		0
16429126	YPC1116	clu-1,nars-1,rpl-10,rpl-24.1,rps-0,rps-17,rps-25,T09B4.9,tomm-40	9	Complex 117		0
16429126	YPC1118	ddx-17,eat-17,rps-0	3	Gyp5_Gyl1 complex		0
16429126	YPC1123	agef-1,amph-1,eat-17,gars-1,idha-1,mtk-1,pfk-1.1,rpt-5	8	Rvs161_Rvs167 complex		0
16429126	YPC1124	abcf-3,C01G10.8,cct-6,daf-21,drp-1,F52B11.2,gars-1,gcn-1,glb-13,mtk-1,ndk-1	11	Complex 358		0
16429126	YPC1129	aco-2,dars-1,drp-1,pfk-1.1,rps-10	5	Complex 282		0
16429126	YPC1131	B0491.7,eef-2,mppa-1,mppb-1,rpl-6	5	Processing peptidase complex		0
16429126	YPC1134	csn-5,rpn-5	2	COP9 signalosome complex		0
16429126	YPC1135	C01G10.8,C44E4.4,daf-21,F08D12.1,F21D5.7,F37F2.2,srpa-68	7	Signal recognition complex		0
16429126	YPC1136	C01G10.8,daf-21,pfk-1.1	3	Complex 345		0
16429126	YPC1138	C01G10.8,drp-1,gcn-1,idha-1,rpac-19,rpoa-2	6	Complex 156		0
16429126	YPC1141	cri-3,dph-2,rnr-2	3	Ribonucleoside-diphosphate reductase complex		0
16429126	YPC1147	gdh-1,rpl-1,rpl-14,rpl-17,rpl-27,rpl-36,rpl-7A,rpl-9,rps-18,rps-20	10	Complex 332		0
16429126	YPC1149	cash-1,rpl-14,tpi-1	3	Far complex		0
16429126	YPC1151	pld-1	1	Complex 292		0
16429126	YPC1152	C05C8.2,C48B6.2,E02H1.6,F53F4.11,fib-1,K01G5.5,rps-14,rps-3,rps-7,Y73E7A.2,Y75B8A.7,ZK430.7	12	Complex 294		0
16429126	YPC1155	C05C8.2,C48B6.2,ero-1,F58B3.4,H20J04.4,K01G5.5,rpl-15,rpl-26,rps-16,rps-18,Y48B6A.13,Y61A9LA.10,Y73E7A.2	13	Complex 157		0
16429126	YPC1158	C05D11.1,eef-2	2	Complex 486		0
16429126	YPC1159	anoh-2,C05D11.1,ehs-1,enol-1,F17A9.4,T14B4.1	6	Complex 444		0
16429126	YPC1160	C05D11.1	1	Complex 379		0
16429126	YPC1161	C05D11.1,rpn-2	2	Complex 180		0
16429126	YPC1163	C05D11.9,C15C6.4,H35B03.2,Y66A7A.2	4	RNase MRP		0
16429126	YPC1164	snx-1,vps-29,vps-35	3	Retromer subcomplex		0
16429126	YPC1170	mthf-1	1	Complex 398		0
16429126	YPC1181	C07A9.2,F10B5.2,teg-1	3	Complex 207		0
16429126	YPC1184	hgrs-1,stam-1	2	Vps27_Hse1 protein complex		0
16429126	YPC1185	cct-2,cct-5,pod-2,pph-6,ppk-3,saps-1,sos-1	7	Sit4_Sap190 complex		0
16429126	YPC1186	cct-5,tufm-1	2	Complex 461		0
16429126	YPC1190	C48E7.2,cgh-1,rpac-40,rpb-10,rpb-5,rpc-1,rpoa-1,rpoa-2,tom-1	9	Complex 450		0
16429126	YPC1194	C08H9.2,dnj-11,F54C9.9,nath-10,rps-10,rps-14,rps-20,rps-4,rps-5,rps-7,sos-1	11	Complex 278		0
16429126	YPC1196	C08H9.2,cdk-9,larp-1,nrd-1,rnp-2,snr-1,ZK1067.2	7	Svg1_cyclin Bur2 protein complex		0
16429126	YPC1197	apb-1,apg-1,aps-1,F35D11.3,gpi-1,K07E3.4,pes-4,pro-3,rpl-1,rpl-16,rpl-19,rpl-3,rpl-36,rpl-6,rpl-9,rps-6,unc-101	17	AP-1 adaptor complex		0
16429126	YPC1198	rpl-19,rpl-26,rps-14,rps-6	4	Complex 176		0
16429126	YPC1199	rpl-19,rpl-9	2	Complex 196		0
16429126	YPC1200	dph-2,eef-2	2	Complex 154		0
16429126	YPC1201	F13D11.4,wdr-5.1	2	Complex 488		0
16429126	YPC1202	ash-2,cfp-1,E01B7.1,mrps-7,rbbp-5,set-2,swd-2.2,wdr-5.1	8	COMPASS, histone H3 methyltransferase protein complex		0
16429126	YPC1205	art-1,fars-1,fars-3	3	Frs1_Frs2 phenylalanyl-tRNA synthetase complex		0
16429126	YPC1209	kars-1,mat-1,mrps-15,nfx-1,R02D3.3,T16H12.4,T22D1.3,ZK1128.4,ZK550.4	9	Nucleotide excision repair factor 3 complex		0
16429126	YPC1210	clu-1,hrp-1,imb-2,rla-0,rpl-12,rps-13,rps-8	7	Kap104_Hrp1 complex		0
16429126	YPC1211	gpi-1,rps-13,sad-1	3	Complex 453		0
16429126	YPC1215	rbc-1,unc-32,vha-10,vha-11,vha-14,vha-16,vha-8,vha-9	8	V1 vacuolar ATPase complex		0
16429126	YPC1216	rbc-1,vha-10,vha-11,vha-16,vha-8	5	Complex 104		0
16429126	YPC1219	aagr-3,C18B12.6,ero-1,erv-46	4	Erv41_Erv46 complex		0
16429126	YPC1221	clu-1,D2045.2,imb-2,rpl-24.1,rps-25,rps-9,tomm-40	7	Complex 257		0
16429126	YPC1222	atg-9,rps-3,rps-6,rps-7	4	Complex 150		0
16429126	YPC1223	F38B6.4,rps-3,rps-5	3	Complex 183		0
16429126	YPC1224	iffb-1,rpl-12,rpl-3,rpl-6,rpl-7A,rps-22,rps-3	7	Complex 396		0
16429126	YPC1225	F38B6.4,pbrm-1,rps-3,rps-4,rps-5,top-1	6	Complex 213		0
16429126	YPC1226	ndk-1,rpl-30,rps-3	3	Complex 426		0
16429126	YPC1228	ndk-1,rpn-2,rps-3,rps-6,Y53C12B.1,ZK795.3	6	Complex 131		0
16429126	YPC1229	F38B6.4,rps-3	2	Complex 456		0
16429126	YPC1230	rps-1,rps-3,rps-4,rps-8,vdac-1,ZK550.4	6	Complex 430		0
16429126	YPC1232	C25A1.4,eef-1B.1,eef-1G,eef-2,F49B2.6,hel-1,pfk-1.1,R03G8.4,R03G8.6,rpn-2,T07F10.1,T16G12.1,top-2,tsr-1	14	Complex 129		0
16429126	YPC1233	atp-2,C25A1.4,eef-1G,fib-1,hel-1,rpn-2,rps-4,T22D1.3,top-2	9	THO complex		0
16429126	YPC1234	E01B7.1,F55A3.3,prk-2,sptl-1,sptl-2,top-2	6	Complex 437		0
16429126	YPC1235	aco-2,gbf-1,imb-2,sptl-1,sptl-2	5	Serine palmitoyltransferase complex		0
16429126	YPC1236	atp-2,mms-19,pgk-1,xpd-1	4	Complex 26		0
16429126	YPC1237	clu-1,F38B6.4,F49B2.6,gbf-1,imb-2,R03G8.4,R03G8.6,T07F10.1,T16G12.1	9	Complex 387		0
16429126	YPC1238	C24H12.4,C43E11.9,mac-1,nst-1,puf-12,rbm-28,rpl-27,rpl-7,Y46E12BL.2,Y71G12B.8,Y94H6A.5	11	Complex 472		0
16429126	YPC1239	C24H12.4	1	Complex 238		0
16429126	YPC1240	cas-1,F43C1.1,mrpl-34	3	Cyr1_Srv2 complex		0
16429126	YPC1241	C25A1.4,fib-1,hel-1,rpl-7A,rps-4,T22D1.3	6	Complex 203		0
16429126	YPC1242	elpc-1,elpc-2,elpc-3,elpc-4	4	HAP subcomplex of elongator complex		0
16429126	YPC1245	athp-2,btf-1,cku-70,cku-80,isw-1,pbrm-1,snfc-5,swsn-1,swsn-4,tbp-1,top-1,vig-1	12	RSC, abundant chromatin remodeling complex		0
16429126	YPC1247	pbrm-1,swsn-4,top-1	3	Complex 197		0
16429126	YPC1248	pbrm-1,rps-4,tftc-3,vig-1	4	Complex 439		0
16429126	YPC1250	F55F10.1,gln-3,pyr-1,rpb-2	4	Complex 186		0
16429126	YPC1251	agl-1,gln-3,hsp-60,rad-51,rpb-2,rpoa-2,vdac-1	7	Complex 466		0
16429126	YPC1252	rfl-1,ula-1	2	Rubiquitin -activating complex		0
16429126	YPC1254	exoc-7,exoc-8,M106.7,rabx-5,sec-10,sec-15,sec-6,sec-8	8	Exocyst complex		0
16429126	YPC1256	cth-2,ran-2	2	Complex 460		0
16429126	YPC1263	gpi-1,hpo-3,R02D3.1,tat-1,unc-32,vha-10,vha-16,vha-9	8	V0 vacuolar ATPase complex		0
16429126	YPC1264	C31C9.2,erfa-1,obr-1,rps-4,rps-7,vpr-1	6	Scs2_Opi1 complex		0
16429126	YPC1265	C32D5.6,ZK550.4	2	Complex 244		0
16429126	YPC1267	clpf-1,cpsf-1,fipp-1,pcf-11,rpl-13,rpl-6,rps-11,rps-24,sec-31,suf-1,T22D1.3	11	Pre-mRNA cleavage and polyadenylation factor IA		0
16429126	YPC1268	rpl-13	1	Complex 355		0
16429126	YPC1269	C36E8.1,eef-1A.2,hmgs-1,rpl-13,rpl-17,rpl-24.1,rpl-30,rpl-35,rpl-7,rps-22,rps-24,rps-25	12	Complex 15		0
16429126	YPC1271	C34B2.6,K07E3.4,rpl-1,rpl-10,rpl-17,rpl-27,rpl-6,rps-1	8	Complex 164		0
16429126	YPC1275	gdi-1,rab-1,rab-11.1	3	Complex 484		0
16429126	YPC1278	cdc-6	1	Complex 378		0
16429126	YPC1279	C43E11.9,eif-6,F10E7.5,ngp-1,nol-1,nst-1,pro-3,T07A9.9,W08E12.7,W09C5.1,Y54E10A.10	11	Complex 409		0
16429126	YPC1280	C44E4.4,F53F4.11	2	Complex 98		0
16429126	YPC1282	trr-1	1	Complex 147		0
16429126	YPC1283	epc-1,gfl-1,mdt-6,mrg-1,mys-1,sin-3,smg-2,swsn-6,taf-12,trr-1	10	NuA4 Histone Acetyltransferase Complex		0
16429126	YPC1284	E02H1.1,F49B2.6,pod-2,R03G8.4,R03G8.6,rps-11,rps-17,T07F10.1,T16G12.1,trr-1,ZC434.4	11	Complex 251		0
16429126	YPC1285	ada-2,epc-1,F54C9.11,mdt-6,mys-1,pcaf-1,prk-2,sax-2,smg-2,swsn-6,taf-1,taf-10,taf-11.1,taf-12,taf-5,taf-6.1,taf-9,tbp-1,trr-1,vars-2	20	SAGA complex		0
16429126	YPC1287	C47E12.7,F47G9.1,F57B10.5,K08E4.6,rpt-4,sel-9,Y60A3A.9	7	Heteromeric p24 complex 1		0
16429126	YPC1288	cmd-1,cri-3,daf-21,F35D11.3,hum-1,hum-2,nmy-1,unc-45	8	Actin-associated motorproteins 1 complex		0
16429126	YPC1289	daf-21,F49B2.6,gpi-1,R03G8.4,R03G8.6,T07F10.1,T16G12.1,tsr-1	8	Complex 422		0
16429126	YPC1290	saps-1	1	Complex 483		0
16429126	YPC1291	saps-1	1	Complex 151		0
16429126	YPC1292	C48B6.2	1	Complex 447		0
16429126	YPC1294	C52B9.4,hpo-5	2	Complex 319		0
16429126	YPC1295	C52B9.4	1	Complex 275		0
16429126	YPC1296	inf-1,nath-10,rpl-27,rpl-36,rps-16,rps-17,rps-25,rps-7,rps-9,sad-1,T14G10.5	11	Complex 475		0
16429126	YPC1297	amph-1,rpl-27,smg-2	3	Complex 302		0
16429126	YPC1298	rpl-27	1	Complex 471		0
16429126	YPC1299	hmgr-1,rad-51,rpl-27	3	Complex 170		0
16429126	YPC1300	aak-2,aakg-1,atic-1	3	AMP-dependent protein kinase complex		0
16429126	YPC1302	eif-1,eif-3.B,rps-10,rps-22	4	Complex 202		0
16429126	YPC1303	eef-1G,nmy-1,rps-10,taf-1,taf-10,taf-11.1,taf-12,taf-2,taf-5,taf-6.1,taf-9,tbp-1,Y105E8B.7	13	RNA polymerase II general trancription factor TFIID		0
16429126	YPC1304	pfk-1.1,rps-10,rps-22	3	Complex 168		0
16429126	YPC1309	atx-2,enol-1,gln-3,M142.5,rla-0,top-2	6	Complex 107		0
16429126	YPC1313	E01B7.1	1	Complex 415		0
16429126	YPC1315	fipp-1,prdx-2,tkt-1	3	Complex 349		0
16429126	YPC1316	prdx-2,tkt-1	2	Complex 360		0
16429126	YPC1317	btf-1,rla-0,rps-17,swsn-1,swsn-4	5	Complex 94		0
16429126	YPC1318	vps-52,vps-53,vps-54	3	Golgi associated retrograde protein complex		0
16429126	YPC1320	prdx-2	1	Complex 290		0
16429126	YPC1322	cdc-37,rpl-10,Y37E3.10,Y69A2AR.18	4	Complex 130		0
16429126	YPC1323	rpl-10,rps-5,W07E11.1	3	Complex 451		0
16429126	YPC1324	gln-3,gob-1,inf-1,mcm-2,rpl-10,T08A11.1,Y37E11AM.3	7	Trehalose-6-phosphate synthase_ phosphatase complex		0
16429126	YPC1326	apc-2,emb-27,mat-1,mat-2,mat-3,such-1	6	Anaphase-promoting complex, cyclosome		0
16429126	YPC1327	ddx-17,F55F8.2,mrps-15,rpl-18,rpl-31,rpl-33,rpl-36,rpl-43,rpl-6,rps-18,sec-31,T22D1.3,vig-1,Y94H6A.5	14	Complex 383		0
16429126	YPC1328	rpl-31,rpl-33,rps-18,rps-24	4	Complex 138		0
16429126	YPC1329	abce-1,rpl-1,rpl-12,rpl-33,rpl-35,rps-1,top-2	7	Complex 403		0
16429126	YPC1330	F10F2.2	1	Complex 264		0
16429126	YPC1331	F10F2.2	1	Complex 215		0
16429126	YPC1332	H20J04.4,npp-21,rpl-15,rpl-3,rpl-6,rpl-7A,rps-11	7	Complex 174		0
16429126	YPC1333	F13D11.4	1	Complex 97		0
16429126	YPC1334	eef-2,glb-13,rad-51,rpoa-2	4	Complex 391		0
16429126	YPC1335	eef-1B.1,eef-1G,sad-1	3	Complex 141		0
16429126	YPC1336	eef-1A.2,eef-1B.1,eef-1G,eef-2,rpn-1,rps-24,sad-1	7	Translation elongation factor EF1		0
16429126	YPC1337	btf-1,F35D11.3,F54C9.11,nmy-1,sax-2,taf-1,taf-11.1,taf-12,taf-5,taf-9,tbp-1	11	Complex 337		0
16429126	YPC1338	paa-1,sur-6,T08A11.1,tbcd-1	4	Complex 372		0
16429126	YPC1340	eef-1G	1	Complex 454		0
16429126	YPC1341	eef-1G,F54C9.11,pars-1,pfk-1.1	4	Complex 482		0
16429126	YPC1342	mrps-15,rpl-17,ubxn-2,ufd-1	4	Ufd1_Npl4_Cdc48, ER ubiquitinated proteins degradation complex		0
16429126	YPC1343	aco-2,glb-13,hsp-60,mdh-2,pam-1,rad-51	6	Complex 122		0
16429126	YPC1344	F42G9.1,glb-13,ppm-2,rad-50,vps-15	5	Complex 280		0
16429126	YPC1345	mdh-2,unc-59	2	Septin complex		0
16429126	YPC1348	F35D11.3,F54C9.11,nmy-1,pcaf-1,sax-2,taf-1,taf-12,tbp-1	8	Complex 346		0
16429126	YPC1349	iars-1,nars-1	2	Complex 434		0
16429126	YPC1350	rpt-3	1	Complex 109		0
16429126	YPC1351	eef-2,rpl-30,W04G3.5	3	Phosphoribosyl diphosphate synthase complex		0
16429126	YPC1352	eef-2,Y54H5A.2	2	Complex 229		0
16429126	YPC1353	chd-1,F55A3.3,hsp-1,kin-10	4	Complex 435		0
16429126	YPC1354	cfi-1,K12C11.1,sur-6,T08A11.1	4	Complex 87		0
16429126	YPC1355	mrpl-17,T08A11.1,unc-18,vbh-1	4	Complex 178		0
16429126	YPC1356	gpi-1,unc-18	2	Complex 297		0
16429126	YPC1357	panl-2,panl-3	2	PAN complex		0
16429126	YPC1358	panl-2,panl-3	2	Pab1_Pan2_Pan3 complex		0
16429126	YPC1359	gpi-1,hpo-3	2	Complex 88		0
16429126	YPC1360	hpo-3,hpo-4,hpo-5	3	GPI transamidase complex		0
16429126	YPC1361	sedl-1,trpp-10,trpp-3,trpp-4,trpp-5,trpp-6	6	TRAPPII complex		0
16429126	YPC1362	gcs-1,ran-1	2	Compex 465		0
16429126	YPC1363	gcs-1,idha-1,ran-1	3	Complex 366		0
16429126	YPC1364	F55F8.2,nol-1,rpl-36,T05H4.10	4	Complex 48		0
16429126	YPC1365	aco-2,acs-4,clu-1	3	Complex 144		0
16429126	YPC1366	aco-2,acs-4	2	Complex 118		0
16429126	YPC1368	rpl-17,rpl-35,rps-14,top-1	4	Complex 310		0
16429126	YPC1370	hrp-1,rps-11,rps-24,rps-8,rps-9	5	Complex 133		0
16429126	YPC1372	alh-13,hda-6,msh-2	3	Trichostatin A-sensitive class II histone deacetylase complex		0
16429126	YPC1373	abcf-3,drp-1,F52B11.2,F54C9.11,pars-1	5	Complex 329		0
16429126	YPC1374	R05D11.4,rps-1,rps-17,rps-24,rps-8	5	Complex 255		0
16429126	YPC1375	F42G9.1	1	Complex 192		0
16429126	YPC1378	pcaf-1,prk-2,taf-10,taf-6.1,vars-2	5	Complex 325		0
16429126	YPC1379	prk-2,vars-2	2	Complex 204		0
16429126	YPC1380	prk-2	1	Complex 395		0
16429126	YPC1383	dcap-2	1	mRNA decapping complex		0
16429126	YPC1384	F53E4.1,sos-1	2	Kel1_Lte1 complex		0
16429126	YPC1387	atg-9,rpl-18,rpl-7,T07A9.9,Y48A6C.4	5	Complex 140		0
16429126	YPC1388	clu-1,imb-2,tsr-1	3	Complex 166		0
16429126	YPC1389	atg-3,tsr-1	2	Complex 89		0
16429126	YPC1390	apb-3,apd-3,apm-3,enol-1	4	Clathrin-associated protein AP-3 complex		0
16429126	YPC1391	F54C9.11	1	Complex 321		0
16429126	YPC1393	gdh-1,rbc-1,rep-1	3	RAVE_Skp1 complex		0
16429126	YPC1394	clu-1,ctps-1	2	Complex 270		0
16429126	YPC1395	vig-1	1	Complex 382		0
16429126	YPC1396	rps-1	1	Complex 369		0
16429126	YPC1397	ctps-1,gln-3,inf-1,mcm-2,Y37E11AM.3	5	eIF4A		0
16429126	YPC1398	cdk-1,inf-1	2	Cyclin-dependent protein kinase complex		0
16429126	YPC1399	pfk-1.1,tbg-1	2	Spindle pole body		0
16429126	YPC1401	ears-1,mars-1,vars-2	3	Methionyl- and glutamyl-tRNA synthetases complex		0
16429126	YPC1402	amph-1	1	Rtg2_Mks1 complex		0
16429126	YPC1403	cri-3	1	Complex 90		0
16429126	YPC1404	cri-3	1	Complex 324		0
16429126	YPC1405	orc-1,orc-2,orc-5,rpl-16	4	Origin of replication recognition complex		0
16429126	YPC1407	mlh-1,pms-2	2	Pms1_Mlh1 mismatch DNA repair complex		0
16429126	YPC1408	H20J04.4,rps-16	2	Complex 101		0
16429126	YPC1409	H20J04.4,rpl-15,rpl-16	3	Complex 245		0
16429126	YPC1410	H28O16.1,Y69A2AR.18	2	F0_F1 ATP synthase		0
16429126	YPC1411	bcat-1,hsp-60	2	Complex 367		0
16429126	YPC1412	atl-1,vacl-14	2	Complex 269		0
16429126	YPC1413	chaf-2,rba-1	2	Chromatin assembly complex		0
16429126	YPC1414	cogc-3,cogc-4,cogc-6,cogc-8,T08A11.1	5	Golgi transport complex		0
16429126	YPC1415	agl-1,npp-3	2	Complex 279		0
16429126	YPC1417	R02D3.1	1	Complex 438		0
16429126	YPC1418	R02D3.1	1	Complex 112		0
16429126	YPC1419	kin-1,kin-2	2	cAMP-dependent protein kinase complex		0
16429126	YPC1420	snfc-5,swsn-1,Y105E8B.7	3	SWI-SNF global transcription activator complex		0
16429126	YPC1421	cku-70,cku-80	2	Ku complex		0
16429126	YPC1423	him-10,ndc-80	2	Tid3 complex		0
16429126	YPC1424	tftc-3,tftc-5	2	TFIIIC complex		0
16429126	YPC1425	pgk-1,rps-17,unc-32	3	Complex 106		0
16429126	YPC1426	enol-1,pgk-1	2	Complex 289		0
16429126	YPC1427	rps-5	1	Complex 116		0
16429126	YPC1428	rps-24	1	Complex 102		0
16429126	YPC1429	cfi-1,T08A11.1	2	Complex 348		0
16429126	YPC1430	rps-4,T08A11.1,Y23H5B.6	3	Complex 105		0
16429126	YPC1431	T14B4.1	1	Complex 259		0
16429126	YPC1432	T22D1.3	1	Complex 267		0
16429126	YPC1433	alh-13,mrpl-22,pod-2	3	Complex 200		0
16429126	YPC1434	gcn-2,T23D8.3	2	Complex 489		0
16429126	YPC1435	cfi-1	1	Complex 416		0
16429126	YPC1436	ppm-2,Y48A5A.1	2	Complex 185		0
16429126	YPC1437	ret-1	1	Complex 108		0
16429126	YPC1438	ret-1	1	Complex 205		0
16429126	YPC1439	plst-1	1	Act1_Sac6 complex		0
16429126	YPC1440	rpl-30	1	Complex 448		0
16429126	YPC1441	hipr-1,lst-4	2	Yeats nexin complex		0
16429126	YPC1442	abce-1,rps-7	2	Complex 431		0
16429126	YPC1443	qars-1,xpb-1	2	Complex 115		0
16429126	YPC1444	rps-4	1	alpha-Aminoadipate-semialdehyde dehydrogenase complex		0
16429126	YPC1445	smg-2	1	Complex 242		0
16429126	YPC1446	tat-1	1	Complex 481		0
16429126	YPC1448	rep-1	1	Complex 359		0
16429126	YPC1449	rpl-1	1	Complex 386		0
16429126	YPC1450	Y71H2AM.1	1	Complex 121		0
16429126	YPC1452	Y97E10AR.6	1	Complex 442		0
16429126	YPC1453	ehs-1,hipr-1	2	Complex 399		0
16429126	YPC1454	ehs-1,hipr-1	2	Complex 222		0
16429126	YPC1455	sar-1	1	Complex 458		0
20620961	YPC_CON1001	bec-1,vps-15,vps-34	3	phosphatidylinositol 3-kinase complex II		0
20620961	YPC_CON1002	B0025.4,lin-49,lsy-13,phf-15,Y105E8B.7	5	NuA3 histone acetyltransferase complex (GO)		0
20620961	YPC_CON1003	act-2,act-4,B0025.4,ekl-4,epc-1,gfl-1,ing-3,lsy-13,mrg-1,mys-1,swsn-6,ZK1127.3	12	NuA4 histone acetyltransferase complex		0
20620961	YPC_CON1004	cdc-73,ctr-9,leo-1,pafo-1,rtfo-1	5	Cdc73-Paf1 complex		0
20620961	YPC_CON1005	B0035.12,cgh-1,gut-2,lsm-1,lsm-3,lsm-4,lsm-5,lsm-6,lsm-7,lsm-8,patr-1	11	snRNP U6		0
20620961	YPC_CON1006	pfd-1,pfd-2,pfd-3,pfd-4,pfd-5,pfd-6	6	prefoldin complex		0
20620961	YPC_CON1007	bmk-1,gspd-1,klp-20	3	putative Cin8-Zwf1 complex		0
20620961	YPC_CON1008	C37A2.7,puf-8,rla-0,rla-2,rpl-1,rpl-10,rpl-11.1,rpl-11.2,rpl-12,rpl-13,rpl-14,rpl-15,rpl-16,rpl-17,rpl-18,rpl-19,rpl-2,rpl-21,rpl-24.1,rpl-25.1,rpl-25.2,rpl-26,rpl-27,rpl-29,rpl-3,rpl-30,rpl-31,rpl-32,rpl-35,rpl-36,rpl-4,rpl-41,rpl-6,rpl-7,rpl-7A,rpl-9,rps-1,rps-14,rps-15,rps-16,rps-17,rps-19,rps-2,rps-23,rps-24,rps-3,rps-5,rps-6,rps-7,vig-1,Y37E3.8	51	cytosolic large ribosomal subunit		0
20620961	YPC_CON1010	B0205.6	1	putative Nfs1-Isd11 complex		0
20620961	YPC_CON1011	kin-10,kin-3	2	protein kinase CK2 complex		0
20620961	YPC_CON1012	mak-2,mnk-1,pmk-1	3	putative Hog1-Rck2 complex		0
20620961	YPC_CON1013	B0238.10,T23B12.4	2	NatC complex		0
20620961	YPC_CON1014	dhcr-7	1	putative Heh2-Erg24 complex		0
20620961	YPC_CON1015	B0261.1,brf-1,tbp-1	3	transcription factor TFIIIB complex (GO)		0
20620961	YPC_CON1016	C10H11.8,let-603,rict-1,sinh-1	4	TORC2 complex (GO)		0
20620961	YPC_CON1017	C10H11.8,daf-15,let-603	3	TORC1 complex (GO)		0
20620961	YPC_CON1018	daf-15,let-603	2	TORC1 complex		0
20620961	YPC_CON1020	ggtb-1,M57.2	2	Rab-protein geranylgeranyltransferase complex		0
20620961	YPC_CON1021	B0280.2,wip-1,wsp-1	3	putative Las17-Sla1-Vrp1 complex		0
20620961	YPC_CON1023	cdk-12	1	carboxy-terminal domain protein kinase complex		0
20620961	YPC_CON1025	C42C1.4,vps-11,vps-16,vps-18,vps-33.1,vps-39,vps-41	7	HOPS complex		0
20620961	YPC_CON1026	B0334.3,T26C12.1	2	acetolactate synthase complex (GO)		0
20620961	YPC_CON1027	rpl-23,set-27,ZK1127.4	3	putative Rpl23a-Rpl23b-Bcp1-Rkm1 complex		0
20620961	YPC_CON1028	B0336.13,pqn-51,Y111B2A.13	3	transcription factor TFIIA complex		0
20620961	YPC_CON1030	sec-22,use-1,ykt-6	3	ER SNARE Use1		0
20620961	YPC_CON1031	pmr-1,psd-1	2	putative Pmr1-Psd1 complex		0
20620961	YPC_CON1032	B0361.6,idh-2	2	putative Ygr283c-Idp3 complex		0
20620961	YPC_CON1033	B0361.6	1	putative Ygr283c-Ymr310c complex		0
20620961	YPC_CON1034	scpl-1	1	Psr2-Psr1-Whi2 complex		0
20620961	YPC_CON1035	rps-0	1	putative Rps0a-Rps0b complex		0
20620961	YPC_CON1036	mtk-1	1	Ssk1-Ssk2 complex		0
20620961	YPC_CON1038	B0513.5	1	putative Put1-Ymr315w complex		0
20620961	YPC_CON1039	enol-1,pkc-1,tpa-1	3	putative Pck1-Eno1 complex		0
20620961	YPC_CON1040	csn-5	1	signalosome		0
20620961	YPC_CON1041	chin-1	1	putative Rgd1-Fyv8 complex		0
20620961	YPC_CON1043	C01G5.6	1	putative Ddi1-Pmt4 complex		0
20620961	YPC_CON1044	btf-1,drp-1,dyn-1,isw-1	4	ISW1 complex		0
20620961	YPC_CON1045	cnb-1,tax-6	2	calcineurin complex (GO)		0
20620961	YPC_CON1046	cnb-1,tax-6	2	calcineurin complex		0
20620961	YPC_CON1047	C02F5.3,T26E3.4	2	putative Gir2-Rbg2 complex		0
20620961	YPC_CON1049	C02F5.7,cul-3,elc-1,R03D7.4,T23H2.3	5	Cul3-RING ubiquitin ligase complex (GO)		0
20620961	YPC_CON1050	C02F5.7,elc-1	2	NEF4 complex		0
20620961	YPC_CON1051	C02F5.7,elc-1,T23H2.3	3	nucleotide-excision repair factor 4 complex (GO)		0
20620961	YPC_CON1052	C02F5.7,rad-23,T23H2.3,xpc-1	4	repairosome (GO)		0
20620961	YPC_CON1054	C02G6.2,F44E7.4	2	putative Ste23-Mrn1 complex		0
20620961	YPC_CON1057	F19G12.2,F58F9.1,rnr-2	3	ribonucleoside-diphosphate reductase complex		0
20620961	YPC_CON1059	cel-1	1	mRNA capping enzyme complex		0
20620961	YPC_CON1061	asfl-1,F32D8.1,T08D2.7,unc-85	4	Asf1-Rad53 complex		0
20620961	YPC_CON1062	asfl-1,htz-1,unc-85	3	chromatin assembly complex (GO)		0
20620961	YPC_CON1063	sdha-1,sdhb-1	2	mitochondrial respiratory chain complex II		0
20620961	YPC_CON1064	mev-1,sdha-1,sdhb-1,sdhd-1	4	mitochondrial respiratory chain complex II (GO)		0
20620961	YPC_CON1065	dlat-1,pdha-1,pdhb-1	3	mitochondrial pyruvate dehydrogenase complex		0
20620961	YPC_CON1067	C04H5.1,Y71F9AL.1	2	Trm112-Trm11 complex		0
20620961	YPC_CON1068	alkb-8,C04H5.1	2	Trm9-Trm112 complex		0
20620961	YPC_CON1069	C05D11.9,C15C6.4,H35B03.2,Y66A7A.2	4	ribonuclease MRP complex		0
20620961	YPC_CON1070	snx-1,vps-26,vps-29,vps-35	4	retromer complex		0
20620961	YPC_CON1071	snx-1	1	retromer complex, outer shell (GO)		0
20620961	YPC_CON1072	suca-1,sucl-1,sucl-2	3	succinyl-CoA ligase		0
20620961	YPC_CON1073	aak-2,aakb-1,aakb-2,aakg-1,ckk-1	5	snf1 protein kinase complex		0
20620961	YPC_CON1074	cdc-48.1,cdc-48.2,npl-4.1,npl-4.2,ufd-1	5	Cdc48-Ufd1-Npl4 complex		0
20620961	YPC_CON1075	cdc-48.1,cdc-48.2,ubxn-2	3	Cdc48-Shp1 complex		0
20620961	YPC_CON1079	mthf-1	1	putative Met13-Met12 isozyme complex		0
20620961	YPC_CON1080	mthf-1	1	putative Met13-Yml082w complex		0
20620961	YPC_CON1082	abcf-3,clu-1,gcn-1,gfat-1,gfat-2,mec-12,men-1,sams-3,sams-4,tba-9	10	putative Tub3-Gcn1-Gcn20-Gfa1-Mae1-Sam1-Clu1 complex		0
20620961	YPC_CON1083	ddp-1,tin-10,tin-13,tin-9.1	4	mitochondrial intermembrane space protein transporter complex (GO)		0
20620961	YPC_CON1084	C06G3.5	1	putatie Saf1-Aah1 complex		0
20620961	YPC_CON1085	atp-3,atp-5,H28O16.1,Y69A2AR.18	4	mitochondrial proton-transporting ATP synthase complex		0
20620961	YPC_CON1086	C14B9.2,C47E12.3,pdi-2	3	putative Mnl1-Pdi1 complex		0
20620961	YPC_CON1088	stip-1	1	putative Cwc2-Spp382-Ntr2 complex		0
20620961	YPC_CON1090	F23B12.7,pro-2	2	Noc1p-Noc2p complex (GO)		0
20620961	YPC_CON1091	hgrs-1,stam-1	2	ESCRT-0 complex		0
20620961	YPC_CON1093	lig-4	1	DNA ligase IV complex (GO)		0
20620961	YPC_CON1094	clk-2,orc-1,sir-2.1,vig-1	4	nuclear telomere cap complex (GO)		0
20620961	YPC_CON1095	C16A11.4,cyn-1,cyn-3,gei-8,hda-2,set-26,sir-2.1	7	Set3C		0
20620961	YPC_CON1097	aos-1	1	SUMO activating enzyme complex		0
20620961	YPC_CON1098	C08H9.2,dnj-11	2	ribosome-associated complex		0
20620961	YPC_CON1099	tsg-101,vps-28	2	ESCRT I complex		0
20620961	YPC_CON1100	cdk-1,cks-1,Y71G12B.27	3	cyclin-dependent protein kinase holoenzyme complex (GO)		0
20620961	YPC_CON1101	cdk-1,cks-1,cyb-1,cyb-2.1,Y71G12B.27	5	Cln-Cdc28 protein kinase complex		0
20620961	YPC_CON1102	dph-1,dph-2,dph-3	3	Dph1-Dph2-Dph3 complex		0
20620961	YPC_CON1103	C11D2.7,Y47D3A.21	2	putative Tma20-Tma22 complex		0
20620961	YPC_CON1104	F44E5.5,hsp-70	2	putative Fpr3-Ssb2 complex		0
20620961	YPC_CON1105	F40G9.17,usp-14	2	proteasome regulatory particle (GO)		0
20620961	YPC_CON1106	copa-1,copb-1,copb-2,copd-1,copz-1,F07F6.4,T14G10.5	7	COPI vesicle coat		0
20620961	YPC_CON1108	taf-1,taf-10,taf-11.1,taf-12,taf-13,taf-5,taf-6.1,taf-7.1,taf-7.2,taf-9	10	transcription factor TFIID complex		0
20620961	YPC_CON1109	ash-2,cfp-1,dpy-30,rbbp-5,set-2,swd-2.2,wdr-5.1	7	COMPASS complex		0
20620961	YPC_CON1110	C14C10.5	1	proteasome core complex (GO)		0
20620961	YPC_CON1111	snap-1,syx-16,syx-6,vps-45	4	Tlg1 SNARE complex		0
20620961	YPC_CON1113	sod-1,sod-5	2	Sod1-Css1 heterodimer		0
20620961	YPC_CON1114	nxf-1	1	nuclear RNA export factor complex (GO)		0
20620961	YPC_CON1115	hsp-3,hsp-4,vps-52,vps-53,vps-54	5	GARP complex		0
20620961	YPC_CON1118	fkb-2,nfx-1	2	putative Fap1-Fpr1-Yil161w complex		0
20620961	YPC_CON1119	rps-11,rps-13,rps-17,rps-22,rps-24,rps-4,rps-7,rps-8,rps-9,vbh-1	10	cytosolic small ribosomal subunit		0
20620961	YPC_CON1121	cdc-14,F49D11.10,sir-2.1	3	RENT complex (GO)		0
20620961	YPC_CON1122	rbc-1,spe-5,vha-10,vha-11,vha-12,vha-13,vha-14,vha-15,vha-18,vha-8,vha-9	11	vacuolar proton-transporting V-type ATPase, V1 domain		0
20620961	YPC_CON1123	C25A1.4,tiar-1,tiar-2	3	heterogeneous nuclear ribonucleoprotein complex (GO)		0
20620961	YPC_CON1124	C18B12.6,ero-1,erv-46	3	putative Erv46-Erv41-Ero1 complex		0
20620961	YPC_CON1127	tomm-40	1	putative Mdm10-Mpm1-Tom40-Yhm2 complex		0
20620961	YPC_CON1128	F42H10.2,tomm-20,tomm-40,ZK616.3	4	mitochondrial outer membrane translocase complex (GO)		0
20620961	YPC_CON1130	sptl-1,sptl-2	2	serine C-palmitoyltransferase complex		0
20620961	YPC_CON1131	F45G2.10,mms-19,oxy-4,Y18D10A.9	4	putative Cia1-Yhr122w-Met18-Nar1 complex		0
20620961	YPC_CON1132	immp-1,immp-2	2	mitochondrial inner membrane peptidase complex (GO)		0
20620961	YPC_CON1134	cdk-8,dpy-22,let-49,mdt-10,mdt-21,mdt-31,mdt-6,rgr-1	8	Srb-mediator complex		0
20620961	YPC_CON1135	tag-72,W01G7.4	2	DNA-directed RNA polymerase II, holoenzyme (GO)		0
20620961	YPC_CON1136	C25A1.4,larp-1,xrn-1	3	putative Kem1-Gbp2-Sro9-Sbp1 complex		0
20620961	YPC_CON1137	F54C9.9,K01G5.5,nola-3,Y48A6B.3,Y66H1A.4	5	core H-ACA snoRNP		0
20620961	YPC_CON1138	mcm-2,mcm-3,mcm-4,mcm-5,mcm-6,mcm-7	6	MCM complex (GO)		0
20620961	YPC_CON1139	elpc-1,elpc-2,elpc-3,elpc-4	4	Elongator holoenzyme complex		0
20620961	YPC_CON1140	goa-1,gpb-1,odr-3	3	heterotrimeric G-protein complex		0
20620961	YPC_CON1141	goa-1,gpb-1,odr-3	3	heterotrimeric G-protein complex (GO)		0
20620961	YPC_CON1142	ran-1,ran-3	2	Gsp1-Prp20 complex		0
20620961	YPC_CON1144	ntl-9	1	CCR4-NOT complex (GO)		0
20620961	YPC_CON1145	rfl-1,ula-1	2	Ula1-Uba3 enzyme complex		0
20620961	YPC_CON1146	H21P03.2,smc-5,ZK1248.11	3	Smc5-Smc6 complex		0
20620961	YPC_CON1147	spr-2	1	Rtt109-Vps75 complex		0
20620961	YPC_CON1150	vps-22,vps-25,vps-36	3	ESCRT II complex		0
20620961	YPC_CON1153	exoc-7,exoc-8,sec-10,sec-15,sec-6,sec-8	6	exocyst		0
20620961	YPC_CON1155	C30A5.4,F25H9.6,R13A5.11	3	putative Ykl088w-Ppz1 complex		0
20620961	YPC_CON1156	idha-1,idhb-1,idhg-2	3	mitochondrial isocitrate dehydrogenase complex (NAD+)		0
20620961	YPC_CON1157	unc-32,vha-16	2	vacuolar proton-transporting V-type ATPase, V0 domain		0
20620961	YPC_CON1158	C31C9.2	1	putative Ser3-Ser33 isozyme complex		0
20620961	YPC_CON1162	C34B7.2,vacl-14	2	Vac14-Fig4 complex		0
20620961	YPC_CON1163	pph-6,R02C2.1,saps-1,Y43D4A.6	4	putative Sit4-Sap185-Rts3-Hrk1 complex		0
20620961	YPC_CON1164	pph-6,saps-1	2	Sit4-Sap155 complex		0
20620961	YPC_CON1165	pph-6,saps-1	2	Sit4-Sap190 complex		0
20620961	YPC_CON1166	C34C12.8,hsp-6	2	Ssc1-Mge1 complex		0
20620961	YPC_CON1167	prx-5,Y71H2AM.9	2	putative Pex5-Mmt1 complex		0
20620961	YPC_CON1169	gop-3	1	mitochondrial sorting and assembly machinery complex (GO)		0
20620961	YPC_CON1170	ampd-1	1	putative Yjl070c-Amd1 complex		0
20620961	YPC_CON1171	cdc-7	1	Dbf4-dependent protein kinase complex (GO)		0
20620961	YPC_CON1172	ubc-1	1	Rad6-Rad18 complex		0
20620961	YPC_CON1173	vav-1	1	putative Boi2-Cdc24 complex		0
20620961	YPC_CON1174	gcp-2.2,uba-1	2	putative Uba1-Ydr415c complex		0
20620961	YPC_CON1175	arx-1,arx-2,arx-3,arx-4,arx-5,arx-6,arx-7,C46H11.3	8	Arp2-3 protein complex		0
20620961	YPC_CON1177	C36E8.1,tbp-1	2	RNA polymerase I transcription factor complex (GO)		0
20620961	YPC_CON1178	vps-32.1,vps-32.2,vps-4	3	putative Snf7-Vps4 complex		0
20620961	YPC_CON1179	vps-2,vps-20,vps-24,vps-32.1,vps-32.2	5	ESCRT III complex (GO)		0
20620961	YPC_CON1180	hsp-6,T09B4.9	2	Tim44-Ssc1 heterodimer		0
20620961	YPC_CON1181	C39B5.6,Y41D4A.6	2	putative Pet112-Ymr293c complex		0
20620961	YPC_CON1182	F44B9.8,rfc-1,rfc-2,rfc-3,rfc-4,Y53F4B.9	6	Elg1 RFC-like complex		0
20620961	YPC_CON1183	rab-1	1	putative Ypt1-Dss4 complex		0
20620961	YPC_CON1184	gdi-1,rab-1,rab-6.1,rab-6.2	4	putative Gdi1-Ypt6-Ypt1 complex		0
20620961	YPC_CON1185	cps-6,hoe-1	2	putative Nuc1-Trz1-Ymr099c complex		0
20620961	YPC_CON1186	mus-81	1	Holliday junction resolvase complex (GO)		0
20620961	YPC_CON1187	C44E4.4,F08D12.1,F21D5.7,F37F2.2,srpa-68	5	signal recognition particle		0
20620961	YPC_CON1188	ada-2,pcaf-1,taf-10,taf-12,taf-5,taf-6.1,taf-9,trr-1,usp-3,usp-33	10	SAGA complex		0
20620961	YPC_CON1189	ercc-1,xpf-1	2	nucleotide-excision repair factor 1 complex		0
20620961	YPC_CON1190	ercc-1,xpa-1,xpf-1	3	nucleotide-excision repair factor 1 complex (GO)		0
20620961	YPC_CON1193	daf-21,sti-1	2	Cpr6-Hsc82-Sti1-Hsp82 complex		0
20620961	YPC_CON1194	C47G2.3,sdhd-1,tin-10	3	mitochondrial inner membrane protein insertion complex (GO)		0
20620961	YPC_CON1197	egl-3,kpc-1	2	putative Kex2-Sil1 complex		0
20620961	YPC_CON1198	imb-1,imb-3,ulp-1	3	Ulp1 nuclear pore complex		0
20620961	YPC_CON1199	dcap-2,ttll-5,ttll-9	3	Dcp1-Dcp2 decapping enzyme complex		0
20620961	YPC_CON1200	dbr-1,F17A9.2	2	putative Drn1-Dbr1 complex		0
20620961	YPC_CON1201	atic-1,Y57G11C.3	2	putative Ade16-Ade17-Sol2 complex		0
20620961	YPC_CON1203	CC8.2,gsp-2,H18N23.2	3	protein phosphatase type 1 complex (GO)		0
20620961	YPC_CON1204	drsh-1,nrd-1,ZK1067.2	3	Nrd1-Nab3-Sen1 termination complex		0
20620961	YPC_CON1206	D1054.3,wwp-1,Y38F1A.2,Y92H12A.2	4	ubiquitin ligase complex (GO)		0
20620961	YPC_CON1207	utx-1,wdr-5.3	2	Cyc8-Tup1 corepressor complex		0
20620961	YPC_CON1208	dhhc-13,dhhc-14,gpb-1	3	putative Ark1-Ste4 complex		0
20620961	YPC_CON1209	pyc-1	1	putative Pyc1-Pyc2 isozyme complex		0
20620961	YPC_CON1210	mpst-1,mpst-3,rev-1	3	putative Yor251c-Rev1 complex		0
20620961	YPC_CON1213	cul-1,cul-6,rbx-1,ubc-3	4	SCF ubiquitin ligase complex		0
20620961	YPC_CON1214	pyr-1	1	carbamoyl-phosphate synthase complex		0
20620961	YPC_CON1215	F01G4.5,piga-1,T20D3.8	3	glycosylphosphatidylinositol-N-acetylglucosaminyltransferase (GPI-GnT) complex (GO)		0
20620961	YPC_CON1216	lec-12,sedl-1,trpp-1,trpp-10,trpp-3,trpp-4,trpp-5,trpp-6,trpp-8	9	TRAPP complex		0
20620961	YPC_CON1218	E02H1.6,Y54E10BR.4	2	preribosome (GO)		0
20620961	YPC_CON1220	tkt-1	1	putative Tkl2-Tkl1 isozyme complex		0
20620961	YPC_CON1221	skih-2,Y47A7.1	2	Ski complex		0
20620961	YPC_CON1222	apa-2,apb-1,aps-2,dpy-23	4	AP-2 adaptor complex		0
20620961	YPC_CON1223	sin-3	1	Sin3 complex (GO)		0
20620961	YPC_CON1225	F33H2.5,pole-2,T26A5.8,Y53F4B.3	4	epsilon DNA polymerase complex		0
20620961	YPC_CON1227	hmgr-1	1	putative Hmg1-Hmg2 isozyme complex		0
20620961	YPC_CON1228	cmd-1,hum-2,mlc-3,mlc-5,nmy-1	5	putative Cmd1-Mlc1-Myo2-Myo1-Mlc2 complex		0
20620961	YPC_CON1229	apc-2,emb-27,mat-1,mat-2,mat-3,such-1,Y48G1C.12	7	anaphase-promoting complex		0
20620961	YPC_CON1231	coh-1,him-1,scc-1,scc-3,smc-3	5	nuclear cohesin complex		0
20620961	YPC_CON1232	rpn-5	1	putative Pol4-Rpn5 complex		0
20620961	YPC_CON1234	mon-2,pad-1	2	Dop1-Mon2 complex		0
20620961	YPC_CON1235	emb-5,F13B12.1	2	Spt6-Spn1 elongator factor complex		0
20620961	YPC_CON1236	chd-1,elc-1,emb-5,F13B12.1,R03D7.4	5	transcription elongation factor complex (GO)		0
20620961	YPC_CON1237	F13B9.1,sec-16,sec-23,sec-24.2	4	Sec24-Sfb2-Sec16-Sec23 complex		0
20620961	YPC_CON1238	F13D12.6,F40A3.3,Y40D12A.2	3	Ic-CPY complex		0
20620961	YPC_CON1239	F17A9.4,Y73C8C.10	2	putative Oye2-Oye3 complex		0
20620961	YPC_CON1240	F17C11.7,hpo-3,hpo-4,hpo-5	4	GPI-anchor transamidase complex		0
20620961	YPC_CON1241	eef-1A.2,eef-1B.1,eef-1G	3	eukaryotic translation elongation factor 1 complex		0
20620961	YPC_CON1242	dna-2,rpa-1,rpa-2	3	DNA replication factor A complex		0
20620961	YPC_CON1243	aco-2,glb-13	2	putative Yhb1-Aco1 complex		0
20620961	YPC_CON1244	gob-1,tps-2	2	alpha,alpha-trehalose-phosphate synthase complex (UDP-forming)		0
20620961	YPC_CON1245	F21D5.1	1	putative Pcm1-Mgs1 complex		0
20620961	YPC_CON1246	F21D5.3	1	high affinity iron permease complex (GO)		0
20620961	YPC_CON1247	sax-2	1	putative Tao3-Yml081w complex		0
20620961	YPC_CON1248	fars-1,fars-3	2	phenylalanine-tRNA ligase complex		0
20620961	YPC_CON1249	bmk-1,klp-13,klp-20	3	kinesin complex (GO)		0
20620961	YPC_CON1250	fnta-1,fntb-1	2	protein farnesyltransferase complex		0
20620961	YPC_CON1251	F23C8.9,tim-1	2	Csm3-Tof1 complex		0
20620961	YPC_CON1252	nfya-1,nfya-2,nfyb-1,nfyc-1	4	CCAAT-binding factor complex		0
20620961	YPC_CON1253	ric-4,snb-1,snb-2,unc-64	4	SNARE complex (GO)		0
20620961	YPC_CON1254	pyk-1,pyk-2	2	putative Cdc19-Pyk2 isozyme complex		0
20620961	YPC_CON1255	eef-2	1	putative Eft1-Eft2 complex		0
20620961	YPC_CON1256	F25H9.6	1	Sis2-Ykl088w-Vhs3 complex		0
20620961	YPC_CON1257	ncbp-1,ncbp-2	2	nuclear cap binding complex (GO)		0
20620961	YPC_CON1258	cco-1,cco-2	2	cytochome c oxidase complex, subunits IV, Va, VI and VIIa		0
20620961	YPC_CON1259	F26F2.7,R12E2.2	2	putative Yer140w-Slp1 complex		0
20620961	YPC_CON1260	cee-1,sgt-1	2	putative Ybr137w-Sgt2-Mdy2-Yor164c complex		0
20620961	YPC_CON1261	nmat-1,nmat-2	2	putative Nma2-Nma1 complex		0
20620961	YPC_CON1263	imb-1	1	putative Kap95-Nup1 nuclear pore subcomplex		0
20620961	YPC_CON1264	imb-1	1	Nup60-Nup2 nuclear pore complex		0
20620961	YPC_CON1266	apb-1,apg-1,aps-1,F35D11.3,unc-101	5	AP-1 adaptor complex		0
20620961	YPC_CON1267	psf-1,psf-2,psf-3,sld-5	4	GINS complex		0
20620961	YPC_CON1268	panl-2,panl-3	2	PAN complex		0
20620961	YPC_CON1270	hsd-2,hsd-3,mcm-7	3	putative Cdc47-Erg26 complex		0
20620961	YPC_CON1271	emo-1,sec-61,Y38F2AR.9	3	translocon complex (GO)		0
20620961	YPC_CON1272	vpr-1	1	Scs2-Opi1 complex		0
20620961	YPC_CON1275	usp-46,wdr-48	2	putative Ubp13-Yol087c complex		0
20620961	YPC_CON1277	hum-2	1	myosin V complex (GO)		0
20620961	YPC_CON1278	hum-2	1	She2-She3-Myo4 complex		0
20620961	YPC_CON1279	syx-7,vti-1	2	Vti1-Pep12 complex		0
20620961	YPC_CON1280	athp-2,isw-1,T26A5.8	3	chromatin accessibility complex (GO)		0
20620961	YPC_CON1281	athp-2,isw-1	2	Isw2-Itc1 complex		0
20620961	YPC_CON1282	acs-4,Y55F3AM.9	2	putative Faa4-Ygl082w complex		0
20620961	YPC_CON1284	ubc-13,uev-1	2	ubiquitin conjugating enzyme complex (GO)		0
20620961	YPC_CON1285	ubc-13,uev-1	2	ubiquitin conjugating enzyme complex		0
20620961	YPC_CON1287	F40F4.7,hpo-29,K07H8.3	3	NatA complex		0
20620961	YPC_CON1288	lsm-1	1	mRNA cap complex (GO)		0
20620961	YPC_CON1289	aagr-3,ZK1307.8	2	alpha-glucosidase II complex		0
20620961	YPC_CON1290	hlh-30,mxl-2	2	Rtg1-Rtg3 bHLH-Zip complex		0
20620961	YPC_CON1291	mxl-2,npp-19,npp-8	3	putative Nup170-Nup53-Hms1 complex		0
20620961	YPC_CON1292	atg-18,atg-2	2	putative Atg18-Atg2 complex		0
20620961	YPC_CON1294	disl-2,pph-4.1,smk-1	3	putative Ssd1-Psy4-Pph3-Psy2 complex		0
20620961	YPC_CON1295	cas-1,F43C1.1	2	adenylyl cyclase complex		0
20620961	YPC_CON1296	hda-6	1	HDA complex		0
20620961	YPC_CON1297	lin-49,phf-15	2	putative Sas3-Nto1-Ylr455w complex		0
20620961	YPC_CON1298	F42G9.1	1	putative Ptc4-Ydr186c complex		0
20620961	YPC_CON1299	esyt-2,snt-2	2	putative Flc2-Tcb3 complex		0
20620961	YPC_CON1300	cor-1,dbn-1,F42H10.3	3	putative Abp1-Crn1 complex		0
20620961	YPC_CON1301	sel-1,sel-11,Y105E8A.2	3	Hrd1 ubiquitin ligase ERAD-L complex		0
20620961	YPC_CON1305	F46F11.1	1	putative Ygr017w-Vip1 complex		0
20620961	YPC_CON1306	F47F2.1,kin-1,kin-2	3	cAMP-dependent protein kinase complex		0
20620961	YPC_CON1307	F47G9.1,K08E4.6,sel-9,T08D2.1,Y60A3A.9	5	putative Emp24-Erv25-Erp3-Erp5 complex		0
20620961	YPC_CON1308	F47G9.1,F57B10.5,sel-9,Y60A3A.9	4	Erp1-Erp2-Emp24-Erv25 p24 complex		0
20620961	YPC_CON1309	chs-1,chs-2	2	putative Cox20-Chs1 complex		0
20620961	YPC_CON1310	nmy-1	1	myosin II complex (GO)		0
20620961	YPC_CON1313	F52C12.6,W03F8.4,Y71H2AM.1	3	EKC-KEOPS protein complex		0
20620961	YPC_CON1315	mbk-1,swan-2	2	putative Yak1-Ypl247c complex		0
20620961	YPC_CON1316	maea-1,T07D1.2,tag-304,Y39H10A.6,Y54E5A.7	5	GID complex		0
20620961	YPC_CON1318	mnat-1,xpg-1	2	nucleotide-excision repair factor 3 complex (GO)		0
20620961	YPC_CON1319	cdk-7,cyh-1,mnat-1	3	TFIIK complex		0
20620961	YPC_CON1320	apb-3,apd-3,apm-3,aps-3	4	AP-3 adaptor complex		0
20620961	YPC_CON1322	bcs-1	1	putative Aro3-Bcs1 complex		0
20620961	YPC_CON1323	F54D5.11,ZK550.4	2	transcription factor TFIIE complex		0
20620961	YPC_CON1324	dnj-13	1	putative Hsp42-Sis1 complex		0
20620961	YPC_CON1325	lin-23,sel-10	2	nuclear SCF ubiquitin ligase complex (GO)		0
20620961	YPC_CON1326	F55F10.1,ngp-1,pro-1,pro-3,W07E6.2,W08E12.7,W09C5.1,Y48A6C.4,Y56A3A.18	9	putative Arx1-Rsa4-Sda1-Ipi3-Nsa2-Nog2-Bud20-Ipi1-Mdn1 complex		0
20620961	YPC_CON1327	F55F8.3,lpd-7,ZK792.5	3	90S preribosome (GO)		0
20620961	YPC_CON1328	slx-1	1	Slx1-Slx4 complex (GO)		0
20620961	YPC_CON1330	png-1,rad-23	2	Rad23-Png1 complex		0
20620961	YPC_CON1332	F57B10.8,F58B3.4,Y23H5B.6	3	putative Hca4-Esf1-Esf2 complex		0
20620961	YPC_CON1333	inf-1	1	putative Tif1-Tif2 complex		0
20620961	YPC_CON1334	mrp-2,mrp-8,W02H5.8	3	putative Ybt1-Dak1 complex		0
20620961	YPC_CON1336	tbg-1	1	gamma-tubulin small complex, spindle pole body		0
20620961	YPC_CON1337	ears-1,mars-1	2	methionyl glutamyl tRNA synthetase complex		0
20620961	YPC_CON1338	amph-1	1	Rvs161-Rvs167 complex		0
20620961	YPC_CON1339	orc-1,orc-2,orc-5	3	origin recognition complex		0
20620961	YPC_CON1340	mlh-1,pms-2	2	Mlh2-Mlh1 heterodimer		0
20620961	YPC_CON1341	mlh-1,pms-2	2	MutLalpha complex		0
20620961	YPC_CON1343	math-33	1	putative Ecm30-Ubp15 complex		0
20620961	YPC_CON1344	asp-3,asp-4,M05D6.2,ret-1	4	putative Sok1-Rtn1-Crp1-Ids2-Pep4 complex		0
20620961	YPC_CON1345	cdk-9	1	Bur1-Bur2 CDK-cyclin complex		0
20620961	YPC_CON1346	msh-2,msh-6	2	MutSalpha complex		0
20620961	YPC_CON1347	msh-2	1	MutSBeta complex		0
20620961	YPC_CON1348	pdk-1,W04B5.5	2	putative Pkh1-Mrp8-Pil1-Lsp1 complex		0
20620961	YPC_CON1349	cor-1,unc-26	2	putative Crn1-Inp52-Bsp1 complex		0
20620961	YPC_CON1350	cox-11,mrpl-12	2	mitochondrial ribosome (GO)		0
20620961	YPC_CON1351	K01G5.5,Y66H1A.4	2	box H/ACA snoRNP complex (GO)		0
20620961	YPC_CON1352	dph-3	1	putative Ats1-Kti11 complex		0
20620961	YPC_CON1353	bcat-1	1	putative Bat1-Bat2 complex		0
20620961	YPC_CON1354	pfkb-1.1,pfkb-1.2	2	putative Fbp26-Ylr345w complex		0
20620961	YPC_CON1355	K02C4.3,wwp-1,Y92H12A.2	3	Rsp5-Ubp2-Rup1 deubiquitinating enzyme complex		0
20620961	YPC_CON1357	him-6,K02F3.12,top-3	3	RecQ helicase-Topo III complex (GO)		0
20620961	YPC_CON1358	gta-1	1	putative Uga1-Ndt80 complex		0
20620961	YPC_CON1359	hmp-2	1	putative Vac8-Nce102 complex		0
20620961	YPC_CON1360	orc-1,rba-1	2	chromatin silencing complex (GO)		0
20620961	YPC_CON1361	chaf-2,rba-1	2	CAF-1 complex		0
20620961	YPC_CON1362	cogc-3,cogc-4,cogc-6,cogc-8	4	Golgi transport complex		0
20620961	YPC_CON1364	K08F4.1,K09H9.2	2	Ctf18 RFC-like complex		0
20620961	YPC_CON1366	T22F3.2,usp-33	2	putative Dhr2-Ubp10 complex		0
20620961	YPC_CON1367	K10D2.1	1	HIR complex		0
20620961	YPC_CON1368	top-2	1	synaptonemal complex (GO)		0
20620961	YPC_CON1370	ostb-1,ostd-1	2	putative Wbp1-Swp1 complex		0
20620961	YPC_CON1371	hpo-16,hpo-17	2	UDP-N-acetylglucosamine transferase complex (GO)		0
20620961	YPC_CON1372	asns-2	1	putative Asn1-Asn2 isozyme complex		0
20620961	YPC_CON1373	ymel-1	1	i-AAA complex (GO)		0
20620961	YPC_CON1374	atp-6,Y82E9BR.3	2	mitochondrial proton-transporting ATP synthase complex, coupling factor F(o) (GO)		0
20620961	YPC_CON1375	mtss-1	1	putative Rim1-Rad52 complex		0
20620961	YPC_CON1376	R02D3.3,T16H12.4,ZK1128.4	3	core TFIIH complex		0
20620961	YPC_CON1377	fnta-1,Y48E1B.3	2	CAAX-protein geranylgeranyltransferase complex		0
20620961	YPC_CON1378	R03D7.4,Y105E8A.19	2	putative Ela1-Tys1 complex		0
20620961	YPC_CON1379	R04B5.5,R04B5.6	2	putative Bdh1-Bdh2 complex		0
20620961	YPC_CON1380	rfp-1	1	putative Bre1-Lge1 complex		0
20620961	YPC_CON1381	bub-1,bub-3,mdf-2	3	mitotic checkpoint complex (GO)		0
20620961	YPC_CON1382	bub-1,bub-3	2	Bub1-Bub3 kinase complex		0
20620961	YPC_CON1383	cku-70,cku-80	2	Ku70:Ku80 complex		0
20620961	YPC_CON1384	npp-21	1	ribonucleoprotein complex (GO)		0
20620961	YPC_CON1385	prx-14	1	putative Pex14-Pex17 complex		0
20620961	YPC_CON1386	cchl-1,cpt-2	2	putative Cyc3-Yat1 complex		0
20620961	YPC_CON1387	R10H10.7	1	putative Yjr136c-Ykl033w complex		0
20620961	YPC_CON1388	sir-2.1	1	RENT complex		0
20620961	YPC_CON1389	sir-2.1	1	TEL complex		0
20620961	YPC_CON1390	eat-17,tbc-12	2	Gyl1-Gyp5 complex		0
20620961	YPC_CON1391	him-10,ndc-80	2	Ndc80 complex		0
20620961	YPC_CON1392	R12E2.11	1	putative Ura5-Ura10 isozyme complex		0
20620961	YPC_CON1393	lpd-7,sbds-1,T07A9.9,W09C5.1,ZK686.2	5	nucleolar preribosome, large subunit precursor (GO)		0
20620961	YPC_CON1394	cra-1,Y97E10AL.3	2	NatB complex		0
20620961	YPC_CON1395	R151.2,W04G3.5	2	Prs1-Prs3 heterodimer		0
20620961	YPC_CON1396	R74.7,Y92H12A.5	2	putative Trm7-Ymr259c complex		0
20620961	YPC_CON1397	R74.7,Y54E5B.2	2	putative Trm7-Rtt10 complex		0
20620961	YPC_CON1398	kin-10,nol-6,ZC434.4	3	CURI complex (GO)		0
20620961	YPC_CON1399	tftc-3,tftc-5	2	transcription factor TFIIIC complex		0
20620961	YPC_CON1400	mre-11,rad-50	2	Mre11 complex (GO)		0
20620961	YPC_CON1401	chc-1,clic-1	2	Clathrin		0
20620961	YPC_CON1402	T05H4.10	1	putative Rsa3-Urb1-Urb2-Nop8 complex		0
20620961	YPC_CON1403	pigv-1	1	mannosyltransferase complex (GO)		0
20620961	YPC_CON1404	ribo-1,stt-3	2	putative Ost1-Stt3 complex		0
20620961	YPC_CON1405	T12B3.4	1	putative Mob1-Dbf20 complex		0
20620961	YPC_CON1406	rnh-2	1	ribonuclease H2 complex		0
20620961	YPC_CON1407	rnh-2	1	ribonuclease H2 complex (GO)		0
20620961	YPC_CON1408	T14B4.1	1	putative Trm3-Fas1 complex		0
20620961	YPC_CON1409	gck-1,ZK546.2	2	Kic1-Sog2 complex		0
20620961	YPC_CON1411	fre-1,T20B12.7	2	putative Dre2-Tah18 complex		0
20620961	YPC_CON1412	enol-1	1	phosphopyruvate hydratase complex (GO)		0
20620961	YPC_CON1414	alh-13	1	putative Ptc6-Pro2 complex		0
20620961	YPC_CON1415	ppm-2	1	putative Paa1-Ptc2 complex		0
20620961	YPC_CON1416	ppm-2	1	putative Ptc3-Paa1 complex		0
20620961	YPC_CON1417	cgr-1,T23G5.2,W09D10.4	3	putative Ptc7-Sec14 complex		0
20620961	YPC_CON1418	T24G10.2	1	RNA polymerase I upstream activating factor complex (GO)		0
20620961	YPC_CON1420	cdk-5	1	Pho80-Pho81-Pho85 CDK-cyclin complex		0
20620961	YPC_CON1421	cdk-5	1	putative Pcl8-Pho85 CDK-cyclin complex		0
20620961	YPC_CON1422	cdk-5	1	Pcl7-Pho85 CDK-cyclin complex		0
20620961	YPC_CON1423	mlh-1	1	MutLbeta complex (GO)		0
20620961	YPC_CON1424	sos-1	1	putative Ybr225w-Mds3-Cdc25 complex		0
20620961	YPC_CON1425	W02A11.1,ZK858.7	2	tRNA (m1A) methyltransferase complex		0
20620961	YPC_CON1426	W02B12.10,Y102E9.2	2	tRNA methyltransferase complex		0
20620961	YPC_CON1427	pcn-1	1	PCNA complex (GO)		0
20620961	YPC_CON1428	dnj-25	1	putative Slx5-Swa2 complex		0
20620961	YPC_CON1429	W07E11.1	1	glutamate synthase complex (GO)		0
20620961	YPC_CON1430	W07E11.1	1	putative Glt1-Ylr257w complex		0
20620961	YPC_CON1431	gld-4,mtr-4	2	TRAMP complex		0
20620961	YPC_CON1432	unc-59,unc-61	2	septin complex		0
20620961	YPC_CON1433	sgk-1	1	putative Ypk1-Ypk2 complex		0
20620961	YPC_CON1434	gln-3	1	putative Hsp42-Gln1 complex		0
20620961	YPC_CON1435	taf-2,Y105E8B.7	2	putative Taf8-Taf14-Taf2 TFIID subcomplex		0
20620961	YPC_CON1436	cul-3	1	putative Cul3-Yil001w complex		0
20620961	YPC_CON1437	dcs-1	1	Dcs1-Dcs2 heterodimer		0
20620961	YPC_CON1438	car-1,prmt-1	2	putative Hmt1-Scd6-Psp2 complex		0
20620961	YPC_CON1439	Y116A8C.27	1	putative Fmc1-Atp12 complex		0
20620961	YPC_CON1440	sfa-1	1	commitment complex 2		0
20620961	YPC_CON1441	Y24D9A.8	1	putative Nqm1-Tal1 complex		0
20620961	YPC_CON1442	lst-4	1	Snx4-Snx41 heterodimer		0
20620961	YPC_CON1443	Y37B11A.2	1	zeta DNA polymerase complex (GO)		0
20620961	YPC_CON1444	map-1,set-29	2	putative Map1-Ybr030w complex		0
20620961	YPC_CON1445	ehs-1,reps-1	2	Pan1-End3 complex		0
20620961	YPC_CON1446	Y42H9AR.1	1	putative Grh1-Fmp38 complex		0
20620961	YPC_CON1447	Y42H9AR.1	1	Grh1-Bug1 complex		0
20620961	YPC_CON1448	pqn-85	1	cohesin loading complex (GO)		0
20620961	YPC_CON1449	spds-1	1	putative Spe3-Spe4 complex		0
20620961	YPC_CON1450	gsy-1	1	putative Gsy1-Gsy2 complex		0
20620961	YPC_CON1451	wht-8	1	putative Flc2-Pdr5 complex		0
20620961	YPC_CON1452	obr-1	1	putative Osh2-Swh1 complex		0
20620961	YPC_CON1454	dhhc-2	1	palmitoyltransferase complex (GO)		0
20620961	YPC_CON1455	rho-1	1	1,3-beta-glucan synthase complex (GO)		0
20620961	YPC_CON1456	Y55B1AL.2,Y73F8A.24	2	putative core TFIIH Tfb5-Tfb2 subcomplex		0
20620961	YPC_CON1457	wwp-1,Y92H12A.2	2	putative Yhr131c-Rsp5 complex		0
20620961	YPC_CON1458	xpb-1	1	putative Ssl2-Yor352w complex		0
20620961	YPC_CON1459	rep-1	1	putative Sfp1-Mrs6 complex		0
20620961	YPC_CON1460	mdf-2	1	Mad1-Mad2 complex		0
20620961	YPC_CON1461	Y71G12B.10	1	putative Lys20-Lys21 isozyme complex		0
20620961	YPC_CON1462	mppa-1,mppb-1	2	mitochondrial processing peptidase complex		0
20620961	YPC_CON1463	pfk-1.1	1	6-phosphofructokinase complex (GO)		0
20620961	YPC_CON1464	Y71H2AM.11	1	Dug2-Dug3 complex		0
20620961	YPC_CON1465	rad-23,xpc-1	2	nucleotide-excision repair factor 2 complex		0
20620961	YPC_CON1466	mre-11	1	Mre11 complex		0
20620961	YPC_CON1467	ZC328.3	1	putative Tom71-Ylr072w complex		0
20620961	YPC_CON1468	ZC434.4	1	putative Rrp7-Ifh1 complex		0
20620961	YPC_CON1469	ehs-1	1	putative Ede1-Syp1 complex		0
20620961	YPC_CON1470	hipr-1	1	putative Sla2-Lsb3 complex		0
20620961	YPC_CON1471	asna-1	1	GET complex		0
20620961	YPC_CON1472	gdh-1	1	putative Gdh1-Gdh3 isozyme complex		0

## Sheet: results n>2
Dataset ID	#Nipi genes	# genes in complex	Complex name
YPC_CON1022	9	42	90S preribosome
YPC1079	9	43	Small subunit processome
YPC1076	8	43	Complex 211
YPC1075	8	77	Complex 27
YPC1077	7	29	Complex 354
YPC1040	7	38	Complex 149
YPC1078	7	57	Complex 37
AMMC1203	6	8	65
YPC1203	6	20	Translation initiation factor eIF2B complex
YPC1177	6	46	Complex 39
YPC1156	6	50	Complex 23
YPC1010	6	54	Prp19-associated complex
YPC1050	6	73	Complex 56
YPC1249	5	11	Ccr4_Not protein complex
YPC1030	5	18	Exosome 3-5 exoribonuclease complex
YPC1130	5	19	Complex 449
YPC1180	5	29	Complex 54
YPC1115	5	37	Complex 58
YPC1012	5	43	Complex 175
YPC1097	5	43	Complex 418
YPC1108	4	7	Complex 344
YChrMod1004	4	7	Ccr4-Not Complex
YPC_CON1112	4	8	eukaryotic translation initiation factor 2B complex
YPC1262	4	11	Complex 389
YPC_CON1066	4	11	exosome (RNase complex)
AMMC1180	4	11	28
YPC1090	4	13	Gcn1_Gcn2_Gcn20 complex
YPC1153	4	22	Complex 199
YPC1093	4	25	U2 snRNP
YPC1083	4	27	Complex 198
YPC_CON1037	4	28	preribosome, large subunit precursor
YPC1032	4	29	Complex 66
YPC1009	4	30	U4_U6.U5 tri-snRNP
YPC1067	4	34	Complex 254
YPC1119	4	36	Complex 10
YPC1014	4	40	Complex 331
YPC1133	4	41	U1 snRNP
YPC1031	4	42	Complex 7
YPC1047	4	47	Complex 18
YPC1019	4	57	Complex 55
YPC_CON1369	3	3	mitochondrial oxoglutarate dehydrogenase complex
YPC_CON1143	3	5	CCR4-NOT complex
AMMC1231	3	5	195
AMMC1267	3	5	169
AMMC1055	3	5	198
AMMC1876	3	5	218
YPC_CON1196	3	6	Kap114-Nap1 histone complex
YPC_CON1219	3	6	mitochondrial inner membrane presequence translocase complex (GO)
AMMC1639	3	6	165
YPC1178	3	7	Complex 250
YPC1272	3	7	Complex 477
AMMC1762	3	7	99
AMMC1149	3	8	960
YPC_CON1092	3	8	chaperonin-containing T-complex
AMMC1445	3	8	52
YPC1146	3	11	Pyruvate dehydrogenase
AMMC1125	3	11	19
AMMC1229	3	12	21
AMMC1286	3	12	10
YPC1102	3	13	Karyopherins complex
YPC_CON1176	3	13	U4-U6 x U5 tri-snRNP complex
YPC1070	3	14	Complex 412
YPC1145	3	14	2-oxoglutarate dehydrogenase complex
YPC_CON1053	3	15	proteasome core complex
YPC1128	3	16	Complex 261
YPC1246	3	17	ISW1_IOC3 complex
YPC_CON1078	3	17	RNA polymerase II complex
YPC_CON1019	3	18	mitochondtrial large ribosomal subunit
YPC1018	3	21	Complex 165
YPC1064	3	21	Complex 28
YPC1132	3	21	Complex 436
YPC1227	3	21	Complex 76
AMMC1087	3	21	4
YPC1065	3	22	Mitochondrial ribosomal large subunit
YPC1168	3	22	RNA polymerase II complex
YPC1089	3	24	Complex 62
YPC1011	3	32	Lsm2-Lsm8 complex
YPC1086	3	33	Complex 71
AMMC1021	3	35	1

## Sheet: subset
Dataset ID	Overlap with 338 Nipi genes	# genes in complex	Ratio	Complex ID or description	Description
AMMC1203	6	8	0.75	65	mitochondrial nuo; mitochondrial complex I
YPC1108	4	7	0.571429	Complex 344
YChrMod1004	4	7	0.571429	Ccr4-Not Complex	Ccr4-Not Complex
YPC_CON1369	3	3	1	mitochondrial oxoglutarate dehydrogenase complex	mitochondrial oxoglutarate dehydrogenase complex
YPC_CON1143	3	5	0.6	CCR4-NOT complex	CCR4-NOT complex
AMMC1231	3	5	0.6	195	eukaryotic translation initiation factor 2B complex
AMMC1267	3	5	0.6	169	66S pre-ribosomal particles
AMMC1055	3	5	0.6	198	Ccr4-Not Complex
AMMC1876	3	5	0.6	218	mitochondrial ETC
Dataset ID	WBGene_ID	Public Gene Name	Sequence_name
AMMC1203	WBGene00001520	gas-1	K09A9.5
	WBGene00003061	lpd-5	ZK973.10
	WBGene00003831	nuo-1	C09H10.3
	WBGene00006463	nduf-2.2	T26A5.3
	WBGene00009992		F53F4.10
	WBGene00020417	nuo-2	T10E9.7
	WBGene00020636		T20H4.5
	WBGene00021562	nuo-5	Y45G12B.1
YPC1108	WBGene00001686	gpd-4	F33H1.2
	WBGene00002363	let-92	F38H4.9
	WBGene00004469	rps-0	B0393.1
	WBGene00006434	prdx-2	F09E5.15
	WBGene00006945	wars-1	Y80D3A.1
	WBGene00016250		C30C11.4
	WBGene00016583	tag-335	C42C1.5
YChrMod1004	WBGene00000369	ccf-1	Y56A3A.20
	WBGene00000376	ccr-4	ZC518.3
	WBGene00002845	let-711	F57B9.2
	WBGene00003825	ntl-2	B0286.4
	WBGene00003826	ntl-3	Y56A3A.1
	WBGene00003827	ntl-4	C49H3.5
	WBGene00016139	ntl-9	C26E6.3
YPC_CON1369	WBGene00010794	dld-1	LLC1.3
	WBGene00020679	ogdh-1	T22B11.5
	WBGene00020950	dlst-1	W02F12.5
YPC_CON1143	WBGene00000369	ccf-1	Y56A3A.20
	WBGene00002845	let-711	F57B9.2
	WBGene00003827	ntl-4	C49H3.5
AMMC1231	WBGene00004090	ppp-1	C15F1.4
	WBGene00008670		F11A3.2
	WBGene00012950		Y47H9C.7
AMMC1267	WBGene00015811		C16A3.6
	WBGene00017855		F27C1.6
	WBGene00019168		H06I04.3
AMMC1055	WBGene00000369	ccf-1	Y56A3A.20
	WBGene00002845	let-711	F57B9.2
	WBGene00003825	ntl-2	B0286.4
AMMC1876	WBGene00012354		W09C5.8
	WBGene00020181		T02H6.11
	WBGene00022170		Y71H2AM.5
