# Supplementary material for: A quantitative genome-wide RNAi screen in C. elegans for antifungal innate immunity genes
Source: BMC Biol. 2016 Apr 29;14:35. doi: 10.1186/s12915-016-0256-3 (PMC4850687; doi:10.1186/s12915-016-0256-3)
Supplement: Additional file 11: Table S10. — Data from qRT-PCR experiments. (XLSX 22 kb) [file 12915_2016_256_MOESM11_ESM.xlsx]

## Sheet: Feuil1
intestine RNAi
nlp-29	OZ 150121	OZ 150123	SO 151221	SO 160122	mean	SD
sta-1	7.42625	23.1614	17.453	13.4973	15.3845	6.62457
dcar-1	1.58833	34.6942	10.3602	15.7843	15.6068	14.0048
gas-1	8.03452	11.7251	10.0921	9.88633	9.93453	1.51035
atp-4	2.88741	12.6546	4.34701	3.54796	5.85924	4.56936
ucr-1	2.77553	7.36413		6.61354	5.5844	2.46133
ant-1.1	1.42218	10.0318	4.76533	7.23618	5.86386	3.66015
spg-7	6.35592	3.4012	4.56465	2.8369	4.28967	1.55402
N2
nlp-29	SO 150106	SO 151210	SO 151223	OZ 150218	mean	SD
sta-1	13.4299	22.6386	8.56466	10.473	13.7765	6.23787
dcar-1	2.81098	8.02825	3.29737	1.09851	3.80878	2.96685
gas-1	3.32927	3.33862	4.6309	10.5729	5.46792	3.4578
atp-4	1.39383	3.48747	4.39582	2.61372	2.97271	1.27958
ucr-1	3.16773	4.32546	4.204	3.16377	3.71524	0.636431
ant-1.1	1.8944	2.19837	4.29717	7.24794	3.90947	2.46874
spg-7	5.20369	2.29289	5.03606	2.6873	3.80498	1.52835
